# Supplementary material for: Gene network and pathway analysis of bovine mammary tissue challenged with Streptococcus uberis reveals induction of cell proliferation and inhibition of PPARγ signaling as potential mechanism for the negative relationships between immune response and lipid metabolism
Source: BMC Genomics. 2009 Nov 19;10:542. doi: 10.1186/1471-2164-10-542 (PMC2784807; doi:10.1186/1471-2164-10-542)
Supplement: Additional file 2 — All 2,102 DEG. The file contains the complete list of DEG based on microarray analysis that includes statistical P-values and fold-change of expression for each gene due to IMI with S. uberis. [file 1471-2164-10-542-S2.XLS]

## Sheet: Sheet1
Genes differentially expressed in mammary tissue due to intramammary infection with Streptococcus uberis (FDR P ≤ 0.06; unadjusted P ≤ 0.01; qPCR P ≤ 0.05).
Note: Cell highlighted in green were down-regulated and genes highlighted in red were up-regulated due to infection.
Microarray data								qPCR data
OLIGO_ID	GenBank	Symbol	Gene Product	P-value	FDR	Fold YESvsNO		P-value	Fold YESvsNO
OLIGO_08386	NM_001610	ACP2	lysosomal acid phosphatase 2 precursor	0.000432726	0.0127354	-1.22155		0.0001	1.17
OLIGO_08492	NM_005178	BCL3	B-cell CLL/lymphoma 3	0.000105952	0.00729379	1.97683		0.0001	7.63				0
OLIGO_12640	NM_182962	BIRC3	baculoviral IAP repeat-containing protein 3	2.83925e-05	0.00574373	3.26404		0.0001	7.78
OLIGO_09336	NM_001040021	CD14	CD14 antigen precursor	0.00119989	0.0207584	1.37219		0.0001	3.02
OLIGO_05822	NM_001001548	CD36	CD36 antigen	5.99098e-05	0.00656136	-1.73964		0.0085	-1.91
OLIGO_11868	NM_001001547	CD36	CD36 antigen	5.32115e-05	0.00627752	-1.70104		0.0085	-1.91
OLIGO_09217	NM_005252	FOS	v-fos FBJ murine osteosarcoma viral oncogene homolog	1.19541e-05	0.00502099	1.91828		0.003	7.237				36
OLIGO_10319	NM_019111	HLA-DRA	major histocompatibility complex, class II, DR alpha precursor	0.000177585	0.00865203	1.27387		0.0001	1.82
OLIGO_06951	NM_000628	IL10RB	interleukin 10 receptor, beta precursor	0.00115248	0.0202555	1.27398		0.0001	2.37
OLIGO_02803	NM_001562	IL18	interleukin 18 proprotein	0.00468225	0.0408487	1.44657		0.0001	3.03
OLIGO_12586	NM_004633	IL1R2	interleukin 1 receptor, type II precursor	0.000400107	0.012189	1.76136		0.0001	38.7
OLIGO_08561	NM_174357	IL1RN	interleukin 1 receptor antagonist	7.59625e-05	0.00687566	2.18259		0.0001	103.3
OLIGO_08326	NM_000600	IL6	interleukin 6 (interferon, beta 2)	0.000523024	0.0140591	2.29017		0.05	430
OLIGO_04558	NM_000584	IL8	interleukin 8 precursor	0.000133233	0.00799754	2.4955		0.0001	1054
OLIGO_06626	NM_002227	JAK1	janus kinase 1	0.00717842	0.0512821	-1.16891		0.031	-1.1
OLIGO_12034	NM_002289	LALBA	lactalbumin, alpha- precursor	0.00539808	0.0437647	-1.27663		0.0625	-1.46
OLIGO_10415	NM_000527	LDLR	low density lipoprotein receptor precursor	0.00150477	0.0229292	1.33232		0.0001	1.67
OLIGO_09413	NM_145693	LPIN1	lipin 1	5.29503e-05	0.00627752	-1.93644		0.0013	-2.3
OLIGO_02540	NM_000237	LPL	lipoprotein lipase precursor	0.000174164	0.00854822	-1.38822		0.0083	-1.98
OLIGO_12250	NM_002343	LTF	lactotransferrin	2.7573e-07	0.00266769	2.02813		0.0001	2.24
OLIGO_04520	NM_000239	LYZ	lysozyme precursor	8.34416e-05	0.00711654	2.79259		0.0001	16.8
OLIGO_08439	NM_020529	NFKBIA	nuclear factor of kappa light polypeptide gene enhancer in B-cells inhibitor, alpha	5.50434e-05	0.00631801	2.16381		0.0001	5
OLIGO_08540	NM_002658	PLAU	urokinase plasminogen activator preproprotein	0.000707623	0.0165178	1.50667		0.0001	6.39
OLIGO_08470	NM_001005377	PLAUR	plasminogen activator, urokinase receptor isoform 3 precursor	5.1675e-05	0.00627752	2.5127		0.0001	18.7
OLIGO_11285	NM_005063	SCD	stearoyl-CoA desaturase	0.000269347	0.0101904	-1.63601		0.055	-1.54
OLIGO_04013	NM_003002	SDHD	succinate dehydrogenase complex, subunit D precursor	1.04332e-05	0.00497223	-1.30456		>0.10	1.04
OLIGO_11938	NM_000655	SELL	selectin L precursor	4.88121e-05	0.00625562	1.39716		0.0001	10
OLIGO_06557	NM_003005	SELP	selectin P precursor	0.000102957	0.00722115	2.22876		0.0001	9.13
OLIGO_07347	NM_000454	SOD1	superoxide dismutase 1, soluble	0.00020187	0.00915255	-1.3036		0.0007	-1.53
OLIGO_12287	NM_000636	SOD2	superoxide dismutase 2, mitochondrial	1.36071e-05	0.00502099	6.23872		0.0001	13.6
OLIGO_13214	NM_139276	STAT3	signal transducer and activator of transcription 3 isoform 1	0.000719193	0.0165178	1.52248		0.0001	2.95
OLIGO_12788	NM_003264	TLR2	toll-like receptor 2	0.000779173	0.01695	1.44949		0.0001	9.71
OLIGO_11941	NM_138554	TLR4	toll-like receptor 4 precursor	0.00696628	0.050419	1.14092		0.0001	2.66
OLIGO_12078	NM_001018056	VLDLR	very low density lipoprotein receptor isoform b	0.00214681	0.0271923	-1.32358		>0.10	-1.02
OLIGO_05852	XM_899407	1500009L16Rik	hypothetical protein LOC69784	0.000310229	0.0108837	1.40665
OLIGO_04461	NM_028314	2700097O09Rik	hypothetical protein LOC72658	0.000144923	0.00819068	-1.18081
OLIGO_04575	XM_895010	4921509B22Rik	hypothetical protein LOC70859 isoform 2	0.00722022	0.0515252	-1.13185
OLIGO_07422	XM_920534	5730406M06Rik	hypothetical protein LOC66625 isoform 32	0.00162696	0.0238344	-1.23609
OLIGO_08186	NM_000014	A2M	alpha-2-macroglobulin precursor	0.00438195	0.0399084	1.17958
OLIGO_06013	XM_914838	Aak1	hypothetical protein isoform 1	0.000148989	0.00819068	-1.54424
OLIGO_04509	NM_012138	AATF	apoptosis antagonizing transcription factor	0.00164885	0.0238603	1.42201
OLIGO_02795	NM_001080395	AATK	apoptosis-associated tyrosine kinase	0.000397405	0.0121428	1.15516
OLIGO_01925	NM_001090	ABCF1	ATP-binding cassette, sub-family F, member 1 isoform b	0.000775511	0.0169308	1.281
OLIGO_07799	NM_004827	ABCG2	ATP-binding cassette, sub-family G, member 2	0.000477729	0.0133729	-1.3323
OLIGO_08079	NM_148912	ABHD11	abhydrolase domain containing 11	0.00915033	0.0587216	-1.08062
OLIGO_04554	NM_032859	ABHD13	abhydrolase domain containing 13	0.00363338	0.0360728	1.31241
OLIGO_05543	NM_015407	ABHD14A	abhydrolase domain containing 14A	0.000390692	0.0119848	-1.25099
OLIGO_00728	NM_024527	ABHD8	abhydrolase domain containing 8	0.00515022	0.0428173	-1.16979
OLIGO_12907	NM_024794	ABHD9	abhydrolase domain containing 9	0.00287007	0.0317481	1.11996
OLIGO_03072	NM_005157	ABL1	v-abl Abelson murine leukemia viral oncogene homolog 1 isoform a	0.000563771	0.0147069	1.29336
OLIGO_01578	NM_002313	ABLIM1	actin-binding LIM protein 1 isoform a	0.000273159	0.0102335	-1.32771
OLIGO_05821	NM_032432	ABLIM2	actin binding LIM protein family, member 2	0.0002845	0.0104728	1.23879
OLIGO_06072	NM_014945	ABLIM3	actin binding LIM protein family, member 3	0.000252647	0.0099266	1.16816
OLIGO_11954	NM_198836	ACACA	acetyl-Coenzyme A carboxylase alpha isoform 2	0.00682971	0.0497878	-1.17085
OLIGO_04671	NM_014384	ACAD8	acyl-Coenzyme A dehydrogenase family, member 8	0.00295702	0.032332	-1.2505
OLIGO_00471	NM_000019	ACAT1	acetyl-Coenzyme A acetyltransferase 1 precursor	0.00376184	0.0365752	-1.22007
OLIGO_12270	NM_145698	ACBD5	acyl-Coenzyme A binding domain containing 5	0.000511622	0.0138905	-1.18799
OLIGO_10939	NM_020039	ACCN2	amiloride-sensitive cation channel 2, neuronal isoform a	0.00447232	0.0400183	-1.17533
OLIGO_02055	NM_021804	ACE2	angiotensin I converting enzyme 2 precursor	0.00886835	0.0579218	1.1897
OLIGO_07563	NM_002197	ACO1	aconitase 1	0.0077277	0.0533928	-1.13578
OLIGO_11713	NM_016361	ACP6	acid phosphatase 6, lysophosphatidic	8.97865e-05	0.00711654	-1.23144
OLIGO_11815	NM_001097	ACR	acrosin precursor	2.73411e-05	0.00574373	-1.40159
OLIGO_12506	NM_203372	ACSL3	acyl-CoA synthetase long-chain family member 3	0.00565699	0.0450214	1.16556
OLIGO_11286	NM_004458	ACSL4	acyl-CoA synthetase long-chain family member 4 isoform 1	0.00107148	0.0193714	1.25381
OLIGO_07159	NM_203379	ACSL5	acyl-CoA synthetase long-chain family member 5 isoform b	0.00141617	0.0223152	1.63178
OLIGO_12388	NM_001076552	ACSS2	acyl-CoA synthetase short-chain family member 2 isoform 2	0.00737124	0.0521257	-1.18197
OLIGO_10607	NM_001614	ACTG1	actin, gamma 1 propeptide	8.477e-06	0.00497223	1.55766
OLIGO_13013	NM_001104	ACTN3	actinin, alpha 3	0.00391497	0.0375135	1.16539
OLIGO_12370	NM_005721	ACTR3	ARP3 actin-related protein 3 homolog	1.88965e-05	0.00574373	1.42796
OLIGO_07934	NM_001616	ACVR2A	activin A receptor, type IIA precursor	0.00581293	0.0456627	-1.29464
OLIGO_12410	NM_003815	ADAM15	a disintegrin and metalloproteinase domain 15 isoform 2 preproprotein	0.0076825	0.0532193	1.14929
OLIGO_03901	NM_033274	ADAM19	ADAM metallopeptidase domain 19 isoform 2 preproprotein	0.00258351	0.0299533	1.31111
OLIGO_08052	NM_015840	ADAR	adenosine deaminase, RNA-specific isoform b	0.000482226	0.0133729	1.47691
OLIGO_09848	NM_014190	ADD1	adducin 1 (alpha) isoform c	0.00250074	0.0295101	-1.30998
OLIGO_08916	NM_024551	ADIPOR2	adiponectin receptor 2	0.00217189	0.0272011	-1.33824
OLIGO_00206	NM_031284	ADPGK	ADP-dependent glucokinase	9.6157e-05	0.00711931	1.2527
OLIGO_04789	NM_000024	ADRB2	adrenergic, beta-2-, receptor, surface	0.0087655	0.0577051	-1.19324
OLIGO_00966	NM_198595	AFAP1	actin filament associated protein 1	0.000288951	0.0105779	1.38686
OLIGO_00885	NM_203437	AFTPH	aftiphilin protein isoform a	0.00183496	0.0251042	1.27548
OLIGO_09052	NM_153613	AGPAT7	PLSC domain containing protein	0.00625117	0.0473637	1.14513
OLIGO_07647	NM_198576	AGRN	agrin	0.000310448	0.0108837	-1.29599
OLIGO_00111	NM_001621	AHR	aryl hydrocarbon receptor	0.00135911	0.0219093	1.39319
OLIGO_09904	NM_001623	AIF1	allograft inflammatory factor 1 isoform 3	0.00570422	0.0452221	1.38079
OLIGO_11958	NM_014336	AIPL1	aryl hydrocarbon receptor interacting protein-like 1 isoform 1	0.00902016	0.0583098	-1.09511
OLIGO_00315	NM_013411	AK2	adenylate kinase 2 isoform b	0.000132353	0.00799754	1.3384
OLIGO_04567	NM_016248	AKAP11	A-kinase anchor protein 11	0.00926643	0.0590912	-1.13321
OLIGO_08753	NM_005100	AKAP12	A-kinase anchor protein 12 isoform 1	0.000749719	0.0167564	1.2045
OLIGO_11737	NM_001004065	AKAP2	A kinase (PRKA) anchor protein 2	0.00846813	0.0565623	1.189
OLIGO_05744	NM_032375	AKT1S1	AKT1 substrate 1 (proline-rich)	0.00318686	0.033678	-1.1768
OLIGO_07087	NM_001017423	ALDH18A1	pyrroline-5-carboxylate synthetase isoform 2	0.00235806	0.0285477	-1.22687
OLIGO_12957	NM_000693	ALDH1A3	aldehyde dehydrogenase 1A3	0.00074885	0.0167564	1.48087
OLIGO_07460	NM_170740	ALDH5A1	aldehyde dehydrogenase 5A1 precursor, isoform 1	0.00861333	0.0571315	-1.14913
OLIGO_01001	XM_001127838	ALDH7A1	similar to antiquitin	0.00209633	0.0269715	-1.19984
OLIGO_06404	NM_139178	ALKBH3	alkB, alkylation repair homolog 3	0.000181529	0.0086791	-1.19272
OLIGO_05760	NM_020919	ALS2	alsin	0.00182965	0.0251042	1.21179
OLIGO_09016	NM_001634	AMD1	S-adenosylmethionine decarboxylase 1 isoform 1 precursor	5.19028e-06	0.00497223	1.51377
OLIGO_11816	NM_000479	AMH	anti-Mullerian hormone	0.00671818	0.0494164	-1.17373
OLIGO_01457	NM_198722	AMIGO3	amphoterin-induced gene and ORF 3	0.00476796	0.0412449	1.24626
OLIGO_04532	NM_031445	AMMECR1L	AMME chromosomal region gene 1-like	0.00258064	0.0299533	1.2539
OLIGO_08392	NM_133265	AMOT	angiomotin	0.000143502	0.00819068	-1.204
OLIGO_05815	NM_016201	AMOTL2	angiomotin like 2	0.00131426	0.0215343	-1.16328
OLIGO_06880	NM_001002244	ANAPC11	APC11 anaphase promoting complex subunit 11 isoform 1	0.00544081	0.043983	-1.18151
OLIGO_00541	NM_013366	ANAPC2	anaphase-promoting complex subunit 2	0.00663637	0.049104	-1.13666
OLIGO_06803	NM_001145	ANG	angiogenin, ribonuclease, RNase A family, 5 precursor	0.00417583	0.039053	-1.24707
OLIGO_05706	NM_144590	ANKRD22	ankyrin repeat domain 22	0.0050467	0.0424627	1.29043
OLIGO_09851	NM_014915	ANKRD26	ankyrin repeat domain 26	0.000695512	0.0165178	-1.35019
OLIGO_01105	NM_181726	ANKRD37	ankyrin repeat domain 37	0.00102951	0.0191172	-1.11167
OLIGO_08334	NM_001150	ANPEP	membrane alanine aminopeptidase precursor	0.00010474	0.00729379	-1.30183
OLIGO_02338	NM_032208	ANTXR1	tumor endothelial marker 8 isoform 1 precursor	0.00489893	0.0416125	-1.23987
OLIGO_00995	NM_058172	ANTXR2	anthrax toxin receptor 2	0.00373358	0.0365098	1.23517
OLIGO_09935	NM_001159	AOX1	aldehyde oxidase 1	0.000285959	0.0104973	-1.33671
OLIGO_11589	NM_032493	AP1M1	adaptor-related protein complex 1, mu 1 subunit	0.00145102	0.0225162	-1.17516
OLIGO_06240	NM_005498	AP1M2	adaptor-related protein complex 1, mu 2 subunit	0.00922985	0.059024	-1.2055
OLIGO_06900	NM_003916	AP1S2	adaptor-related protein complex 1 sigma 2 subunit	0.00175221	0.0245458	-1.22256
OLIGO_04010	NM_001039569	AP1S3	adaptor-related protein complex 1, sigma 3 subunit	0.000153282	0.00819068	-1.24462
OLIGO_06597	NM_003664	AP3B1	adaptor-related protein complex 3, beta 1 subunit	0.00621916	0.0473385	-1.1882
OLIGO_06508	NM_001284	AP3S1	adaptor-related protein complex 3, sigma 1 subunit	0.0013196	0.0215343	-1.33535
OLIGO_10736	NM_004722	AP4M1	adaptor-related protein complex 4, mu 1 subunit	0.00544151	0.043983	-1.12561
OLIGO_09301	NM_004886	APBA3	amyloid beta (A4) precursor protein-binding, family A, member 3	0.00318682	0.033678	1.20268
OLIGO_05479	NM_019043	APBB1IP	amyloid beta (A4) precursor protein-binding, family B, member 1 interacting protein	0.000796613	0.0169995	1.32478
OLIGO_10616	NM_153000	APCDD1	adenomatosis polyposis coli down-regulated 1	0.00647494	0.048553	-1.12878
OLIGO_06693	NM_001640	APEH	N-acylaminoacyl-peptide hydrolase	0.00179932	0.0249159	-1.21898
OLIGO_07280	NM_080648	APEX1	APEX nuclease	0.00379805	0.0368192	1.27358
OLIGO_10672	NM_006595	API5	apoptosis inhibitor 5	0.00226616	0.0279881	1.18961
OLIGO_00766	NM_001647	APOD	apolipoprotein D precursor	0.00740986	0.0522096	-1.19857
OLIGO_11729	NM_030644	APOL3	apolipoprotein L3 isoform 2	0.00147509	0.0227777	-1.25885
OLIGO_10151	NM_201413	APP	amyloid beta A4 protein precursor, isoform b	0.000262921	0.0100992	-1.30916
OLIGO_10368	NM_001024226	ARF1	ADP-ribosylation factor 1	0.003517	0.0354698	1.18085
OLIGO_10505	NM_001660	ARF4	ADP-ribosylation factor 4	0.00481229	0.0414376	1.18075
OLIGO_02781	NM_014570	ARFGAP3	ADP-ribosylation factor GTPase activating protein 3	0.00303234	0.0327488	-1.12901
OLIGO_05836	NM_001172	ARG2	arginase, type II precursor	0.000882325	0.017824	1.50993
OLIGO_07144	NM_001010000	ARHGAP28	Rho GTPase activating protein 28 isoform a	0.00464467	0.0406547	-1.20053
OLIGO_06911	NM_199002	ARHGEF1	Rho guanine nucleotide exchange factor 1 isoform 1	0.00807922	0.0548123	1.17827
OLIGO_09990	NM_005224	ARID3A	AT rich interactive domain 3A (BRIGHT- like) protein	0.00320786	0.0337583	1.5876
OLIGO_00256	NM_002892	ARID4A	retinoblastoma-binding protein 1 isoform I	0.00878265	0.0577893	-1.11401
OLIGO_02024	NM_006321	ARIH2	ariadne homolog 2	0.00180218	0.0249238	1.16239
OLIGO_10137	NM_001040025	ARL16	ADP-ribosylation factor-like 16	0.000440288	0.0128045	-1.19896
OLIGO_10233	NM_019717	Arl6ip2	ADP-ribosylation factor-like 6 interacting protein 2 isoform 1	0.000206651	0.00918971	-1.41466
OLIGO_04934	NM_001002251	ARL6IP4	SRp25 nuclear protein isoform 3	0.00261518	0.0302148	-1.19907
OLIGO_09192	NM_031905	ARMC10	SVH protein	0.00446278	0.0400183	-1.2044
OLIGO_10673	NM_006010	ARMET	arginine-rich, mutated in early stage tumors	9.02889e-05	0.00711654	1.53281
OLIGO_10246	NM_006409	ARPC1A	actin related protein 2/3 complex subunit 1A	9.03863e-05	0.00711654	-1.27085
OLIGO_04194	NM_005717	ARPC5	actin related protein 2/3 complex subunit 5	0.000574948	0.0149396	1.24579
OLIGO_10452	NM_001025604	ARRDC2	arrestin domain containing 2 isoform 2	0.00785639	0.0538607	-1.09263
OLIGO_02239	NM_183376	ARRDC4	arrestin domain containing 4	3.7275e-05	0.00595143	1.69254
OLIGO_11274	NM_182800	ARS2	arsenate resistance protein ARS2 isoform b	0.00131142	0.0215343	1.23804
OLIGO_05825	NM_139058	ARX	aristaless related homeobox	0.00322019	0.0337878	-1.2308
OLIGO_03159	NM_014435	ASAHL	N-acylsphingosine amidohydrolase-like protein isoform 1 precursor	0.00554408	0.0444197	-1.15888
OLIGO_05703	NM_024769	ASAM	adipocyte-specific adhesion molecule	0.00553489	0.0443997	1.48217
OLIGO_11586	NM_001012428	ASB11	ankyrin repeat and SOCS box-containing protein 11 isoform b	0.000850223	0.0175502	-1.50059
OLIGO_02625	NM_080928	ASB15	ankyrin repeat and SOCS box-containing 15	0.00079449	0.016989	1.18522
OLIGO_10133	NM_024095	ASB8	ankyrin repeat and SOCS box-containing 8	0.000799373	0.017031	-1.21256
OLIGO_12511	NM_018154	ASF1B	anti-silencing function 1B	0.00906708	0.0584795	1.12892
OLIGO_00701	NM_018489	ASH1L	ash1 (absent, small, or homeotic)-like	0.00278815	0.0313304	1.17512
OLIGO_08157	NM_019048	ASNSD1	asparagine synthetase domain containing 1	0.00406023	0.0383508	1.30417
OLIGO_01138	NM_017680	ASPN	asporin (LRR class 1)	0.00240685	0.0288647	-1.45065
OLIGO_03825	NM_001674	ATF3	activating transcription factor 3 isoform 1	0.00448127	0.0400301	1.49428
OLIGO_11743	NM_032189	ATP11A	ATPase, Class VI, type 11A isoform b	0.000498778	0.0136981	1.15192
OLIGO_07118	XM_942079	ATP13A3	similar to Probable cation-transporting ATPase 13A3 (ATPase family homolog up-regulated in senescence cells 1) isoform 3	0.000620925	0.0155486	1.21777
OLIGO_09095	NM_001677	ATP1B1	Na+/K+ -ATPase beta 1 subunit isoform a	0.00142787	0.0223666	-1.29835
OLIGO_08471	XM_001133534	ATP1B3	similar to Sodium/potassium-transporting ATPase subunit beta-3 (Sodium/potassium-dependent ATPase beta-3 subunit) (ATPB-3) (CD298 antigen) isoform 2	0.000326153	0.0110542	1.3755
OLIGO_13219	NM_014382	ATP2C1	calcium-transporting ATPase 2C1 isoform 1a	0.00687017	0.0499415	-1.16709
OLIGO_07107	NM_001686	ATP5B	ATP synthase, H+ transporting, mitochondrial F1 complex, beta subunit precursor	0.00173811	0.0244516	1.17798
OLIGO_13253	NM_005174	ATP5C1	ATP synthase, H+ transporting, mitochondrial F1 complex, gamma subunit isoform H (heart) precursor	0.00233479	0.0283599	-1.17835
OLIGO_11653	NM_001688	ATP5F1	ATP synthase, H+ transporting, mitochondrial F0 complex, subunit B1 precursor	0.0014645	0.0226724	1.18612
OLIGO_01461	NM_001689	ATP5G3	ATP synthase, H+ transporting, mitochondrial F0 complex, subunit C3 precursor	0.000308679	0.0108793	1.2406
OLIGO_12220	NM_012463	ATP6V0A2	ATPase, H+ transporting, lysosomal V0 subunit A2	0.00404621	0.038263	1.25121
OLIGO_06041	NM_001694	ATP6V0C	ATPase, H+ transporting, lysosomal, V0 subunit c	0.00154714	0.0233511	1.20106
OLIGO_09478	NM_015994	ATP6V1D	H(+)-transporting two-sector ATPase	0.000566124	0.0147392	-1.28936
OLIGO_12911	NM_000052	ATP7A	ATPase, Cu++ transporting, alpha polypeptide	0.00285201	0.0316465	1.20462
OLIGO_12616	NM_022745	ATPAF1	ATP synthase mitochondrial F1 complex assembly factor 1 isoform 1 precursor	0.000909611	0.0180452	-1.27541
OLIGO_11407	NM_004048	B2M	beta-2-microglobulin precursor	0.00722654	0.0515358	1.11139
OLIGO_04117	NM_198540	B3GNT8	UDP-GlcNAc:betaGal beta-1,3-N-acetylglucosaminyltransferase 8	0.000616523	0.0155031	-1.1569
OLIGO_08625	NM_001497	B4GALT1	UDP-Gal:betaGlcNAc beta 1,4- galactosyltransferase 1, membrane-bound form	0.00180995	0.0249337	1.28065
OLIGO_10687	NM_004776	B4GALT5	UDP-Gal:betaGlcNAc beta 1,4- galactosyltransferase 5	7.57774e-05	0.00687566	1.3372
OLIGO_06199	NM_004322	BAD	BCL2-antagonist of cell death protein	0.00264413	0.0303212	-1.15575
OLIGO_12480	NM_017869	BANP	BTG3 associated nuclear protein isoform a	0.00667722	0.0492541	-1.15478
OLIGO_10840	NM_006317	BASP1	brain abundant, membrane attached signal protein 1	0.000930232	0.0181639	1.38964
OLIGO_01804	NM_138761	BAX	BCL2-associated X protein isoform alpha	0.00900689	0.0583098	-1.15859
OLIGO_05409	NM_013450	BAZ2B	bromodomain adjacent to zinc finger domain, 2B	0.00626037	0.04738	-1.2615
OLIGO_02281	NM_145466	BC006662	hypothetical protein LOC223267	0.00674105	0.049519	-1.19002
OLIGO_10762	NM_199200	BC025575	hypothetical protein LOC217219	0.00317877	0.033678	-1.15508
OLIGO_05692	NM_014567	BCAR1	breast cancer anti-estrogen resistance 1	3.06109e-05	0.00574373	1.34207
OLIGO_09113	NM_004049	BCL2A1	BCL2-related protein A1	9.68389e-05	0.00711931	3.0211
OLIGO_00615	NM_138639	BCL2L12	BCL2-like 12 isoform 1	0.00930592	0.0591827	-1.09819
OLIGO_04042	NM_138931	BCL6	B-cell lymphoma 6 protein	0.000730785	0.0166398	1.32565
OLIGO_10396	NM_020139	BDH2	3-hydroxybutyrate dehydrogenase, type 2	0.00596089	0.0463207	-1.26343
OLIGO_12408	NM_003766	BECN1	beclin 1	0.00681062	0.0497269	1.14695
OLIGO_10556	NM_032621	BEX2	brain expressed X-linked 2	0.00093499	0.0181639	-1.20332
OLIGO_10026	NM_003670	BHLHB2	basic helix-loop-helix domain containing, class B, 2	0.00018155	0.0086791	1.52661
OLIGO_06149	NM_006698	BLCAP	bladder cancer associated protein	0.000512928	0.0138905	1.26283
OLIGO_07652	NM_000713	BLVRB	biliverdin reductase B (flavin reductase (NADPH))	0.00521122	0.0430007	-1.17597
OLIGO_07298	NM_212552	BOLA3	bolA-like 3 isoform 1	0.00849062	0.056684	1.23713
OLIGO_05665	NM_016098	BRP44L	brain protein 44-like	0.00187126	0.0253817	-1.2958
OLIGO_06131	NM_001731	BTG1	B-cell translocation protein 1	0.00808618	0.0548123	1.2637
OLIGO_04233	NM_006763	BTG2	B-cell translocation gene 2	0.000807137	0.017115	2.12797
OLIGO_12085	NM_001732	BTN1A1	butyrophilin, subfamily 1, member A1	1.05058e-05	0.00497223	-1.68439
OLIGO_04036	NM_004725	BUB3	BUB3 budding uninhibited by benzimidazoles 3 isoform a	4.53544e-05	0.00625562	1.32452
OLIGO_03777	NM_032194	BXDC1	brix domain containing 1	0.000260898	0.0100992	1.35129
OLIGO_05672	NM_004053	BYSL	bystin	0.00188702	0.0254652	1.17859
OLIGO_08909	NM_032333	C10orf58	hypothetical protein LOC84293	0.00478935	0.0413206	-1.17799
OLIGO_10057	NM_024684	C11orf67	hypothetical protein LOC28971	0.00222962	0.0276657	-1.20956
OLIGO_05875	NM_024953	C12orf30	hypothetical protein LOC80018	0.000307966	0.0108793	-1.28529
OLIGO_09511	NM_032338	C12orf31	hypothetical protein LOC84298	0.00268514	0.0307019	1.19119
OLIGO_10971	NM_020374	C12orf4	hypothetical protein LOC57102	0.00614909	0.0470484	-1.16511
OLIGO_10139	NM_032901	C12orf62	hypothetical protein LOC84987	0.00407834	0.0384944	-1.12343
OLIGO_09742	NM_152269	C12orf65	hypothetical protein LOC91574	2.57621e-05	0.00574373	-1.55425
OLIGO_10497	NM_014059	C13orf15	response gene to complement 32	0.00128177	0.021366	-1.40503
OLIGO_13256	XR_017875	C14orf139		0.00694469	0.0503177	-1.20761
OLIGO_11750	NM_138288	C14orf147	hypothetical protein LOC171546	5.52224e-06	0.00497223	2.10362
OLIGO_03554	NM_144578	C14orf32	MAPK-interacting and spindle-stabilizing protein	0.00131838	0.0215343	1.2025
OLIGO_01860	NM_016304	C15orf15	ribosomal protein L24-like	0.00805701	0.0546985	1.19302
OLIGO_04215	NM_173528	C15orf26	hypothetical protein LOC161502	0.000276902	0.0103076	-1.1671
OLIGO_12501	NM_197955	C15orf48	hypothetical protein LOC84419	9.06628e-06	0.00497223	2.23645
OLIGO_03665	NM_023933	C16orf24	hypothetical protein LOC65990	0.00256543	0.0298744	1.12592
OLIGO_02744	NM_032140	C16orf48	hypothetical protein LOC84080	0.0076395	0.0530801	-1.11562
OLIGO_08388	NM_152766	C17orf61	hypothetical protein LOC254863	0.00802194	0.0544884	-1.23324
OLIGO_11392	NM_024038	C19orf43	hypothetical protein MGC2803	0.00137268	0.0219093	-1.19401
OLIGO_06531	NM_014047	C19orf53	hypothetical protein LOC28974	0.00301037	0.0326437	-1.18606
OLIGO_00604	NM_017967	C19orf60	hypothetical protein LOC55049	0.00345481	0.0351637	-1.28906
OLIGO_04713	NM_016076	C1orf121	hypothetical protein LOC51029	0.00774036	0.0534348	1.34999
OLIGO_00617	NM_015449	C1orf43	hypothetical protein LOC25912 isoform 1	0.00278273	0.0313304	-1.19892
OLIGO_07722	NM_152371	C1orf93	hypothetical protein LOC127281	0.00862049	0.0571315	-1.22276
OLIGO_09409	NM_016546	C1RL	complement component 1, r subcomponent-like precursor	0.000107621	0.00731378	1.37584
OLIGO_11353	NM_016470	C20orf111	oxidative stress responsive 1	0.00261943	0.0302375	1.17474
OLIGO_12160	NM_033197	C20orf114	LPLUNC1 protein precursor	0.00160632	0.0237503	-1.14902
OLIGO_06228	NM_152504	C20orf196	hypothetical protein LOC149840	0.00102181	0.0190988	-1.29009
OLIGO_08262	NM_018840	C20orf24	RAB5-interacting protein isoform a	9.22687e-06	0.00497223	1.37536
OLIGO_09330	NM_058181	C21orf57	hypothetical protein LOC54059 isoform 1	0.000372673	0.0117174	-1.35792
OLIGO_05383	NM_021254	C21orf59	hypothetical protein LOC56683	0.00464152	0.040654	-1.28548
OLIGO_11744	NM_015264	C22orf9	hypothetical protein LOC23313 isoform a	0.00715655	0.0512364	1.16306
OLIGO_07646	NM_001001884	C230021P08Rik	hypothetical protein LOC380969	0.00867967	0.0573967	-1.27516
OLIGO_10275	NM_016085	C2orf28	apoptosis related protein 3 isoform a	0.00606505	0.0466478	-1.27302
OLIGO_13237	NM_003203	C2orf3	hypothetical protein LOC6936	0.00909446	0.0585901	1.22697
OLIGO_09000	NM_015701	C2orf30	chromosome 2 open reading frame 30	0.000180864	0.0086791	-1.20314
OLIGO_08938	NM_032319	C2orf7	chromosome 2 open reading frame 7	0.00320974	0.0337583	-1.16464
OLIGO_12859	NM_018569	C4orf16	hypothetical protein LOC55435	0.000267169	0.0101739	-1.195
OLIGO_01386	NM_004772	C5orf13	neuronal protein 3.1	0.000560171	0.014691	-1.53835
OLIGO_09009	XM_371848	C6orf115	similar to Protein C6orf115	0.00342326	0.0349769	1.1805
OLIGO_06188	NM_001029863	C6orf120	hypothetical protein LOC387263	0.00556027	0.0444956	-1.14098
OLIGO_05469	NM_018064	C6orf166	hypothetical protein LOC55122	0.000378938	0.011788	1.3675
OLIGO_04924	NM_024315	C7orf23	chromosome 7 open reading frame 23	0.00180365	0.0249238	1.22639
OLIGO_06926	NM_032302	C7orf48	proteasome assembling chaperone 3	0.00647698	0.048553	-1.17095
OLIGO_03723	NM_147202	C9orf25	hypothetical protein LOC203259	0.0090192	0.0583098	-1.12546
OLIGO_10298	NM_000067	CA2	carbonic anhydrase II	0.00666087	0.0492267	1.11394
OLIGO_12339	NM_004056	CA8	carbonic anhydrase VIII	0.00808297	0.0548123	1.15573
OLIGO_12967	NM_012295	CABIN1	calcineurin binding protein 1	0.00796395	0.0543662	-1.20206
OLIGO_11970	NM_031205	CABP1	calcium binding protein 1 isoform 1	7.65859e-05	0.00687566	-1.22991
OLIGO_12086	NM_000725	CACNB3	calcium channel, voltage-dependent, beta 3 subunit	0.00271281	0.0309115	-1.16688
OLIGO_06910	NM_001007214	CACYBP	calcyclin binding protein isoform 2	0.0017141	0.0243229	1.29338
OLIGO_12800	NM_014333	CADM1	immunoglobulin superfamily, member 4D isoform 1	0.00437443	0.0398967	1.1957
OLIGO_05698	NM_005795	CALCRL	calcitonin receptor-like	0.000359345	0.0115396	1.3711
OLIGO_06704	NM_033138	CALD1	caldesmon 1 isoform 1	0.00123581	0.0209934	-1.18296
OLIGO_06646	NM_004343	CALR	calreticulin precursor	5.53314e-05	0.00631801	1.63421
OLIGO_09787	NM_172169	CAMK2G	calcium/calmodulin-dependent protein kinase II gamma isoform 2	0.00704901	0.0507886	-1.17823
OLIGO_04348	NM_172206	CAMKK1	calcium/calmodulin-dependent protein kinase 1 alpha isoform a	0.00108651	0.0194569	1.2677
OLIGO_11573	NM_015447	CAMSAP1	calmodulin regulated spectrin-associated protein 1	0.00515907	0.0428639	1.23513
OLIGO_04993	NM_015099	CAMTA2	calmodulin binding transcription activator 2	0.00347087	0.0351733	1.15424
OLIGO_02136	NM_001024649	CANX	calnexin precursor	5.46085e-05	0.00631801	1.38138
OLIGO_10697	NM_006367	CAP1	adenylyl cyclase-associated protein	0.00166984	0.0239488	1.25537
OLIGO_06591	NM_006135	CAPZA1	F-actin capping protein alpha-1 subunit	0.00123275	0.0209934	1.25726
OLIGO_06811	NM_006136	CAPZA2	capping protein (actin filament) muscle Z-line, alpha 2	0.00886347	0.0579185	1.14483
OLIGO_00839	NM_024537	CARS2	cysteinyl-tRNA synthetase 2 (mitochondrial)(putative)	0.00707128	0.0508181	-1.13981
OLIGO_12221	NM_001225	CASP4	caspase 4 isoform alpha precursor	0.000203522	0.00915789	1.80082
OLIGO_04367	NM_033340	CASP7	caspase 7 isoform beta	0.00732313	0.0518832	1.40938
OLIGO_07870	NM_012115	CASP8AP2	CASP8 associated protein 2	0.00333474	0.0344492	-1.13126
OLIGO_05779	NM_001229	CASP9	caspase 9 isoform alpha preproprotein	0.00352909	0.0355182	-1.20098
OLIGO_00757	NM_006077	CBARA1	calcium binding atopy-related autoantigen 1	0.00699075	0.0505507	-1.15431
OLIGO_08882	NM_175931	CBFA2T3	myeloid translocation gene-related protein 2 isoform MTG16b	0.00293414	0.0321756	-1.15723
OLIGO_02491	NM_001033238	Cblb	Casitas B-lineage lymphoma b	0.00091845	0.0180628	-1.23468
OLIGO_03781	NM_012116	CBLC	Cas-Br-M (murine) ecotropic retroviral transforming sequence c	0.000660163	0.0161525	-1.52083
OLIGO_02891	NM_000071	CBS	cystathionine-beta-synthase	0.00753865	0.052707	1.12253
OLIGO_07693	NM_006807	CBX1	chromobox homolog 1 (HP1 beta homolog Drosophila )	0.00297693	0.0324693	1.1253
OLIGO_10248	NM_004059	CCBL1	cytoplasmic cysteine conjugate-beta lyase	0.000560779	0.014691	-1.37265
OLIGO_03573	NM_173510	CCDC117	coiled-coil domain containing 117	0.00158689	0.0236021	1.1492
OLIGO_08273	NM_001017928	CCDC58	coiled-coil domain containing 58	0.000907869	0.0180452	-1.20864
OLIGO_12579	NM_014167	CCDC59	coiled-coil domain containing 59	0.00833831	0.0558924	-1.1316
OLIGO_00827	NM_022903	CCDC71	coiled-coil domain containing 71	0.00023743	0.00971118	-1.20625
OLIGO_00399	NM_015933	CCDC72	coiled-coil domain containing 72	0.00415123	0.0389053	1.14934
OLIGO_05185	NM_001080414	CCDC88C	DVL-binding protein DAPLE	0.00647764	0.048553	1.1219
OLIGO_09840	NM_001080414	CCDC88C	DVL-binding protein DAPLE	0.000283118	0.0104509	-1.54338
OLIGO_07512	NM_139076	CCDC98	coiled-coil domain containing 98	0.00261016	0.0302094	1.233
OLIGO_07917	NM_002982	CCL2	small inducible cytokine A2 precursor	2.96007e-05	0.00574373	4.33728
OLIGO_11976	NM_004591	CCL20	chemokine (C-C motif) ligand 20	0.00030112	0.0108044	1.71377
OLIGO_05402	NM_001001435	CCL4L1	chemokine (C-C motif) ligand 4-like 1 precursor	0.00403618	0.0382069	1.29636
OLIGO_10949	NM_002985	CCL5	small inducible cytokine A5 precursor	0.000738141	0.016686	-1.21417
OLIGO_11866	NM_005623	CCL8	small inducible cytokine A8 precursor	0.00547998	0.044164	1.21339
OLIGO_07183	NM_031443	CCM2	cerebral cavernous malformation 2 isoform 2	0.00129491	0.0214502	-1.20927
OLIGO_07309	NM_031966	CCNB1	cyclin B1	0.00817173	0.0551044	1.2455
OLIGO_00174	NM_001760	CCND3	cyclin D3	0.00675279	0.0495503	-1.15058
OLIGO_11335	NM_004060	CCNG1	cyclin G1	0.00149653	0.0229292	-1.24928
OLIGO_08042	NM_020307	CCNL1	cyclin L1	0.00497342	0.0420599	1.30965
OLIGO_02120	NM_058241	CCNT2	cyclin T2 isoform b	0.00666555	0.0492267	-1.16541
OLIGO_05493	NM_001295	CCR1	chemokine (C-C motif) receptor 1	0.000162402	0.00828933	2.22303
OLIGO_00118	NM_178329	CCR3	CC chemokine receptor 3	6.67604e-06	0.00497223	1.70377
OLIGO_06344	NM_012118	CCRN4L	CCR4 carbon catabolite repression 4-like	0.000121052	0.00776936	1.40217
OLIGO_03808	NM_006431	CCT2	chaperonin containing TCP1, subunit 2	0.000359821	0.0115396	1.35544
OLIGO_10757	NM_001008800	CCT3	chaperonin containing TCP1, subunit 3 isoform c	0.000920803	0.0180778	1.4167
OLIGO_06963	NR_003110	CCT6AP1		0.00074678	0.0167564	1.27534
OLIGO_06401	NM_133493	CD109	CD109	0.00436036	0.0398125	-1.25723
OLIGO_08032	NM_139029	CD151	CD151 antigen	0.00220514	0.027439	-1.17927
OLIGO_03661	NM_006016	CD164	CD164 antigen, sialomucin	8.72803e-05	0.00711654	1.29611
OLIGO_10475	NM_013230	CD24	CD24 antigen precursor	0.000133373	0.00799754	-1.53184
OLIGO_09575	NM_012120	CD2AP	CD2-associated protein	0.0036036	0.035906	-1.17507
OLIGO_09443	NM_001001391	CD44	CD44 antigen isoform 4 precursor	0.0023136	0.0283485	1.2889
OLIGO_09341	NM_001778	CD48	CD48 antigen (B-cell membrane protein)	0.00383888	0.0370793	1.49894
OLIGO_12415	NM_001040033	CD53	CD53 antigen	4.94286e-05	0.00625562	1.34509
OLIGO_12686	NM_000574	CD55	decay accelerating factor for complement	0.000253184	0.0099266	2.06987
OLIGO_10888	NM_203331	CD59	CD59 antigen p18-20	4.82382e-05	0.00625562	1.21663
OLIGO_11869	NM_001781	CD69	CD69 antigen (p60, early T-cell activation antigen)	0.00187869	0.0254524	2.01423
OLIGO_11390	NM_001025159	CD74	CD74 antigen isoform a	0.000158875	0.00828904	1.26045
OLIGO_08370	NM_001769	CD9	CD9 antigen	3.57015e-06	0.00473117	1.87234
OLIGO_06846	NM_002414	CD99	CD99 antigen	0.00098119	0.0187006	-1.20575
OLIGO_11461	NM_001255	CDC20	cell division cycle 20	0.00862232	0.0571315	-1.15449
OLIGO_00528	NM_033528	CDC2L2	cell division cycle 2-like 2 isoform 3	0.00215548	0.0271923	1.18592
OLIGO_06320	NM_004359	CDC34	ubiquitin-conjugating enzyme Cdc34	0.00837034	0.0560504	-1.14629
OLIGO_04683	NM_017525	CDC42BPG	CDC42 binding protein kinase gamma (DMPK-like)	0.00203781	0.0264954	-1.19107
OLIGO_08448	NM_020239	CDC42SE1	CDC42 small effector 1	4.11384e-05	0.00622254	1.34855
OLIGO_03687	NM_020240	CDC42SE2	CDC42 small effector 2	0.000605839	0.0153438	1.2473
OLIGO_10985	NM_152562	CDCA2	cell division cycle associated 2	0.00109571	0.0195429	-1.48493
OLIGO_00997	NM_018719	CDCA7L	transcription factor RAM2	0.00669993	0.0493538	-1.23053
OLIGO_00281	NM_020260	Cdgap	Cdc42 GTPase-activating protein	0.00511789	0.0427093	-1.10584
OLIGO_12547	NM_004063	CDH17	cadherin 17 precursor	9.13907e-05	0.00711654	-1.17647
OLIGO_05691	NM_001795	CDH5	cadherin 5, type 2 preproprotein	0.00292069	0.0321362	1.20282
OLIGO_11871	NM_004935	CDK5	cyclin-dependent kinase 5	0.000215711	0.00936465	-1.4119
OLIGO_07775	NM_176096	CDK5RAP3	CDK5 regulatory subunit associated protein 3	0.0019356	0.0258054	1.18461
OLIGO_01557	NM_001260	CDK8	cyclin-dependent kinase 8	0.00147646	0.0227777	1.25955
OLIGO_09327	NM_078467	CDKN1A	cyclin-dependent kinase inhibitor 1A	0.00488166	0.041562	1.23094
OLIGO_00989	NM_001801	CDO1	cysteine dioxygenase, type I	2.8686e-05	0.00574373	1.30298
OLIGO_00639	XM_001133286	CDON	similar to surface glycoprotein, Ig superfamily member	0.000679175	0.0163051	-1.38599
OLIGO_01083	NM_016952	CDON	surface glycoprotein, Ig superfamily member	0.00388282	0.0373811	-1.21498
OLIGO_10740	NM_017548	CDV3	CDV3 homolog	0.00605333	0.0466022	1.12377
OLIGO_11543	NM_005194	CEBPB	CCAAT/enhancer binding protein beta	0.000483227	0.0133729	1.27302
OLIGO_11528	NM_005195	CEBPD	CCAAT/enhancer binding protein delta	9.99239e-05	0.00711931	1.97495
OLIGO_10817	NM_005760	CEBPZ	CCAAT/enhancer binding protein zeta	0.00349453	0.0353777	1.2076
OLIGO_04098	NM_014716	CENTB1	centaurin beta1	0.00430759	0.0396404	-1.12965
OLIGO_08449	NM_009805	Cflar	CASP8 and FADD-like apoptosis regulator isoform 2	5.09815e-05	0.00625562	1.4756
OLIGO_09181	NM_020770	CGN	cingulin	0.00403227	0.0382069	-1.1842
OLIGO_07705	NM_001273	CHD4	chromodomain helicase DNA binding protein 4	0.00704363	0.0507886	1.12754
OLIGO_02908	NM_174269	CHM-I	chondromodulin I precursor	0.000359834	0.0115396	-1.40764
OLIGO_12089	NM_000746	CHRNA7	cholinergic receptor, nicotinic, alpha 7 precursor	4.39662e-05	0.00625562	-1.27002
OLIGO_12090	NM_000750	CHRNB4	cholinergic receptor, nicotinic, beta polypeptide 4	0.00607658	0.0466994	-1.18531
OLIGO_11982	NM_005199	CHRNG	cholinergic receptor, nicotinic, gamma polypeptide precursor	0.00680125	0.0497269	-1.14787
OLIGO_01733	NM_014918	CHSY1	carbohydrate (chondroitin) synthase 1	2.95994e-05	0.00574373	1.35448
OLIGO_01864	NM_015125	CIC	capicua homolog	0.000682926	0.0163342	1.28603
OLIGO_10837	NM_001279	CIDEA	cell death-inducing DFFA-like effector a isoform 1	0.000201891	0.00915255	-1.42584
OLIGO_11508	NM_001280	CIRBP	cold inducible RNA binding protein	0.000768868	0.016916	-1.28762
OLIGO_03966	NM_006079	CITED2	Cbp/p300-interacting transactivator, with Glu/Asp-rich carboxy-terminal domain, 2	0.00133897	0.0217451	-1.27345
OLIGO_07178	NM_006825	CKAP4	cytoskeleton-associated protein 4	0.000436032	0.0127566	1.51126
OLIGO_11652	NM_001826	CKS1B	CDC28 protein kinase 1B	0.000809185	0.017115	1.21246
OLIGO_03830	NM_173876	Clcn3	chloride channel 3 isoform c	0.00760543	0.0529622	-1.17801
OLIGO_12091	NM_006580	CLDN16	claudin 16	0.000760311	0.0168489	-1.17912
OLIGO_08408	NM_001306	CLDN3	claudin 3	0.000553937	0.0146231	-1.3317
OLIGO_05398	NM_001004419	CLEC2D	osteoclast inhibitory lectin isoform 2	0.000482355	0.0133729	1.40262
OLIGO_05043	NM_003278	CLEC3B	C-type lectin domain family 3, member B	0.00463075	0.0405865	-1.12497
OLIGO_06884	NM_004071	CLK1	CDC-like kinase 1	0.00923493	0.059024	-1.20617
OLIGO_00765	NM_001292	CLK3	CDC-like kinase 3 isoform hclk3/152	0.000502193	0.0137501	-1.23687
OLIGO_11784	NM_024734	CLMN	calponin like transmembrane domain protein	6.73493e-05	0.00686549	-1.46741
OLIGO_06281	NM_014944	CLSTN1	calsyntenin 1 isoform 2	1.22153e-05	0.00502099	-1.52081
OLIGO_10098	NM_014718	CLSTN3	calsyntenin 3	0.00681547	0.0497349	-1.1448
OLIGO_10671	NM_004859	CLTC	clathrin heavy chain 1	4.94489e-05	0.00625562	1.3653
OLIGO_07091	NM_138410	CMTM7	CKLF-like MARVEL transmembrane domain containing 7 isoform a	0.00162251	0.0238344	-1.33509
OLIGO_02129	NM_001299	CNN1	calponin 1, basic, smooth muscle	0.00334583	0.034505	1.18661
OLIGO_07634	NM_001035420	CNN2	calponin 2	0.000699306	0.0165178	1.3386
OLIGO_04140	NM_014516	CNOT3	CCR4-NOT transcription complex, subunit 3	0.00159194	0.0236507	1.14247
OLIGO_00660	NM_015455	CNOT6	CCR4-NOT transcription complex, subunit 6	0.000152478	0.00819068	-1.25084
OLIGO_06475	NM_025233	COASY	coenzyme A synthase isoform a	0.00173186	0.0243991	-1.40803
OLIGO_03141	NM_014900	COBLL1	COBL-like 1	0.00189039	0.0254847	-1.27901
OLIGO_08745	NM_007357	COG2	component of oligomeric golgi complex 2	0.000365019	0.0116001	-1.45777
OLIGO_03344	NM_173465	COL23A1	collagen, type XXIII, alpha 1	0.00403158	0.0382069	-1.20219
OLIGO_03925	NM_001848	COL6A1	collagen, type VI, alpha 1 precursor	0.00474941	0.0411742	-1.19991
OLIGO_06953	NM_078485	COL9A1	alpha 1 type IX collagen isoform 2 precursor	0.00136086	0.0219093	-1.28262
OLIGO_02056	NM_000095	COMP	cartilage oligomeric matrix protein precursor	0.000207352	0.00919008	1.56435
OLIGO_08161	NM_016451	COPB1	coatomer protein complex, subunit beta	0.00102041	0.0190988	1.25733
OLIGO_03054	NM_024535	CORO7	coronin 7	0.00509426	0.0426324	-1.14026
OLIGO_03611	NM_021149	COTL1	coactosin-like 1	0.000155633	0.00821692	1.23693
OLIGO_13081	NM_001303	COX10	heme A:farnesyltransferase	0.00309751	0.0331354	1.14781
OLIGO_01726	NM_005694	COX17	COX17 homolog, cytochrome c oxidase assembly protein	0.000897514	0.017941	-1.19452
OLIGO_10689	NM_004374	COX6C	cytochrome c oxidase subunit VIc proprotein	0.00264498	0.0303212	1.15266
OLIGO_09116	NM_001865	COX7A2	cytochrome c oxidase subunit VIIa polypeptide 2 (liver) precursor	0.00487321	0.041562	1.18427
OLIGO_08992	NM_001011666	CREB5	cAMP responsive element binding protein 5 isoform delta	0.00726504	0.0516549	-1.1703
OLIGO_08430	NM_024324	CRELD2	cysteine-rich with EGF-like domains 2	0.000307533	0.0108793	1.4819
OLIGO_12504	NM_182717	CREM	cAMP responsive element modulator isoform d	7.70972e-05	0.00687566	1.46994
OLIGO_08531	NM_014171	CRIPT	postsynaptic protein CRIPT	0.0094718	0.0598549	-1.15489
OLIGO_11625	NM_031476	CRISPLD2	cysteine-rich secretory protein LCCL domain containing 2	0.00137401	0.0219093	-1.24244
OLIGO_11755	NM_005207	CRKL	v-crk sarcoma virus CT10 oncogene homolog (avian)-like	0.0067719	0.0496082	1.12245
OLIGO_11070	NM_016652	CRNKL1	crooked neck-like 1 protein	0.00450779	0.0400819	1.17692
OLIGO_02669	NM_016424	CROP	cisplatin resistance-associated overexpressed protein	0.00246592	0.0293342	-1.27284
OLIGO_12233	NM_021151	CROT	carnitine O-octanoyltransferase	0.00121828	0.0208882	1.49882
OLIGO_06581	NM_001885	CRYAB	crystallin, alpha B	0.0073252	0.0518832	-1.284
OLIGO_06763	NM_020989	CRYGC	crystallin, gamma C	0.00495686	0.0419734	-1.21723
OLIGO_06824	NM_015974	CRYL1	lambda-crystallin	0.00351634	0.0354698	1.17971
OLIGO_12594	NM_001888	CRYM	crystallin, mu isoform 1	0.000897591	0.017941	-1.23083
OLIGO_11231	NM_007158	CSDE1	upstream of NRAS isoform 2	0.00258185	0.0299533	-1.13978
OLIGO_08501	NM_000099	CST3	cystatin C precursor	0.00285373	0.0316465	-1.14247
OLIGO_07164	NM_001323	CST6	cystatin M precursor	0.00663067	0.0490892	-1.14129
OLIGO_09756	NM_003650	CST7	cystatin F	0.00378101	0.0367206	-1.24618
OLIGO_06045	NM_001328	CTBP1	C-terminal binding protein 1 isoform 1	2.55781e-05	0.00574373	1.28855
OLIGO_02153	NM_048368	CTDP1	CTD (carboxy-terminal domain, RNA polymerase II, polypeptide A) phosphatase, subunit 1 isoform FCP1b	0.00132102	0.0215343	1.17275
OLIGO_07248	NM_005808	CTDSPL	small CTD phosphatase 3 isoform 2	0.00408883	0.038566	-1.22018
OLIGO_08867	NM_001330	CTF1	cardiotrophin 1	0.00445497	0.0400183	-1.24477
OLIGO_06541	NM_001901	CTGF	connective tissue growth factor	0.00731141	0.0518688	-1.35128
OLIGO_12762	NM_001332	CTNND2	catenin (cadherin-associated protein), delta 2 (neural plakophilin-related arm-repeat protein)	0.000302948	0.0108212	-1.25857
OLIGO_10377	NM_174031	CTSB	cathepsin B	0.00394964	0.0376281	1.2363
OLIGO_00272	NM_001814	CTSC	cathepsin C isoform a preproprotein	1.1404e-05	0.00502099	2.70198
OLIGO_02871	XM_609913	CTSD	similar to cathepsin D isoform 1	0.0029739	0.032463	-1.2032
OLIGO_04035	NM_148979	CTSH	cathepsin H isoform b precursor	0.000427368	0.0127024	1.48196
OLIGO_07536	NM_001077835	CTSZ	cathepsin Z	0.00130664	0.0215343	1.17157
OLIGO_08145	NM_138565	CTTN	cortactin isoform b	1.84574e-05	0.00574373	1.3892
OLIGO_13144	NM_001079872	CUL4B	cullin 4B isoform 2	0.00274315	0.0311502	-1.15566
OLIGO_12853	NM_014780	CUL7	cullin 7	0.00365565	0.0361797	-1.12979
OLIGO_12473	NM_002996	CX3CL1	chemokine (C-X3-C motif) ligand 1	0.000970277	0.0185543	1.53914
OLIGO_06952	NM_199168	CXCL12	chemokine (C-X-C motif) ligand 12 (stromal cell-derived factor 1) isoform alpha	0.00336966	0.0346967	-1.23
OLIGO_07207	NM_004887	CXCL14	small inducible cytokine B14 precursor	0.00566522	0.0450363	-1.35365
OLIGO_08324	NM_002089	CXCL2	chemokine (C-X-C motif) ligand 2	0.000446905	0.0128395	1.62476
OLIGO_11995	NM_002993	CXCL6	chemokine (C-X-C motif) ligand 6 (granulocyte chemotactic protein 2)	0.000616465	0.0155031	2.00431
OLIGO_03097	NM_003467	CXCR4	chemokine (C-X-C motif) receptor 4 isoform b	0.00447222	0.0400183	1.22928
OLIGO_09186	NM_144611	CYB5D2	cytochrome b5 domain containing 2	0.00165051	0.0238603	-1.23866
OLIGO_05947	NM_018947	CYCS	cytochrome c	0.000217201	0.00936465	1.42931
OLIGO_03796	NM_014376	CYFIP2	cytoplasmic FMR1 interacting protein 2	0.000307872	0.0108793	-1.17105
OLIGO_11416	NM_019396	Cyhr1	cysteine and histidine rich 1 isoform 1	0.00558802	0.0446637	-1.16508
OLIGO_12139	NM_000497	CYP11B1	cytochrome P450, family 11, subfamily B, polypeptide 1 isoform 1 precursor	0.00139626	0.0221276	1.14588
OLIGO_01328	NM_001001665	CYP27C1	cytochrome P450, family 27, subfamily C, polypeptide 1	0.00446358	0.0400183	-1.31699
OLIGO_02570	NM_052954	CYYR1	cysteine and tyrosine-rich 1 protein precursor	0.00528332	0.043373	-1.1884
OLIGO_03372	NM_001079520	DACT1	dapper 1 isoform 2	0.00359981	0.035906	1.17644
OLIGO_06615	NM_001344	DAD1	defender against cell death 1	0.00263125	0.0303211	1.35224
OLIGO_09836	NM_018114	DALRD3	DALR anticodon binding domain containing 3 isoform 2	0.00625148	0.0473637	-1.14097
OLIGO_08905	NM_001078058	DAP	death-associated protein	0.000719195	0.0165178	-1.22437
OLIGO_11241	NM_004394	DAP	death-associated protein	0.00330161	0.0343161	-1.14695
OLIGO_08182	NM_014764	DAZAP2	DAZ associated protein 2	0.00402299	0.0381896	1.16736
OLIGO_09213	NM_001079862	DBI	diazepam binding inhibitor isoform 3	0.000468284	0.0132885	1.2224
OLIGO_11168	NM_016221	DCTN4	dynactin 4 (p62)	0.00139484	0.0221276	1.17064
OLIGO_01746	NM_018482	DDEF1	development and differentiation enhancing factor 1	0.00216357	0.0272011	1.20509
OLIGO_06780	NM_017707	DDEFL1	development and differentiation enhancing factor-like 1	0.00108942	0.0194569	-1.35269
OLIGO_06419	NM_006386	DDX17	DEAD box polypeptide 17 isoform 1	0.00532372	0.0435414	-1.17717
OLIGO_07246	NM_004728	DDX21	DEAD (Asp-Glu-Ala-Asp) box polypeptide 21	0.000704486	0.0165178	1.41412
OLIGO_08189	NM_017895	DDX27	DEAD (Asp-Glu-Ala-Asp) box polypeptide 27	0.000445606	0.0128395	1.2193
OLIGO_03116	NM_001356	DDX3X	DEAD/H (Asp-Glu-Ala-Asp/His) box polypeptide 3	0.0082331	0.0553833	1.2602
OLIGO_04299	NM_007840	Ddx5	DEAD (Asp-Glu-Ala-Asp) box polypeptide 5	0.00102574	0.0191172	-1.22233
OLIGO_03668	NM_024072	DDX54	DEAD (Asp-Glu-Ala-Asp) box polypeptide 54	0.00753646	0.052707	1.15662
OLIGO_04620	NM_003676	DEGS1	degenerative spermatocyte homolog 1, lipid desaturase	0.000914981	0.0180628	1.2398
OLIGO_09705	NM_024901	DENND2D	DENN/MADD domain containing 2D	0.000342321	0.0113105	1.46566
OLIGO_10187	NM_003677	DENR	density-regulated protein	0.000708817	0.0165178	1.21402
OLIGO_08111	NM_024295	DERL1	Der1-like domain family, member 1	0.00165217	0.0238603	1.28914
OLIGO_01788	NM_032564	DGAT2	diacylglycerol O-acyltransferase homolog 2	0.00429442	0.0396307	1.37251
OLIGO_06863	NM_014762	DHCR24	24-dehydrocholesterol reductase precursor	0.000118437	0.00769741	-1.33966
OLIGO_05978	NM_205861	DHDDS	dehydrodolichyl diphosphate synthase isoform b	0.00910341	0.0586192	1.1655
OLIGO_00034	NM_001930	DHPS	deoxyhypusine synthase isoform a	0.00774587	0.0534348	1.21301
OLIGO_00325	NM_024705	DHRS12	dehydrogenase/reductase (SDR family) member 12 isoform 2	0.00599976	0.0464692	-1.32101
OLIGO_07823	NM_004753	DHRS3	dehydrogenase/reductase (SDR family) member 3	0.000505507	0.0138123	-1.49741
OLIGO_11398	NM_199204	DHRS9	NADP-dependent retinol dehydrogenase/reductase	0.00693276	0.0502862	1.32923
OLIGO_01828	NM_145177	DHRSX	dehydrogenase/reductase (SDR family) X-linked	0.00135269	0.0218607	1.20838
OLIGO_00682	NM_033081	DIDO1	death inducer-obliterator 1 isoform c	0.00239606	0.0287875	1.30407
OLIGO_09849	NM_022105	DIDO1	death inducer-obliterator 1 isoform a	0.00446291	0.0400183	-1.13868
OLIGO_10932	NM_014473	DIMT1L	dimethyladenosine transferase	0.00130295	0.0215227	1.37719
OLIGO_05848	NM_001007023	DIO2	deiodinase, iodothyronine, type II isoform b	9.2662e-05	0.00711654	-1.39171
OLIGO_07846	NM_015393	DKFZP564O0823	DKFZP564O0823 protein	0.000937679	0.0181669	-1.29081
OLIGO_01195	NM_006094	DLC1	deleted in liver cancer 1 isoform 2	1.97287e-05	0.00574373	1.51011
OLIGO_04122	NM_000108	DLD	dihydrolipoamide dehydrogenase precursor	0.00429373	0.0396307	-1.17316
OLIGO_01494	NM_021120	DLG3	synapse-associated protein 102 isoform a	0.00429172	0.0396307	-1.25447
OLIGO_11384	NM_004747	DLG5	discs large homolog 5	0.000215851	0.00936465	1.23015
OLIGO_10577	NM_001032997	DLK1	delta-like 1 homolog isoform 2	0.00133439	0.0216974	1.19091
OLIGO_01090	NM_006557	DMRT2	doublesex and mab-3 related transcription factor 2 isoform 1	0.00817501	0.0551044	-1.25078
OLIGO_10517	NM_004943	DMWD	dystrophia myotonica-containing WD repeat motif protein	0.000240686	0.00978394	-1.2533
OLIGO_13131	NM_004662	DNAH9	dynein, axonemal, heavy chain 9 isoform 1	0.00927034	0.0590912	-1.10036
OLIGO_08185	NM_008298	Dnaja1	DnaJ (Hsp40) homolog, subfamily A, member 1	0.00148423	0.0228444	1.20377
OLIGO_04062	NM_006145	DNAJB1	DnaJ (Hsp40) homolog, subfamily B, member 1	7.54257e-05	0.00687566	1.45667
OLIGO_06495	NM_016306	DNAJB11	DnaJ (Hsp40) homolog, subfamily B, member 11 precursor	0.00122011	0.0208882	1.56546
OLIGO_05122	NM_058246	DNAJB6	DnaJ (Hsp40) homolog, subfamily B, member 6 isoform a	0.00155911	0.0233991	-1.13656
OLIGO_10546	NM_005494	DNAJB6	DnaJ (Hsp40) homolog, subfamily B, member 6 isoform b	0.00484085	0.0414802	1.24807
OLIGO_02216	NM_012328	DNAJB9	DnaJ (Hsp40) homolog, subfamily B, member 9	2.31589e-05	0.00574373	1.46396
OLIGO_09278	NM_021800	DNAJC12	J domain containing protein 1 isoform a	4.94205e-05	0.00625562	-1.56282
OLIGO_04211	NM_006260	DNAJC3	DnaJ (Hsp40) homolog, subfamily C, member 3	0.00441558	0.0399084	1.24733
OLIGO_08125	NM_005528	DNAJC4	DnaJ (Hsp40) homolog, subfamily C, member 4	0.00138222	0.0219895	-1.19364
OLIGO_03694	NM_014280	DNAJC8	DnaJ (Hsp40) homolog, subfamily C, member 8	0.002263	0.0279751	1.2029
OLIGO_03714	NM_001009934	DNASE1L1	deoxyribonuclease I-like 1 precursor	0.000983975	0.0187006	-1.18238
OLIGO_10212	NM_175848	DNMT3B	DNA cytosine-5 methyltransferase 3 beta isoform 2	0.00355519	0.035611	-1.09591
OLIGO_03594	NM_014597	DNTTIP2	estrogen receptor binding protein	0.00451232	0.0400819	1.27038
OLIGO_08469	NM_001039589	DPH2	diphthamide biosynthesis protein 2 isoform b	0.00171281	0.0243229	1.24949
OLIGO_06651	NM_015958	DPH5	diphthine synthase isoform a	0.00874321	0.0576157	1.18078
OLIGO_02561	NM_000110	DPYD	dihydropyrimidine dehydrogenase	0.00136887	0.0219093	-1.17012
OLIGO_10756	NM_001386	DPYSL2	dihydropyrimidinase-like 2	9.13823e-05	0.00711654	-1.35339
OLIGO_10724	NM_080820	DTD1	D-tyrosyl-tRNA deacylase 1	0.00776057	0.0534805	-1.13227
OLIGO_10175	NM_004417	DUSP1	dual specificity phosphatase 1	3.51435e-05	0.00574373	1.24423
OLIGO_10007	NM_030640	DUSP16	dual specificity phosphatase 16	0.00309439	0.0331354	1.16262
OLIGO_01939	NM_001080426	DUSP27	dual specificity phosphatase 27 (putative)	0.00661896	0.0490573	1.30009
OLIGO_08978	NM_022652	DUSP6	dual specificity phosphatase 6 isoform b	0.0053341	0.0435536	1.23565
OLIGO_10721	NM_001376	DYNC1H1	dynein, cytoplasmic, heavy polypeptide 1	0.00523336	0.0430761	-1.18275
OLIGO_10439	NM_006519	DYNLT1	t-complex-associated-testis-expressed 1-like 1	0.00113322	0.0199966	-1.22047
OLIGO_06156	NM_130437	DYRK1A	dual-specificity tyrosine-(Y)-phosphorylation regulated kinase 1A isoform 4	0.000667526	0.0162027	1.18953
OLIGO_11442	NM_001950	E2F4	E2F transcription factor 4	0.000106886	0.00730128	1.29176
OLIGO_04503	NR_003092	E2F6		0.0067135	0.0494164	-1.20296
OLIGO_10254	NM_033083	EAF1	ELL associated factor 1	0.00424221	0.0394788	1.27419
OLIGO_07973	NM_006824	EBNA1BP2	EBNA1 binding protein 2	0.00201717	0.0264407	1.26535
OLIGO_04929	NM_001400	EDG1	endothelial differentiation, sphingolipid G-protein-coupled receptor, 1	0.000255545	0.00993102	1.18625
OLIGO_06827	NM_001404	EEF1G	eukaryotic translation elongation factor 1 gamma	0.00026991	0.0101904	1.19575
OLIGO_06252	NM_013302	EEF2K	elongation factor-2 kinase	0.000273012	0.0102335	-1.47692
OLIGO_11608	NM_144715	EFHB	EF hand domain family, member B	0.000130779	0.00799754	-1.22876
OLIGO_08595	NM_018100	EFHC1	EF-hand domain (C-terminal) containing 1	0.00486821	0.041562	-1.14842
OLIGO_08555	NM_024329	EFHD2	EF hand domain family, member D2	5.09269e-05	0.00625562	1.48683
OLIGO_07325	NM_182689	EFNA4	ephrin A4 isoform b	0.00801606	0.0544763	1.096
OLIGO_04836	NM_001962	EFNA5	ephrin-A5	0.00625464	0.0473637	-1.2902
OLIGO_08368	NM_022051	EGLN1	egl nine homolog 1	0.00216799	0.0272011	-1.1491
OLIGO_10820	NM_001964	EGR1	early growth response 1	0.00346612	0.0351708	1.34059
OLIGO_05203	NM_000399	EGR2	early growth response 2 protein	0.00531139	0.0435022	1.17878
OLIGO_07413	XM_170658	EHBP1L1	similar to tangerin isoform 1	0.000850227	0.0175502	1.54442
OLIGO_08623	NM_012153	EHF	ets homologous factor	0.00241175	0.0288974	-1.32013
OLIGO_03557	NM_004879	EI24	etoposide induced 2.4 isoform 1	0.000157769	0.00826387	1.24143
OLIGO_12244	NM_002759	EIF2AK2	eukaryotic translation initiation factor 2-alpha kinase 2	0.000909328	0.0180452	1.32188
OLIGO_07645	NM_004094	EIF2S1	eukaryotic translation initiation factor 2, subunit 1 alpha, 35kDa	0.00060787	0.0153438	1.34572
OLIGO_00901	NM_003758	EIF3S1	eukaryotic translation initiation factor 3, subunit 1 alpha, 35kDa	0.000360623	0.0115396	1.27018
OLIGO_03840	NM_001416	EIF4A1	eukaryotic translation initiation factor 4A isoform 1	7.70542e-05	0.00687566	2.08673
OLIGO_06912	NM_001967	EIF4A2	eukaryotic translation initiation factor 4A2	0.00393438	0.0375847	-1.25198
OLIGO_12002	NM_001968	EIF4E	eukaryotic translation initiation factor 4E	0.00210766	0.0270123	1.23462
OLIGO_08064	NM_198242	EIF4G1	eukaryotic translation initiation factor 4 gamma, 1 isoform 3	1.9639e-05	0.00574373	1.47274
OLIGO_12866	NM_001972	ELA2	elastase 2, neutrophil preproprotein	0.00157716	0.0235366	-1.23019
OLIGO_08498	NM_201999	ELF2	E74-like factor 2 (ets domain transcription factor) isoform 1	0.0001625	0.00828933	-1.33035
OLIGO_07713	NM_005229	ELK1	ELK1 protein	0.00936501	0.0594387	1.19497
OLIGO_02608	NM_006532	ELL	elongation factor RNA polymerase II	6.15518e-05	0.0065781	1.37539
OLIGO_08808	NM_032377	ELOF1	elongation factor 1 homolog (ELF1, S. cerevisiae)	0.000139144	0.00812464	-1.31242
OLIGO_04281	NM_017770	ELOVL2	elongation of very long chain fatty acids (FEN1/Elo2, SUR4/Elo3, yeast)-like 2	0.00810884	0.0548257	-1.13568
OLIGO_01981	NM_018091	ELP3	elongation protein 3 homolog	0.00880844	0.0578307	1.1082
OLIGO_02644	XM_942048	ELTD1	similar to EGF, latrophilin and seven transmembrane domain-containing protein 1 precursor (EGF-TM7-latrophilin-related protein) (ETL protein)	0.00867629	0.0573967	-1.39728
OLIGO_12877	NM_001974	EMR1	egf-like module containing, mucin-like, hormone receptor-like sequence 1	8.89929e-05	0.00711654	2.59026
OLIGO_09096	NM_004098	EMX2	empty spiracles homolog 2	0.00561826	0.0447973	-1.24365
OLIGO_11253	NM_005107	ENDOGL1	endonuclease G-like 1	0.00227377	0.0280211	1.15586
OLIGO_09001	NM_000118	ENG	endoglin precursor	0.00611898	0.0468992	-1.15363
OLIGO_02587	NM_006375	ENOX2	ecto-NOX disulfide-thiol exchanger 2 isoform a	0.00371697	0.0364869	-1.22432
OLIGO_05580	NM_006209	ENPP2	autotaxin isoform 1 preproprotein	0.00680762	0.0497269	1.21841
OLIGO_04463	NM_014936	ENPP4	ectonucleotide pyrophosphatase/phosphodiesterase 4 (putative function)	0.00900751	0.0583098	-1.22577
OLIGO_03640	NM_001033113	ENTPD8	ectonucleoside triphosphate diphosphohydrolase 8 isoform 1	0.00788061	0.0539989	-1.10858
OLIGO_06994	NM_004442	EPHB2	ephrin receptor EphB2 isoform 2 precursor	0.00185925	0.0252964	-1.22635
OLIGO_09103	NM_001979	EPHX2	epoxide hydrolase 2, cytoplasmic	0.00763287	0.0530697	-1.21814
OLIGO_10150	NM_000799	EPO	erythropoietin precursor	0.00456148	0.0402811	-1.20795
OLIGO_09138	NM_022772	EPS8L2	epidermal growth factor receptor pathway substrate 8-like protein 2	0.00579241	0.0455826	1.11459
OLIGO_03681	NM_178039	ERC1	RAB6-interacting protein 2 isoform delta	0.00888794	0.0580212	1.10105
OLIGO_08270	NM_000123	ERCC5	XPG-complementing protein	0.00159537	0.0236723	-1.25195
OLIGO_01272	NM_016570	ERGIC2	PTX1 protein	0.00125139	0.0210718	1.2101
OLIGO_10984	NM_018948	ERRFI1	mitogen-inducible gene 6 protein	9.54495e-06	0.00497223	1.8184
OLIGO_06967	NM_138961	ESAM	endothelial cell adhesion molecule	0.00321846	0.0337878	-1.17503
OLIGO_08813	NM_001984	ESD	esterase D/formylglutathione hydrolase	0.0015	0.0229292	-1.45102
OLIGO_11806	NM_000125	ESR1	estrogen receptor 1	0.000100972	0.00715552	-1.30185
OLIGO_11882	NM_001437	ESR2	estrogen receptor beta isoform 1	0.000312831	0.0108837	1.29704
OLIGO_13257	NM_019002	ETAA1	ETAA16 protein	0.00439597	0.0399084	-1.21187
OLIGO_05080	NM_004730	ETF1	eukaryotic translation termination factor 1	0.00236102	0.0285477	1.35037
OLIGO_12646	NM_001986	ETV4	ets variant gene 4 (E1A enhancer binding protein, E1AF)	0.000729209	0.0166325	-1.1862
OLIGO_07668	NM_005797	EVA1	epithelial V-like antigen 1 precursor	0.00648978	0.0485822	1.55468
OLIGO_05800	NM_145245	EVI5L	ecotropic viral integration site 5-like	0.00622669	0.0473391	-1.15483
OLIGO_03631	NM_018303	EXOC2	Sec5 protein	0.00897789	0.0583098	-1.11948
OLIGO_08178	XM_001131361	EXOSC1	similar to 3-5 exoribonuclease CSL4 homolog (Exosome component 1)	0.00835155	0.0559529	1.32112
OLIGO_05710	NM_000129	F13A1	coagulation factor XIII A1 subunit precursor	0.000800941	0.017037	1.54842
OLIGO_01445	NM_001080769	F830021D11Rik	hypothetical protein LOC224648	0.00809379	0.0548232	1.18947
OLIGO_10660	NM_004102	FABP3	fatty acid binding protein 3	0.000116431	0.00767634	-1.46174
OLIGO_06689	NM_001442	FABP4	fatty acid binding protein 4, adipocyte	2.8534e-05	0.00574373	-1.54845
OLIGO_01744	NM_001446	FABP7	fatty acid binding protein 7, brain	0.00716701	0.0512674	1.33707
OLIGO_07607	NM_013402	FADS1	fatty acid desaturase 1	0.00900337	0.0583098	-1.22013
OLIGO_10310	NM_031452	FAM103A1	hypothetical protein LOC83640	0.00936522	0.0594387	1.23514
OLIGO_06208	NM_007177	FAM107A	downregulated in renal cell carcinoma	0.0016094	0.0237503	-1.25729
OLIGO_07227	NR_002198	FAM10A7		0.000936159	0.0181639	1.16948
OLIGO_10861	NM_001042353	FAM110A	hypothetical protein LOC83541	0.00107507	0.0194098	-1.20237
OLIGO_02741	NM_030802	FAM117A	C/EBP-induced protein	0.00369345	0.0363908	-1.15273
OLIGO_11317	NM_024293	FAM134A	hypothetical protein LOC79137	0.00313858	0.0334076	-1.17563
OLIGO_04280	NM_019000	FAM134B	hypothetical protein LOC54463 isoform 2	0.000197717	0.00909773	-1.3603
OLIGO_07707	NM_016078	FAM18B	hypothetical protein LOC51030	0.000486282	0.0133975	1.23356
OLIGO_04034	NM_014864	FAM20B	family with sequence similarity 20, member B	0.00760279	0.0529622	1.23873
OLIGO_05089	NM_020223	FAM20C	family with sequence similarity 20, member C	0.00143647	0.0224482	1.24198
OLIGO_10424	NM_014077	FAM32A	hypothetical protein LOC26017	0.00905751	0.0584657	-1.16159
OLIGO_10060	NM_182620	FAM33A	hypothetical protein LOC348235	0.00178569	0.024779	-1.28596
OLIGO_02013	NM_052943	FAM46B	hypothetical protein LOC115572	0.0001457	0.00819068	-1.26762
OLIGO_02881	NM_052943	FAM46B	hypothetical protein LOC115572	0.00427988	0.0396307	1.20025
OLIGO_07930	NM_017709	FAM46C	hypothetical protein LOC54855	4.54208e-05	0.00625562	-1.46617
OLIGO_04826	NM_016623	FAM49B	hypothetical protein LOC51571	0.00127263	0.0213479	1.58836
OLIGO_08824	NM_004699	FAM50A	XAP-5 protein	0.00299783	0.0325901	1.20321
OLIGO_10813	NM_014661	FAM53B	hypothetical protein LOC9679	0.000346027	0.0113504	-1.40955
OLIGO_03877	NM_145037	FAM55C	hypothetical protein LOC91775	0.000209743	0.00926506	-1.51778
OLIGO_07798	XM_097977	FAM59B	hypothetical protein	0.000340865	0.0112928	1.21754
OLIGO_00647	NM_001017961	FAM78B	hypothetical protein LOC149297	0.00844227	0.056418	-1.12394
OLIGO_09388	NM_173642	FAM80A	family with sequence similarity 80, member A	0.000528588	0.0141512	-1.21459
OLIGO_04715	NM_018145	FAM82C	family with sequence similarity 82, member C	0.00436136	0.0398125	1.27378
OLIGO_08001	NM_152832	FAM89B	Mouse Mammary Turmor Virus Receptor homolog 1	0.00442719	0.039911	-1.20294
OLIGO_04146	NM_005687	FARSB	phenylalanyl-tRNA synthetase, beta subunit	0.00430567	0.0396404	1.17713
OLIGO_12149	NM_000043	FAS	tumor necrosis factor receptor superfamily, member 6 isoform 1 precursor	0.00183565	0.0251042	1.1761
OLIGO_01142	NM_004104	FASN	fatty acid synthase	8.32386e-06	0.00497223	-1.71848
OLIGO_02892	NM_001012669	FASN	fatty acid synthase	0.00882808	0.0578307	-1.33028
OLIGO_01636	NM_001436	FBL	fibrillarin	0.0010386	0.0191643	1.41173
OLIGO_06155	NM_022824	FBXL17	F-box and leucine-rich repeat protein 17	0.00769542	0.0532305	1.13136
OLIGO_07286	NM_001035096	FBXL2	F-box and leucine-rich repeat protein 2	0.00320708	0.0337583	-1.38102
OLIGO_01052	NM_012158	FBXL3	F-box and leucine-rich repeat protein 3	0.00190472	0.0255997	-1.27133
OLIGO_03613	NM_012161	FBXL5	F-box and leucine-rich repeat protein 5 isoform 1	0.000232346	0.00961089	1.23181
OLIGO_07901	NM_012175	FBXO3	F-box only protein 3 isoform 1	0.00456582	0.0402838	1.15042
OLIGO_08210	NM_024735	FBXO31	F-box protein 31	0.00139414	0.0221276	-1.18988
OLIGO_10062	NM_012164	FBXW2	F-box and WD repeat domain containing 2	4.61746e-05	0.00625562	1.24936
OLIGO_09772	NM_022039	FBXW4	F-box and WD repeat domain containing 4	0.00136605	0.0219093	-1.3547
OLIGO_01112	NM_012174	FBXW8	F-box and WD repeat domain containing 8 isoform 2	0.00685199	0.0498643	-1.16204
OLIGO_03913	NM_015962	FCF1	FCF1 small subunit	0.00623354	0.0473391	-1.12547
OLIGO_09654	NM_033449	FCHSD1	FCH and double SH3 domains 1	0.00289382	0.0319574	-1.14264
OLIGO_06608	NM_004110	FDXR	ferredoxin reductase isoform 2 precursor	0.000106226	0.00729379	-1.21436
OLIGO_05794	NM_002009	FGF7	fibroblast growth factor 7 precursor	0.00144351	0.0225052	1.54358
OLIGO_05910	NM_021923	FGFRL1	fibroblast growth factor receptor-like 1 precursor	0.00306907	0.0330125	-1.14016
OLIGO_10613	NM_000509	FGG	fibrinogen, gamma chain isoform gamma-A precursor	0.00439999	0.0399084	1.27192
OLIGO_05391	NM_006682	FGL2	fibrinogen-like 2 precursor	0.00233141	0.0283599	1.51973
OLIGO_09056	NM_016594	FKBP11	FK506 binding protein precursor	0.000281375	0.0104156	1.27372
OLIGO_11071	NM_001038112	FKBP3	FK506 binding protein 3, 25kDa	0.00425957	0.0395401	1.22262
OLIGO_06328	NM_002014	FKBP4	FK506-binding protein 4	8.73665e-05	0.00711654	1.25806
OLIGO_13246	NM_182827	FKBP9L	FK506 binding protein 9-like	0.000222907	0.00944905	-1.28508
OLIGO_05021	NM_021942	FLJ12716	hypothetical protein LOC60684 isoform a	0.00914554	0.0587216	-1.18249
OLIGO_01235	NM_032822	FLJ14668	hypothetical protein LOC84908	0.0089278	0.0581954	-1.18213
OLIGO_02002	XM_001127597	FLJ32810	similar to Oligophrenin 1 isoform 2	0.00251809	0.029662	1.38115
OLIGO_04959	NM_153214	FLJ37440	hypothetical protein LOC129804	0.00201624	0.0264407	-1.15073
OLIGO_05256	NM_002023	FMOD	fibromodulin precursor	0.00544311	0.043983	-1.16948
OLIGO_10803	NM_002026	FN1	fibronectin 1 isoform 3 preproprotein	0.00434585	0.0398125	1.22409
OLIGO_06998	NM_015033	FNBP1	formin binding protein 1	0.000163653	0.008296	1.27322
OLIGO_10810	NM_005253	FOSL2	FOS-like antigen 2	0.000477457	0.0133729	1.46282
OLIGO_00176	NM_148899	FOXP2	forkhead box P2 isoform III	0.00227993	0.0280535	-1.27546
OLIGO_07586	NM_001012427	FOXP4	forkhead box P4 isoform 3	0.00687894	0.0499505	1.14919
OLIGO_07661	NM_004477	FRG1	FSHD region gene 1	0.00362238	0.0360389	-1.23038
OLIGO_12337	NM_003088	FSCN1	fascin 1	1.6801e-05	0.00574373	2.23096
OLIGO_11556	NM_007085	FSTL1	follistatin-like 1 precursor	0.000513608	0.0138905	1.20356
OLIGO_07281	NM_002032	FTH1	ferritin, heavy polypeptide 1	0.00456247	0.0402811	1.36992
OLIGO_07063	NM_000149	FUT3	fucosyltransferase 3	0.00218843	0.0272924	-1.24306
OLIGO_10519	NM_021902	FXYD1	phospholemman precursor	0.00706154	0.0508181	-1.19999
OLIGO_12004	NM_001680	FXYD2	FXYD domain-containing ion transport regulator 2 isoform 1	0.00160907	0.0237503	-1.20069
OLIGO_03484	NM_022003	FXYD6	FXYD domain-containing ion transport regulator 6	0.00371418	0.0364869	-1.19346
OLIGO_06621	NM_003468	FZD5	frizzled 5 precursor	0.000446815	0.0128395	-1.65958
OLIGO_07105	NM_003507	FZD7	frizzled 7	0.000182115	0.0086791	1.36417
OLIGO_00877	NM_203505	G3BP2	Ras-GTPase activating protein SH3 domain-binding protein 2 isoform a	0.00290756	0.0320291	1.26164
OLIGO_12098	NM_000812	GABRB1	gamma-aminobutyric acid (GABA) A receptor, beta 1 precursor	0.00422475	0.0393716	-1.16666
OLIGO_13031	NM_000814	GABRB3	gamma-aminobutyric acid (GABA) A receptor, beta 3 isoform 1 precursor	0.00239949	0.0288026	-1.2312
OLIGO_12956	NM_021987	GABRE	gamma-aminobutyric acid (GABA) A receptor, epsilon isoform 3	0.00177347	0.0246871	-1.19927
OLIGO_08892	NM_004861	GAL3ST1	galactose-3-O-sulfotransferase 1	0.00679514	0.0497269	-1.15431
OLIGO_04787	NM_033036	GAL3ST3	galactose-3-O-sulfotransferase 3	0.00233108	0.0283599	-1.19568
OLIGO_11443	NM_138801	GALM	galactose mutarotase (aldose 1-epimerase)	0.000247951	0.0099266	-1.27275
OLIGO_04859	NM_024642	GALNT12	UDP-N-acetyl-alpha-D-galactosamine:polypeptide N-acetylgalactosaminyltransferase 12 (GalNAc-T12)	0.00586345	0.0458692	-1.18857
OLIGO_00011	NM_002046	GAPDH	glyceraldehyde-3-phosphate dehydrogenase	0.000654716	0.0161275	1.12333
OLIGO_10599	NM_002046	GAPDH	glyceraldehyde-3-phosphate dehydrogenase	7.59848e-06	0.00497223	1.30679
OLIGO_07394	NM_152236	GAS2L1	growth arrest-specific 2 like 1 isoform a	0.0074693	0.0524275	1.29133
OLIGO_04116	NM_001002295	GATA3	GATA binding protein 3 isoform 1	0.000935536	0.0181639	-1.2984
OLIGO_06964	NM_022372	GBL	G protein beta subunit-like	0.00950027	0.0599227	-1.13858
OLIGO_08599	NM_021078	GCN5L2	GCN5 general control of amino-acid synthesis 5-like 2	0.00455613	0.0402811	-1.13443
OLIGO_09922	NM_001491	GCNT2	glucosaminyl (N-acetyl) transferase 2, I-branching enzyme isoform B	0.00774293	0.0534348	-1.13273
OLIGO_06971	NM_133483	GEFT	RAC/CDC42 exchange factor isoform 2	0.00708648	0.0508419	-1.12809
OLIGO_12777	NM_005110	GFPT2	glutamine-fructose-6-phosphate transaminase 2	0.00123835	0.0209934	1.33565
OLIGO_10869	NM_001032364	GGT1	gamma-glutamyltransferase 1 precursor	0.00144889	0.0225162	-1.26757
OLIGO_04572	NM_017655	GIPC2	PDZ domain protein GIPC2	0.00132858	0.0216294	-1.24469
OLIGO_01150	NM_138426	GLCCI1	glucocorticoid induced transcript 1	0.00928869	0.0591512	-1.28951
OLIGO_10945	NM_012201	GLG1	golgi apparatus protein 1	0.00165354	0.0238603	-1.2308
OLIGO_12005	NM_000171	GLRA1	glycine receptor, alpha 1	0.00388705	0.0373811	-1.14548
OLIGO_07279	NM_015710	GLTSCR2	glioma tumor suppressor candidate region gene 2	0.00021111	0.00929443	-1.23078
OLIGO_11180	NM_005271	GLUD1	glutamate dehydrogenase 1	0.00105981	0.0193185	1.26453
OLIGO_04810	NM_012384	GMEB2	glucocorticoid modulatory element binding protein 2	0.00106957	0.0193714	1.27414
OLIGO_04043	NM_013334	GMPPB	GDP-mannose pyrophosphorylase B isoform 1	0.00276916	0.0313113	1.24919
OLIGO_12006	NM_002067	GNA11	guanine nucleotide binding protein (G protein), alpha 11 (Gq class)	8.30583e-05	0.00711654	-1.26478
OLIGO_12007	NM_004297	GNA14	guanine nucleotide binding protein (G protein), alpha 14	0.000303907	0.0108263	-1.29976
OLIGO_07052	NM_002069	GNAI1	guanine nucleotide binding protein (G protein), alpha inhibiting activity polypeptide 1	0.0019618	0.0260316	1.3205
OLIGO_10725	NM_002070	GNAI2	guanine nucleotide binding protein (G protein), alpha inhibiting activity polypeptide 2	0.00752739	0.052707	1.1633
OLIGO_01679	NM_006496	GNAI3	guanine nucleotide binding protein (G protein), alpha inhibiting activity polypeptide 3	0.000152545	0.00819068	1.29806
OLIGO_06823	NM_001077488	GNAS	GNAS complex locus isoform f	0.00945756	0.0598508	-1.18401
OLIGO_07772	NM_021629	GNB4	guanine nucleotide-binding protein, beta-4 subunit	0.00800968	0.0544609	1.20787
OLIGO_08232	NM_004126	GNG11	guanine nucleotide binding protein gamma 11 precursor	0.00255332	0.0298383	-1.31648
OLIGO_03744	NM_018841	GNG12	G-protein gamma-12 subunit	0.000671601	0.016241	1.17488
OLIGO_11893	NM_012202	GNG3	guanine nucleotide binding protein (G protein), gamma 3	0.00526308	0.0432669	-1.09748
OLIGO_07046	NM_005274	GNG5	guanine nucleotide binding protein (G protein), gamma 5	0.000124718	0.00783303	1.49965
OLIGO_08347	NM_206826	GNL3	guanine nucleotide binding protein-like 3 isoform 2	0.000820031	0.0171947	1.73207
OLIGO_07208	NM_174806	GOT2	glutamic-oxaloacetic transaminase 2, mitochondrial (aspartate aminotransferase 2)	0.00163088	0.0238344	1.22745
OLIGO_12420	NM_001502	GP2	zymogen granule membrane glycoprotein 2 isoform 2	0.00727214	0.0516549	-1.27296
OLIGO_13062	NM_020918	GPAM	mitochondrial glycerol 3-phosphate acyltransferase	1.58302e-06	0.00266769	-1.56813
OLIGO_05223	NM_028487	Gpbp1	G+C-rich promoter-binding protein	0.00444764	0.0399865	1.29681
OLIGO_02402	NM_015234	GPR116	G-protein coupled receptor 116	0.00215197	0.0271923	-1.32868
OLIGO_11593	XM_001131071	GPR125	similar to Probable G-protein coupled receptor 125 precursor	0.00938131	0.0594554	-1.12263
OLIGO_03490	NM_019858	GPR162	G protein-coupled receptor 162 isoform 2	0.00341217	0.0349174	-1.18874
OLIGO_12949	NM_016372	GPR175	G protein-coupled receptor 175	0.00131697	0.0215343	-1.1693
OLIGO_01876	NM_024911	GPR177	G protein-coupled receptor 177 isoform 1	0.00279921	0.0313304	1.22868
OLIGO_13198	NM_005296	GPR23	G protein-coupled receptor 23	0.000430857	0.0127354	1.84603
OLIGO_00209	NM_002086	GRB2	growth factor receptor-bound protein 2 isoform 1	0.00373612	0.0365098	1.16506
OLIGO_08169	NM_012203	GRHPR	glyoxylate reductase/hydroxypyruvate reductase	0.00428355	0.0396307	1.1361
OLIGO_13050	NM_017551	GRID1	glutamate receptor, ionotropic, delta 1	0.000412841	0.0124729	-1.24184
OLIGO_11934	NM_002929	GRK1	rhodopsin kinase	0.000417102	0.0125623	1.14641
OLIGO_10844	NM_005308	GRK5	G protein-coupled receptor kinase 5	0.00163195	0.0238344	-1.1787
OLIGO_04190	NM_001012512	GRP	gastrin-releasing peptide isoform 2 preproprotein	0.000686104	0.0163342	1.31597
OLIGO_07223	NM_002094	GSPT1	G1 to S phase transition 1	0.00559555	0.0446811	1.27573
OLIGO_09310	NM_015917	GSTK1	glutathione transferase kappa 1	0.000161258	0.00828933	-1.44167
OLIGO_04857	NM_001514	GTF2B	general transcription factor IIB	0.00573508	0.0452928	1.17362
OLIGO_12937	NM_004128	GTF2F2	general transcription factor IIF, polypeptide 2, 30kDa	0.00707562	0.0508217	-1.1232
OLIGO_07270	NM_207118	GTF2H5	general transcription factor IIH, polypeptide 5	0.00233309	0.0283599	-1.24389
OLIGO_02643	NM_005685	GTF2IRD1	GTF2I repeat domain containing 1 isoform 2	0.00618924	0.0472121	1.11722
OLIGO_12515	NM_012341	GTPBP4	G protein-binding protein CRFG	0.0043622	0.0398125	1.26617
OLIGO_12101	NM_004963	GUCY2C	guanylate cyclase 2C (heat stable enterotoxin receptor)	0.0052858	0.043373	-1.22505
OLIGO_12102	NM_000180	GUCY2D	guanylate cyclase 2D, membrane (retina-specific)	0.000314438	0.0108837	-1.2189
OLIGO_08612	NM_000858	GUK1	guanylate kinase 1	0.000361147	0.0115396	-1.24003
OLIGO_05858	XM_940224	GVIN1	similar to very large inducible GTPase 1 isoform A	0.00605404	0.0466022	1.19414
OLIGO_11354	NM_001079855	GYG2	glycogenin 2 isoform a	0.00263582	0.0303211	1.12931
OLIGO_07815	NM_177925	H2AFJ	H2A histone family, member J	0.00125923	0.0211768	-1.27388
OLIGO_04751	NM_005331	HBQ1	theta 1 globin	0.00502028	0.042348	-1.13831
OLIGO_06595	NM_005332	HBZ	zeta globin	0.00572683	0.0452639	-1.16238
OLIGO_04885	NM_015401	HDAC7A	histone deacetylase 7A isoform a	0.00235782	0.0285477	-1.19763
OLIGO_10787	NM_004494	HDGF	hepatoma-derived growth factor (high-mobility group protein 1-like)	0.00171711	0.0243229	1.21416
OLIGO_10597	NM_005336	HDLBP	high density lipoprotein binding protein	0.0016587	0.0238925	1.18715
OLIGO_00884	NM_018072	HEATR1	protein BAP28	0.000113328	0.00758951	1.31881
OLIGO_04169	NM_033647	HELB	helicase (DNA) B	0.00364036	0.0361094	1.46435
OLIGO_02729	NM_014685	HERPUD1	homocysteine-inducible, endoplasmic reticulum stress-inducible, ubiquitin-like domain member 1 isoform 1	0.000649676	0.0160925	1.20643
OLIGO_11326	NM_005524	HES1	hairy and enhancer of split 1	0.00464997	0.0406624	-1.19971
OLIGO_04078	NM_014571	HEYL	hairy/enhancer-of-split related with YRPW motif-like	0.00203934	0.0264954	-1.16533
OLIGO_06237	NM_032558	HIATL1	hippocampus abundant transcript-like 1	0.00539958	0.0437647	1.1841
OLIGO_00358	NM_006497	HIC1	hypermethylated in cancer 1 isoform 1	3.33211e-05	0.00574373	-1.38568
OLIGO_11560	NM_001530	HIF1A	hypoxia-inducible factor 1, alpha subunit isoform 1	0.000182015	0.0086791	1.43103
OLIGO_05422	NM_021064	HIST1H2AG	H2A histone family, member P	0.00735616	0.0520747	-1.1658
OLIGO_09579	NM_003495	HIST1H4I	H4 histone family, member M	0.00930703	0.0591827	-1.20514
OLIGO_12714	NM_033445	HIST3H2A	histone H2a	0.000560946	0.014691	-1.13378
OLIGO_02156	NM_002115	HK3	hexokinase 3	0.00490096	0.0416125	1.37795
OLIGO_04448	NM_002126	HLF	hepatic leukemia factor	0.00513408	0.0427904	-1.25877
OLIGO_07669	NM_018200	HMG20A	high-mobility group 20A	0.00174405	0.0245092	1.24739
OLIGO_04855	NM_145904	HMGA1	high mobility group AT-hook 1 isoform a	0.00256365	0.0298744	1.23681
OLIGO_02651	NM_003483	HMGA2	high mobility group AT-hook 2 isoform a	0.000639352	0.0159261	-1.23144
OLIGO_08797	NM_005519	HMX2	homeo box (H6 family) 2	0.00390563	0.0374782	-1.13954
OLIGO_12300	NM_004133	HNF4G	hepatocyte nuclear factor 4, gamma	0.00588965	0.0460198	1.18665
OLIGO_11080	NM_194247	HNRPA3	heterogeneous nuclear ribonucleoprotein A3	0.000269471	0.0101904	1.35834
OLIGO_11351	NM_004499	HNRPAB	heterogeneous nuclear ribonucleoprotein AB isoform b	0.000242097	0.00981121	1.44502
OLIGO_10624	NM_001077443	HNRPC	heterogeneous nuclear ribonucleoprotein C isoform b	0.000251458	0.0099266	1.34677
OLIGO_07969	NM_004966	HNRPF	heterogeneous nuclear ribonucleoprotein F	0.000201853	0.00915255	1.31151
OLIGO_02390	NM_144802	Hnrpll	heterogeneous nuclear ribonucleoprotein L-like	0.000196996	0.00909615	-1.32914
OLIGO_06562	NM_005968	HNRPM	heterogeneous nuclear ribonucleoprotein M isoform a	9.29832e-05	0.00711654	1.17306
OLIGO_03585	NM_004501	HNRPU	heterogeneous nuclear ribonucleoprotein U isoform b	0.00906848	0.0584795	1.12368
OLIGO_04681	NM_013312	HOOK2	hook homolog 2	0.000675388	0.0163028	-1.19489
OLIGO_06972	NM_152739	HOXA9	homeobox A9	0.00392921	0.0375847	-1.25236
OLIGO_09253	NM_018952	HOXB6	homeobox B6	0.000327564	0.0110708	-1.32096
OLIGO_02389	NM_006897	HOXC9	homeobox C9	0.00417557	0.039053	-1.16171
OLIGO_00070	NM_000194	HPRT1	hypoxanthine phosphoribosyltransferase 1	2.94456e-05	0.00574373	1.59184
OLIGO_10217	NM_000861	HRH1	histamine receptor H1	0.00927622	0.0591002	1.19064
OLIGO_02125	NM_198708	HSD11B1L	short-chain dehydrogenase/reductase 10 isoform d	0.00362683	0.036056	-1.2836
OLIGO_03309	XM_581467	HSD17B7	hypothetical protein LOC505212	0.000544839	0.0144693	-1.28899
OLIGO_06120	NM_001076809	HSF1	heat shock transcription factor 1	0.00746474	0.0524275	-1.10566
OLIGO_11173	NM_001017963	HSP90AA1	heat shock protein 90kDa alpha (cytosolic), class A member 1 isoform 1	2.34053e-05	0.00574373	1.64082
OLIGO_11283	NM_007355	HSP90AB1	heat shock 90kDa protein 1, beta	0.000666337	0.0162027	1.23812
OLIGO_07057	NM_003299	HSP90B1	tumor rejection antigen (gp96) 1	0.00560086	0.0446855	1.24138
OLIGO_12015	NM_021979	HSPA2	heat shock 70kDa protein 2	0.00352893	0.0355182	1.29232
OLIGO_07765	NM_002154	HSPA4	heat shock 70kDa protein 4 isoform a	0.0022941	0.0281887	1.24958
OLIGO_12394	NM_005347	HSPA5	heat shock 70kDa protein 5	0.000519669	0.0140056	1.86969
OLIGO_07249	NM_006597	HSPA8	heat shock 70kDa protein 8 isoform 1	0.00013157	0.00799754	1.65558
OLIGO_00493	NM_001541	HSPB2	heat shock 27kDa protein 2	0.00439926	0.0399084	1.13362
OLIGO_07272	NM_002156	HSPD1	chaperonin	0.00923753	0.059024	1.17587
OLIGO_10173	NM_016400	HYPK	Huntingtin interacting protein K	0.00416869	0.0390413	1.18403
OLIGO_11103	NM_002165	ID1	inhibitor of DNA binding 1 isoform a	0.000913687	0.0180628	1.38432
OLIGO_08296	NM_005896	IDH1	isocitrate dehydrogenase 1 (NADP+), soluble	0.000708981	0.0165178	-1.30907
OLIGO_06914	NM_004907	IER2	immediate early response 2	0.00150531	0.0229292	1.27314
OLIGO_10856	NM_003897	IER3	immediate early response 3	0.00503825	0.0424456	1.24218
OLIGO_06273	NM_016545	IER5	immediate early response 5	9.82943e-06	0.00497223	1.50215
OLIGO_13118	NM_022168	IFIH1	interferon induced with helicase C domain 1	0.00023863	0.00973022	-1.34233
OLIGO_07224	NM_012420	IFIT5	interferon-induced protein with tetratricopeptide repeats 5	2.57396e-05	0.00574373	1.23253
OLIGO_11480	NM_021034	IFITM3	interferon-induced transmembrane protein 3 (1-8U)	2.81928e-05	0.00574373	1.38584
OLIGO_04091	NM_207585	IFNAR2	interferon alpha/beta receptor 2 isoform a precursor	0.00124455	0.0210507	1.16406
OLIGO_12652	NM_001550	IFRD1	interferon-related developmental regulator 1	0.00139758	0.0221276	1.2474
OLIGO_04005	NM_000875	IGF1R	insulin-like growth factor 1 receptor precursor	0.00498195	0.0421051	-1.18947
OLIGO_02909	NM_006548	IGF2BP2	insulin-like growth factor 2 mRNA binding protein 2 isoform a	1.00845e-05	0.00497223	-1.70486
OLIGO_10748	NM_000599	IGFBP5	insulin-like growth factor binding protein 5	0.00121414	0.0208882	-1.27103
OLIGO_09677	NM_001558	IL10RA	interleukin 10 receptor, alpha precursor	0.000202362	0.00915255	1.61209
OLIGO_12020	NM_002187	IL12B	interleukin 12B precursor	0.00438553	0.0399084	1.1381
OLIGO_03814	NM_001560	IL13RA1	interleukin 13 receptor, alpha 1 precursor	0.000182725	0.0086791	1.45544
OLIGO_11902	NM_172174	IL15	interleukin 15 preproprotein	0.00214654	0.0271923	-1.31022
OLIGO_08478	NM_172200	IL15RA	interleukin 15 receptor, alpha isoform 2	0.000374387	0.0117174	1.52633
OLIGO_08811	NM_153461	IL17RC	interleukin 17 receptor C isoform 1 precursor	9.39779e-05	0.00711654	-1.52415
OLIGO_04922	NM_001039660	IL18BP	interleukin 18 binding protein precursor	2.50187e-05	0.00574373	1.62642
OLIGO_05740	NM_004633	IL1R2	interleukin 1 receptor, type II precursor	0.000449133	0.0128395	1.69248
OLIGO_12740	NM_002182	IL1RAP	interleukin 1 receptor accessory protein isoform 1	0.00145023	0.0225162	1.47933
OLIGO_00012	NM_000418	IL4R	interleukin 4 receptor alpha chain isoform a precursor	0.00351686	0.0354698	1.26016
OLIGO_12024	NM_001557	IL8RB	interleukin 8 receptor beta	0.00537381	0.0436892	1.28129
OLIGO_12637	NM_001557	IL8RB	interleukin 8 receptor beta	0.000254371	0.00993102	1.52496
OLIGO_10164	NM_030768	ILKAP	integrin-linked kinase-associated protein phosphatase 2C	0.00795974	0.0543662	-1.27997
OLIGO_06178	NM_032549	IMMP2L	IMP2 inner mitochondrial membrane protease-like	0.00403635	0.0382069	-1.15088
OLIGO_00797	NM_006839	IMMT	inner membrane protein, mitochondrial	0.00141118	0.0222896	1.22046
OLIGO_06808	NM_005536	IMPA1	inositol(myo)-1(or 4)-monophosphatase 1	0.00799785	0.0544084	-1.18345
OLIGO_07851	NM_005537	ING1	inhibitor of growth family, member 1 isoform D	0.00201096	0.0264407	-1.14307
OLIGO_04153	NM_003866	INPP4B	inositol polyphosphate-4-phosphatase, type II, 105kD	0.0015524	0.0233511	-1.38409
OLIGO_11377	NM_003870	IQGAP1	IQ motif containing GTPase activating protein 1	0.0034642	0.0351708	1.27635
OLIGO_06425	NM_006633	IQGAP2	IQ motif containing GTPase activating protein 2	0.000768148	0.016916	-1.39176
OLIGO_01714	NM_004136	IREB2	iron-responsive element binding protein 2	0.00504652	0.0424627	-1.16662
OLIGO_09707	NM_006147	IRF6	interferon regulatory factor 6	0.00645934	0.0485012	1.13361
OLIGO_04801	NM_024710	ISOC2	isochorismatase domain containing 2	0.00875184	0.0576438	-1.26858
OLIGO_06509	NM_032039	ITFG3	integrin alpha FG-GAP repeat containing 3	0.00159697	0.0236723	-1.19802
OLIGO_05902	NM_000210	ITGA6	integrin alpha chain, alpha 6 isoform b precursor	0.00122242	0.0208882	-1.41758
OLIGO_03297	NM_002207	ITGA9	integrin, alpha 9 precursor	0.00425738	0.0395401	1.30248
OLIGO_06696	NM_002210	ITGAV	integrin alpha-V precursor	0.000734978	0.016678	1.5314
OLIGO_12462	NM_170678	ITGB1BP3	integrin beta 1 binding protein 3 isoform 2	0.000343959	0.0113105	-1.14863
OLIGO_06664	NM_002213	ITGB5	integrin, beta 5	0.00442005	0.0399084	-1.32193
OLIGO_11108	NM_021999	ITM2B	integral membrane protein 2B	0.000151025	0.00819068	-1.2647
OLIGO_06435	NM_002221	ITPKB	1D-myo-inositol-trisphosphate 3-kinase B	0.00355441	0.035611	1.15732
OLIGO_09189	NM_145159	JAG2	jagged 2 isoform b precursor	0.00357762	0.0357816	-1.13588
OLIGO_03428	NM_004187	JARID1C	jumonji, AT rich interactive domain 1C	0.00435041	0.0398125	-1.16768
OLIGO_06303	NM_016604	JMJD1B	jumonji domain containing 1B	0.00113657	0.0200291	-1.32095
OLIGO_06098	NM_024116	JOSD3	Josephin domain containing 3	0.00119657	0.020728	1.26987
OLIGO_11456	NM_002229	JUNB	jun B proto-oncogene	0.000123682	0.00780489	1.26786
OLIGO_04027	NM_005886	KATNB1	katanin p80 subunit B 1	0.00237406	0.0286251	-1.15478
OLIGO_08830	NM_002245	KCNK1	potassium channel, subfamily K, member 1	0.00181001	0.0249337	1.29678
OLIGO_13221	NM_001014797	KCNMA1	large conductance calcium-activated potassium channel subfamily M alpha member 1 isoform a	0.00340777	0.0348993	-1.17983
OLIGO_12778	NM_020822	KCNT1	potassium channel, subfamily T, member 1	0.00150258	0.0229292	-1.19081
OLIGO_12523	NM_031954	KCTD10	potassium channel tetramerisation domain containing 10	0.00176977	0.0246871	1.19201
OLIGO_10129	NM_138444	KCTD12	potassium channel tetramerisation domain containing 12	6.99263e-05	0.00687566	1.51503
OLIGO_01362	NM_178863	KCTD13	potassium channel tetramerisation domain containing 13	0.00279511	0.0313304	1.23906
OLIGO_10512	NM_006801	KDELR1	KDEL (Lys-Asp-Glu-Leu) endoplasmic reticulum protein retention receptor 1	0.00509164	0.0426324	-1.14285
OLIGO_08102	NM_000221	KHK	ketohexokinase isoform a	0.00239005	0.0287413	-1.14774
OLIGO_04358	NM_014878	KIAA0020	KIAA0020 protein	0.00714657	0.0511926	1.338
OLIGO_09168	XM_001126010	KIAA0146	hypothetical protein LOC23514	0.00761425	0.0529958	-1.17889
OLIGO_04848	NM_032182	KIAA0157	hypothetical protein LOC23172	0.00436164	0.0398125	-1.16604
OLIGO_04795	NM_014734	KIAA0247	hypothetical protein LOC9766	2.09246e-05	0.00574373	1.48522
OLIGO_06996	NM_014701	KIAA0256	hypothetical protein LOC9728	0.00410812	0.0386105	-1.18252
OLIGO_09319	NM_015299	KIAA0323	hypothetical protein LOC23351	0.00565728	0.0450214	1.11811
OLIGO_01713	NM_014802	KIAA0528	hypothetical protein LOC9847	0.000826115	0.0172676	-1.31846
OLIGO_05148	NM_015323	KIAA0776	hypothetical protein LOC23376	0.00293542	0.0321756	-1.17963
OLIGO_00803	NM_014924	KIAA0831	hypothetical protein LOC22863	0.00290425	0.0320192	1.18232
OLIGO_11088	NM_015329	KIAA0892	hypothetical protein LOC23383	0.00315152	0.0334915	-1.17314
OLIGO_07074	NM_015037	KIAA0913	hypothetical protein LOC23053	0.00128466	0.0213874	-1.22771
OLIGO_11276	NM_020444	KIAA1191	hypothetical protein LOC57179 isoform a	0.00798646	0.0543868	1.1103
OLIGO_01078	NM_019590	KIAA1217	sickle tail isoform 1	0.000867946	0.0177373	-1.28501
OLIGO_04640	NM_015634	KIAA1279	hypothetical protein LOC26128	0.0041495	0.0389053	-1.1887
OLIGO_02678	NM_019600	KIAA1370	hypothetical protein LOC56204	0.000712175	0.0165178	-1.29843
OLIGO_01519	NM_018330	KIAA1598	hypothetical protein LOC57698	0.00123202	0.0209934	-1.4505
OLIGO_02827	XM_001129220	KIAA1639	similar to obscurin, cytoskeletal calmodulin and titin-interacting RhoGEF	0.00112487	0.0199289	1.84809
OLIGO_13185	NM_025190	KIAA1641	hypothetical protein LOC57730	0.00332499	0.0343971	1.22258
OLIGO_03603	XM_379774	KIAA1856	similar to zinc finger protein 469	0.00145054	0.0225162	-1.12687
OLIGO_08330	NM_138346	KIAA2013	hypothetical protein LOC90231	0.00661292	0.0490573	-1.15073
OLIGO_08327	NM_020738	KIDINS220	kinase D-interacting substrate of 220 kDa	0.00645975	0.0485012	-1.16604
OLIGO_06205	NM_005550	KIFC3	kinesin family member C3	0.00541765	0.0438575	-1.12674
OLIGO_00021	NM_013289	KIR3DL1	killer cell immunoglobulin-like receptor, three domains, long cytoplasmic tail, 1 precursor	0.00918888	0.0588711	1.31341
OLIGO_08551	NM_201523	KLC4	kinesin-like 8 isoform b	0.00482341	0.0414578	1.12496
OLIGO_10356	NM_001032282	KLF10	Kruppel-like factor 10 isoform b	6.1151e-05	0.0065781	1.39686
OLIGO_11213	NM_015995	KLF13	Kruppel-like factor 13	0.00071556	0.0165178	-1.1765
OLIGO_11520	NM_016270	KLF2	Kruppel-like factor	0.00352985	0.0355182	1.19183
OLIGO_00193	XM_994052	Klf3	similar to Kruppel-like factor 3 (Basic kruppel-like factor) (CACCC-box-binding protein BKLF) (TEF-2)	0.00777739	0.0535252	-1.1771
OLIGO_10304	NM_014851	KLHL21	kelch-like 21	0.000984576	0.0187006	-1.25894
OLIGO_10717	NM_032775	KLHL22	kelch-like	0.00544791	0.043995	-1.26722
OLIGO_04908	NM_002264	KPNA1	karyopherin alpha 1	0.000228069	0.0095	1.30644
OLIGO_02421	NM_002267	KPNA3	karyopherin alpha 3	0.000656766	0.0161275	1.21378
OLIGO_08224	NM_002268	KPNA4	karyopherin alpha 4	0.00347168	0.0351733	-1.20259
OLIGO_10530	NM_008379	Kpnb1	karyopherin (importin) beta 1	0.00441159	0.0399084	1.20872
OLIGO_07642	NM_004985	KRAS	c-K-ras2 protein isoform b	0.000656303	0.0161275	-1.26442
OLIGO_03050	NM_000422	KRT17	keratin 17	0.00248605	0.0294996	-1.33916
OLIGO_08136	NM_002276	KRT19	keratin 19	0.000251141	0.0099266	-1.7261
OLIGO_09017	NM_014238	KSR1	kinase suppressor of ras	9.98392e-05	0.00711931	1.33113
OLIGO_04475	NM_002290	LAMA4	laminin, alpha 4 precursor	0.00110332	0.0196131	1.19214
OLIGO_08488	NM_002294	LAMP2	lysosomal-associated membrane protein 2 precursor	0.00619493	0.0472121	-1.12124
OLIGO_09224	NM_013995	LAMP2	lysosomal-associated membrane protein 2 precursor	0.000362156	0.0115396	1.22196
OLIGO_10215	NM_015907	LAP3	leucine aminopeptidase 3	0.000153186	0.00819068	1.37225
OLIGO_09664	NM_001014988	LAT	linker for activation of T cells isoform c	0.00881233	0.0578307	-1.23646
OLIGO_10852	NM_002298	LCP1	L-plastin	0.00110713	0.0196408	1.31876
OLIGO_08045	NM_007078	LDB3	LIM domain binding 3 isoform 1	0.00443643	0.0399128	1.20317
OLIGO_03826	NM_005566	LDHA	lactate dehydrogenase A	0.000226717	0.0095	1.81082
OLIGO_02408	NM_016269	LEF1	lymphoid enhancer binding factor-1	0.000168976	0.00840867	1.23498
OLIGO_03586	NM_138792	LEO1	Leo1, Paf1/RNA polymerase II complex component, homolog	0.000999473	0.0188407	1.29385
OLIGO_00598	NM_012318	LETM1	leucine zipper-EF-hand containing transmembrane protein 1	0.00012136	0.00776936	1.32187
OLIGO_11234	NM_018490	LGR4	leucine-rich repeat-containing G protein-coupled receptor 4	0.000842623	0.0175023	-1.17195
OLIGO_11837	NM_002309	LIF	leukemia inhibitory factor (cholinergic differentiation factor)	0.000233669	0.00961089	1.40989
OLIGO_09779	NM_001080978	LILRB2	leukocyte immunoglobulin-like receptor, subfamily B, member 2 isoform 2	7.5175e-05	0.00687566	1.27571
OLIGO_11788	NM_001081450	LILRB3	leukocyte immunoglobulin-like receptor, subfamily B, member 3 isoform 1	0.00282821	0.0315219	1.2741
OLIGO_06575	XM_001129158	LIMS1	similar to LIM and senescent cell antigen-like domains 1	0.00196435	0.0260316	-1.16457
OLIGO_12190	NM_145199	LIPT1	lipoyltransferase 1	0.00176035	0.0246078	-1.50547
OLIGO_12549	NM_018113	LMBR1L	lipocalin-interacting membrane receptor	0.00333522	0.0344492	-1.11966
OLIGO_08700	NM_170707	LMNA	lamin A/C isoform 1 precursor	0.00666781	0.0492267	-1.21918
OLIGO_05627	NM_005574	LMO2	LIM domain only 2	0.00426073	0.0395401	-1.21154
OLIGO_09826	NR_003286	LOC100008588		0.000712355	0.0165178	-1.38001
OLIGO_01023	NM_001009993	LOC130074	hypothetical protein LOC130074	0.00144217	0.0225052	-1.15994
OLIGO_07446	XM_940071	LOC131873	similar to alpha 3 type VI collagen isoform 1 precursor	0.00913766	0.0587216	-1.10033
OLIGO_08150	XM_928947	LOC143244	similar to eukaryotic translation initiation factor 5A	0.00842425	0.0563593	1.2125
OLIGO_11219	NM_001080444	LOC150084	hypothetical protein LOC150084	0.00177329	0.0246871	-1.32466
OLIGO_02220	XM_045290	LOC151579	similar to basic leucine zipper and W2 domains 1	0.000162634	0.00828933	1.35824
OLIGO_07375	XR_017130	LOC158345		0.00946505	0.0598508	-1.17799
OLIGO_05839	NM_203422	LOC221091	hypothetical protein LOC221091	0.000677682	0.0163051	-1.21586
OLIGO_05962	NR_002936	LOC222699		0.00301508	0.0326437	1.17114
OLIGO_11237	NM_175063	LOC284361	hematopoietic signal peptide-containing isoform 1	0.00338518	0.0347755	-1.21019
OLIGO_10348	NR_002938	LOC284379		0.00869452	0.0574662	1.34481
OLIGO_11630	NM_175921	LOC285636	hypothetical protein LOC285636	0.0078453	0.0538126	1.17748
OLIGO_03256	NM_001001436	LOC388272	hypothetical protein LOC388272	0.00157432	0.0235207	-1.21599
OLIGO_04847	XR_017743	LOC389362		0.00583215	0.0457594	-1.17384
OLIGO_08823	XR_016211	LOC390239		0.00516502	0.0428651	1.16152
OLIGO_04118	XM_583352	LOC404066	hypothetical protein	0.00285808	0.0316683	-1.23643
OLIGO_01626	XM_498969	LOC441019	hypothetical protein	0.000589376	0.0150963	1.36562
OLIGO_06309	XM_001134380	LOC441915	similar to CG2616-PA	0.00190292	0.0255997	-1.23639
OLIGO_02363	XM_580667	LOC504526	similar to growth-arrest-specific protein	0.00430817	0.0396404	-1.16672
OLIGO_10569	XM_582133	LOC505788	hypothetical protein	0.00519557	0.0430007	-1.19153
OLIGO_03280	XM_582436	LOC506045	hypothetical protein isoform 1	7.41583e-05	0.00687566	1.28147
OLIGO_10886	XM_582552	LOC506146	similar to mammalian unc13-4	0.00905331	0.0584657	-1.15933
OLIGO_06518	XM_582694	LOC506267	hypothetical protein	0.000169295	0.00840867	1.40319
OLIGO_10773	XM_611206	LOC507193	similar to ADD1 protein	0.00469852	0.0409367	-1.25934
OLIGO_03066	XM_584288	LOC507640	similar to DDX31 protein	0.00705185	0.0507886	-1.13122
OLIGO_07376	XM_584340	LOC507682	similar to Bone morphogenetic protein 5 precursor (BMP-5)	0.001779	0.0247286	-1.23237
OLIGO_08568	XM_584869	LOC508133	similar to syndecan 4	7.98009e-06	0.00497223	2.14072
OLIGO_07734	XM_584910	LOC508167	similar to small subunit ribonucleotide reductase isoform 1	1.83374e-05	0.00574373	-1.66727
OLIGO_09546	XM_584997	LOC508245	similar to LOC508245 protein	0.00375244	0.0365352	1.2575
OLIGO_00087	XM_585475	LOC508666	similar to MPIF-1	2.60151e-05	0.00574373	2.77462
OLIGO_01972	XM_586014	LOC509120	similar to RCC1-like protein	0.00513029	0.0427858	1.14747
OLIGO_09819	XM_872757	LOC510417	hypothetical protein isoform 3	0.00353388	0.0355318	1.186
OLIGO_09401	XR_028583	LOC510442		0.00794798	0.054352	1.13876
OLIGO_07310	XM_587638	LOC510499	similar to Solute carrier family 15, member 4	0.000227317	0.0095	1.19023
OLIGO_03153	XR_028748	LOC510904		7.54111e-05	0.00687566	1.62594
OLIGO_02797	XM_588545	LOC511248	similar to nucleoporin Nup35	0.00140891	0.0222802	1.17494
OLIGO_06099	NM_016125	LOC51136	PTD016 protein	0.000198746	0.00911344	1.31449
OLIGO_03404	XM_588946	LOC511583	similar to Family with sequence similarity 114, member A1	0.00254326	0.0298163	-1.30445
OLIGO_08781	XM_589161	LOC511763	similar to Syncrip protein	0.00355243	0.035611	1.24902
OLIGO_05270	XM_863936	LOC512938	similar to LOC512938 protein isoform 2	0.000313464	0.0108837	1.58382
OLIGO_01541	XM_590933	LOC513270	similar to nucleoporin 153kDa	0.00223475	0.0277033	1.34607
OLIGO_07958	XM_602219	LOC513668	similar to collagen XXVII proalpha 1 chain precursor; preproprotein	0.00188415	0.0254524	1.27585
OLIGO_02336	XM_591440	LOC513707	similar to RanBP7/importin 7	0.000273367	0.0102335	1.28386
OLIGO_08259	XM_591668	LOC513906	similar to DDX6 protein isoform 1	0.000217761	0.00936465	1.20979
OLIGO_00359	XM_592526	LOC514643	similar to Slingshot homolog 3 (Drosophila)	0.000126245	0.00785443	-1.21677
OLIGO_09611	XM_593131	LOC515159	hypothetical protein	0.00722947	0.0515358	-1.16777
OLIGO_10674	XM_593953	LOC515860	similar to peroxidasin homolog	0.00634035	0.0477942	1.17452
OLIGO_01149	XM_597034	LOC518833	similar to KIAA1168 protein (Fragment) isoform 1	0.0046517	0.0406624	-1.30383
OLIGO_09786	XM_597238	LOC519030	similar to KIAA1135 protein	0.003427	0.0349882	1.15342
OLIGO_03947	XR_028202	LOC520174		0.00373859	0.0365098	1.27046
OLIGO_05609	XM_001252980	LOC522269	hypothetical protein LOC522269	0.00495502	0.0419734	1.13164
OLIGO_10919	XM_601774	LOC523474	similar to nucleolar protein 9 isoform 1	0.000526976	0.0141366	1.38815
OLIGO_11492	XM_864004	LOC525619	similar to dyskerin isoform 2	0.00475063	0.0411742	1.2353
OLIGO_00444	XM_604843	LOC526472	similar to CLIM2	0.00393587	0.0375847	-1.12688
OLIGO_08894	XM_864858	LOC527162	similar to TBC1 domain family, member 8 isoform 2	0.00216014	0.0271923	-1.2617
OLIGO_04823	XM_605840	LOC527449	similar to mannosidase, alpha, class 2A, member 2 isoform 1	0.00625147	0.0473637	-1.19891
OLIGO_01009	XM_607635	LOC529193	hypothetical protein LOC529193	0.00439492	0.0399084	-1.0987
OLIGO_01529	XM_611777	LOC532641	hypothetical protein	0.00711023	0.0509599	-1.13277
OLIGO_06725	XR_028651	LOC532933		0.00173253	0.0243991	1.19126
OLIGO_06305	XM_863840	LOC533126	similar to KIAA0738 protein isoform 3	0.00626857	0.047415	-1.32424
OLIGO_09411	XM_612798	LOC533403	similar to protein inhibitor of activated STAT X isoform beta isoform 1	0.00131663	0.0215343	1.26154
OLIGO_03905	XM_616041	LOC535927	similar to mKIAA1055 protein	0.00103088	0.0191172	1.18516
OLIGO_02040	XM_863892	LOC538442	similar to KIAA0026 isoform 2	0.00409556	0.0385745	1.43777
OLIGO_07600	NM_004125	LOC552891	hypothetical protein LOC552891	0.00110409	0.0196131	1.19204
OLIGO_08521	XM_871948	LOC613430	similar to dJ439F8.1 isoform 2	0.000761975	0.0168576	-1.29041
OLIGO_11211	XR_028792	LOC615688		0.00536134	0.0436684	-1.11304
OLIGO_00442	XM_867828	LOC615899	hypothetical protein	5.67343e-05	0.00631801	-1.21782
OLIGO_03374	XM_869882	LOC617594	hypothetical protein	0.00281384	0.031441	1.12287
OLIGO_07858	XM_870097	LOC617776	hypothetical protein	0.00315451	0.0334964	-1.22225
OLIGO_03995	XM_870123	LOC617802	similar to amiloride-sensitive epithelial sodium channel gamma subunit	4.00714e-05	0.00622254	1.2369
OLIGO_07374	XM_870346	LOC618015	similar to OTTHUMP00000030232	0.00726148	0.0516549	-1.17597
OLIGO_07101	XM_870790	LOC618456	hypothetical protein	0.00055703	0.0146755	1.20973
OLIGO_11660	XM_942556	LOC643576	hypothetical protein LOC643576	0.000449392	0.0128395	1.26288
OLIGO_07938	XM_944029	LOC647979	hypothetical protein isoform 2	0.0010104	0.0189657	-1.21324
OLIGO_09326	XR_018707	LOC650152		0.00683023	0.0497878	1.11664
OLIGO_05625	XM_941218	LOC651940	hypothetical protein	0.000485471	0.0133975	-1.26387
OLIGO_03792	XM_942149	LOC652614	similar to HLA class I histocompatibility antigen, A-11 alpha chain precursor (MHC class I antigen A*11)	0.00218924	0.0272924	1.19797
OLIGO_12360	XM_942149	LOC652614	similar to HLA class I histocompatibility antigen, A-11 alpha chain precursor (MHC class I antigen A*11)	0.000372854	0.0117174	1.22923
OLIGO_12361	XM_942149	LOC652614	similar to HLA class I histocompatibility antigen, A-11 alpha chain precursor (MHC class I antigen A*11)	0.00215337	0.0271923	1.12323
OLIGO_12362	XM_942149	LOC652614	similar to HLA class I histocompatibility antigen, A-11 alpha chain precursor (MHC class I antigen A*11)	0.00326862	0.0341607	1.1679
OLIGO_12363	XM_942149	LOC652614	similar to HLA class I histocompatibility antigen, A-11 alpha chain precursor (MHC class I antigen A*11)	0.00320312	0.0337583	1.14242
OLIGO_11856	XM_928585	LOC653269	similar to Prostate, ovary, testis expressed protein on chromosome 2 isoform 2	1.42724e-06	0.00266769	1.42373
OLIGO_03965	NM_001080536	LOC653566	hypothetical protein LOC653566	0.000149387	0.00819068	1.3214
OLIGO_10464	XR_016820	LOC653588		0.000249089	0.0099266	1.31423
OLIGO_10617	XM_001124642	LOC727726	hypothetical protein	0.00314561	0.0334556	1.19912
OLIGO_07591	XM_001126088	LOC727737	similar to APG4 autophagy 4 homolog B isoform b	8.56264e-05	0.00711654	1.33867
OLIGO_08233	XM_001128283	LOC728216	hypothetical protein	0.00346241	0.0351708	-1.23597
OLIGO_07033	XM_001127800	LOC728568	hypothetical protein	0.00451571	0.0400819	-1.15791
OLIGO_11575	XM_001132482	LOC728689	similar to eukaryotic translation initiation factor 3, subunit 8, 110kDa isoform 1	0.00283857	0.0315841	1.13739
OLIGO_08497	XM_001130933	LOC730345	hypothetical protein	0.000589671	0.0150963	-1.22851
OLIGO_05507	XM_001123374	LOC730422	hypothetical protein	0.00779444	0.0535977	1.19241
OLIGO_04139	XM_001125680	LOC730432	similar to serine/threonine/tyrosine interacting protein isoform 1	0.000748325	0.0167564	1.2408
OLIGO_09938	XM_001132169	LOC731247	similar to HLA class II histocompatibility antigen, DRB1-9 beta chain precursor (MHC class I antigen DRB1*9) (DR-9) (DR9)	0.00273867	0.0311259	1.17926
OLIGO_09615	XR_015693	LOC732037		0.00202153	0.0264511	1.24327
OLIGO_11132	NM_001043229	LOC751071	hypothetical protein LOC751071	0.000153249	0.00819068	-1.21136
OLIGO_06872	XM_001249769	LOC781355	similar to NEK7	0.000349656	0.0114324	-1.17506
OLIGO_04911	XM_001250117	LOC781461	hypothetical protein	0.00122122	0.0208882	1.35028
OLIGO_09026	XM_001249972	LOC781772	similar to family with sequence similarity 25, member G	0.00167533	0.0239757	1.15916
OLIGO_00644	XM_001250195	LOC782049	hypothetical protein	0.00337891	0.034765	1.1405
OLIGO_04085	XM_001252296	LOC783818	similar to BRG1-Associated Factor 250a	0.00194172	0.0258609	1.149
OLIGO_08360	XM_001251675	LOC784120	hypothetical protein isoform 1	0.000542466	0.0144353	-1.41124
OLIGO_11524	XM_001252840	LOC784572	hypothetical protein	0.00858551	0.0570588	-1.11871
OLIGO_09549	XM_001252513	LOC785452	hypothetical protein	0.00202828	0.0264815	-1.18529
OLIGO_10622	XM_001252773	LOC786280	hypothetical protein	0.00104164	0.0191643	-1.26702
OLIGO_02067	XM_001254150	LOC787482	hypothetical protein isoform 1	0.000775354	0.0169308	1.23479
OLIGO_11366	XM_001255353	LOC788225	hypothetical protein	0.000718434	0.0165178	1.1981
OLIGO_00182	XM_001254745	LOC788718	hypothetical protein	0.000319771	0.0109217	-1.62674
OLIGO_07960	NM_001082475	LOC788858	hypothetical protein LOC788858	0.00916743	0.0588029	-1.17743
OLIGO_11539	XM_001256032	LOC789212	hypothetical protein	0.00384617	0.0371227	1.10868
OLIGO_07974	XM_001256448	LOC789800	similar to ATP-binding cassette, sub-family B (MDR/TAP), member 10	0.00686748	0.0499415	1.22408
OLIGO_06391	XM_001256522	LOC789903	similar to tetratricopeptide repeat domain 19	0.00378235	0.0367206	1.2272
OLIGO_01959	NM_138353	LOC90379	hypothetical protein LOC90379	0.00545769	0.0440203	1.13189
OLIGO_08222	NM_138370	LOC91461	hypothetical protein LOC91461	0.00439815	0.0399084	-1.29994
OLIGO_09670	NM_031490	LONP2	peroxisomal LON protease-like	8.38923e-05	0.00711654	-1.43129
OLIGO_13241	XM_916555	Lrch3	similar to leucine-rich repeats and calponin homology (CH) domain containing 3 isoform 8	0.00477435	0.0412449	-1.18256
OLIGO_01473	NM_015541	LRIG1	leucine-rich repeats and immunoglobulin-like domains 1	0.00742372	0.0522182	-1.29073
OLIGO_07252	NM_014045	LRP10	low density lipoprotein receptor-related protein 10 precursor	0.00328314	0.0341964	-1.17029
OLIGO_04647	NM_018214	LRRC1	leucine rich repeat containing 1	0.00507221	0.0425693	-1.23914
OLIGO_10749	NM_032356	LSMD1	LSM domain containing 1	0.00215331	0.0271923	-1.18889
OLIGO_04939	NM_032860	LTV1	LTV1 homolog	6.97893e-05	0.00687566	1.52985
OLIGO_00341	NM_003695	LY6D	lymphocyte antigen 6 complex, locus D	0.00321535	0.0337878	-1.19215
OLIGO_08378	NM_001002257	LYCAT	lysocardiolipin acyltransferase isoform 2	0.00900965	0.0583098	1.13057
OLIGO_02326	NM_006330	LYPLA1	lysophospholipase I	0.00116553	0.0204037	1.28314
OLIGO_05477	NM_006341	MAD2L2	MAD2 homolog	0.00156433	0.0234244	1.13867
OLIGO_04525	NM_032717	MAG1	lysophosphatidic acid acyltransferase theta	0.00182231	0.0250511	1.38595
OLIGO_07369	NM_201222	MAGED2	melanoma antigen family D, 2	0.00676008	0.0495764	-1.14198
OLIGO_04407	NM_024859	MAGIX	PDZ domain containing, X chromosome	0.0055488	0.0444306	-1.17868
OLIGO_10679	NM_002370	MAGOH	mago-nashi homolog	0.00652685	0.0487602	1.17867
OLIGO_00568	NM_145185	MAP2K7	mitogen-activated protein kinase kinase 7	0.000809772	0.017115	-1.15384
OLIGO_05772	NM_005204	MAP3K8	mitogen-activated protein kinase kinase kinase 8	0.00205862	0.0266674	1.53822
OLIGO_12893	NM_002969	MAPK12	mitogen-activated protein kinase 12	0.00263455	0.0303211	-1.21551
OLIGO_00551	NM_002747	MAPK4	mitogen-activated protein kinase 4	0.001216	0.0208882	-1.15216
OLIGO_03709	NM_002748	MAPK6	mitogen-activated protein kinase 6	0.000978222	0.0186793	1.30251
OLIGO_06892	NM_005456	MAPK8IP1	mitogen-activated protein kinase 8 interacting protein 1	0.00331759	0.0343971	-1.13233
OLIGO_05834	NM_001006621	MAPKAP1	mitogen-activated protein kinase associated protein 1 isoform 4	0.00656507	0.0488702	-1.2007
OLIGO_07967	NM_012325	MAPRE1	microtubule-associated protein, RP/EB family, member 1	0.00032292	0.0110009	1.28819
OLIGO_10598	NM_002356	MARCKS	myristoylated alanine-rich protein kinase C substrate	0.000227335	0.0095	1.66131
OLIGO_11194	NM_008538	Marcks	myristoylated alanine rich protein kinase C substrate	0.00155222	0.0233511	1.28838
OLIGO_02798	NM_023009	MARCKSL1	MARCKS-like 1	1.61044e-06	0.00266769	3.29753
OLIGO_03540	NM_002381	MATN3	matrilin 3 precursor	0.00867899	0.0573967	-1.42317
OLIGO_01480	NM_005368	MB	myoglobin	0.000412531	0.0124729	1.10266
OLIGO_06796	NM_052897	MBD6	methyl-CpG binding domain protein 6	0.00812984	0.0549116	-1.15057
OLIGO_05050	NM_020166	MCCC1	methylcrotonoyl-Coenzyme A carboxylase 1 (alpha)	0.00895351	0.0582595	-1.22488
OLIGO_09648	NM_003906	MCM3AP	minichromosome maintenance complex component 3 associated protein	0.00358735	0.0358519	-1.20951
OLIGO_10591	NM_005918	MDH2	mitochondrial malate dehydrogenase precursor	0.00487806	0.041562	1.2695
OLIGO_05567	NM_138476	MDP-1	magnesium-dependent phosphatase 1	0.00522778	0.0430569	1.17428
OLIGO_02366	NM_002395	ME1	cytosolic malic enzyme 1	0.00685201	0.0498643	1.22845
OLIGO_11469	NM_002396	ME2	malic enzyme 2, NAD(+)-dependent, mitochondrial	0.00300284	0.032591	1.23678
OLIGO_02168	NM_016011	MECR	trans-2-enoyl-CoA reductase, mitochondrial isoform a	0.00217576	0.0272011	-1.21273
OLIGO_09863	NM_005919	MEF2B	myocyte enhancer factor 2B	0.00210559	0.0270119	-1.20318
OLIGO_01657	NM_002397	MEF2C	myocyte enhancer factor 2C	9.27822e-05	0.00711654	1.5043
OLIGO_07094	NM_130804	MEN1	menin isoform 1	3.17868e-05	0.00574373	1.21197
OLIGO_06563	NM_022566	MESDC1	mesoderm development candidate 1	0.00473271	0.0410995	1.09919
OLIGO_06125	NM_022734	METT11D1	methyltransferase 11 domain containing 1 isoform 2	0.0023146	0.0283485	-1.1592
OLIGO_12347	NM_005926	MFAP1	microfibrillar-associated protein 1	3.05792e-05	0.00574373	1.52228
OLIGO_07308	XM_604234	MFAP3	hypothetical protein	0.00382836	0.037057	1.1738
OLIGO_03853	XM_932727	MGA	similar to MAX-interacting protein isoform 4	0.000887928	0.0178827	1.24448
OLIGO_08166	NM_054013	MGAT4B	mannosyl (alpha-1,3-)-glycoprotein beta-1,4-N-acetylglucosaminyltransferase, isoenzyme B isoform 2	0.00798173	0.0543825	1.12687
OLIGO_02096	NM_001035356	MGC127185	hypothetical protein LOC525154	0.000122657	0.00778552	-1.24099
OLIGO_06982	NM_001046241	MGC127542	hypothetical protein LOC518880	0.00496254	0.0419946	-1.16975
OLIGO_10364	NM_001034615	MGC127604	hypothetical protein LOC534704	0.00639566	0.0481564	1.24508
OLIGO_07806	NM_001035105	MGC128589	hypothetical protein LOC511926	0.00889806	0.0580301	1.23394
OLIGO_05183	NM_001037468	MGC128732	hypothetical protein LOC516094	0.00188389	0.0254524	1.31083
OLIGO_08050	NM_001046362	MGC137269	hypothetical protein LOC533951	0.0023595	0.0285477	1.2928
OLIGO_03743	NM_001046470	MGC137697	hypothetical protein LOC540138	0.00158185	0.0235759	1.16717
OLIGO_09730	NM_001076137	MGC138967	hypothetical protein LOC538961	0.000227452	0.0095	-1.29389
OLIGO_10245	NM_053045	MGC14327	hypothetical protein MGC14327	0.00284601	0.0316138	-1.19138
OLIGO_04905	XM_595298	MGC155311	hypothetical protein LOC517135	9.96955e-05	0.00711931	-1.67413
OLIGO_07683	NM_052871	MGC4677	hypothetical protein LOC112597	0.00171795	0.0243229	1.26123
OLIGO_01054	NM_012215	MGEA5	meningioma expressed antigen 5 (hyaluronidase)	0.000113561	0.00758951	-1.60457
OLIGO_10743	NM_000900	MGP	matrix Gla protein	0.000783905	0.0169826	-1.40932
OLIGO_11031	NM_145764	MGST1	microsomal glutathione S-transferase 1	0.000134964	0.00804573	-1.27386
OLIGO_01946	XM_496436	MIA3	similar to melanoma inhibitory activity 3 isoform 2	0.00559694	0.0446811	1.12974
OLIGO_08063	NM_080875	MIB2	mindbomb homolog 2	0.00307416	0.0330136	-1.23308
OLIGO_01572	NM_177401	MIDN	midnolin	5.65156e-05	0.00631801	1.46465
OLIGO_06718	NM_001077701	MIER1	mesoderm induction early response 1 isoform N3-beta	0.0024996	0.0295101	1.16541
OLIGO_12983	NM_017584	MIOX	myo-inositol oxygenase	0.00173065	0.0243991	1.17038
OLIGO_06262	NM_198159	MITF	microphthalmia-associated transcription factor isoform 1	0.00299716	0.0325901	1.11675
OLIGO_08300	NM_003684	MKNK1	MAP kinase interacting serine/threonine kinase 1 isoform 1	0.000846803	0.0175502	1.46297
OLIGO_10565	NM_014160	MKRN2	makorin, ring finger protein, 2	0.00101759	0.0190736	-1.16745
OLIGO_00383	NM_000902	MME	membrane metallo-endopeptidase	0.00310744	0.0332095	-1.27122
OLIGO_08104	NM_002428	MMP15	matrix metalloproteinase 15 preproprotein	2.98095e-05	0.00574373	-1.29017
OLIGO_11318	NM_004530	MMP2	matrix metalloproteinase 2 preproprotein	0.000785634	0.0169841	-1.24062
OLIGO_05675	NM_002423	MMP7	matrix metalloproteinase 7 preproprotein	0.00727226	0.0516549	1.37549
OLIGO_02361	NM_024761	MOBKL2B	MOB1, Mps One Binder kinase activator-like 2B	0.0027643	0.0312831	-1.10189
OLIGO_01527	NM_004531	MOCS2	molybdopterin synthase large subunit MOCS2B	0.00360231	0.035906	1.17228
OLIGO_10323	NM_206809	MOG	myelin oligodendrocyte glycoprotein isoform alpha1 precursor	0.00309801	0.0331354	-1.1964
OLIGO_10764	NM_012286	MORF4L2	MORF-related gene X	0.00627935	0.0474442	1.24949
OLIGO_09097	NM_019556	MOSPD1	motile sperm domain containing 1	0.000175562	0.00858507	-1.39549
OLIGO_09774	NM_001046464	MPEG1	macrophage expressed gene 1	0.000336372	0.0112	1.32534
OLIGO_10845	NM_001039396	MPEG1	macrophage expressed gene 1	0.00311027	0.0332129	-1.23164
OLIGO_08677	NM_001015052	MPG	N-methylpurine-DNA glycosylase isoform b	0.000808666	0.017115	-1.22776
OLIGO_00441	NM_032868	MPND	MPN domain containing	0.00339742	0.0348619	-1.20751
OLIGO_12375	NM_002436	MPP1	palmitoylated membrane protein 1	0.00328494	0.0341964	-1.16774
OLIGO_01831	NM_003953	MPZL1	myelin protein zero-like 1 isoform a	0.00582109	0.0456997	-1.26537
OLIGO_03060	NM_006039	MRC2	mannose receptor, C type 2	0.000204443	0.00915789	-1.35388
OLIGO_12289	NM_002949	MRPL12	mitochondrial ribosomal protein L12	0.008579	0.0570441	1.18079
OLIGO_11410	NM_022061	MRPL17	mitochondrial ribosomal protein L17	0.0039938	0.0379918	1.20205
OLIGO_03991	NM_015950	MRPL2	mitochondrial ribosomal protein L2	0.00596786	0.0463305	-1.18185
OLIGO_06918	XM_001125910	MRPL20	mitochondrial ribosomal protein L20	0.00118863	0.0206445	1.25855
OLIGO_00702	NM_007208	MRPL3	mitochondrial ribosomal protein L3	0.000462767	0.0131601	-1.24657
OLIGO_07576	NM_145212	MRPL30	mitochondrial ribosomal protein L30	0.00881716	0.0578307	1.2241
OLIGO_08248	NM_032112	MRPL43	mitochondrial ribosomal protein L43 isoform a	0.00221237	0.0274823	1.15788
OLIGO_04691	NM_016055	MRPL48	mitochondrial ribosomal protein L48	0.00124934	0.021064	-1.20732
OLIGO_09359	NM_181465	MRPL55	mitochondrial ribosomal protein L55 isoform a	0.00302055	0.0326495	-1.15091
OLIGO_09084	NM_022497	MRPS25	mitochondrial ribosomal protein S25	0.00565996	0.0450214	-1.20711
OLIGO_08034	NM_002444	MSN	moesin	0.00389078	0.0373899	1.32722
OLIGO_11612	NR_002307	MSX2P		0.000583926	0.0150842	-1.22535
OLIGO_08489	NM_004689	MTA1	metastasis associated protein	0.00399642	0.0379918	-1.21016
OLIGO_10194	NM_004739	MTA2	metastasis-associated protein 2	7.99128e-06	0.00497223	1.45708
OLIGO_02130	NM_178812	MTDH	LYRIC/3D3	6.64402e-05	0.00682532	1.36544
OLIGO_10831	NM_138384	MTG1	GTP_binding protein	0.00884601	0.0578615	-1.1198
OLIGO_06376	NM_001040409	MTHFD2	methylene tetrahydrofolate dehydrogenase 2 isoform B	0.000438135	0.0127889	1.40977
OLIGO_09532	NM_005957	MTHFR	5,10-methylenetetrahydrofolate reductase (NADPH)	0.00346108	0.0351708	-1.26546
OLIGO_12216	NM_145650	MUC15	mucin 15	0.00368533	0.0363648	-1.43374
OLIGO_10903	NM_024690	MUC16	mucin 16	0.00894354	0.0582407	-1.27288
OLIGO_12486	NM_002457	MUC2	mucin 2 precursor	0.000427505	0.0127024	-1.23506
OLIGO_02954	NM_000255	MUT	methylmalonyl Coenzyme A mutase precursor	0.000823944	0.0172495	-1.30929
OLIGO_05768	NM_002357	MXD1	MAX dimerization protein 1	2.52744e-05	0.00574373	1.91138
OLIGO_05473	NR_003143	MYADML		0.000448195	0.0128395	1.26138
OLIGO_07545	NM_002465	MYBPC1	myosin binding protein C, slow type isoform 1	0.00118731	0.0206445	-1.34025
OLIGO_12469	NM_002467	MYC	myc proto-oncogene protein	0.00166289	0.0239269	1.48744
OLIGO_11911	NM_005593	MYF5	myogenic factor 5	4.17904e-05	0.00622254	-1.39454
OLIGO_10666	NM_002472	MYH8	myosin, heavy polypeptide 8, skeletal muscle, perinatal	0.00156724	0.0234414	-1.15332
OLIGO_06799	NM_000432	MYL2	slow cardiac myosin regulatory light chain 2	0.00273077	0.0310629	-1.19031
OLIGO_08645	NM_012330	MYST4	MYST histone acetyltransferase (monocytic leukemia) 4	0.000991489	0.0187703	-1.23637
OLIGO_07666	NM_004535	MYT1	myelin transcription factor 1	0.00271607	0.0309221	-1.36919
OLIGO_04576	NM_207015	NAALADL2	N-acetylated alpha-linked acidic dipeptidase 2	0.000154039	0.00819811	-1.29925
OLIGO_12993	NM_052867	NALCN	voltage gated channel like 1	0.00595455	0.0463207	1.40625
OLIGO_08453	NM_003827	NAPA	N-ethylmaleimide-sensitive factor attachment protein, alpha	3.55408e-05	0.00574373	1.17472
OLIGO_12595	NM_025146	NAT13	Mak3 homolog	0.000664491	0.0162027	1.28497
OLIGO_07988	NM_005381	NCL	nucleolin	2.09364e-05	0.00574373	1.51018
OLIGO_07160	NM_030571	NDFIP1	Nedd4 family interacting protein 1	0.000770998	0.016916	-1.19179
OLIGO_07854	NM_018838	NDUFA12	13kDa differentiation-associated protein	0.00605562	0.0466022	-1.1411
OLIGO_06782	NM_002490	NDUFA6	NADH dehydrogenase (ubiquinone) 1 alpha subcomplex, 6, 14kDa	0.00469231	0.0409096	-1.13716
OLIGO_08046	NM_004546	NDUFB2	NADH dehydrogenase (ubiquinone) 1 beta subcomplex, 2, 8kDa precursor	0.0010796	0.0194569	1.24305
OLIGO_08246	NM_004549	NDUFC2	NADH dehydrogenase (ubiquinone) 1, subcomplex unknown, 2, 14.5kDa	0.00576951	0.0454675	-1.22011
OLIGO_00390	NM_145043	NEIL2	nei-like 2	0.00535419	0.043637	-1.20808
OLIGO_03761	NM_133494	NEK7	NIMA (never in mitosis gene a)-related kinase 7	0.00947598	0.0598549	-1.23652
OLIGO_06586	NM_006159	NELL2	nel-like 2	0.00186513	0.0253505	-1.37878
OLIGO_02710	NM_005596	NFIB	nuclear factor I/B	0.00520395	0.0430007	-1.27168
OLIGO_00814	NM_002501	NFIX	nuclear factor I/X (CCAAT-binding transcription factor)	0.00217871	0.0272124	-1.16114
OLIGO_12432	NM_001077493	NFKB2	nuclear factor of kappa light polypeptide gene enhancer in B-cells 2 isoform b	0.00335974	0.0346215	1.30668
OLIGO_08127	NM_016645	NGRN	mesenchymal stem cell protein DSC92 isoform 1	0.00946629	0.0598508	-1.16814
OLIGO_10785	NM_032316	NICN1	nicolin 1	0.00736088	0.0520803	1.11651
OLIGO_08156	NM_004148	NINJ1	ninjurin 1	0.000373427	0.0117174	1.34039
OLIGO_01468	NM_133433	NIPBL	delangin isoform A	0.00738918	0.0521413	1.1312
OLIGO_05355	NM_178844	NLRC3	NOD3 protein	0.00441423	0.0399084	-1.17021
OLIGO_09784	NM_000269	NME1	non-metastatic cells 1, protein (NM23A) expressed in isoform b	0.00364322	0.0361106	1.1102
OLIGO_12069	NM_004808	NMT2	N-myristoyltransferase 2	0.000708012	0.0165178	1.33549
OLIGO_02804	NM_014062	NOB1	nin one binding protein	0.00142085	0.0223576	1.54895
OLIGO_09066	NM_001033714	NOL1	nucleolar protein 1, 120kDa	0.0041842	0.0391036	1.22667
OLIGO_10726	NM_006392	NOL5A	nucleolar protein 5A	0.000724716	0.0165871	1.31254
OLIGO_07972	NM_022917	NOL6	nucleolar protein family 6 alpha isoform	0.00205735	0.0266674	1.40607
OLIGO_00610	NM_001035303	NOLA1	nucleolar protein family A, member 1	0.00282502	0.0315128	1.36619
OLIGO_03497	NM_004741	NOLC1	nucleolar and coiled-body phosphoprotein 1	3.34309e-05	0.00574373	1.52071
OLIGO_10811	NM_000625	NOS2A	nitric oxide synthase 2A isoform 1	0.00202352	0.0264511	1.24359
OLIGO_00945	NM_002514	NOV	nov precursor	0.00487418	0.041562	-1.24117
OLIGO_13147	NM_006647	NOXA1	NADPH oxidase activator 1	0.0010623	0.0193374	-1.18534
OLIGO_07180	NM_000271	NPC1	Niemann-Pick disease, type C1 precursor	0.00501132	0.0422994	-1.25396
OLIGO_12326	NM_024663	NPEPL1	aminopeptidase-like 1	0.00779779	0.0535977	-1.15621
OLIGO_05231	NM_006310	NPEPPS	aminopeptidase puromycin sensitive	0.00782016	0.0536958	-1.12741
OLIGO_09910	NM_017921	NPLOC4	nuclear protein localization 4	0.000931889	0.0181639	1.18062
OLIGO_06999	NM_002520	NPM1	nucleophosmin 1 isoform 1	6.56205e-07	0.00266769	1.46152
OLIGO_03983	NM_001025434	NQO1	NAD(P)H menadione oxidoreductase 1, dioxin-inducible isoform c	0.00652737	0.0487602	-1.15347
OLIGO_00150	NM_183261	Nr2f2	nuclear receptor subfamily 2, group F, member 2 isoform 2	0.0065198	0.0487587	-1.16432
OLIGO_05701	NM_173198	NR4A3	nuclear receptor subfamily 4, group A, member 3 isoform a	0.00073422	0.016678	1.90653
OLIGO_00586	NM_002524	NRAS	neuroblastoma RAS viral (v-ras) oncogene homolog	0.00755549	0.0527809	1.19216
OLIGO_04796	NM_201267	NRP2	neuropilin 2 isoform 5 precursor	0.00294005	0.0321996	1.13337
OLIGO_06213	NM_172349	NSD1	nuclear receptor binding SET domain protein 1 isoform a	0.00393658	0.0375847	-1.20371
OLIGO_10408	NM_016143	NSFL1C	p47 protein isoform a	0.0024559	0.0292676	-1.18792
OLIGO_08656	NM_002526	NT5E	5' nucleotidase, ecto	0.00708	0.0508257	-1.16447
OLIGO_02567	NM_006179	NTF5	neurotrophin 5 preproprotein	0.000549578	0.014537	1.33519
OLIGO_03238	NM_018159	NUDT11	nudix-type motif 11	0.00312067	0.0332704	-1.19005
OLIGO_07006	NM_031438	NUDT12	nudix -type motif 12	0.00510813	0.0426821	-1.35332
OLIGO_13098	NM_153485	NUP155	nucleoporin 155kDa isoform 1	0.00179023	0.0248161	-1.22032
OLIGO_09323	NM_024057	NUP37	nucleoporin 37kDa	0.00459679	0.0404285	-1.24781
OLIGO_06634	NM_002532	NUP88	nucleoporin 88kDa	0.00185646	0.0252964	1.23778
OLIGO_06379	NM_012385	NUPR1	p8 protein isoform b	0.00344251	0.0350654	-1.24951
OLIGO_03632	XM_001128426	OBSL1	obscurin-like 1	6.35255e-05	0.00662867	-1.2993
OLIGO_11918	NM_024410	ODF1	outer dense fiber of sperm tails 1	0.00513804	0.0427951	-1.26638
OLIGO_10456	NM_002540	ODF2	outer dense fiber of sperm tails 2 isoform 1	0.000386979	0.0119528	1.36231
OLIGO_02549	NM_181673	OGT	O-linked GlcNAc transferase isoform 2	0.00505652	0.0424914	-1.13274
OLIGO_11919	NM_002543	OLR1	oxidized low density lipoprotein (lectin-like) receptor 1	0.000862922	0.0176746	1.53972
OLIGO_03439	XM_939730	ONECUT3	similar to one cut domain, family member 3	0.00521921	0.0430394	-1.12519
OLIGO_11300	NM_000911	OPRD1	opioid receptor, delta 1	0.00165332	0.0238603	-1.17129
OLIGO_08061	NM_147157	OPRS1	opioid receptor, sigma 1 isoform 2	0.00375498	0.0365352	1.20336
OLIGO_10040	NM_139280	ORMDL3	ORM1-like 3	0.00278792	0.0313304	-1.31723
OLIGO_10543	NM_001017958	OS9	amplified in osteosarcoma isoform 4 precursor	0.00585589	0.0458642	-1.14937
OLIGO_05361	NM_080597	OSBPL1A	oxysterol-binding protein-like 1A isoform B	0.000956878	0.0184579	-1.2952
OLIGO_04549	NM_017602	OTUD5	OTU domain containing 5	0.00168246	0.0240517	1.28808
OLIGO_05854	NM_021220	OVOL2	zinc finger protein 339	0.000204881	0.00915789	1.26218
OLIGO_10097	NM_005109	OXSR1	oxidative-stress responsive 1	0.00142561	0.0223576	1.15461
OLIGO_02104	NM_173829	P18SRP	P18SRP protein	0.00112792	0.0199561	-1.31125
OLIGO_05555	XM_594012	P2RX5	similar to P2X5 receptor	0.000362246	0.0115396	-1.23085
OLIGO_12642	NM_198333	P2RY10	G-protein coupled purinergic receptor P2Y10	0.00159919	0.0236787	-1.16502
OLIGO_02890	NM_000917	P4HA1	prolyl 4-hydroxylase, alpha I subunit isoform 1 precursor	9.73967e-05	0.00711931	1.26847
OLIGO_01752	NM_016223	PACSIN3	protein kinase C and casein kinase substrate in neurons 3	0.00447158	0.0400183	1.13869
OLIGO_10643	NM_000430	PAFAH1B1	platelet-activating factor acetylhydrolase, isoform Ib, alpha subunit (45kD)	0.000420111	0.0126243	-1.43425
OLIGO_08979	NM_007003	PAGE4	G antigen, family C, 1	0.00476765	0.0412449	-1.18502
OLIGO_06820	NM_016480	PAIP2	poly(A) binding protein interacting protein 2	0.00471135	0.0410216	-1.22374
OLIGO_08680	NM_002577	PAK2	p21-activated kinase 2	0.00198521	0.0262293	-1.15004
OLIGO_12922	NM_024594	PANK3	pantothenate kinase 3	0.000828946	0.0172995	-1.30003
OLIGO_04784	NM_001040285	PAPD5	PAP associated domain containing 5 isoform b	0.00471628	0.0410375	-1.15534
OLIGO_04853	NM_205863	PARD3B	par-3 partitioning defective 3 homolog B isoform a	0.00439215	0.0399084	-1.21843
OLIGO_10864	NM_017554	PARP14	poly (ADP-ribose) polymerase family, member 14	0.00428191	0.0396307	1.27244
OLIGO_00763	NM_017851	PARP16	poly (ADP-ribose) polymerase family, member 16	0.00105903	0.0193185	-1.19092
OLIGO_05717	NM_031458	PARP9	poly (ADP-ribose) polymerase family, member 9	0.00197091	0.0260664	1.28256
OLIGO_02118	NM_032052	PATZ1	POZ (BTB) and AT hook containing zinc finger 1 long B isoform	0.00949908	0.0599227	-1.20226
OLIGO_08318	NM_018165	PBRM1	polybromo 1 isoform 1	0.00237194	0.0286251	-1.21862
OLIGO_01131	NM_006195	PBX3	pre-B-cell leukemia transcription factor 3	0.000619451	0.0155473	-1.29789
OLIGO_01612	NM_020524	PBXIP1	pre-B-cell leukemia transcription factor interacting protein 1	0.00301883	0.0326495	-1.18228
OLIGO_10495	NM_000281	PCBD1	pterin-4 alpha-carbinolamine dehydratase precursor	0.00328036	0.0341964	-1.23723
OLIGO_12197	NM_033100	PCDH21	protocadherin 21 precursor	0.00870967	0.057509	1.23687
OLIGO_01281	NM_018914	PCDHGA11	protocadherin gamma subfamily A, 11 isoform 1 precursor	0.00861899	0.0571315	-1.20882
OLIGO_04957	NM_015885	PCF11	pre-mRNA cleavage complex II protein Pcf11	0.000324535	0.0110275	-1.18765
OLIGO_04489	NM_006197	PCM1	pericentriolar material 1	0.00383097	0.037057	-1.27919
OLIGO_06759	NM_182649	PCNA	proliferating cell nuclear antigen	0.000508037	0.0138245	1.14434
OLIGO_07225	NM_002595	PCTK2	PCTAIRE protein kinase 2	0.00047597	0.0133729	1.30085
OLIGO_12051	NM_001003683	PDE1A	phosphodiesterase 1A, calmodulin-dependent isoform 2	0.0030639	0.0330104	-1.18213
OLIGO_12055	NM_006205	PDE6H	phosphodiesterase 6H, cGMP-specific, cone, gamma	0.00124632	0.0210507	1.28256
OLIGO_06645	NM_033016	PDGFB	platelet-derived growth factor beta isoform 2, preproprotein	0.00476914	0.0412449	1.10295
OLIGO_13152	NM_000284	PDHA1	pyruvate dehydrogenase (lipoamide) alpha 1	0.00896916	0.0582929	1.185
OLIGO_05982	NM_005313	PDIA3	protein disulfide isomerase-associated 3 precursor	0.00021884	0.00936465	1.38968
OLIGO_11079	NM_004911	PDIA4	protein disulfide isomerase-associated 4	0.00537708	0.0436892	1.21399
OLIGO_06738	NM_002612	PDK4	pyruvate dehydrogenase kinase 4	0.00259839	0.0300995	1.49644
OLIGO_03207	NM_020992	PDLIM1	PDZ and LIM domain 1 (elfin)	0.00254469	0.0298163	1.19747
OLIGO_10437	NM_006474	PDPN	lung type-I cell membrane-associated glycoprotein isoform a	0.000881711	0.017824	1.58835
OLIGO_07945	XM_001134215	PDPR	similar to pyruvate dehydrogenase phosphatase regulatory subunit	0.00323906	0.0339321	-1.20561
OLIGO_12185	NM_017990	PDPR	pyruvate dehydrogenase phosphatase regulatory subunit	0.000251983	0.0099266	-1.20781
OLIGO_03092	NM_015009	PDZRN3	PDZ domain containing RING finger 3	0.00656828	0.0488702	1.21375
OLIGO_03692	NM_003768	PEA15	phosphoprotein enriched in astrocytes 15	0.00479304	0.0413256	1.1511
OLIGO_04212	NM_206836	PECI	peroxisomal D3,D2-enoyl-CoA isomerase isoform 2	0.00500074	0.042237	-1.34846
OLIGO_05994	NM_006210	PEG3	paternally expressed 3	0.000223178	0.00944905	-1.70672
OLIGO_04300	NM_002616	PER1	period 1	4.1451e-05	0.00622254	-1.39212
OLIGO_04425	NM_014303	PES1	pescadillo homolog 1, containing BRCT domain	0.004557	0.0402811	1.2481
OLIGO_02253	NM_003847	PEX11A	peroxisomal biogenesis factor 11A	0.00895522	0.0582595	1.16598
OLIGO_04011	NM_002623	PFDN4	prefoldin subunit 4	0.000280591	0.0104156	-1.16468
OLIGO_05405	NM_002624	PFDN5	prefoldin subunit 5 isoform alpha	0.0057576	0.0454165	-1.18272
OLIGO_06026	NM_014260	PFDN6	HLA class II region expressed gene KE2	0.00278412	0.0313304	-1.19942
OLIGO_10547	NM_005022	PFN1	profilin 1	6.44896e-05	0.00667669	1.37953
OLIGO_04314	NM_015599	PGM3	phosphoglucomutase 3	0.00162343	0.0238344	1.31088
OLIGO_10163	NM_001046395	PGS1	phosphatidylglycerophosphate synthase 1	0.00572605	0.0452639	1.27665
OLIGO_06086	NM_198040	PHC2	polyhomeotic-like 2 isoform a	0.00450347	0.0400806	1.64349
OLIGO_06960	NM_001040444	PHF11	PHD finger protein 11 isoform b	0.00303468	0.0327488	1.1873
OLIGO_09683	NM_015288	PHF15	PHD finger protein 15	0.00532929	0.0435414	-1.32621
OLIGO_02552	NM_032458	PHF6	PHD finger protein 6 isoform 1	0.00605135	0.0466022	-1.1316
OLIGO_06856	NM_007350	PHLDA1	pleckstrin homology-like domain, family A, member 1	0.00075859	0.0168389	1.45914
OLIGO_08223	NM_194449	PHLPP	PH domain and leucine rich repeat protein phosphatase	0.00451539	0.0400819	-1.17131
OLIGO_08711	NM_006214	PHYH	phytanoyl-CoA 2-hydroxylase isoform a precursor	0.00950732	0.0599386	-1.24215
OLIGO_05914	NM_174933	PHYHD1	phytanoyl-CoA dioxygenase domain containing 1	0.00896467	0.0582923	-1.32882
OLIGO_07364	NM_018425	PI4KII	phosphatidylinositol 4-kinase type II	0.00176305	0.0246195	-1.16073
OLIGO_05483	NM_015897	PIAS4	protein inhibitor of activated STAT, 4	0.00256331	0.0298744	1.12981
OLIGO_07885	NM_001008660	PICALM	phosphatidylinositol-binding clathrin assembly protein isoform 2	0.00215285	0.0271923	1.25255
OLIGO_01532	NM_025049	PIF1	DNA helicase homolog PIF1	0.007919	0.0542339	-1.16236
OLIGO_06271	NM_015937	PIGT	phosphatidylinositol glycan anchor biosynthesis, class T precursor	0.00164123	0.0238603	-1.2211
OLIGO_05195	NM_152309	PIK3AP1	phosphoinositide-3-kinase adaptor protein 1	4.63688e-05	0.00625562	1.28459
OLIGO_08593	NM_004570	PIK3C2G	phosphoinositide-3-kinase, class 2, gamma polypeptide	0.00852429	0.0567943	-1.37978
OLIGO_00705	NM_058004	PIK4CA	phosphatidylinositol 4-kinase, catalytic, alpha polypeptide isoform 2	0.00242948	0.0289918	-1.15339
OLIGO_08304	NM_008845	Pip5k2a	phosphatidylinositol-4-phosphate 5-kinase, type II, alpha	0.000144158	0.00819068	-1.49231
OLIGO_02919	NM_001081641	Pitpnm3	Pitpnm family member 3 isoform 2	3.21168e-05	0.00574373	1.26976
OLIGO_04935	NM_181804	PKIG	cAMP-dependent protein kinase inhibitor gamma	0.00236376	0.0285547	1.27611
OLIGO_08143	NM_213560	PKN1	protein kinase N1 isoform 1	0.00151688	0.0230456	1.16625
OLIGO_06221	NM_015900	PLA1A	phospholipase A1 member A	0.00170793	0.0243109	-1.15008
OLIGO_00246	NM_030821	PLA2G12A	phospholipase A2, group XIIA	0.0052053	0.0430007	-1.18627
OLIGO_09129	NM_016619	PLAC8	placenta-specific 8	0.000262142	0.0100992	1.34028
OLIGO_12056	NM_002660	PLCG1	phospholipase C gamma 1 isoform a	0.00490413	0.0416125	-1.12072
OLIGO_01135	NM_024927	PLEKHH3	pleckstrin homology domain containing, family H (with MyTH4 domain) member 3	0.00853351	0.0568272	-1.20316
OLIGO_07106	NM_016274	PLEKHO1	OC120	0.00872414	0.0575617	1.12804
OLIGO_09610	NM_025201	PLEKHQ1	pleckstrin homology domain containing, family Q member 1	0.00307759	0.0330236	1.29197
OLIGO_04872	NM_006622	PLK2	polo-like kinase 2	0.000408528	0.012417	-1.47889
OLIGO_04831	NM_021105	PLSCR1	phospholipid scramblase 1	0.00105103	0.0192386	1.40605
OLIGO_10652	NM_015103	PLXND1	plexin D1	0.000165979	0.00833166	-1.2199
OLIGO_02933	NM_000303	PMM2	phosphomannomutase 2	0.00381899	0.0369951	-1.14878
OLIGO_11924	NM_006228	PNOC	prepronociceptin	0.00170291	0.0242656	1.17874
OLIGO_09157	NM_020376	PNPLA2	patatin-like phospholipase domain containing 2	0.000189489	0.0088732	-1.5164
OLIGO_07233	NM_019896	POLE4	DNA polymerase epsilon subunit 4	0.00781044	0.0536568	1.12626
OLIGO_11049	NM_002695	POLR2E	DNA directed RNA polymerase II polypeptide E	0.00151817	0.0230456	-1.1859
OLIGO_07122	NM_021974	POLR2F	DNA directed RNA polymerase II polypeptide F	0.00135018	0.0218468	1.20139
OLIGO_12767	NM_018082	POLR3B	polymerase (RNA) III (DNA directed) polypeptide B	0.00456935	0.0402881	-1.16992
OLIGO_04714	NM_017739	POMGNT1	O-linked mannose beta1,2-N-acetylglucosaminyltransferase	0.00364991	0.03615	1.16926
OLIGO_12452	NM_000940	PON3	paraoxonase 3	0.000587299	0.0150963	-1.10683
OLIGO_07820	NM_005837	POP7	processing of precursor 7, ribonuclease P subunit	0.00366849	0.0362797	-1.13004
OLIGO_01094	NM_002697	POU2F1	POU domain, class 2, transcription factor 1	0.000841948	0.0175023	1.27766
OLIGO_07753	NM_003711	PPAP2A	phosphatidic acid phosphatase type 2A isoform 1	0.000770577	0.016916	-1.21387
OLIGO_00499	NM_003713	PPAP2B	phosphatidic acid phosphatase type 2B	1.10639e-05	0.00502099	1.82094
OLIGO_09769	NM_177526	PPAP2C	phosphatidic acid phosphatase type 2C isoform 2	0.00449658	0.0400806	-1.24146
OLIGO_06908	XM_926499	PPIAL3	similar to peptidylprolyl isomerase A isoform 1	9.78874e-05	0.00711931	1.24481
OLIGO_08086	NM_005729	PPIF	peptidylprolyl isomerase F precursor	0.00137167	0.0219093	1.18982
OLIGO_09237	NM_006347	PPIH	peptidylprolyl isomerase H	0.000894538	0.017941	1.22543
OLIGO_08384	NM_002705	PPL	periplakin	0.00421337	0.0392931	-1.33858
OLIGO_03654	NM_005167	PPM1J	protein phosphatase 1J (PP2C domain containing)	0.00184805	0.0252218	1.23733
OLIGO_06596	NM_175523	Ppm1k	protein phosphatase 1K (PP2C domain containing)	0.000174096	0.00854822	-1.4132
OLIGO_09268	NM_152542	PPM1K	protein phosphatase 1K (PP2C domain containing)	0.00148997	0.0229062	-1.30669
OLIGO_10401	NM_206873	PPP1CA	protein phosphatase 1, catalytic subunit, alpha isoform 2	0.000903018	0.0180223	-1.1776
OLIGO_11489	NM_032833	PPP1R15B	protein phosphatase 1, regulatory subunit 15B	0.000969756	0.0185543	-1.13142
OLIGO_04700	NM_005398	PPP1R3C	protein phosphatase 1, regulatory (inhibitor) subunit 3C	0.000532071	0.0142157	1.42294
OLIGO_06004	NM_032595	PPP1R9B	protein phosphatase 1, regulatory subunit 9B	0.00295403	0.032326	1.24422
OLIGO_00567	NM_004156	PPP2CB	protein phosphatase 2, catalytic subunit, beta isoform	0.00414333	0.0388863	-1.22594
OLIGO_07387	NM_014225	PPP2R1A	alpha isoform of regulatory subunit A, protein phosphatase 2	0.00429373	0.0396307	1.1674
OLIGO_08789	NM_002717	PPP2R2A	alpha isoform of regulatory subunit B55, protein phosphatase 2	0.00217044	0.0272011	1.18858
OLIGO_02730	NM_181676	PPP2R2B	beta isoform of regulatory subunit B55, protein phosphatase 2 isoform b	6.13549e-05	0.0065781	1.34497
OLIGO_03491	NM_017917	PPP2R3C	chromosome 14 open reading frame 10	0.000936116	0.0181639	1.46517
OLIGO_04090	NM_001046173	PPP2R4	protein phosphatase 2A, regulatory subunit B'	0.00570565	0.0452221	1.23194
OLIGO_07978	NM_180976	PPP2R5D	delta isoform of regulatory subunit B56, protein phosphatase 2A isoform 2	0.00327341	0.0341675	1.13121
OLIGO_03016	NM_006246	PPP2R5E	epsilon isoform of regulatory subunit B56, protein phosphatase 2A	0.00701488	0.0506877	1.14382
OLIGO_01629	NM_000945	PPP3R1	protein phosphatase 3, regulatory subunit B, alpha isoform 1	0.00595572	0.0463207	-1.16544
OLIGO_05613	NM_138717	PPT2	palmitoyl-protein thioesterase 2 isoform b precursor	0.00254063	0.0298163	-1.17876
OLIGO_02023	NM_015866	PRDM2	retinoblastoma protein-binding zinc finger protein isoform b	0.00423318	0.0394225	1.2023
OLIGO_07962	NM_181697	PRDX1	peroxiredoxin 1	0.00130063	0.0215181	1.19232
OLIGO_08630	NM_012094	PRDX5	peroxiredoxin 5 precursor, isoform a	0.00486876	0.041562	1.22612
OLIGO_03662	NM_002726	PREP	prolyl endopeptidase	0.000375989	0.0117238	1.29546
OLIGO_13100	NM_006252	PRKAA2	AMP-activated protein kinase alpha 2 catalytic subunit	0.000218085	0.00936465	-1.32575
OLIGO_11544	NM_006253	PRKAB1	AMP-activated protein kinase beta 1 non-catalytic subunit	0.00825403	0.0554677	1.23827
OLIGO_12116	NM_002733	PRKAG1	AMP-activated protein kinase, noncatalytic gamma-1 subunit isoform 1	0.00142489	0.0223576	1.20263
OLIGO_07194	NM_212471	PRKAR1A	cAMP-dependent protein kinase, regulatory subunit alpha 1	0.000812639	0.0171482	1.22837
OLIGO_12145	NM_002736	PRKAR2B	cAMP-dependent protein kinase, regulatory subunit beta 2	0.00150019	0.0229292	-1.36694
OLIGO_12060	NM_002737	PRKCA	protein kinase C, alpha	0.00607882	0.0466994	-1.18397
OLIGO_07568	NM_145040	PRKCDBP	protein kinase C, delta binding protein	0.00717117	0.0512674	-1.21495
OLIGO_08716	NM_001033582	PRKCZ	protein kinase C, zeta isoform 2	0.0057022	0.0452221	-1.20718
OLIGO_01937	NM_016457	PRKD2	protein kinase D2 isoform A	0.00884438	0.0578615	1.22973
OLIGO_11383	NM_005044	PRKX	protein kinase, X-linked	1.13187e-06	0.00266769	1.52423
OLIGO_13251	NM_000948	PRL	prolactin	0.00247894	0.0294627	-1.27875
OLIGO_06063	NM_198319	PRMT1	HMT1 hnRNP methyltransferase-like 2 isoform 2	0.00707092	0.0508181	1.22012
OLIGO_06359	NM_007198	PROSC	proline synthetase co-transcribed homolog	0.00664966	0.0491749	-1.2158
OLIGO_11067	NM_032864	PRPF38A	PRP38 pre-mRNA processing factor 38 (yeast) domain containing A isoform 2	0.000736903	0.016686	1.33168
OLIGO_06542	NM_002764	PRPS1	phosphoribosyl pyrophosphate synthetase 1	0.000338067	0.0112282	1.26269
OLIGO_11747	NM_002767	PRPSAP2	phosphoribosyl pyrophosphate synthetase-associated protein 2	0.00477148	0.0412449	-1.18696
OLIGO_09264	NM_181716	PRR6	proline rich 6	0.0093401	0.059336	1.14521
OLIGO_10750	NM_058179	PSAT1	phosphoserine aminotransferase isoform 1	0.003706	0.0364602	-1.20353
OLIGO_04105	NM_206909	PSD3	ADP-ribosylation factor guanine nucleotide factor 6 isoform b	0.000741839	0.0167191	-1.24156
OLIGO_06315	NM_002786	PSMA1	proteasome alpha 1 subunit isoform 2	0.00192827	0.0257778	1.27719
OLIGO_11102	NM_002787	PSMA2	proteasome alpha 2 subunit	0.000113109	0.00758951	1.29367
OLIGO_10632	NM_002790	PSMA5	proteasome alpha 5 subunit	0.00108724	0.0194569	1.29516
OLIGO_10682	NM_002794	PSMB2	proteasome beta 2 subunit	0.00387122	0.0373373	1.21693
OLIGO_06754	NM_002796	PSMB4	proteasome beta 4 subunit	0.000137219	0.0080819	1.23979
OLIGO_08647	NM_002797	PSMB5	proteasome beta 5 subunit	0.000142374	0.00819068	1.15517
OLIGO_09617	NM_148919	PSMB8	proteasome beta 8 subunit isoform E2 proprotein	0.00702705	0.0507479	1.22374
OLIGO_02563	NM_153001	PSMC4	proteasome 26S ATPase subunit 4 isoform 2	0.00277906	0.0313304	1.2702
OLIGO_00187	NM_005805	PSMD14	26S proteasome-associated pad1 homolog	0.00637033	0.047993	1.20824
OLIGO_09964	NM_002818	PSME2	proteasome activator subunit 2	0.000335613	0.0112	1.3812
OLIGO_11094	NM_176863	PSME3	proteasome activator subunit 3 isoform 2	0.00279779	0.0313304	1.23942
OLIGO_08515	NM_006814	PSMF1	proteasome inhibitor subunit 1	0.00913011	0.0587056	-1.14583
OLIGO_13082	NM_014069	PSORS1C2	SPR1 protein	0.00480146	0.0413712	1.37616
OLIGO_01017	NM_001042414	PSPC1	paraspeckle protein 1	0.00680519	0.0497269	-1.17743
OLIGO_05175	NM_024430	PSTPIP2	proline-serine-threonine phosphatase interacting protein 2	0.000816782	0.017181	1.67955
OLIGO_10605	NM_006601	PTGES3	unactive progesterone receptor, 23 kD	0.000154886	0.00821019	1.26197
OLIGO_06930	NM_174445	PTGS2	prostaglandin-endoperoxide synthase 2 (prostaglandin G/H synthase and cyclooxygenase)	0.00309794	0.0331354	1.38802
OLIGO_01565	NM_002820	PTHLH	parathyroid hormone-like hormone isoform 2 preproprotein	0.00537449	0.0436892	-1.30062
OLIGO_10462	NM_002823	PTMA	prothymosin, alpha (gene sequence 28)	1.58216e-06	0.00266769	1.56528
OLIGO_10808	NM_002825	PTN	pleiotrophin	0.00329932	0.0343161	-1.12028
OLIGO_08764	NM_002829	PTPN3	protein tyrosine phosphatase, non-receptor type 3	0.0029354	0.0321756	-1.16514
OLIGO_09884	NM_080921	PTPRC	protein tyrosine phosphatase, receptor type, C isoform 2 precursor	0.000704349	0.0165178	1.48677
OLIGO_12482	NM_080921	PTPRC	protein tyrosine phosphatase, receptor type, C isoform 2 precursor	0.00370276	0.0364554	1.19384
OLIGO_00452	NM_000317	PTS	6-pyruvoyltetrahydropterin synthase	0.000499259	0.0136981	-1.29531
OLIGO_01556	NM_002852	PTX3	pentraxin-related gene, rapidly induced by IL-1 beta	2.37427e-05	0.00574373	1.70448
OLIGO_06396	NM_002863	PYGL	glycogen phosphorylase, liver	0.000449557	0.0128395	1.32191
OLIGO_08329	NM_006775	QKI	quaking homolog, KH domain RNA binding isoform HQK-5	0.00116182	0.020383	-1.17955
OLIGO_07344	NM_017730	QRICH1	glutamine-rich 1	0.00420677	0.0392869	1.17683
OLIGO_06393	NM_018292	QRSL1	glutaminyl-tRNA synthase (glutamine-hydrolyzing)-like 1	0.00492155	0.0417277	1.28754
OLIGO_09410	NM_016131	RAB10	ras-related GTP-binding protein RAB10	0.000413191	0.0124729	1.22475
OLIGO_07295	NM_004663	RAB11A	Ras-related protein Rab-11A	0.00108926	0.0194569	1.21195
OLIGO_02229	NM_008997	Rab11b	RAB11B, member RAS oncogene family	0.00203255	0.0264954	1.18867
OLIGO_07196	NM_004161	RAB1A	RAB1A, member RAS oncogene family	0.000387844	0.0119528	1.20446
OLIGO_12633	NM_030981	RAB1B	RAB1B, member RAS oncogene family	0.000164643	0.008296	1.14799
OLIGO_04362	NM_017817	RAB20	RAB20, member RAS oncogene family	0.000114414	0.00758951	1.37413
OLIGO_12483	NM_022456	RAB3IP	RAB3A interacting protein isoform alpha 1	0.00332243	0.0343971	1.18591
OLIGO_10896	NM_004583	RAB5C	RAB5C, member RAS oncogene family isoform b	0.000214826	0.00936465	1.29878
OLIGO_11373	NM_004637	RAB7A	RAB7, member RAS oncogene family	0.00307342	0.0330136	1.10503
OLIGO_05275	NM_016530	RAB8B	RAB8B, member RAS oncogene family	8.96222e-05	0.00711654	1.45662
OLIGO_13179	NM_016530	RAB8B	RAB8B, member RAS oncogene family	0.000205244	0.00915789	1.37006
OLIGO_02923	NM_001038621	Rabgap1l	RAB GTPase activating protein 1-like isoform b	0.000868659	0.0177373	-1.48195
OLIGO_06338	NM_014504	RABGEF1	RAB guanine nucleotide exchange factor (GEF) 1	0.000140484	0.00816533	1.41502
OLIGO_11449	NM_018890	RAC1	ras-related C3 botulinum toxin substrate 1 isoform Rac1b	7.58838e-05	0.00687566	1.30805
OLIGO_04917	NM_002872	RAC2	ras-related C3 botulinum toxin substrate 2	9.36139e-05	0.00711654	1.42704
OLIGO_12871	NM_133510	RAD51L1	RAD51-like 1 isoform 2	0.00912272	0.0587056	-1.163
OLIGO_03482	NM_030730	Rad54l2	steroid receptor-interacting SNF2 domain protein	0.00623088	0.0473391	1.15504
OLIGO_00482	NM_005854	RAMP2	receptor activity modifying protein 2 precursor	0.00388461	0.0373811	-1.1541
OLIGO_11485	NM_006325	RAN	ras-related nuclear protein	8.5183e-05	0.00711654	1.35708
OLIGO_02924	NM_002886	RAP2B	RAP2B, member of RAS oncogene family	0.00237606	0.0286251	1.22952
OLIGO_05934	NM_198679	RAPGEF1	guanine nucleotide-releasing factor 2 isoform b	0.000595725	0.0151527	-1.30626
OLIGO_01367	NM_002887	RARS	arginyl-tRNA synthetase	0.00203836	0.0264954	1.22696
OLIGO_04229	NM_002890	RASA1	RAS p21 protein activator 1 isoform 1	0.00794855	0.054352	1.15691
OLIGO_12968	NM_170672	RASGRP3	RAS guanyl releasing protein 3 (calcium and DAG-regulated)	0.00598681	0.0464232	-1.24565
OLIGO_12792	NM_170604	RASGRP4	RAS guanyl releasing protein 4	0.00238965	0.0287413	1.18909
OLIGO_02635	NM_032023	RASSF4	Ras association domain family 4	0.00530567	0.0434823	-1.26726
OLIGO_01637	NM_005057	RBBP5	retinoblastoma binding protein 5	0.00132112	0.0215343	1.22914
OLIGO_04537	NM_032213	RBED1	RNA binding motif and ELMO domain 1	0.000426867	0.0127024	-1.43549
OLIGO_10172	NM_006328	RBM14	RNA binding motif protein 14	0.000657174	0.0161275	1.23566
OLIGO_05970	NM_018047	RBM22	RNA binding motif protein 22	0.00201383	0.0264407	1.23324
OLIGO_01666	NM_018107	RBM23	RNA binding motif protein 23 isoform 2	0.00450032	0.0400806	1.1274
OLIGO_09973	NM_184234	RBM39	RNA binding motif protein 39 isoform a	0.00122315	0.0208882	1.2215
OLIGO_02774	NM_002897	RBMS1	RNA binding motif, single stranded interacting protein 1 isoform c	0.00653106	0.0487603	1.20609
OLIGO_06496	NM_002898	RBMS2	RNA binding motif, single stranded interacting protein 2	0.00071124	0.0165178	-1.2539
OLIGO_00237	NM_009035	Rbpj	recombining binding protein suppressor of hairless isoform 1	0.000480718	0.0133729	1.2489
OLIGO_01938	NM_002901	RCN1	reticulocalbin 1 precursor	0.00092374	0.0181086	1.2463
OLIGO_03472	NM_002902	RCN2	reticulocalbin 2, EF-hand calcium binding domain	0.0012906	0.0214055	1.16911
OLIGO_09550	NM_016026	RDH11	androgen-regulated short-chain dehydrogenase/reductase 1	0.000196179	0.00909007	-1.42552
OLIGO_02297	NM_001003715	RECQL5	RecQ protein-like 5 isoform 2	0.000482117	0.0133729	-1.29363
OLIGO_12751	NM_006509	RELB	reticuloendotheliosis viral oncogene homolog B	0.00881868	0.0578307	1.13113
OLIGO_10111	NM_013400	REPIN1	replication initiator 1 isoform 1	0.00594942	0.0463207	-1.24183
OLIGO_04357	NM_005612	REST	RE1-silencing transcription factor	0.00168663	0.0240853	1.20823
OLIGO_12279	NM_020415	RETN	resistin	0.00843205	0.0563782	-1.23057
OLIGO_02103	NM_016316	REV1	REV1-like isoform 1	0.00706431	0.0508181	-1.14651
OLIGO_08565	NM_015523	REXO2	small fragment nuclease	1.27342e-05	0.00502099	1.3991
OLIGO_01221	NM_015149	RGL1	ral guanine nucleotide dissociation stimulator-like 1	0.00726855	0.0516549	-1.26964
OLIGO_08140	NM_001012761	RGMB	RGM domain family, member B isoform 1 precursor	0.00568004	0.0451	-1.11457
OLIGO_09600	NM_002923	RGS2	regulator of G-protein signalling 2, 24kDa	5.77798e-07	0.00266769	2.164
OLIGO_09190	NM_001040457	RHBDD2	rhomboid, veinlet-like 7 isoform b	0.00283414	0.0315614	-1.18554
OLIGO_05103	NM_001005498	RHBDF2	rhomboid, veinlet-like 6 isoform 2	0.00120531	0.020825	1.26229
OLIGO_05155	NM_001078124	RHOH	ras homolog gene family, member H	0.00538637	0.0437293	1.42009
OLIGO_04423	NM_033103	RHPN2	rhophilin-like protein	0.000547912	0.0145219	-1.44977
OLIGO_06222	NM_003804	RIPK1	receptor (TNFRSF)-interacting serine-threonine kinase 1	0.00738602	0.0521413	1.18398
OLIGO_06154	NM_003821	RIPK2	receptor-interacting serine-threonine kinase 2	0.00128128	0.021366	1.37349
OLIGO_04084	NM_022780	RMND5A	required for meiotic nuclear division 5 homolog A	0.00486469	0.041562	-1.14919
OLIGO_05964	NM_024787	RNF122	ring finger protein 122	0.00550054	0.0442313	1.14235
OLIGO_01911	NM_144726	RNF145	ring finger protein 145	6.78865e-05	0.00686742	-1.32143
OLIGO_09431	NM_173647	RNF149	ring finger protein 149	0.000333177	0.0111779	1.27312
OLIGO_08250	NM_183237	RNF7	ring finger protein 7 isoform 3	0.00268856	0.0307144	1.20008
OLIGO_10029	NM_003958	RNF8	ring finger protein 8 isoform 1	0.00572801	0.0452639	1.20476
OLIGO_11226	NM_020216	RNPEP	arginyl aminopeptidase (aminopeptidase B)	0.000780224	0.01695	-1.25332
OLIGO_07887	NM_006711	RNPS1	RNA-binding protein S1, serine-rich domain	0.00232086	0.0283599	1.21843
OLIGO_07401	NM_005156	ROD1	ROD1 regulator of differentiation 1	0.0027971	0.0313304	1.27975
OLIGO_05927	NM_024589	ROGDI	leucine zipper domain protein	0.00659852	0.048988	-1.21106
OLIGO_03711	XM_937905	RP13-15M17.2	similar to CG7744-PA	0.00553847	0.0444016	-1.29378
OLIGO_07723	NM_203288	RP9	retinitis pigmentosa 9	0.000794835	0.016989	-1.24237
OLIGO_07053	NM_000987	RPL26	ribosomal protein L26	0.00249503	0.0295101	-1.14289
OLIGO_10943	NM_007209	RPL35	ribosomal protein L35	0.00625343	0.0473637	-1.11375
OLIGO_10576	NM_021104	RPL41	ribosomal protein L41	0.00229517	0.0281887	1.20013
OLIGO_10480	NM_001003	RPLP1	ribosomal protein P1 isoform 1	0.0091914	0.0588711	-1.09814
OLIGO_10449	NM_001016	RPS12	ribosomal protein S12	0.000601096	0.01526	1.19466
OLIGO_11327	NM_001030009	RPS15A	ribosomal protein S15a	0.00797076	0.0543662	-1.14985
OLIGO_10589	NM_022551	RPS18	ribosomal protein S18	0.000157094	0.00826113	1.21248
OLIGO_06064	NM_004586	RPS6KA3	ribosomal protein S6 kinase, 90kDa, polypeptide 3	0.000992931	0.0187708	1.23351
OLIGO_08305	NM_004586	RPS6KA3	ribosomal protein S6 kinase, 90kDa, polypeptide 3	0.00193183	0.0257811	1.27358
OLIGO_04349	NM_012424	RPS6KC1	ribosomal protein S6 kinase, 52kDa, polypeptide 1	0.00486948	0.041562	-1.12177
OLIGO_08009	NM_173659	RPUSD3	RNA pseudouridylate synthase domain containing 3	0.00455889	0.0402811	-1.18738
OLIGO_03682	NM_004165	RRAD	Ras-related associated with diabetes	0.000122787	0.00778552	2.24343
OLIGO_07305	NM_006570	RRAGA	Ras-related GTP binding A	0.000264204	0.0101192	1.23775
OLIGO_09050	NM_021244	RRAGD	Ras-related GTP binding D	0.00190128	0.0255997	-1.30952
OLIGO_05887	NM_025846	Rras2	related RAS viral (r-ras) oncogene homolog 2	0.00298414	0.0325212	1.34267
OLIGO_00562	NM_015169	RRS1	homolog of yeast ribosome biogenesis regulatory protein RRS1	0.000847945	0.0175502	1.55367
OLIGO_10784	NM_015659	RSL1D1	ribosomal L1 domain containing 1	0.000120455	0.00776936	1.40669
OLIGO_06695	NM_012234	RYBP	RING1 and YY1 binding protein	0.00123575	0.0209934	-1.3095
OLIGO_10776	NM_005620	S100A11	S100 calcium binding protein A11	0.00603299	0.0465905	1.19072
OLIGO_10514	NM_005621	S100A12	S100 calcium-binding protein A12	0.000483104	0.0133729	3.17321
OLIGO_08414	NM_005978	S100A2	S100 calcium binding protein A2	0.000151754	0.00819068	2.55113
OLIGO_07837	NM_002965	S100A9	S100 calcium-binding protein A9	3.31298e-05	0.00574373	3.61094
OLIGO_07914	NM_014016	SACM1L	suppressor of actin 1	0.000385598	0.0119528	-1.22063
OLIGO_06843	NM_138352	SAMD1	sterile alpha motif domain containing 1	0.000372942	0.0117174	1.20198
OLIGO_05408	NM_015474	SAMHD1	SAM domain- and HD domain-containing protein 1	0.0030674	0.0330125	1.1719
OLIGO_06661	NM_015077	SARM1	sterile alpha and TIR motif containing 1	0.0015262	0.0231145	1.23952
OLIGO_07770	NM_014706	SART3	squamous cell carcinoma antigen recognized by T cells 3	0.00882118	0.0578307	1.13229
OLIGO_04063	NM_079834	SCAMP4	secretory carrier membrane protein 4	0.00603038	0.0465905	-1.13516
OLIGO_08393	NM_005506	SCARB2	scavenger receptor class B, member 2	2.99977e-05	0.00574373	-1.29915
OLIGO_06921	NM_016002	SCCPDH	saccharopine dehydrogenase (putative)	0.00488319	0.041562	1.07581
OLIGO_04658	NM_015356	SCRIB	scribble isoform b	0.000151966	0.00819068	-1.18474
OLIGO_00851	NM_024583	SCRN3	secernin 3	0.00165467	0.0238603	-1.35786
OLIGO_11562	NM_002998	SDC2	syndecan 2 precursor	5.08474e-05	0.00625562	-1.23924
OLIGO_10440	NM_005625	SDCBP	syntenin isoform 1	3.51265e-05	0.00574373	2.02277
OLIGO_10802	NM_014300	SEC11A	SEC11-like 1	0.0035443	0.0355826	1.17508
OLIGO_09219	NM_001039573	SEC14L1	SEC14 (S. cerevisiae)-like 1 isoform b	0.00191483	0.0256752	1.23909
OLIGO_13024	NM_012430	SEC22A	SEC22 vesicle trafficking protein homolog A	0.00183957	0.0251319	-1.17327
OLIGO_04387	NM_014822	SEC24D	Sec24-related protein D	0.00163503	0.0238366	1.21346
OLIGO_11346	NM_014302	SEC61G	Sec61 gamma subunit	0.00872703	0.0575617	1.1673
OLIGO_09305	NM_018445	SELS	selenoprotein S	0.00210356	0.0270119	1.31896
OLIGO_08234	NM_006379	SEMA3C	semaphorin 3C	0.00610491	0.0468343	-1.12741
OLIGO_13045	NM_012431	SEMA3E	semaphorin 3E	0.0044827	0.0400301	-1.23598
OLIGO_03172	NM_020163	SEMA3G	semaphorin sem2	0.00655273	0.0488396	1.16705
OLIGO_10110	NM_006378	SEMA4D	semaphorin 4D	0.00378826	0.0367511	1.22306
OLIGO_07936	NM_012248	SEPHS2	selenophosphate synthetase 2	0.00882822	0.0578307	-1.15496
OLIGO_06877	NM_005410	SEPP1	selenoprotein P isoform 1 precursor	0.000862909	0.0176746	-1.43742
OLIGO_05736	NM_018243	SEPT11	septin 11	0.000852784	0.0175546	-1.19183
OLIGO_07441	NM_004261	SEPT15	15 kDa selenoprotein isoform 1 precursor	0.00505116	0.0424733	-1.12846
OLIGO_07043	NM_016332	SEPX1	selenoprotein X, 1	7.73071e-05	0.00687566	-1.47445
OLIGO_10685	NM_002974	SERPINB4	serine (or cysteine) proteinase inhibitor, clade B (ovalbumin), member 4	0.000718126	0.0165178	1.84346
OLIGO_07111	NM_001235	SERPINH1	serine (or cysteine) proteinase inhibitor, clade H, member 1 precursor	0.00465929	0.0406752	1.13831
OLIGO_05972	NM_019605	SERTAD4	SERTA domain containing 4	0.00208943	0.026935	-1.29542
OLIGO_01045	NM_024860	SETD6	SET domain containing 6	0.00391263	0.0375135	-1.26451
OLIGO_11062	NM_007165	SF3A2	splicing factor 3a, subunit 2	0.00264381	0.0303212	1.18343
OLIGO_10609	NM_016047	SF3B14	splicing factor 3B, 14 kDa subunit	0.00617301	0.0471497	1.14
OLIGO_03955	NM_005850	SF3B4	splicing factor 3b, subunit 4	0.0085743	0.0570415	1.18033
OLIGO_06943	NM_031287	SF3B5	SF3b10	0.00253254	0.0297793	1.14297
OLIGO_10148	NM_014884	SFRS14	splicing factor, arginine/serine-rich 14	0.00580989	0.0456627	-1.25217
OLIGO_07986	NM_003016	SFRS2	splicing factor, arginine/serine-rich 2	5.28496e-05	0.00627752	1.39115
OLIGO_07002	NM_003769	SFRS9	splicing factor, arginine/serine-rich 9	0.00225975	0.027961	1.20023
OLIGO_08101	NM_030971	SFXN3	sideroflexin 3	0.00178019	0.0247286	-1.1499
OLIGO_12403	NM_000023	SGCA	sarcoglycan, alpha (50kDa dystrophin-associated glycoprotein)	0.000189221	0.0088732	1.17643
OLIGO_04861	NM_015595	SGEF	Src homology 3 domain-containing guanine nucleotide exchange factor	0.00532932	0.0435414	-1.25601
OLIGO_09829	NM_000199	SGSH	N-sulfoglucosamine sulfohydrolase (sulfamidase)	0.00215846	0.0271923	-1.34819
OLIGO_04615	NM_015503	SH2B1	SH2 domain-containing putative adapter SH2-B	0.00145636	0.0225728	1.13836
OLIGO_12797	NM_031469	SH3BGRL2	SH3 domain binding glutamic acid-rich protein like 2	0.00166678	0.0239409	-1.30114
OLIGO_11322	NM_031286	SH3BGRL3	SH3 domain binding glutamic acid-rich protein like 3	0.00738741	0.0521413	-1.18229
OLIGO_02851	NM_014521	SH3BP4	SH3-domain binding protein 4	0.000127307	0.00788349	-1.3317
OLIGO_07578	NM_020870	SH3RF1	SH3 domain containing ring finger 1	0.00248826	0.0294996	1.31441
OLIGO_09060	NM_025340	Sharpin	shank-interacting protein-like 1	0.00120819	0.0208477	-1.2837
OLIGO_04877	NM_138356	SHF	Src homology 2 domain containing F	0.000720619	0.0165219	-1.18296
OLIGO_06588	NM_006304	SHFM1	candidate for split hand/foot malformation type 1	0.00105435	0.0192721	1.24916
OLIGO_03273	NM_009170	Shh	sonic hedgehog	0.000997715	0.0188344	1.47457
OLIGO_08537	NM_003030	SHOX2	short stature homeobox 2 isoform b	0.00748535	0.0525065	-1.21182
OLIGO_13156	NM_001041	SI	sucrase-isomaltase (alpha-glucosidase)	0.00372901	0.0365098	-1.2629
OLIGO_11650	NM_003830	SIGLEC5	sialic acid binding Ig-like lectin 5	0.00332487	0.0343971	1.24582
OLIGO_09259	NM_022464	SIL1	SIL1 protein precursor	0.00657607	0.0488761	-1.14715
OLIGO_01041	NM_020808	SIPA1L2	signal-induced proliferation-associated 1 like 2	0.0045302	0.0401567	-1.1998
OLIGO_04491	NM_016539	SIRT6	sirtuin 6	0.00654518	0.0488382	-1.16996
OLIGO_09503	NM_003930	SKAP2	src kinase associated phosphoprotein 2	0.000872082	0.0177797	1.32008
OLIGO_02731	NM_005414	SKIL	SKI-like	0.00121473	0.0208882	1.19679
OLIGO_04203	XM_044434	SLAIN2	hypothetical protein LOC57606 isoform 1	0.00282316	0.0315128	-1.18794
OLIGO_07222	NM_000617	SLC11A2	solute carrier family 11 (proton-coupled divalent metal ion transporters), member 2	0.000294999	0.0106812	1.38439
OLIGO_13037	NM_000339	SLC12A3	solute carrier family 12 (sodium/chloride transporters), member 3	0.000141665	0.00819068	-1.28375
OLIGO_12806	NM_003051	SLC16A1	solute carrier family 16, member 1	0.00141537	0.0223152	-1.38981
OLIGO_08869	NM_004731	SLC16A7	solute carrier family 16, member 7	0.0020534	0.0266519	-1.12775
OLIGO_06319	NM_012434	SLC17A5	solute carrier family 17 (anion/sugar transporter), member 5	0.000986394	0.0187006	-1.40485
OLIGO_05749	NM_003055	SLC18A3	vesicular acetylcholine transporter	0.00690874	0.0501394	-1.20736
OLIGO_09551	NM_194255	SLC19A1	solute carrier family 19 member 1	0.000678044	0.0163051	-1.26027
OLIGO_04327	NM_005415	SLC20A1	solute carrier family 20 (phosphate transporter), member 1	0.000507745	0.0138245	1.31871
OLIGO_13178	NM_152707	SLC25A16	solute carrier family 25, member 16	0.000150126	0.00819068	1.21021
OLIGO_12948	NM_001015587	SLC25A21	solute carrier family 25 (mitochondrial oxodicarboxylate carrier), member 21	0.00421121	0.0392931	-1.16171
OLIGO_08526	NM_001152	SLC25A5	solute carrier family 25, member 5	0.00242215	0.0289435	-1.19414
OLIGO_12953	NM_001017372	SLC27A6	solute carrier family 27 (fatty acid transporter), member 6	9.10334e-05	0.00711654	-1.67564
OLIGO_04099	NM_001078174	SLC29A1	equilibrative nucleoside transporter 1	0.00338432	0.0347755	1.25649
OLIGO_10373	NM_006931	SLC2A3	solute carrier family 2 (facilitated glucose transporter), member 3	0.000148828	0.00819068	2.93412
OLIGO_04370	NM_013309	SLC30A4	solute carrier family 30 (zinc transporter), member 4	1.36399e-05	0.00502099	-1.90646
OLIGO_08804	NM_001860	SLC31A2	solute carrier family 31 (copper transporters), member 2	4.97733e-05	0.00625562	-1.7563
OLIGO_05754	NM_004733	SLC33A1	acetyl-coenzyme A transporter	9.97325e-05	0.00711931	1.30596
OLIGO_12148	NM_006424	SLC34A2	solute carrier family 34 (sodium phosphate), member 2	0.000137019	0.0080819	-1.68053
OLIGO_05063	NM_001042498	SLC35A2	solute carrier family 35, member A2 isoform c	0.00142436	0.0223576	-1.23772
OLIGO_08788	NM_024881	SLC35E1	solute carrier family 35, member E1	0.00202396	0.0264511	1.21921
OLIGO_06446	NM_018964	SLC37A1	solute carrier family 37 member 1	0.00331345	0.0343852	1.15928
OLIGO_01641	NM_018976	SLC38A2	solute carrier family 38, member 2	0.00201609	0.0264407	1.21069
OLIGO_10976	NM_014437	SLC39A1	solute carrier family 39 (zinc transporter), member 1	0.000358486	0.0115396	1.37366
OLIGO_07257	NM_015359	SLC39A14	solute carrier family 39 (zinc transporter), member 14	6.28851e-05	0.00661392	1.31949
OLIGO_12924	NM_017767	SLC39A4	solute carrier family 39 (zinc transporter), member 4 isoform 1	0.00938832	0.0594713	1.06905
OLIGO_13008	NM_012319	SLC39A6	solute carrier family 39 (zinc transporter), member 6	0.00430603	0.0396404	1.27558
OLIGO_08833	NM_001012664	SLC3A2	solute carrier family 3 (activators of dibasic and neutral amino acid transport), member 2 isoform e	0.0044031	0.0399084	1.17062
OLIGO_02213	NM_020428	SLC44A2	CTL2 protein	0.00883913	0.0578615	-1.18062
OLIGO_11805	NM_001042450	SLC5A10	solute carrier family 5 (sodium/glucose cotransporter), member 10 isoform 2	0.00769617	0.0532305	-1.11975
OLIGO_10333	NM_001044	SLC6A3	solute carrier family 6 (neurotransmitter transporter, dopamine), member 3	0.0086016	0.0571315	-1.14286
OLIGO_12128	NM_006934	SLC6A9	solute carrier family 6 member 9 isoform 1	0.00649253	0.0485822	1.23182
OLIGO_06939	NM_032178	SLC7A6OS	solute carrier family 7, member 6 opposite strand	0.00275721	0.0312536	1.17364
OLIGO_00472	NM_023055	Slc9a3r2	solute carrier family 9 isoform 3 regulator 2 isoform A	0.00433371	0.0397717	-1.27371
OLIGO_12730	NM_016354	SLCO4A1	solute carrier organic anion transporter family member 4A1	7.52814e-05	0.00687566	1.40748
OLIGO_13011	NM_006425	SLU7	step II splicing factor SLU7	0.00672335	0.0494164	-1.22266
OLIGO_07612	NM_005902	SMAD3	mothers against decapentaplegic homolog 3	8.69818e-05	0.00711654	1.48037
OLIGO_01774	NM_003074	SMARCC1	SWI/SNF-related matrix-associated actin-dependent regulator of chromatin c1	0.00174894	0.0245258	1.23455
OLIGO_00726	NM_003079	SMARCE1	SWI/SNF-related matrix-associated actin-dependent regulator of chromatin e1	0.00796253	0.0543662	1.22753
OLIGO_04308	NM_005445	SMC3	structural maintenance of chromosomes 3	0.000228682	0.0095	-1.23404
OLIGO_05831	NM_000543	SMPD1	sphingomyelin phosphodiesterase 1, acid lysosomal isoform 1 precursor	0.00143526	0.0224482	-1.24061
OLIGO_08176	NM_018225	SMU1	smu-1 suppressor of mec-8 and unc-52 homolog	0.0090465	0.0584516	1.11451
OLIGO_09337	NM_020429	SMURF1	Smad ubiquitination regulatory factor 1 isoform 1	0.000335369	0.0112	1.34706
OLIGO_05855	NM_003068	SNAI2	snail 2	0.000251602	0.0099266	1.27602
OLIGO_10969	NR_002599	SNHG6		0.00180636	0.0249337	-1.37744
OLIGO_10583	NR_002963	SNORA24		0.000480735	0.0133729	1.21398
OLIGO_02449	NM_003091	SNRPB	small nuclear ribonucleoprotein polypeptide B/B' isoform B	0.0038369	0.0370793	1.1703
OLIGO_11142	NM_003094	SNRPE	small nuclear ribonucleoprotein polypeptide E	0.000164557	0.008296	-1.33896
OLIGO_11187	NM_003096	SNRPG	small nuclear ribonucleoprotein polypeptide G	0.0044204	0.0399084	1.20808
OLIGO_07254	NM_012245	SNW1	SKI-interacting protein	0.00108547	0.0194569	-1.14521
OLIGO_08888	NM_003795	SNX3	sorting nexin 3	0.00668269	0.0492541	1.16492
OLIGO_11124	NM_152227	SNX5	sorting nexin 5	0.0008187	0.017194	-1.222
OLIGO_03945	NM_003101	SOAT1	sterol O-acyltransferase (acyl-Coenzyme A: cholesterol acyltransferase) 1	0.00134098	0.0217511	1.23374
OLIGO_12073	NM_003955	SOCS3	suppressor of cytokine signaling 3	7.53751e-05	0.00687566	1.51053
OLIGO_04573	NM_004232	SOCS6	suppressor of cytokine signaling 6	0.000374902	0.0117174	-1.47335
OLIGO_04552	NM_201527	SOD2	superoxide dismutase 2, mitochondrial	3.47699e-05	0.00574373	1.76263
OLIGO_09887	NM_005632	SOLH	small optic lobes	0.00642116	0.0482661	1.22535
OLIGO_04807	NM_032195	SON	SON DNA-binding protein isoform B	0.000875578	0.0178236	1.25562
OLIGO_00557	NM_006434	SORBS1	sorbin and SH3 domain containing 1 isoform 1	0.00937046	0.0594435	-1.29923
OLIGO_02479	NM_021069	SORBS2	sorbin and SH3 domain containing 2 isoform 2	0.00442389	0.0399084	-1.19454
OLIGO_10061	NM_000346	SOX9	transcription factor SOX9	0.00186814	0.0253653	1.17318
OLIGO_10958	NM_007237	SP140	SP140 nuclear body protein isoform 1	0.00137396	0.0219093	1.25967
OLIGO_06307	XM_901902	Spata13	spermatogenesis associated 13 isoform 7	0.00254922	0.0298383	-1.31574
OLIGO_07145	NM_021928	SPCS3	signal peptidase complex subunit 3	0.00318028	0.033678	1.32369
OLIGO_10879	NM_016630	SPG21	spastic paraplegia 21	0.00196269	0.0260316	1.28508
OLIGO_09324	NM_020126	SPHK2	sphingosine kinase 2	0.00823145	0.0553833	-1.20268
OLIGO_12991	NM_003120	SPI1	hematopoietic transcription factor PU.1 isoform 2	0.00225338	0.0279082	1.68521
OLIGO_03899	NM_003710	SPINT1	serine peptidase inhibitor, Kunitz type 1 isoform 2 precursor	0.000588472	0.0150963	1.48975
OLIGO_10003	NM_020148	SPIRE1	spire homolog 1	0.00343767	0.0350431	1.17111
OLIGO_10350	NM_003124	SPR	sepiapterin reductase (7,8-dihydrobiopterin:NADP+ oxidoreductase)	0.00535121	0.043637	-1.20001
OLIGO_01775	NM_005841	SPRY1	sprouty homolog 1, antagonist of FGF signaling	0.000890085	0.017899	1.21404
OLIGO_06882	NM_178313	SPTBN1	spectrin, beta, non-erythrocytic 1 isoform 2	0.000244033	0.00985954	-1.26422
OLIGO_06434	NM_004863	SPTLC2	serine palmitoyltransferase, long chain base subunit 2	0.000219064	0.00936465	-1.38089
OLIGO_00465	NM_018327	SPTLC3	serine palmitoyltransferase, long chain base subunit 2-like	0.00134853	0.0218468	-1.3146
OLIGO_04294	NM_020762	SRGAP1	SLIT-ROBO Rho GTPase-activating protein 1	0.000473221	0.0133729	-1.39403
OLIGO_03857	NM_002727	SRGN	serglycin precursor	8.8556e-06	0.00497223	2.74448
OLIGO_10708	NM_003130	SRI	sorcin isoform a	0.00770805	0.0532849	1.15034
OLIGO_08170	XM_064152	SRL	similar to sarcalumenin isoform 1	0.00105107	0.0192386	1.14649
OLIGO_08374	NM_003134	SRP14	signal recognition particle 14kDa (homologous Alu RNA binding protein)	0.000429382	0.0127297	1.1965
OLIGO_00588	NM_003137	SRPK1	SFRS protein kinase 1	0.00459747	0.0404285	1.16881
OLIGO_03373	NM_005839	SRRM1	serine/arginine repetitive matrix 1	0.000884772	0.0178463	1.23848
OLIGO_04436	NM_005839	SRRM1	serine/arginine repetitive matrix 1	0.0052929	0.0434044	1.10804
OLIGO_09913	NM_016333	SRRM2	splicing coactivator subunit SRm300	0.00520067	0.0430007	1.11141
OLIGO_09417	NM_033389	SSH2	slingshot 2	0.00739646	0.0521649	1.50959
OLIGO_04198	NM_003033	ST3GAL1	sialyltransferase 4A	0.00901729	0.0583098	-1.10225
OLIGO_05866	NM_005418	ST5	suppression of tumorigenicity 5 isoform 1	0.000250434	0.0099266	1.27345
OLIGO_05960	NM_201647	STAMBP	STAM binding protein	0.00174877	0.0245258	1.16148
OLIGO_09856	NM_178007	STARD13	START domain containing 13 isoform beta	0.00183305	0.0251042	-1.19863
OLIGO_06420	NM_007315	STAT1	signal transducer and activator of transcription 1 isoform alpha	0.00217542	0.0272011	1.31957
OLIGO_09339	NM_139266	STAT1	signal transducer and activator of transcription 1 isoform beta	0.00166748	0.0239409	1.34395
OLIGO_11280	NM_004760	STK17A	serine/threonine kinase 17a	0.00100135	0.0188493	-1.31888
OLIGO_04012	NM_032017	STK40	SINK-homologous serine/threonine kinase	0.00618937	0.0472121	-1.19361
OLIGO_12456	NM_152713	STT3A	integral membrane protein 1	0.00318455	0.033678	1.14573
OLIGO_11629	NM_004177	STX3	syntaxin 3A	2.16179e-05	0.00574373	1.35537
OLIGO_10009	NM_003164	STX5	syntaxin 5	0.000787865	0.016989	1.16066
OLIGO_03856	NM_005819	STX6	syntaxin 6	0.00341792	0.0349493	1.2716
OLIGO_06975	NM_004853	STX8	syntaxin 8	0.000255237	0.00993102	-1.39202
OLIGO_08003	NM_018837	SULF2	sulfatase 2 isoform a precursor	0.00373481	0.0365098	1.22328
OLIGO_08171	NM_006936	SUMO3	small ubiquitin-like modifier protein 3	0.00603705	0.0465946	-1.18008
OLIGO_07093	NM_003169	SUPT5H	suppressor of Ty 5 homolog	0.00482402	0.0414578	-1.16187
OLIGO_08078	NM_003170	SUPT6H	suppressor of Ty 6 homolog	0.00746682	0.0524275	-1.10256
OLIGO_08220	NM_015055	SWAP70	SWAP-70 protein	0.00227344	0.0280211	-1.24559
OLIGO_12578	NM_153694	SYCP3	synaptonemal complex protein 3	0.000262784	0.0100992	-1.35837
OLIGO_02119	NM_006950	SYN1	synapsin I isoform Ia	0.00699212	0.0505507	-1.35513
OLIGO_02733	NM_019796	Syncrip	NS1-associated protein 1 isoform 2	0.00188044	0.0254524	1.24508
OLIGO_03470	NM_006372	SYNCRIP	synaptotagmin binding, cytoplasmic RNA interacting protein	0.00334323	0.034505	1.21879
OLIGO_01412	NM_182715	SYPL1	synaptophysin-like 1 isoform b	0.00318234	0.033678	-1.14022
OLIGO_11289	NM_002353	TACSTD2	tumor-associated calcium signal transducer 2 precursor	0.00147023	0.0227345	1.24445
OLIGO_11519	NM_006473	TAF6L	TAF6-like RNA polymerase II	0.00893746	0.0582297	-1.16585
OLIGO_09177	NM_005642	TAF7	TATA box-binding protein-associated factor 2F	0.00153417	0.0232087	-1.18841
OLIGO_09590	NM_000593	TAP1	transporter 1, ATP-binding cassette, sub-family B	0.00124696	0.0210507	1.2325
OLIGO_11760	NM_003190	TAPBP	tapasin isoform 1 precursor	0.000139171	0.00812464	1.32632
OLIGO_06118	NM_005646	TARBP1	TAR RNA binding protein 1	0.00269305	0.0307393	-1.14634
OLIGO_00631	NM_152295	TARS	threonyl-tRNA synthetase	0.000580076	0.0150434	1.25789
OLIGO_00836	NM_000116	TAZ	tafazzin isoform 1	0.000195104	0.00907198	-1.13386
OLIGO_02489	NM_018201	TBC1D13	TBC1 domain family, member 13	0.00821964	0.0553489	-1.19184
OLIGO_11498	NM_024682	TBC1D17	TBC1 domain family, member 17	0.00757941	0.0528644	-1.12848
OLIGO_07557	NM_014744	TBC1D5	TBC1 domain family, member 5	0.00209341	0.0269601	-1.32555
OLIGO_11471	NM_004749	TBRG4	cell cycle progression 2 protein isoform 1	0.00275933	0.0312536	1.24687
OLIGO_07819	NM_005994	TBX2	T-box 2	0.000424488	0.0127024	-1.16972
OLIGO_11147	NM_080390	TCEAL2	transcription elongation factor A (SII)-like 2	0.000234253	0.00961089	-1.37275
OLIGO_07235	NM_022171	TCTA	T-cell leukemia translocation altered	0.00392131	0.0375471	-1.31378
OLIGO_01903	NM_198316	TENC1	tensin like C1 domain containing phosphatase isoform 3	0.000698601	0.0165178	-1.22708
OLIGO_07682	NM_015926	TEX264	testis expressed sequence 264	0.00640737	0.0482172	1.15005
OLIGO_02600	NM_007111	TFDP1	transcription factor Dp-1	7.27345e-06	0.00497223	1.44426
OLIGO_11095	NM_006070	TFG	TRK-fused	0.00251137	0.0296092	1.19915
OLIGO_12276	NM_006528	TFPI2	tissue factor pathway inhibitor 2	0.000918681	0.0180628	1.64324
OLIGO_01303	NM_000358	TGFBI	transforming growth factor, beta-induced, 68kDa	0.00252457	0.0297119	1.29587
OLIGO_07079	NM_001024847	TGFBR2	transforming growth factor, beta receptor II isoform A precursor	0.00472849	0.0410898	-1.19213
OLIGO_03863	NM_003244	TGIF1	TG-interacting factor isoform c	0.00207998	0.0268653	1.44343
OLIGO_10154	NM_003245	TGM3	transglutaminase 3 precursor	0.00128835	0.0214023	2.21636
OLIGO_07008	NM_198976	TH1L	TH1-like protein	0.0050893	0.0426324	1.09326
OLIGO_08354	NM_138350	THAP3	THAP domain containing, apoptosis associated protein 3	0.00525602	0.0432357	1.2742
OLIGO_07311	NM_003246	THBS1	thrombospondin 1 precursor	0.000365938	0.0116014	1.78043
OLIGO_10307	NM_024339	THOC6	WD repeat domain 58	0.00447539	0.0400188	-1.11837
OLIGO_06132	NM_080651	THRAP6	TRAP/Mediator complex component TRAP25	0.00371687	0.0364869	-1.26182
OLIGO_11238	NM_006288	THY1	Thy-1 cell surface antigen	0.000184857	0.0087179	-1.384
OLIGO_00134	NM_022037	TIA1	TIA1 protein isoform 1	0.00769393	0.0532305	1.17003
OLIGO_00809	NM_012456	TIMM10	translocase of inner mitochondrial membrane 10 homolog	0.00208335	0.0268827	1.14421
OLIGO_01729	NM_006335	TIMM17A	translocase of inner mitochondrial membrane 17 homolog A	0.00558078	0.0446328	1.19942
OLIGO_10779	NM_006327	TIMM23	translocase of inner mitochondrial membrane 23 (yeast) homolog	0.00849811	0.0567054	1.2291
OLIGO_08317	NM_012459	TIMM8B	translocase of inner mitochondrial membrane 8 homolog B	8.81297e-05	0.00711654	-1.23333
OLIGO_08931	NM_003254	TIMP1	tissue inhibitor of metalloproteinase 1 precursor	4.65276e-05	0.00625562	2.22673
OLIGO_08069	NM_000362	TIMP3	tissue inhibitor of metalloproteinase 3 precursor	0.00199034	0.0262447	-1.30031
OLIGO_07514	NM_006289	TLN1	talin 1	0.0043159	0.0396632	-1.17669
OLIGO_04472	NM_015059	TLN2	talin 2	0.00232527	0.0283599	-1.16267
OLIGO_05169	NM_003262	TLOC1	translocation protein 1	0.00551371	0.0443103	-1.17342
OLIGO_09996	NM_001017395	TMCC1	transmembrane and coiled-coil domains 1 isoform a	0.00343406	0.0350332	-1.37286
OLIGO_00531	NM_001038063	TMCC3	transmembrane and coiled-coil domain family 3	0.00509472	0.0426324	-1.20528
OLIGO_06066	NM_020698	TMCC3	transmembrane and coiled-coil domains 3	0.00292213	0.0321362	-1.26769
OLIGO_10406	NM_006815	TMED2	coated vesicle membrane protein	0.00190811	0.0256194	1.24118
OLIGO_07919	NM_017510	TMED9	transmembrane emp24 protein transport domain containing 9	0.00777917	0.0535252	1.1702
OLIGO_03382	NM_017728	TMEM104	hypothetical protein LOC54868	0.00100862	0.0189593	-1.27185
OLIGO_02084	NM_018374	TMEM106B	hypothetical protein LOC54664	0.000315374	0.0108837	-1.27332
OLIGO_11409	NM_024056	TMEM106C	hypothetical protein LOC79022	0.00117987	0.0206002	-1.33644
OLIGO_00991	NM_144626	TMEM125	hypothetical protein LOC128218	0.00249727	0.0295101	-1.17417
OLIGO_02964	NM_022918	TMEM135	hypothetical protein LOC65084	0.000448265	0.0128395	-1.19597
OLIGO_10403	NM_032635	TMEM147	seven transmembrane domain protein	0.000350253	0.0114324	-1.17731
OLIGO_02461	NM_015444	TMEM158	Ras-induced senescence 1	0.00757297	0.0528473	1.25252
OLIGO_03020	NM_138390	TMEM169	hypothetical protein LOC92691	0.0045732	0.0402952	1.14763
OLIGO_09708	NM_001025356	TMEM16F	transmembrane protein 16F	0.00104462	0.0191736	1.23891
OLIGO_06365	NM_024789	TMEM180	hypothetical protein LOC79847	0.00810019	0.0548232	-1.12856
OLIGO_03526	NM_032780	TMEM25	transmembrane protein 25	9.55678e-05	0.00711931	-1.48127
OLIGO_04040	NM_018241	TMEM34	transmembrane protein 34	0.000222422	0.00944905	1.42376
OLIGO_00242	NM_029478	Tmem49	transmembrane protein 49	3.94659e-05	0.00622254	1.87402
OLIGO_01029	NM_030938	TMEM49	transmembrane protein 49	0.00627959	0.0474442	1.23282
OLIGO_06525	NM_006134	TMEM50B	transmembrane protein 50B	0.000754996	0.0168155	1.26628
OLIGO_05129	NM_029565	Tmem59	thymic dendritic cell-derived factor 1	0.000292403	0.0106473	-1.3707
OLIGO_07746	NM_017866	TMEM70	hypothetical protein LOC54968 isoform a	9.73329e-05	0.00711931	-1.45369
OLIGO_11143	NM_001042463	TMEM80	hypothetical protein LOC283232 isoform 2	0.000853091	0.0175546	-1.12206
OLIGO_11624	NM_016456	TMEM9	transmembrane protein 9	0.0045264	0.0401498	-1.22189
OLIGO_04204	NM_001032284	TMPO	thymopoietin isoform gamma	0.000595247	0.0151527	-1.37478
OLIGO_08429	NM_001015558	TMX2	thioredoxin-related transmembrane protein 2	0.00481999	0.0414578	1.20009
OLIGO_12411	NM_006291	TNFAIP2	tumor necrosis factor, alpha-induced protein 2	2.98565e-05	0.00574373	2.02053
OLIGO_06437	NM_007115	TNFAIP6	tumor necrosis factor, alpha-induced protein 6 precursor	0.000274624	0.0102516	1.49491
OLIGO_06052	NM_014350	TNFAIP8	tumor necrosis factor, alpha-induced protein 8 isoform a	0.000114541	0.00758951	-1.50734
OLIGO_02393	NM_152362	TNFAIP8L1	tumor necrosis factor, alpha-induced protein 8-like 1	0.00359604	0.035906	-1.18396
OLIGO_12514	NM_004195	TNFRSF18	tumor necrosis factor receptor superfamily, member 18 isoform 1 precursor	0.00687405	0.0499424	1.12751
OLIGO_12151	NM_001065	TNFRSF1A	tumor necrosis factor receptor 1 precursor	4.40134e-05	0.00625562	1.27768
OLIGO_10039	NM_032945	TNFRSF6B	tumor necrosis factor receptor superfamily, member 6b	0.00374583	0.0365267	1.38186
OLIGO_07264	NM_020232	TNFSF5IP1	tumor necrosis factor superfamily, member 5-induced protein 1	0.00814443	0.0549541	1.21676
OLIGO_09644	NM_006058	TNIP1	TNFAIP3 interacting protein 1	0.00211818	0.0271209	1.3191
OLIGO_08283	NM_022093	TNN	tenascin N	0.00863876	0.0572118	-1.15172
OLIGO_02062	NM_015088	TNRC6B	trinucleotide repeat containing 6B isoform 1	0.00604345	0.0466022	-1.10463
OLIGO_09906	NM_015088	TNRC6B	trinucleotide repeat containing 6B isoform 1	0.00163253	0.0238344	1.16042
OLIGO_00612	NM_018996	TNRC6C	trinucleotide repeat containing 6C	0.000630672	0.0157395	-1.20103
OLIGO_11636	NM_023764	Tollip	toll interacting protein	0.00367765	0.0363161	1.15857
OLIGO_10458	NM_014765	TOMM20	translocase of outer mitochondrial membrane 20 homolog	0.000148317	0.00819068	1.30557
OLIGO_07842	NM_032174	TOMM40L	translocase of outer mitochondrial membrane 40 homolog-like	0.000607808	0.0153438	-1.24364
OLIGO_06706	NM_019059	TOMM7	6.2 kd protein	0.00587166	0.0459063	-1.15491
OLIGO_02910	NM_003286	TOP1	DNA topoisomerase I	4.50697e-05	0.00625562	1.53215
OLIGO_09541	XM_617580	TOP3B	similar to DNA topoisomerase III beta	0.0028443	0.0316138	-1.14264
OLIGO_12413	NM_015602	TOR1AIP1	lamina-associated polypeptide 1B	0.00900383	0.0583098	-1.11776
OLIGO_03107	NM_021202	TP53INP2	tumor protein p53 inducible nuclear protein 2	0.000708091	0.0165178	1.15226
OLIGO_06684	NM_001003397	TPD52L1	tumor protein D52-like 1 isoform 4	0.000835909	0.0174174	-1.53431
OLIGO_10636	NM_003290	TPM4	tropomyosin 4	0.00410524	0.0386105	1.25752
OLIGO_11944	NM_024164	TPSB2	tryptase beta 2 precursor	0.00214894	0.0271923	1.15477
OLIGO_10847	NM_003295	TPT1	tumor protein, translationally-controlled 1	0.00398909	0.0379766	-1.15708
OLIGO_04482	NM_011632	Traf3	Tnf receptor-associated factor 3 isoform a	0.00873068	0.0575617	1.21972
OLIGO_11486	NM_003300	TRAF3	TNF receptor-associated factor 3 isoform 1	0.000181874	0.0086791	1.49295
OLIGO_05540	NM_025228	TRAF3IP3	TRAF3-interacting JNK-activating modulator	2.48057e-06	0.0036525	-2.25121
OLIGO_10192	NM_014408	TRAPPC3	BET3 homolog	0.0059516	0.0463207	1.151
OLIGO_04878	NM_004412	TRDMT1	tRNA aspartic acid methyltransferase 1 isoform a	0.00127486	0.0213584	-1.20641
OLIGO_12303	NM_018643	TREM1	triggering receptor expressed on myeloid cells 1	0.00137553	0.0219093	1.49518
OLIGO_04499	NM_033629	TREX1	three prime repair exonuclease 1 isoform b	0.00925031	0.0590487	-1.15553
OLIGO_06804	NM_005798	TRIM13	ret finger protein 2 isoform 1	0.00610698	0.0468343	-1.23896
OLIGO_04429	NM_005082	TRIM25	tripartite motif-containing 25	5.66441e-05	0.00631801	1.39369
OLIGO_03832	NM_005762	TRIM28	tripartite motif-containing 28 protein	0.00522241	0.0430394	-1.16179
OLIGO_02495	NM_006458	TRIM3	tripartite motif-containing 3	0.00123882	0.0209934	-1.17531
OLIGO_11455	NM_015294	TRIM37	tripartite motif-containing 37 protein	0.00672329	0.0494164	1.28396
OLIGO_07867	NM_004240	TRIP10	thyroid hormone receptor interactor 10	0.000160854	0.00828933	1.4358
OLIGO_05252	NM_005480	TROAP	trophinin associated protein (tastin)	0.00517858	0.0428915	-1.15532
OLIGO_01808	NM_017636	TRPM4	transient receptor potential cation channel, subfamily M, member 4	0.00459371	0.0404285	-1.15046
OLIGO_10807	NR_003109	TRSPAP1		0.00657159	0.0488702	1.24931
OLIGO_07462	NM_000368	TSC1	tuberous sclerosis 1 protein isoform 1	0.00275581	0.0312536	-1.33636
OLIGO_07149	NM_005726	TSFM	Ts translation elongation factor, mitochondrial	0.00648525	0.0485822	1.28641
OLIGO_10996	NM_015516	TSKU	tsukushi	0.00245876	0.0292754	1.2176
OLIGO_02102	NM_033035	TSLP	thymic stromal lymphopoietin isoform 1	0.0057505	0.0453875	-1.32742
OLIGO_04719	NM_000714	TSPO	translocator protein (18kDa) isoform PBR	0.00683716	0.0498109	1.11243
OLIGO_05086	NM_018128	TSR1	TSR1, 20S rRNA accumulation	0.0021362	0.0271923	1.40794
OLIGO_03647	NM_058163	TSR2	TSR2, 20S rRNA accumulation, homolog	0.00324442	0.0339614	1.11584
OLIGO_02728	NM_001005367	TTYH1	tweety 1 isoform 2	0.00215248	0.0271923	1.17551
OLIGO_11281	NM_006009	TUBA1A	tubulin, alpha 1a	0.00106412	0.019344	1.14669
OLIGO_10567	NM_032525	TUBB6	tubulin, beta 6	0.000700933	0.0165178	1.42619
OLIGO_10152	NM_001004125	TUSC1	tumor suppressor candidate 1	0.0019692	0.0260664	-1.25459
OLIGO_06198	NM_001002926	TWISTNB	TWIST neighbor	0.00289131	0.0319564	1.16909
OLIGO_06245	NM_003329	TXN	thioredoxin	0.00175593	0.0245718	1.30715
OLIGO_12554	NM_030755	TXNDC1	thioredoxin domain containing	0.0059631	0.0463207	1.17136
OLIGO_11331	NM_015051	TXNDC4	thioredoxin domain containing 4 (endoplasmic reticulum)	0.00885717	0.0579059	1.13292
OLIGO_10545	NM_006472	TXNIP	thioredoxin interacting protein	0.00727348	0.0516549	-1.20769
OLIGO_07732	NM_017853	TXNL4B	thioredoxin-like 4B	0.00255778	0.0298641	1.24987
OLIGO_04711	NM_003336	UBE2A	ubiquitin-conjugating enzyme E2A isoform 1	0.00368881	0.0363721	1.18892
OLIGO_03892	NM_006357	UBE2E3	ubiquitin-conjugating enzyme E2E 3	0.00632549	0.047721	1.17376
OLIGO_11151	NM_003345	UBE2I	ubiquitin-conjugating enzyme E2I	0.0058429	0.0457896	1.15064
OLIGO_07731	NM_017582	UBE2Q1	ubiquitin-conjugating enzyme E2Q	0.000148958	0.00819068	-1.50495
OLIGO_10634	NM_014176	UBE2T	ubiquitin-conjugating enzyme E2T (putative)	0.00151277	0.0230164	-1.20095
OLIGO_04803	NM_130839	UBE3A	ubiquitin protein ligase E3A isoform 3	0.00484038	0.0414802	1.14941
OLIGO_02862	NM_016936	UBN1	ubinuclein 1	0.000667765	0.0162027	-1.19487
OLIGO_03124	NM_152277	UBTD2	dendritic cell-derived ubiquitin-like protein	0.00923017	0.059024	1.1389
OLIGO_09405	NM_001076684	UBTF	upstream binding transcription factor, RNA polymerase I isoform b	0.00443251	0.0399111	1.11773
OLIGO_11055	NM_003359	UGDH	UDP-glucose dehydrogenase	0.000776783	0.0169308	1.42192
OLIGO_03135	NM_013282	UHRF1	ubiquitin-like, containing PHD and RING finger domains, 1 isoform 2	0.00748848	0.0525065	-1.13416
OLIGO_07874	NM_152896	UHRF2	Np95-like ring finger protein	0.00461681	0.0404911	1.15396
OLIGO_13087	NM_018974	UNC93A	unc-93 homolog A	0.000102988	0.00722115	1.29659
OLIGO_11800	NM_007122	USF1	upstream stimulatory factor 1 isoform 1	0.00148229	0.0228411	-1.19169
OLIGO_00161	NM_032747	USMG5	upregulated during skeletal muscle growth 5	0.00136235	0.0219093	-1.16566
OLIGO_08349	XM_990602	Usp12	similar to ubiquitin specific protease 12 isoform 3	0.000960254	0.0184961	1.22965
OLIGO_04202	NM_001032410	USP16	ubiquitin specific protease 16 isoform a	0.00586035	0.0458692	-1.21057
OLIGO_05957	NM_001014443	USP21	ubiquitin-specific protease 21	0.00102977	0.0191172	1.20058
OLIGO_01073	XM_977826	Usp27x	similar to ubiquitin specific protease 27, X chromosome	7.59387e-05	0.00687566	1.39786
OLIGO_08902	NM_006649	UTP14A	UTP14, U3 small nucleolar ribonucleoprotein, homolog A	0.00412872	0.0387766	-1.19538
OLIGO_12076	NM_014232	VAMP2	vesicle-associated membrane protein 2 (synaptobrevin 2)	0.00215466	0.0271923	-1.17139
OLIGO_07221	NM_003761	VAMP8	vesicle-associated membrane protein 8	0.000397674	0.0121428	1.2256
OLIGO_06247	NM_006295	VARS	valyl-tRNA synthetase	0.00292966	0.0321756	1.17475
OLIGO_02198	NM_138440	VASN	slit-like 2	0.00898871	0.0583098	-1.16881
OLIGO_11399	NM_003370	VASP	vasodilator-stimulated phosphoprotein	0.00828498	0.0555912	1.18576
OLIGO_08153	NM_080682	VCAM1	vascular cell adhesion molecule 1 isoform b precursor	3.35774e-05	0.00574373	1.56451
OLIGO_11233	NM_007126	VCP	valosin-containing protein	0.00163213	0.0238344	1.19403
OLIGO_09194	NM_016267	VGLL1	vestigial like 1	0.00261334	0.0302148	-1.16855
OLIGO_03173	NM_021729	VPS11	vacuolar protein sorting 11	0.000968326	0.0185543	1.57641
OLIGO_04645	NM_020857	VPS18	vacuolar protein sorting 18	8.73784e-05	0.00711654	-1.36733
OLIGO_07826	NM_016226	VPS29	vacuolar protein sorting 29 isoform 1	0.00597328	0.0463454	1.16372
OLIGO_10714	NM_213645	WARS	tryptophanyl-tRNA synthetase isoform b	0.000106115	0.00729379	1.46148
OLIGO_07611	NM_017528	WBSCR22	Williams Beuren syndrome chromosome region 22 protein	0.000878615	0.017824	1.23436
OLIGO_02458	NM_018256	WDR12	WD repeat domain 12 protein	0.00103211	0.0191172	1.44428
OLIGO_01941	NM_003861	WDR22	Breakpoint cluster region protein, uterine leiomyoma, 2	0.00694428	0.0503177	1.18214
OLIGO_12416	NM_015397	WDR40A	WD repeat domain 40A	0.00265598	0.0304209	1.16193
OLIGO_11156	NM_018268	WDR41	WD repeat domain 41	0.00431043	0.0396404	1.15226
OLIGO_08026	NM_015726	WDR42A	H326	0.00136936	0.0219093	-1.21407
OLIGO_12184	NM_019045	WDR44	WD repeat domain 44 protein	0.00085509	0.0175685	-1.27473
OLIGO_07621	NM_004814	WDR57	WD repeat domain 57 (U5 snRNP specific)	0.00116281	0.020383	1.22898
OLIGO_05053	NM_025155	WDR71	proteasomal ATPase-associated factor 1	0.00520835	0.0430007	-1.18109
OLIGO_02998	NM_017778	WHSC1L1	WHSC1L1 protein isoform short	0.00696413	0.050419	1.14915
OLIGO_00936	NM_017983	WIPI1	WD40 repeat protein Interacting with phosphoInositides of 49kDa	4.83332e-05	0.00625562	-1.34647
OLIGO_06494	NM_016003	WIPI2	WD repeat domain, phosphoinositide interacting 2 isoform b	0.000793281	0.016989	-1.34326
OLIGO_00236	NM_004625	WNT7A	wingless-type MMTV integration site family, member 7A precursor	0.00450082	0.0400806	-1.15472
OLIGO_13088	NM_000553	WRN	Werner syndrome protein	0.00809914	0.0548232	1.21228
OLIGO_03552	NM_018639	WSB2	WD SOCS-box protein 2	0.00614328	0.0470311	1.20533
OLIGO_06226	NM_004906	WTAP	Wilms' tumour 1-associating protein isoform 1	0.00192871	0.0257778	1.44767
OLIGO_04652	NM_015691	WWC3	WWC family member 3	0.00130416	0.0215227	-1.17621
OLIGO_09469	NM_007014	WWP2	WW domain containing E3 ubiquitin protein ligase 2 isoform 1	0.000316702	0.0108976	-1.27601
OLIGO_11685	NM_015472	WWTR1	WW domain containing transcription regulator 1	0.0067987	0.0497269	-1.16431
OLIGO_07752	NM_005080	XBP1	X-box binding protein 1 isoform XBP1(U)	0.00068607	0.0163342	1.37878
OLIGO_12205	NM_002995	XCL1	chemokine (C motif) ligand 1	0.00741855	0.0522096	1.14084
OLIGO_06538	NM_000379	XDH	xanthine dehydrogenase	0.00881739	0.0578307	-1.17195
OLIGO_04228	NM_020383	XPNPEP1	X-prolyl aminopeptidase (aminopeptidase P) 1, soluble	9.49839e-05	0.00711931	1.34987
OLIGO_04082	NM_015171	XPO6	exportin 6	0.00104267	0.0191643	1.26761
OLIGO_03185	NM_001469	XRCC6	ATP-dependent DNA helicase II, 70 kDa subunit	0.00349865	0.0353925	1.18657
OLIGO_04173	NM_003680	YARS	tyrosyl-tRNA synthetase	0.000318244	0.0108976	1.37081
OLIGO_04940	NM_032312	YIPF4	Yip1 domain family, member 4	0.00104061	0.0191643	-1.14948
OLIGO_10185	NM_173834	YIPF6	Yip1 domain family, member 6	0.000792503	0.016989	1.22296
OLIGO_01948	NM_018566	YOD1	YOD1 OTU deubiquinating enzyme 1 homolog	0.00850496	0.0567225	1.19495
OLIGO_05649	NM_031477	YPEL3	yippee-like 3	0.00171621	0.0243229	-1.3047
OLIGO_08638	NM_016258	YTHDF2	high glucose-regulated protein 8	0.00110203	0.0196131	1.22832
OLIGO_10860	NM_003404	YWHAB	tyrosine 3-monooxygenase/tryptophan 5-monooxygenase activation protein, beta polypeptide	0.00540351	0.0437698	1.22816
OLIGO_02655	NM_012479	YWHAG	tyrosine 3-monooxygenase/tryptophan 5-monooxygenase activation protein, gamma polypeptide	0.00117417	0.0205279	1.26265
OLIGO_10432	NM_145690	YWHAZ	tyrosine 3/tryptophan 5 -monooxygenase activation protein, zeta polypeptide	0.00305992	0.0329944	1.27202
OLIGO_13235	NM_175907	ZADH2	zinc binding alcohol dehydrogenase, domain containing 2	0.0037246	0.0365077	-1.23566
OLIGO_12581	NM_014838	ZBED4	zinc finger, BED domain containing 4	0.00602357	0.0465905	-1.17293
OLIGO_10247	XM_001133510	ZBTB38	similar to Zinc finger and BTB domain-containing protein 38	6.25189e-05	0.00661392	-1.6233
OLIGO_12568	NM_020899	ZBTB4	zinc finger and BTB domain containing 4	0.00842498	0.0563593	-1.23582
OLIGO_06071	NM_145166	ZBTB47	zinc finger protein 651	0.00578929	0.0455826	1.13904
OLIGO_02665	NM_018471	ZC3H15	erythropoietin 4 immediate early response	0.00862177	0.0571315	1.19799
OLIGO_02915	XM_001001589	Zc3h7b	ubiquitous tetratricopeptide containing protein RoXaN isoform 2	0.00658312	0.0489011	-1.2291
OLIGO_02887	NM_020119	ZC3HAV1	zinc finger antiviral protein isoform 1	0.00192964	0.0257778	1.24208
OLIGO_08953	NM_015144	ZCCHC14	zinc finger, CCHC domain containing 14	0.000293259	0.0106473	1.34678
OLIGO_05163	NM_016505	ZCCHC17	putative S1 RNA binding domain protein	0.00215036	0.0271923	-1.32836
OLIGO_09562	NM_001008388	ZCD2	zinc finger, CDGSH-type domain 2	0.000784287	0.0169826	-1.21698
OLIGO_12561	NM_019028	ZDHHC13	zinc finger, DHHC domain containing 13 isoform 1	0.00899999	0.0583098	-1.11206
OLIGO_05298	NM_016353	ZDHHC2	rec	0.00600423	0.0464766	1.10912
OLIGO_10678	NM_021943	ZFAND3	testis expressed sequence 27	0.00156206	0.0234168	1.19496
OLIGO_08008	NM_006007	ZFAND5	zinc finger protein 216	0.000266925	0.0101739	-1.39393
OLIGO_04627	NM_003407	ZFP36	zinc finger protein 36, C3H type, homolog	0.000125832	0.00785443	1.87339
OLIGO_01385	NM_004926	ZFP36L1	butyrate response factor 1	0.00165232	0.0238603	1.28795
OLIGO_08998	NM_006887	ZFP36L2	butyrate response factor 2	0.00435888	0.0398125	1.19529
OLIGO_09240	NM_001001806	Zfp36l2	zinc finger protein 36, C3H type-like 2	0.00032915	0.0110708	1.53946
OLIGO_01809	NM_001081548	Zfp650	zinc finger protein 650 isoform 1	0.00483479	0.0414802	-1.24865
OLIGO_06722	NM_024071	ZFYVE21	zinc finger, FYVE domain containing 21	0.00825088	0.0554677	1.12177
OLIGO_01781	NM_015346	ZFYVE26	zinc finger, FYVE domain containing 26	0.00461006	0.0404587	1.12288
OLIGO_06551	NM_144723	ZMAT2	zinc finger, matrin type 2	0.000880016	0.017824	1.20579
OLIGO_02906	NM_012408	ZMYND8	zinc finger, MYND-type containing 8 isoform b	0.00602814	0.0465905	-1.34926
OLIGO_04717	NM_003904	ZNF259	zinc finger protein 259	3.52443e-05	0.00574373	1.38842
OLIGO_06976	NM_021994	ZNF277P	zinc finger protein (C2H2 type) 277	0.00231886	0.0283599	-1.31116
OLIGO_10828	NM_012482	ZNF281	zinc finger protein 281	0.00232553	0.0283599	1.27658
OLIGO_09685	NM_001024531	Znf313	zinc finger protein 313	7.37776e-05	0.00687566	1.2628
OLIGO_01894	NM_014487	ZNF330	zinc finger protein 330	0.000907366	0.0180452	-1.2737
OLIGO_11683	NM_032584	ZNF347	zinc finger protein 347	0.00286566	0.0317257	-1.1176
OLIGO_03416	NM_015461	ZNF521	zinc finger protein 521	0.0051082	0.0426821	-1.16239
OLIGO_02854	NM_018181	ZNF532	zinc finger protein 532	0.00532514	0.0435414	-1.22979
OLIGO_10378	NM_015871	ZNF593	zinc finger protein LOC51042	0.000218866	0.00936465	-1.15061
OLIGO_07000	NM_178167	ZNF598	zinc finger protein 598	0.000388887	0.0119571	1.25358
OLIGO_05576	NM_033414	ZNF622	zinc finger protein 622	0.00257457	0.0299533	1.18628
OLIGO_04134	NM_016331	ZNF639	zinc finger protein 639	0.00319541	0.0337415	1.16648
OLIGO_00875	NM_024836	ZNF672	zinc finger protein 672	0.00932665	0.059279	-1.17622
OLIGO_06170	NM_182609	ZNF677	zinc finger protein 677	0.00856188	0.0569874	1.11742
OLIGO_03197	NM_020832	ZNF687	zinc finger protein 687	0.000590089	0.0150963	1.14181
OLIGO_09265	NM_007131	ZNF75	zinc finger protein 75	0.00478898	0.0413206	-1.26509
OLIGO_04707	NM_001004302	ZNF783	zinc finger protein 783	0.00255207	0.0298383	1.14793
OLIGO_06773	NM_152411	ZNF786	zinc finger protein 786	0.00277867	0.0313304	-1.1488
OLIGO_07694	NM_021035	ZNFX1	zinc finger, NFX1-type containing 1	0.000949719	0.0183732	1.33927
OLIGO_11183	XM_035299	ZSWIM6	similar to Zinc finger SWIM domain-containing protein 6	0.00870729	0.057509	1.1994
OLIGO_07419	NM_003461	ZYX	zyxin	0.00937561	0.0594477	1.17747
OLIGO_00022				0.00793641	0.0543251	-1.14262
OLIGO_00046				0.00409543	0.0385745	1.60668
OLIGO_00047				0.00169354	0.024158	1.42552
OLIGO_00099				0.000962212	0.0185069	1.68148
OLIGO_00125				0.000683335	0.0163342	1.42435
OLIGO_00158				0.0035103	0.0354698	-1.09412
OLIGO_00168				0.000985586	0.0187006	-1.12324
OLIGO_00263	TC352941			0.0004406	0.0128045	-1.16813
OLIGO_00276				0.00567178	0.0450614	-1.17791
OLIGO_00360				0.00271037	0.0309103	-1.12506
OLIGO_00370				0.00908429	0.058553	-1.13983
OLIGO_00410				0.00363396	0.0360728	1.14447
OLIGO_00507				0.000292829	0.0106473	1.43135
OLIGO_00515				0.00126772	0.0212926	1.27232
OLIGO_00537				0.00296603	0.0324039	-1.27819
OLIGO_00542	TC377686			0.000483368	0.0133729	-1.42547
OLIGO_00543				0.00621436	0.0473292	-1.12587
OLIGO_00576				0.000193774	0.0090419	-1.25536
OLIGO_00651				0.00207198	0.0267882	1.47721
OLIGO_00669				0.00162866	0.0238344	-1.12866
OLIGO_00690				0.00279765	0.0313304	1.1681
OLIGO_00716				0.00167184	0.0239517	-1.40134
OLIGO_00738				0.00443323	0.0399111	-1.13144
OLIGO_00783				2.11826e-05	0.00574373	2.10635
OLIGO_00792				0.000757583	0.0168389	1.17955
OLIGO_00832				0.00106627	0.0193564	1.1975
OLIGO_00840				0.000234043	0.00961089	-1.20056
OLIGO_00845	CR453360			0.000311442	0.0108837	-1.26162
OLIGO_00899				0.00388279	0.0373811	1.19107
OLIGO_00932				0.00490482	0.0416125	1.20688
OLIGO_01020				0.000668795	0.0162027	-1.17476
OLIGO_01026				0.00322954	0.0338591	1.08653
OLIGO_01046	CR453572			0.00107112	0.0193714	-1.20252
OLIGO_01055				0.00432345	0.039705	-1.17575
OLIGO_01069				0.000329017	0.0110708	1.30273
OLIGO_01118	CR552547			0.00622688	0.0473391	-1.12743
OLIGO_01170				0.00450011	0.0400806	1.18345
OLIGO_01185				0.00484412	0.0414802	-1.14167
OLIGO_01187				0.00619543	0.0472121	1.13711
OLIGO_01238	CR552993			0.0043506	0.0398125	-1.17767
OLIGO_01302	TC361627			0.00732065	0.0518832	1.14358
OLIGO_01313				0.00662995	0.0490892	-1.13065
OLIGO_01377				0.00253496	0.0297813	1.31884
OLIGO_01378	TC346190			0.00661526	0.0490573	1.15678
OLIGO_01423	CN433460			0.00616426	0.0471372	-1.17418
OLIGO_01424				0.00813526	0.0549203	-1.16023
OLIGO_01463	CN433819			0.00227518	0.0280211	1.14646
OLIGO_01493				0.00241985	0.0289422	1.2347
OLIGO_01496				0.00108069	0.0194569	-1.18883
OLIGO_01550				0.000915723	0.0180628	1.31924
OLIGO_01584				0.00797114	0.0543662	-1.20996
OLIGO_01586				0.00726259	0.0516549	-1.24025
OLIGO_01681				0.00330761	0.0343514	1.18665
OLIGO_01727				0.0033992	0.0348619	-1.33642
OLIGO_01731				0.00766303	0.0531678	1.21481
OLIGO_01736				0.00941991	0.0596429	1.18077
OLIGO_01779				0.00756719	0.0528347	1.21138
OLIGO_01780				0.0094964	0.0599227	1.21847
OLIGO_01823	CN432585			0.00668159	0.0492541	-1.22528
OLIGO_01834				0.000816428	0.017181	1.24226
OLIGO_01836				0.000317814	0.0108976	1.17932
OLIGO_01923				0.00375348	0.0365352	1.1344
OLIGO_01951				0.00132005	0.0215343	1.19024
OLIGO_01962				0.00656963	0.0488702	1.2011
OLIGO_01974				0.00833344	0.055888	-1.1706
OLIGO_01987				8.36317e-05	0.00711654	-1.28247
OLIGO_02001				0.000648163	0.0160851	-1.25299
OLIGO_02127				0.00754093	0.052707	-1.3661
OLIGO_02275				0.000775834	0.0169308	-1.18124
OLIGO_02314				0.00235074	0.0285275	1.23035
OLIGO_02372				0.00514547	0.0428046	-1.10557
OLIGO_02419				0.00719604	0.0513804	1.24505
OLIGO_02430				0.000880851	0.017824	-1.45381
OLIGO_02577				0.00810502	0.0548257	-1.18863
OLIGO_02638				0.00777154	0.0535252	1.12217
OLIGO_02654				0.00472282	0.0410675	1.21312
OLIGO_02677				0.00216069	0.0271923	-1.2194
OLIGO_02681	CN438591			0.00579684	0.0455904	-1.21405
OLIGO_02722				0.00300183	0.032591	1.15648
OLIGO_02766				0.000135391	0.00804573	-1.22257
OLIGO_02777				0.00128879	0.0214023	-1.18015
OLIGO_02814				0.00752811	0.052707	1.23369
OLIGO_02856	CN439149			0.0024169	0.0289329	-1.16099
OLIGO_02903				0.00185892	0.0252964	1.19752
OLIGO_02955				0.00742981	0.0522333	-1.18754
OLIGO_02957				0.000964353	0.0185212	-1.23448
OLIGO_02958				0.00243057	0.0289918	-1.19137
OLIGO_02980				0.00918071	0.0588596	1.37477
OLIGO_02989				0.00506609	0.0425449	-1.16945
OLIGO_02992				3.18469e-05	0.00574373	1.33199
OLIGO_03035	TC342386			0.00552782	0.0443698	-1.14641
OLIGO_03055				0.00676911	0.0496082	-1.22234
OLIGO_03083				0.00775043	0.0534385	1.28181
OLIGO_03157	TC304007			0.00356279	0.0356602	-1.24608
OLIGO_03279	CN440954			0.00280362	0.0313532	1.13188
OLIGO_03290				1.32784e-05	0.00502099	3.24628
OLIGO_03391				0.00155806	0.0233991	-1.25409
OLIGO_03420				0.00367475	0.0363146	1.14049
OLIGO_03423				0.00264251	0.0303212	-1.15307
OLIGO_03434	NM_021211			0.00596207	0.0463207	-1.14714
OLIGO_03466				0.00654897	0.048839	-1.14679
OLIGO_03507				0.0053538	0.043637	-1.07371
OLIGO_03528				0.0011471	0.0201878	-1.26919
OLIGO_03536				0.00465758	0.0406752	1.18011
OLIGO_03560				0.000792898	0.016989	1.4945
OLIGO_03614				0.00537069	0.0436892	-1.12385
OLIGO_03684	TC370502			0.000315012	0.0108837	1.36013
OLIGO_03707				4.06614e-05	0.00622254	2.66125
OLIGO_03718				0.00753391	0.052707	-1.11268
OLIGO_03778				0.00172908	0.0243991	1.21329
OLIGO_03805				0.00565585	0.0450214	-1.17258
OLIGO_03823				0.00112998	0.0199659	-1.17099
OLIGO_03827				0.0037239	0.0365077	-1.13766
OLIGO_03849				0.00320246	0.0337583	1.16828
OLIGO_03859				0.0031196	0.0332704	1.14999
OLIGO_04095	TC351565			0.00103289	0.0191172	-1.13713
OLIGO_04103				0.000169417	0.00840867	-1.27951
OLIGO_04107				0.00818532	0.0551458	-1.22491
OLIGO_04109				0.00326673	0.0341607	-1.16283
OLIGO_04115				0.00119264	0.0206871	-1.28063
OLIGO_04119				0.00183403	0.0251042	-1.19747
OLIGO_04138				0.00410109	0.0385992	-1.53575
OLIGO_04267				0.0057218	0.0452639	1.17327
OLIGO_04298				0.000519978	0.0140056	-1.24118
OLIGO_04302				0.00191614	0.0256752	-1.42295
OLIGO_04329				0.00298975	0.0325557	-1.20439
OLIGO_04336				0.00517067	0.0428651	1.22379
OLIGO_04384				0.0042836	0.0396307	-1.14864
OLIGO_04437				0.000387473	0.0119528	-1.21887
OLIGO_04504	TC380317			0.000436066	0.0127566	-1.20882
OLIGO_04515				0.00018414	0.00871507	1.71765
OLIGO_04524				0.00221277	0.0274823	1.28353
OLIGO_04540				0.00527561	0.0433431	1.20586
OLIGO_04668				0.00548884	0.044164	-1.13183
OLIGO_04735				0.0026264	0.0302916	1.34227
OLIGO_04750				0.00502446	0.0423563	-1.21667
OLIGO_04804	TC355513			0.00784149	0.0538126	1.13217
OLIGO_04880				0.00301379	0.0326437	-1.21795
OLIGO_04979	BF039657			0.000132179	0.00799754	-1.35349
OLIGO_05051				0.00248872	0.0294996	-1.15001
OLIGO_05067				0.0081273	0.0549116	-1.15649
OLIGO_05078				0.000749815	0.0167564	-1.19208
OLIGO_05099				0.00583677	0.0457686	1.24862
OLIGO_05102				0.00102773	0.0191172	1.36943
OLIGO_05107				0.000660629	0.0161525	-1.35478
OLIGO_05109				0.00206481	0.0267216	-1.24576
OLIGO_05120				0.000343689	0.0113105	1.15927
OLIGO_05132				0.00149663	0.0229292	-1.1806
OLIGO_05134				0.00128167	0.021366	1.81222
OLIGO_05192				0.000591461	0.0151022	1.1986
OLIGO_05201				0.00538861	0.0437293	1.23347
OLIGO_05209				0.000118493	0.00769741	1.34656
OLIGO_05219				0.00517167	0.0428651	1.17473
OLIGO_05221	BF440521			0.00426041	0.0395401	1.31583
OLIGO_05235				0.00511283	0.0426939	-1.23282
OLIGO_05244	BF440191			0.00589684	0.0460488	-1.15352
OLIGO_05248				0.000117685	0.00769741	-1.55394
OLIGO_05282				0.00925553	0.0590536	1.23544
OLIGO_05288				0.00073911	0.016686	1.18206
OLIGO_05290	BF440371			0.00203866	0.0264954	1.32382
OLIGO_05310				5.54545e-06	0.00497223	1.38045
OLIGO_05336	BM364086			0.00590109	0.0460549	-1.16607
OLIGO_05381				0.00545669	0.0440203	1.20576
OLIGO_05414				0.00767945	0.0532193	-1.1367
OLIGO_05432				0.00062185	0.0155486	1.3254
OLIGO_05435	BM365780			0.00158335	0.0235759	1.22763
OLIGO_05447	BM366091			0.00266768	0.0305286	-1.25986
OLIGO_05461				0.00155163	0.0233511	1.26489
OLIGO_05480				0.00919731	0.0588805	1.15611
OLIGO_05505				0.00389976	0.037449	-1.10399
OLIGO_05535	BM362032			0.000896104	0.017941	1.65581
OLIGO_05547				0.00517214	0.0428651	1.27111
OLIGO_05600				0.00675196	0.0495503	-1.19378
OLIGO_05601				0.00118249	0.0206134	1.17459
OLIGO_05612				0.00514109	0.0427951	1.21364
OLIGO_05635				0.00483908	0.0414802	-1.64588
OLIGO_05636	BM363517			0.00128094	0.021366	-1.24363
OLIGO_05651				0.00852223	0.0567943	-1.1327
OLIGO_05862				0.00730314	0.0518378	-1.31912
OLIGO_05919				0.00577093	0.0454675	-1.10816
OLIGO_06018				0.000426855	0.0127024	-1.45402
OLIGO_06021				0.00548592	0.044164	-1.17811
OLIGO_06034				0.000770431	0.016916	-1.20606
OLIGO_06083				0.000726045	0.0165889	1.13174
OLIGO_06109				0.000931331	0.0181639	-1.29228
OLIGO_06128				0.00929736	0.059178	-1.34939
OLIGO_06152	TC316393			0.00630273	0.0475919	-1.18798
OLIGO_06269				0.00354052	0.0355717	-1.19098
OLIGO_06318				0.00738443	0.0521413	-1.13133
OLIGO_06337				0.000752515	0.0167884	1.28703
[truncated: 106 more rows]
