# Supplementary material for: Gene network and pathway analysis of bovine mammary tissue challenged with Streptococcus uberis reveals induction of cell proliferation and inhibition of PPARγ signaling as potential mechanism for the negative relationships between immune response and lipid metabolism
Source: BMC Genomics. 2009 Nov 19;10:542. doi: 10.1186/1471-2164-10-542 (PMC2784807; doi:10.1186/1471-2164-10-542)
Supplement: Additional file 3 — Functions UP and DOWN all DEG. Overall functions up and down-regulated during IMI with regards to all DEG (n = 2,102) using IPA Knowledge Base (Ingenuity Systems, Inc.). [file 1471-2164-10-542-S3.XLS]

## Sheet: IPA Functions Overall
Overall functions UP and DOWN regulated during IMI with regards to all 2,102 DEG											FUNCTION AFFECTED			Interpreted induction/inhibition					EFFECT ON FUNCTION
NOTE: Scroll to the right to view 'affects on functions'											Category	Function	Function Annotation		B-H P-value	Molecules	# Molecules		Function Annotation	Molecules	# Molecules
											Cellular Growth and Proliferation	growth	growth of cells	­	1.27e-17	AATF, ABL1, ACSL5, ACTG1, ACVR2A, ADAM15, ADAR, ADFP, ADIPOR2, AHR, AK2, AKAP12, AKIRIN2, AKT1S1, AMH, ANG, ANXA1, APBA3, APCDD1, ARF1, ARHGEF1, ARID4A, ARMC10, ATF3, ATP5B, ATP5F1, B2M, BAD, BAX, BCAR1, BCL6, BCL2A1, BTG1, BTG2, CACNB3, CALR, CAPZA1, CASP9, CBLB, CCL2, CCNA2, CCNB1, CCND3, CCNG1, CCNI, CCT2, CCT3, CD14, CD24, CD44, CD55, CD164, CD99 (includes EG:4267), CDH5, CDKN1A, CEBPB, CEBPD…	301		affects cell death (271/378)	AATF, AATK, ABCG2, ABL1, ACACA, AHR, AKAP12, AKT1S1, ALS2, ANPEP, ANTXR1, APEX1, APP, ARMC10, ATF3, ATP2C1, B2M, B4GALT5, BAD, BAX, BCAR1, BCL3, BCL6, BCL2A1, BECN1, BEX2, BIRC3, BTG1, BTG2, CALR, CASP4, CASP7, CASP8, CASP9, CASP8AP2, CBS, CCNB1, CCND3, CCNI, CD9, CD14, CD24, CD36, CD44, CD59, CD2AP, CD99 (includes EG:4267), CDC2L2, CDCA2, CDK5, CDK5RAP3 (includes EG:80279), CDKN1A, CEBPB, CEBPD,…	271
											Cellular Growth and Proliferation	growth	growth of eukaryotic cells	­	1.3e-08	ABL1, ACSL5, ACVR2A, AHR, AKAP12, AKIRIN2, AKT1S1, AMH, ANG, ANXA1, APCDD1, ARMC10, ATF3, B2M, BAD, BAX, BCAR1, BCL6, BTG1, BTG2, CALR, CBLB, CCL2, CCNA2, CCND3, CD14, CD24, CD44, CD99 (includes EG:4267), CDH5, CDKN1A, CEBPB, CEBPD, CKS1B, COX17, CREM, CTGF, CTSD, CUL7 (includes EG:9820), CXCL2, CXCL12, CXCR4, DDX3X, DEGS1, DLC1, DLG5, DUSP1, DYNC1H1, E2F4, EEF2K, EGR1, EGR2, EIF2AK2, EIF4E, ELK1…	194		decreases cell death (183/378)	A2M, AATF, ABCG2, ABL1, ACSL4, AHR, AIPL1, ALS2, ANTXR1, ANTXR2, APP, ARG2, ATF3, BAD, BAX, BCAR1, BCL3, BCL6, BCL2A1, BHLHB2, BIRC3, CABIN1, CALR, CAMK2G, CASP8, CASP9, CCL2, CCL5, CCNA2, CCND3, CCT2, CCT3, CD44, CD53, CD55, CD59, CD74, CD2AP, CDKN1A, CFLAR, CIDEA, COMP, CREM, CRYAB, CTF1, CTSB, CUL7 (includes EG:9820), CX3CL1, CXCL2, CXCL12, CYCS (includes EG:54205), DHCR24, DNAJB1, DUSP1, DUSP…	183
											Cellular Growth and Proliferation	growth	growth of cell lines	­	2e-08	ABL1, ACSL5, ACVR2A, AHR, AKAP12, AKIRIN2, AKT1S1, AMH, ANXA1, ARMC10, ATF3, BAD, BAX, BCAR1, BCL6, BTG2, CALR, CBLB, CCND3, CD44, CD99 (includes EG:4267), CDKN1A, CEBPB, CEBPD, CKS1B, CREM, CTGF, CTSD, CUL7 (includes EG:9820), CXCL2, CXCL12, CXCR4, DDX3X, DEGS1, DLC1, DLG5, DYNC1H1, E2F4, EEF2K, EGR1, EGR2, EIF2AK2, EIF4E, ELK1, ENG, EPO, ERRFI1, ESR1, ESR2, FASN, FDXR, FGF7, FN1, FOS, FTH1, GGT…	160		increases cell death (211/378)	AATK, ABL1, ADRB2, AHR, ALDH1A3, AMH, ANTXR2, ANXA1, APP, ATF3, B2M, B4GALT1, BAD, BAX, BCAR1, BCL6, BTG1, BTG2, CALR, CASP4, CASP7, CASP8, CASP9, CASP8AP2, CBLB, CCBL1, CCL5, CCNA2, CCNB1, CCND3, CCNG1, CD9, CD24, CD44, CD48, CD55, CD59, CD69, CD99 (includes EG:4267), CDC20, CDK5, CDK5RAP3 (includes EG:80279), CDKN1A, CEBPD, CFLAR, CHRNA7, CREM, CST3, CTGF, CTSB, CTSD, CUL7 (includes EG:9820), C…	211
											Cellular Growth and Proliferation	growth	growth of tumor cell lines		2.46e-08	ABL1, ACSL5, ACVR2A, AKAP12, AKIRIN2, AKT1S1, AMH, ANXA1, ATF3, BAD, BAX, BCAR1, BCL6, BTG2, CALR, CCND3, CD44, CD99 (includes EG:4267), CDKN1A, CEBPD, CKS1B, CREM, CTGF, CTSD, CUL7 (includes EG:9820), CXCL12, CXCR4, DEGS1, DLC1, DLG5, DYNC1H1, EEF2K, EGR1, EGR2, EIF4E, ELK1, EPO, ESR1, ESR2, FASN, FDXR, FGF7, FN1, FTH1, GGT1, GRB2, GRP, GTPBP4, HMGA1, HMGA2, HMOX1, HSPA5, ID1, IER3, IGF1R, IGFBP…	129		affects apoptosis (240/344)	AATF, AATK, ABCG2, ABL1, ACACA, AHR, AKAP12, AKT1S1, ANPEP, APP, ARMC10, ATF3, ATP2C1, B2M, B4GALT5, BAD, BAX, BCAR1, BCL6, BCL2A1, BECN1, BEX2, BIRC3, BTG1, BTG2, CALR, CASP4, CASP7, CASP8, CASP9, CASP8AP2, CCNB1, CCND3, CCNI, CD9, CD14, CD24, CD36, CD44, CD2AP, CD99 (includes EG:4267), CDC2L2, CDCA2, CDK5, CDKN1A, CEBPB, CEBPD, CFLAR, CIDEA, CITED2, CNN2, CREM, CST3, CTBP1, CTGF, CTSB, CTSD, CX…	240
											Cellular Growth and Proliferation	growth	growth of normal cells	­	0.00022	ABL1, ANG, ATF3, B2M, BTG1, CCL2, CCNA2, CCND3, CD14, CD24, CDKN1A, CEBPD, CXCL12, DUSP1, E2F4, ELK1, ENG, EPO, FAS, FGF7, FOS, HIF1A, HMOX1, HOXA9, IGF1R, IGFBP5, IL6, IL8, IL10, IL15, IL10RA, IL15RA, IL1B, IL1RN, ITGA6, KRAS, LDHA, LIF, MEN1, MYC, NPM1 (includes EG:4869), NR3C1, NR4A3, NTF4, OSMR, PDGFB, PLCG1, PLK2, PRKAR2B, PRKCA, PRL, PTN, RAB1A, RAC1, S100A11, SEMA4D, SH2B1, SHH, SMAD3, SPI…	73		decreases apoptosis (163/344)	A2M, AATF, ABL1, ACSL4, AHR, AIPL1, ALS2, APP, ARG2, ATF3, BAD, BAX, BCAR1, BCL3, BCL6, BCL2A1, BHLHB2, BIRC3, CABIN1, CALR, CASP8, CASP9, CCL5, CCNA2, CCND3, CD44, CD53, CD55, CD59, CD74, CD2AP, CDKN1A, CFLAR, CIDEA, COMP, CRYAB, CTF1, CTSB, CUL7 (includes EG:9820), CX3CL1, CXCL2, CXCL12, CYCS (includes EG:54205), DHCR24, DNAJB1, DUSP1, DUSP6, E2F6, EGR1, EIF2AK2, EIF4E, ELL, EPO, ERCC5, ESR1, E…	163
											Cellular Growth and Proliferation	growth	growth of breast cancer cell lines		0.000417	AMH, BAD, BCAR1, BTG2, CD44, CEBPD, CTSD, DLC1, ELK1, ESR1, GRB2, HMGA1, IER3, IGF1R, IGFBP5, IL6, IL1B, KRAS, MTA1, MYC, NME1, PDIA3, PFN1, PLAU, PLAUR, PRKCA, RRAD, SEMA4D, SLC19A1, SMARCE1, TNF, TNFAIP8, TNFRSF1A, TPT1 (includes EG:7178), TXN, WWTR1, XBP1	37		increases apoptosis (184/344)	AATK, ABL1, ADRB2, AHR, ALDH1A3, AMH, ANXA1, APP, ATF3, B2M, B4GALT1, BAD, BAX, BCAR1, BCL6, BTG1, CALR, CASP4, CASP7, CASP8, CASP9, CASP8AP2, CBLB, CCL5, CCNA2, CCNB1, CCND3, CCNG1, CD9, CD24, CD44, CD48, CD55, CD59, CD69, CD99 (includes EG:4267), CDC20, CDK5, CDKN1A, CEBPD, CFLAR, CREM, CTGF, CTSD, CUL7 (includes EG:9820), CXCL12, CXCR4, CYCS (includes EG:54205), DNMT3B, DUSP1, DUSP6, EGR1, EGR…	184
											Cellular Growth and Proliferation	proliferation	proliferation of cells	«	9.57e-11	A2M, AATF, ABL1, ACACA, ACE2, ACVR2A, ADAM15, ADRB2, AFAP1, AHR, AMD1, AMH, ANG, ANXA1, APP, ARHGEF1, ARID3A, ARIH2, ARX, ATF3, ATP6V0A2, B4GALT1, BAD, BAX, BCAR1, BCL3, BCL6, BCL2A1, BECN1, BTG1, BTG2, BUB3, BYSL, C3, C5ORF13, CADM1, CALCRL, CALR, CASP8, CBFA2T3, CBLB, CCL2, CCL5, CCL20, CCNA2, CCND3, CCNG1, CCR1, CD9, CD14, CD24, CD36, CD44, CD48, CD59, CD74, CD164, CDH5, CDK5, CDKN1A, CDON, CE…	338		affects proliferation of cells (230/338)	AATF, ABL1, ACACA, ACE2, ACVR2A, AFAP1, AHR, AMD1, ANG, ANXA1, APP, ARHGEF1, ARID3A, ARX, B4GALT1, BAD, BAX, BCAR1, BCL6, BTG2, BUB3, BYSL, CADM1, CALCRL, CASP8, CBFA2T3, CBLB, CCL2, CCL5, CCND3, CCNG1, CCR1, CD9, CD24, CD36, CD44, CD48, CD74, CDK5, CDKN1A, CDON, CEBPB, CITED2, CKS1B, CLK1, CLTC, CNN2, COMP, CRYAB, CTBP1, CTF1, CTGF, CTSB, CUL7 (includes EG:9820), CXCL2, CXCL12, CXCR4, DDX5, DDX1…	230
											Cellular Growth and Proliferation	proliferation	proliferation of eukaryotic cells	­	2.26e-10	A2M, AATF, ABL1, ACACA, ACVR2A, ADAM15, ADRB2, AFAP1, AHR, AMD1, AMH, ANG, ANXA1, APP, ARID3A, ARIH2, ATP6V0A2, B4GALT1, BAD, BAX, BCAR1, BCL6, BCL2A1, BTG1, BTG2, BYSL, C3, C5ORF13, CADM1, CALCRL, CALR, CASP8, CBLB, CCL2, CCL5, CCL20, CCNA2, CCND3, CCNG1, CCR1, CD9, CD14, CD24, CD36, CD44, CD48, CD59, CD74, CDK5, CDKN1A, CDON, CEBPB, CEBPD, CFLAR, CITED2, CKS1B, CLTC, CNN1, CNN2, COMP, CRYAB, CS…	276		decreases proliferation of cells (143/338)	A2M, AATF, ADAM15, ADRB2, AHR, AMH, ANG, ANXA1, APP, ARIH2, ATP6V0A2, B4GALT1, BAD, BAX, BCL6, BECN1, BTG1, BTG2, CALR, CBLB, CCL5, CCL20, CD9, CD14, CD24, CD44, CD74, CD164, CDH5, CDKN1A, CEBPB, CNN1, CST6, CTBP1, CTSB, CUL7 (includes EG:9820), CXCL12, DHCR24, DLC1, DLG5, EGR2, EIF2AK2, EMX2, EPO, ESR1, ESR2, FABP3, FABP7, FAS, FGFRL1, FGL2, FN1, FOS, FTH1, GATA3, GNL3, GRK5, GTPBP4, HES1, HMOX1…	143
											Cellular Growth and Proliferation	proliferation	proliferation of cell lines		1.07e-09	A2M, AATF, ABL1, ACACA, AFAP1, AHR, AMD1, AMH, ANG, ANXA1, APP, ARIH2, ATP6V0A2, BAD, BAX, BCAR1, BCL6, BTG1, BTG2, C5ORF13, CASP8, CCL2, CCL20, CCND3, CD9, CD24, CD44, CDK5, CDKN1A, CEBPB, CKS1B, CLTC, CNN1, CNN2, COMP, CST6, CTBP1, CTF1, CTGF, CTSB, CUL7 (includes EG:9820), CXCL12, CXCR4, DDX5, DDX17, DDX21, DLC1, EBNA1BP2, EGR1, EGR2, EIF2AK2, ENG, EPO, ESR1, ESR2, FASN, FGF7, FGFRL1, FN1, FOS…	171		increases proliferation of cells (160/338)	A2M, ABL1, ADRB2, AHR, ANG, APP, ATF3, B4GALT1, BAX, BCAR1, BCL3, BCL6, BCL2A1, C3, C5ORF13, CALCRL, CALR, CCL2, CCL5, CCL20, CCNA2, CD24, CD36, CD44, CD59, CDKN1A, CEBPB, CEBPD, CFLAR, CHRNA7, CITED2, COMP, CTF1, CTGF, CXCL2, CXCL12, CXCR4, DDX5, DHPS, EBNA1BP2, EIF4E, ENG, ENPP2, EPHB2, EPO, ESR1, ESR2, FABP4, FAS, FGF7, FN1, FOSL2, FOXP2, GATA3, GNAI2, GRB2, GRP, HDGF, HES1, HEYL, HIF1A, HMX2,…	160
											Cellular Growth and Proliferation	proliferation	proliferation of normal cells		3.4e-07	A2M, ABL1, ACVR2A, ADAM15, ADRB2, AHR, ANG, ARID3A, B4GALT1, BAX, BCL6, BCL2A1, BTG1, BYSL, C3, CADM1, CALCRL, CALR, CASP8, CBLB, CCL2, CCL5, CCL20, CCNA2, CCND3, CCNG1, CCR1, CD9, CD14, CD24, CD36, CD44, CD48, CD59, CD74, CDKN1A, CDON, CEBPB, CEBPD, CFLAR, CITED2, CRYAB, CTF1, CTGF, CXCL2, CXCL12, CXCR4, DDX5, DUSP1, EGR1, EGR2, EIF2AK2, EIF4E, EMX2, ENG, EPO, ESR1, ESR2, FABP7, FAS, FGF7, FGL2,…	194		affects cell death of eukaryotic cells (209/310)	AATF, ABCG2, ABL1, ACACA, AHR, AKT1S1, ANPEP, ANTXR1, APP, ARMC10, ATF3, ATP2C1, B2M, B4GALT5, BAD, BAX, BCL3, BCL6, BCL2A1, BECN1, BEX2, BIRC3, BTG2, CALR, CASP4, CASP7, CASP8, CASP9, CCNB1, CCND3, CCNI, CD9, CD14, CD24, CD44, CD59, CD2AP, CD99 (includes EG:4267), CDCA2, CDK5, CDKN1A, CEBPB, CFLAR, CNN2, CREM, CRYAB, CTBP1, CTF1, CTGF, CTSB, CTSD, CXCR4, CYCS (includes EG:54205), DDX3X, DHCR24, …	209
											Cellular Growth and Proliferation	proliferation	proliferation of fibroblast cell lines		4.3e-05	A2M, AHR, AMD1, BAX, BTG1, BTG2, C5ORF13, CD9, CDKN1A, CEBPB, CKS1B, CLTC, CUL7 (includes EG:9820), CXCL12, EBNA1BP2, EGR2, FN1, GRK5, GRP, HDGF, IL6, JUNB, KLF2, KSR1, LDHA, MAP2K7, MEN1, MXD1, MYC, NPM1 (includes EG:4869), NRAS, PDGFB, PLAC8, PLSCR1, PPAP2C, PTHLH, PTMA, RIPK1, RPS6KA3 (includes EG:6197), SPHK2, STAT3, TFG, TGIF1, TSC1, TXNIP, WRN (includes EG:7486)	46		decreases cell death of eukaryotic cells (155/310)	A2M, AATF, ABCG2, ABL1, AHR, ALS2, ANTXR1, ANTXR2, APP, ATF3, BAD, BAX, BCAR1, BCL3, BCL6, BCL2A1, BHLHB2, BIRC3, CABIN1, CAMK2G, CASP8, CCL2, CCL5, CCND3, CCT2, CCT3, CD44, CD55, CD59, CD2AP, CDKN1A, CFLAR, COMP, CRYAB, CTF1, CTSB, CUL7 (includes EG:9820), CX3CL1, CXCL2, CXCL12, DHCR24, DNAJB1, DUSP1, DUSP6, E2F6, EGR1, EGR2, EIF4E, ELL, EPO, ESR1, EXOC2, FAS, FN1, FSTL1, FTH1, GGT1, GLUD1, GTF2…	155
											Cellular Growth and Proliferation	proliferation	proliferation of tumor cell lines		5.66e-05	AATF, ABL1, ACACA, AFAP1, AHR, AMH, ANG, ANXA1, ARIH2, BAD, BAX, BCAR1, BCL6, CASP8, CCL2, CCL20, CCND3, CD24, CD44, CDK5, CDKN1A, CEBPB, CNN1, CNN2, COMP, CST6, CTGF, CTSB, CXCL12, CXCR4, DDX5, DDX17, DDX21, DLC1, EGR1, EPO, ESR1, ESR2, FASN, FGF7, FGFRL1, FN1, FOS, GRB2, GRP, HES1, HMGA1, HMOX1, ID1, IGF1R, IGFBP5, IL6, IL8, IL10, IL15, IL15RA, IL1B, IMMT, ING1, INSR, ITGAV, ITGB5, JAK1, JUNB, …	109		increases cell death of eukaryotic cells (169/310)	AATK, ABL1, AHR, AMH, ANTXR2, ANXA1, APP, ATF3, B2M, BAD, BAX, BCL6, BTG1, BTG2, CALR, CASP4, CASP7, CASP8, CASP9, CASP8AP2, CBLB, CCBL1, CCL5, CCND3, CCNG1, CD9, CD24, CD44, CD48, CD55, CD59, CD69, CD99 (includes EG:4267), CDC20, CDK5, CDKN1A, CEBPD, CFLAR, CHRNA7, CREM, CST3, CTGF, CTSB, CTSD, CUL7 (includes EG:9820), CX3CL1, CXCL12, CXCR4, CYCS (includes EG:54205), DNMT3B, DUSP1, DUSP6, EGR1, …	169
											Cellular Growth and Proliferation	proliferation	proliferation of neuroglia		5.93e-05	BTG1, CCL5, CCR1, CXCL2, EGR2, EPO, ESR2, IL6, IL1B, ITGA6, ITGAV, KRAS, LAMA4, PDGFB, PRL, PTPRC, RAC1, SHH, TNC, TNF, XDH	21		affects growth of cells (218/301)	ABL1, ACTG1, ADAM15, ADAR, ADFP, AK2, AKAP12, AKIRIN2, AKT1S1, ANG, ANXA1, APBA3, ARF1, ARHGEF1, ATF3, ATP5B, ATP5F1, B2M, BAX, BCAR1, BCL2A1, BTG2, CACNB3, CALR, CAPZA1, CASP9, CCND3, CCNG1, CCNI, CCT2, CCT3, CD24, CD44, CD55, CD164, CDH5, CDKN1A, CEBPB, CEBPD, CIRBP, CKS1B, COL6A1, COL6A2, COX17, CTGF, CTSB, CTSC, CTSD, CUL7 (includes EG:9820), CUX1, CX3CL1, CXCL2, CXCL12, CXCR4, CYP20A1, DAP, …	218
											Cellular Growth and Proliferation	proliferation	proliferation of liver cells		0.000201	C3, CDKN1A, CEBPB, CITED2, EPO, FOS, IGF1R, IL6, IL1B, IL8RB, ITGAV, MAP2K7, MYC, SMAD3, SOCS3, SPTBN1, STAT1, TGFBR2, XDH	19		decreases growth of cells (103/301)	ADIPOR2, AHR, AKAP12, AMH, ARID4A, ATF3, BAD, BAX, BCL6, BTG1, BTG2, CALR, CBLB, CCL2, CD99 (includes EG:4267), CDKN1A, CEBPB, CEBPD, CREM, CTDSPL, CTSD, DDX3X, DLC1, DUSP1, DYNC1H1, EGR1, EGR2, EI24, EIF2AK2, ELL, ERRFI1, ESR1, FASN, FDXR, FOS, FTH1, FXYD2, GTPBP4, HIF1A, HMGA1, HMOX1, IER3, IGFBP5, IL6, IL8, IL10, IL18, IL1B, IL1RN, ILKAP, ING1, INSR, ITGB5, JMJD1B, KLF2, KRAS, LIF, MAP2K7, MTA…	103
											Cellular Growth and Proliferation	proliferation	proliferation of epithelial cells	­	0.000221	ACVR2A, B4GALT1, BAX, BCL2A1, CD9, CDKN1A, CEBPB, CRYAB, DDX5, EIF4E, ESR1, ESR2, FABP7, FGF7, FN1, FOXP2, HMX2, ID1, IL6, IL8, INSR, IRF6, ITGA6, JUNB, KRAS, LGR4, LRIG1, MTA1, MYC, NFKBIA, NME1, NR3C1, NR4A3, PRKCA, PRL, PTGS2, PTHLH, PTN, RNF7, SMAD3, SNAI2, TNF, TNFRSF1A	43		increases growth of cells (98/301)	AATF, ABL1, ACSL5, ACVR2A, ANG, APCDD1, ARMC10, BCAR1, CCNA2, CCNB1, CCND3, CD14, CEBPB, CEBPD, CTBP1, CTGF, CUL7 (includes EG:9820), CXCL2, CXCL12, E2F4, EEF2K, EIF4E, ELK1, EPO, ESR1, FAS, FGF7, FN1, FOS, FXYD1, FXYD2, GRP, HDGF, HMGA1, HMGA2, HSPB2, ID1, IGF1R, IGFBP5, IL6, IL8, IL10, IL15, IL18, IL15RA, IL1B, IL1RN, INSR, ITGAV, JUNB, KRAS, KRT17, LDHA, LIF, MAP2K7, MAPRE1, MITF, MMP7, MTA1, …	98
											Cellular Growth and Proliferation	proliferation	proliferation of leukocytes	­	0.000317	A2M, ABL1, ADRB2, BAX, BCL6, CADM1, CASP8, CBLB, CCL20, CCND3, CD14, CD24, CD36, CD44, CD48, CD59, CD74, CDKN1A, CEBPB, CFLAR, CXCL12, CXCR4, EGR1, EIF2AK2, EPO, FAS, FGL2, FN1, GATA3, HMGA1, HMOX1, HOXA9, HPRT1, HRH1, HSP90B1, HSPA5, HSPD1, IFNAR2, IL6, IL10, IL15, IL18, IL10RA, IL12B, IL13RA1, IL1B, IL1RN, IL4R, JUNB, KLF2, LEF1, LPIN1, MAP2K7, MOG, MYC, NDFIP1, NP, NR3C1, PIK3AP1, PRKCB, PRKCZ…	93		affects apoptosis of eukaryotic cells (186/283)	AATF, ABCG2, ABL1, ACACA, AHR, AKT1S1, ANPEP, APP, ARMC10, ATF3, ATP2C1, B2M, B4GALT5, BAD, BAX, BCL6, BCL2A1, BECN1, BEX2, BIRC3, BTG2, CALR, CASP4, CASP7, CASP8, CASP9, CCNB1, CCND3, CCNI, CD9, CD14, CD24, CD44, CD2AP, CD99 (includes EG:4267), CDCA2, CDK5, CDKN1A, CEBPB, CFLAR, CNN2, CREM, CTBP1, CTGF, CTSB, CTSD, CXCR4, CYCS (includes EG:54205), DDX3X, DHCR24, DNMT3B, DUSP1, E2F6, EGR1, EGR2, …	186
											Cellular Growth and Proliferation	proliferation	proliferation of muscle cells	Ý	0.000356	ANG, CALCRL, CCL2, CDKN1A, CEBPD, ESR1, FN1, GNA11, HIF1A, IGFBP5, IL6, IL8, IL10, IL15, IL12B, IL1B, IL1RN, IRAK1, ITGA6, LIF, MYC, PDGFB, PLAU, PLAUR, PRKCA, PTGS2, PTHLH, S1PR1, SHH, STAT1, TGFBR2, TNF, TPT1 (includes EG:7178), TRAF6, WTAP, XDH	36		decreases apoptosis of eukaryotic cells (134/283)	A2M, AATF, ABL1, AHR, ALS2, APP, ATF3, BAD, BAX, BCAR1, BCL3, BCL6, BCL2A1, BHLHB2, BIRC3, CABIN1, CASP8, CCL5, CCND3, CD44, CD55, CD59, CD2AP, CDKN1A, CFLAR, COMP, CRYAB, CTF1, CTSB, CUL7 (includes EG:9820), CX3CL1, CXCL2, CXCL12, DHCR24, DNAJB1, DUSP1, E2F6, EGR1, EIF4E, ELL, EPO, ESR1, EXOC2, FAS, FN1, FSTL1, FTH1, GGT1, GLUD1, HERPUD1, HEYL, HIF1A, HLF (includes EG:3131), HMGA1, HMOX1, HSPA5,…	134
											Cellular Growth and Proliferation	proliferation	proliferation of smooth muscle cells	Ý	0.000582	ANG, CALCRL, CCL2, CDKN1A, CEBPD, ESR1, GNA11, HIF1A, IGFBP5, IL6, IL8, IL10, IL15, IL12B, IL1B, IL1RN, IRAK1, MYC, PDGFB, PLAU, PLAUR, PRKCA, PTGS2, PTHLH, S1PR1, STAT1, TGFBR2, TNF, TPT1 (includes EG:7178), TRAF6, WTAP, XDH	32		increases apoptosis of eukaryotic cells (147/283)	AATK, ABL1, AHR, AMH, ANXA1, APP, ATF3, B2M, BAD, BAX, BCL6, BTG1, CALR, CASP4, CASP7, CASP8, CASP9, CASP8AP2, CBLB, CCL5, CCND3, CCNG1, CD9, CD24, CD44, CD48, CD55, CD59, CD69, CD99 (includes EG:4267), CDC20, CDK5, CDKN1A, CEBPD, CFLAR, CREM, CTGF, CTSD, CUL7 (includes EG:9820), CXCL12, CXCR4, CYCS (includes EG:54205), DNMT3B, DUSP6, EGR1, EGR2, EI24, EIF2AK2, EPO, ESR1, ESR2, FAS, FASN, FDXR, F…	147
											Cellular Growth and Proliferation	proliferation	proliferation of blood cells	Ý	0.000637	A2M, ABL1, ADRB2, BAX, BCL6, CADM1, CASP8, CBLB, CCL20, CCND3, CD14, CD24, CD36, CD44, CD48, CD59, CD74, CDKN1A, CEBPB, CFLAR, CTF1, CXCL12, CXCR4, EGR1, EIF2AK2, EPO, FAS, FGL2, FN1, GATA3, HMGA1, HMOX1, HOXA9, HPRT1, HRH1, HSP90B1, HSPA5, HSPD1, IFNAR2, IL6, IL8, IL10, IL15, IL18, IL10RA, IL12B, IL13RA1, IL1B, IL1RN, IL4R, JAG2, JUNB, KLF2, LEF1, LIF, LPIN1, MAP2K7, MOG, MYC, NDFIP1, NP, NR3C1,…	97		affects proliferation of eukaryotic cells (184/276)	AATF, ABL1, ACACA, ACVR2A, AFAP1, AHR, AMD1, ANG, ARID3A, BAD, BAX, BCL6, BTG2, BYSL, CADM1, CALCRL, CASP8, CBLB, CCL2, CCL5, CCND3, CCNG1, CCR1, CD9, CD24, CD36, CD44, CD48, CD74, CDK5, CDKN1A, CDON, CEBPB, CITED2, CKS1B, CLTC, CNN2, COMP, CRYAB, CTBP1, CTF1, CTGF, CTSB, CUL7 (includes EG:9820), CXCL2, CXCL12, CXCR4, DDX5, DDX17, DDX21, DUSP1, EGR1, EGR2, EIF2AK2, EMX2, ENG, EPO, ESR1, ESR2, FAB…	184
											Cellular Growth and Proliferation	proliferation	proliferation of B lymphocytes	Ý	0.000757	ABL1, BCL6, CASP8, CBLB, CD24, CD44, CD74, CDKN1A, CEBPB, CXCL12, FAS, HRH1, HSPD1, IL6, IL10, IL15, IL13RA1, IL1RN, IL4R, JUNB, LEF1, LPIN1, MYC, PIK3AP1, PRKCB, PRKCZ, PTPRC, SEMA4D, SHH, SPI1, STAT1, TLR4, TNF, TRAF3, TSLP, TXN, USF1	37		decreases proliferation of eukaryotic cells (111/276)	A2M, AATF, ADAM15, ADRB2, AMH, ANG, ANXA1, ARIH2, ATP6V0A2, BAD, BAX, BTG1, BTG2, CALR, CBLB, CCL5, CCL20, CD9, CD14, CD24, CD44, CD74, CDKN1A, CEBPB, CNN1, CST6, CTSB, CUL7 (includes EG:9820), CXCL12, DLC1, EGR2, EIF2AK2, EMX2, EPO, ESR1, ESR2, FAS, FGFRL1, FGL2, FN1, FOS, GNL3, GRK5, HES1, HMOX1, IGF1R, IGFBP5, IL6, IL8, IL10, IL15, IL18, IL12B, IL13RA1, IL15RA, IL1B, IL1RN, ITGA6, JUNB, KLF2, …	111
											Cellular Growth and Proliferation	proliferation	proliferation of lymphocytes	Ý	0.00176	A2M, ABL1, ADRB2, BAX, BCL6, CADM1, CASP8, CBLB, CCND3, CD14, CD24, CD36, CD44, CD48, CD59, CD74, CDKN1A, CEBPB, CFLAR, CXCL12, CXCR4, EGR1, EIF2AK2, FAS, FGL2, FN1, GATA3, HMGA1, HMOX1, HPRT1, HRH1, HSP90B1, HSPA5, HSPD1, IFNAR2, IL6, IL10, IL15, IL18, IL12B, IL13RA1, IL1B, IL1RN, IL4R, JUNB, KLF2, LEF1, LPIN1, MAP2K7, MOG, MYC, NDFIP1, NP, PIK3AP1, PRKCB, PRKCZ, PRL, PTGS2, PTPRC, RAC2, RGS2, R…	85		increases proliferation of eukaryotic cells (132/276)	A2M, ABL1, AHR, ANG, APP, B4GALT1, BAX, BCAR1, BCL6, BCL2A1, C3, C5ORF13, CALCRL, CCL2, CCL5, CCL20, CCNA2, CD24, CD36, CD44, CD59, CDKN1A, CEBPB, CEBPD, CFLAR, CITED2, COMP, CTGF, CXCL2, CXCL12, CXCR4, DDX5, EBNA1BP2, EIF4E, ENG, EPO, ESR1, ESR2, FAS, FGF7, FN1, FOSL2, FOXP2, GATA3, GRB2, GRP, HDGF, HEYL, HIF1A, HOXA9, HSPA5, HSPD1, ID1, IFNAR2, IGF1R, IGFBP5, IL6, IL8, IL10, IL15, IL18, IL12B, …	132
											Cellular Growth and Proliferation	proliferation	proliferation of connective tissue cells	Ý	0.00273	ABL1, ACVR2A, AHR, ARID3A, BAX, CCNA2, CCND3, CCNG1, CD44, CDKN1A, CEBPB, CITED2, CTGF, FAS, FN1, FOS, FOSL2, GGT1, GRB2, IGFBP5, IL6, IL8, IL15, IL18, IL1B, ITGAV, JUNB, KSR1, LIF, MYC, NFKB2, PDGFB, PTHLH, RAC1, SHH, SKIL, SMAD3, SOD2, STAT1, STAT3, TGFBR2, TGIF1, TNF, TNFAIP8, XDH	45		affects cell death of cell lines (139/232)	AATF, ABCG2, ABL1, ACACA, AHR, AKT1S1, ANTXR1, APP, ARMC10, ATF3, B2M, BAD, BAX, BCL6, BCL2A1, BECN1, BEX2, BIRC3, BTG2, CALR, CASP4, CASP7, CASP8, CASP9, CCND3, CD24, CD44, CD59, CD99 (includes EG:4267), CDCA2, CDK5, CDKN1A, CEBPB, CFLAR, CNN2, CTBP1, CTGF, CTSB, CTSD, CYCS (includes EG:54205), DDX3X, DUSP1, E2F6, EGR1, EIF2AK2, EPO, ESR1, FAS, FASN, FDXR, FN1, FOS, GAPDH (includes EG:2597), GGT…	139
											Cellular Growth and Proliferation	formation	formation of cells	­	7.58e-05	BAX, CASP8, CCL2, CCL5, CD9, CD44, CDKN1A, CXCR4, DENND2D, DLK1, EGR1, EIF4E, ENAH, ENPP2, EPO, FAS, FN1, GGT1, HES1, HSP90B1, ID1, IGF1R, IL6, IL8, IL10, IL15, IL18, IL1B, ITGA9, LDLR, LIF, MAP2K7, MYC, NOS2, NOV, NRAS, PTGS2, PTHLH, RAC1, RBPJ, SDC2, SHFM1, SHH, SOCS3, SPI1, STAT1, TGFBR2, THBS1, TNF, TNFRSF1A, TRAF6, VASP	52		decreases cell death of cell lines (119/232)	AATF, ABCG2, ABL1, AHR, ALS2, ANTXR1, ANTXR2, APP, ATF3, BCAR1, BCL3, BCL6, BCL2A1, BHLHB2, BIRC3, CABIN1, CAMK2G, CASP8, CCL2, CCND3, CCT2, CCT3, CD44, CD55, CD59, CDKN1A, CFLAR, CRYAB, CUL7 (includes EG:9820), CXCL12, DHCR24, DNAJB1, DUSP1, DUSP6, E2F6, EGR1, EGR2, ELL, EPO, ESR1, EXOC2, FAS, FN1, FTH1, GGT1, HIF1A, HLF (includes EG:3131), HMGA1, HMOX1, HSPA5, HSPA8, HSPB2, ID1, IER3, IGF1R, IL…	119
											Cellular Growth and Proliferation	formation	formation of eukaryotic cells	­	9.59e-05	BAX, CASP8, CCL2, CCL5, CD9, CD44, CDKN1A, CXCR4, DENND2D, DLK1, EGR1, EIF4E, ENAH, ENPP2, EPO, FAS, FN1, GGT1, HES1, HSP90B1, ID1, IGF1R, IL6, IL8, IL10, IL15, IL18, IL1B, ITGA9, LDLR, LIF, MAP2K7, NOS2, NOV, PTGS2, PTHLH, RAC1, RBPJ, SDC2, SHFM1, SHH, SOCS3, SPI1, STAT1, TGFBR2, THBS1, TNF, TNFRSF1A, TRAF6, VASP	50		increases cell death of cell lines (130/232)	ABL1, AHR, AMH, ANTXR2, APP, ATF3, B2M, BAD, BAX, BCL6, BTG2, CALR, CASP7, CASP8, CASP9, CASP8AP2, CBLB, CCBL1, CCL5, CCND3, CCNG1, CD24, CD44, CD48, CD55, CD59, CD99 (includes EG:4267), CDC20, CDKN1A, CEBPD, CFLAR, CTGF, CTSB, CUL7 (includes EG:9820), CXCL12, CYCS (includes EG:54205), DUSP1, DUSP6, EGR1, EGR2, EI24, EIF2AK2, EIF4E, ELK1, EPO, ESR1, FAS, FASN, FDXR, FOS, GNAS, HIF1A, HSF1, ID1, I…	130
											Cellular Growth and Proliferation	formation	formation of normal cells	­	0.000433	BAX, CASP8, CCL2, CD44, CDKN1A, DENND2D, DLK1, EGR1, ENAH, EPO, FAS, FN1, GGT1, HES1, HSP90B1, ID1, IGF1R, IL6, IL8, IL10, IL15, IL18, IL1B, ITGA9, LDLR, LIF, NOS2, NOV, PTGS2, PTHLH, RAC1, RBPJ, SHH, SOCS3, SPI1, STAT1, TGFBR2, THBS1, TNF, TNFRSF1A, TRAF6, VASP	42		affects differentiation of cells (162/221)	ACACA, ADD1, ADRB2, AHR, AMD1, ANXA1, ARX, ASPN, ATF3, ATP7A, BAX, BCL3, BCL6, BDH2, BECN1, C5ORF13, CA2, CASP8, CBFA2T3, CCND3, CCNT2, CCR1, CD9, CD14, CD24, CD44, CD74, CD164, CDH5, CDK5, CDKN1A, CDON, CEBPB, CHRNA7, CITED2, CTBP1, CTF1, CTGF, CUX1, CXCL12, CXCR4, DLK1, E2F4, EFNA5, EGR1, EGR2, EIF2AK2, EIF4E, EMX2, ENG, EPO, ESR1, FABP7, FAS, FGF7, FOS, FOSL2, GATA3, GNA11, GRB2, HDAC7, HES1, …	162
											Cellular Growth and Proliferation	stimulation	stimulation of cell lines	Ý	0.00107	CCL5, CCND3, EPO, GRP, IL6, IL10, IL15, IL1B, MYC, PRL, THBS1, TLR2, TLR4, TNF	14		decreases differentiation of cells (71/221)	ABL1, AHR, AMH, BCL6, C1QC, CALR, CBX1, CCND3, CD24, CD74, CD164, CDKN1A, CDO1, CEBPB, CTSB, DLK1, DUSP1, EGR1, EIF4E, EPO, ESR1, FN1, FOS, GATA3, HES1, HOXA9, HSP90AA1, ID1, IGFBP5, IL6, IL10, IL15, IL1B, INSR, ITGAV, ITGB1BP3, LIF, LMNA, LMO2, MAP2K7, MEN1, MGP, MXD1, MYC, NFKBIA, NFYA, NME1, PICALM, PRKCA, PTHLH, RBPJ, REST, RETN, S100A9, SF3B4, SHH, SMAD3, SMURF1, SOCS3, SOD2, SOX9, SPI1, STA…	71
											Cellular Growth and Proliferation	colony formation	colony formation of cells	«	0.00291	ABL1, AKAP12, ANXA1, ATF3, CADM1, CD9, CD44, CDCA7L, CDKN1A, CLTC, CTSD, CXCL12, DLC1, DYNC1H1, EGR1, EI24, EPO, ESR1, ESR2, FAS, FOS, GRB2, HES1, HOXA9, HSPB2, IFIH1, IGF1R, IL6, IL10, IL1B, IL1RN, ITGAV, JUNB, KAT2B, KRAS, LIF, MEN1, MITF, MXD1, MYC, NPM1 (includes EG:4869), NR3C1, NRAS, PDGFB, PEA15, PHLDA1, PLSCR1, PPP1R9B, PRKAR1A, PTGS2, PTHLH, PTN, RAC2, RAPGEF1, RPS6KA3 (includes EG:6197)…	67		increases differentiation of cells (88/221)	ABL1, ACVR2A, AHR, AMH, AP3B1, BAD, BAX, BHLHB2, BTG1, BTG2, CA2, CCL2, CCNT2, CD14, CD74, CD164, CDKN1A, CDO1, CDON, CEBPB, CEBPD, CTF1, DNMT3B, DYRK1A, E2F4, EGR1, EPO, ESR1, FABP7, FAM20C, FN1, FOS, GATA3, GNAS, HIF1A, HRH1, HSP90AA1, HSPD1, ID1, IGF1R, IL6, IL8, IL10, IL15, IL18, IL12B, IL4R, INSR, ITGA6, ITPKB, JUNB, KAT2B, KLF10, KRAS, LAT, LIF, MAPK12, MEF2C, MEN1, MGP, MYC, MYF5, NP, NR4A…	88
											Cell Death	apoptosis	apoptosis	«	5.61e-15	A2M, AATF, AATK, ABCG2, ABL1, ACACA, ACSL4, ADRB2, AHR, AIPL1, AKAP12, AKT1S1, ALDH1A3, ALS2, AMH, ANPEP, ANXA1, APP, ARG2, ARMC10, ATF3, ATP2C1, B2M, B4GALT1, B4GALT5, BAD, BAX, BCAR1, BCL3, BCL6, BCL2A1, BECN1, BEX2, BHLHB2, BIRC3, BTG1, BTG2, CABIN1, CALR, CASP4, CASP7, CASP8, CASP9, CASP8AP2, CBLB, CCL5, CCNA2, CCNB1, CCND3, CCNG1, CCNI, CD9, CD14, CD24, CD36, CD44, CD48, CD53, CD55, CD59, CD…	344		affects apoptosis of cell lines (127/214)	AATF, ABCG2, ABL1, ACACA, AHR, AKT1S1, APP, ARMC10, ATF3, B2M, BAD, BAX, BCL6, BCL2A1, BECN1, BEX2, BIRC3, BTG2, CALR, CASP4, CASP7, CASP8, CASP9, CCND3, CD24, CD44, CD99 (includes EG:4267), CDCA2, CDK5, CDKN1A, CEBPB, CFLAR, CNN2, CTBP1, CTGF, CTSB, CTSD, CYCS (includes EG:54205), DDX3X, DUSP1, E2F6, EGR1, EIF2AK2, EPO, ESR1, FAS, FASN, FDXR, FN1, FOS, GAPDH (includes EG:2597), GGT1, HIF1A, HMGA…	127
											Cell Death	apoptosis	apoptosis of eukaryotic cells	«	1.26e-13	A2M, AATF, AATK, ABCG2, ABL1, ACACA, AHR, AKT1S1, ALS2, AMH, ANPEP, ANXA1, APP, ARMC10, ATF3, ATP2C1, B2M, B4GALT5, BAD, BAX, BCAR1, BCL3, BCL6, BCL2A1, BECN1, BEX2, BHLHB2, BIRC3, BTG1, BTG2, CABIN1, CALR, CASP4, CASP7, CASP8, CASP9, CASP8AP2, CBLB, CCL5, CCNB1, CCND3, CCNG1, CCNI, CD9, CD14, CD24, CD44, CD48, CD55, CD59, CD69, CD2AP, CD99 (includes EG:4267), CDC20, CDCA2, CDK5, CDKN1A, CEBPB, C…	283		decreases apoptosis of cell lines (103/214)	AATF, ABL1, AHR, ALS2, APP, ATF3, BCAR1, BCL3, BCL6, BCL2A1, BHLHB2, BIRC3, CABIN1, CASP8, CCND3, CD44, CD55, CD59, CDKN1A, CFLAR, CRYAB, CUL7 (includes EG:9820), CXCL12, DHCR24, DNAJB1, DUSP1, E2F6, EGR1, ELL, EPO, ESR1, EXOC2, FAS, FN1, FTH1, GGT1, HIF1A, HLF (includes EG:3131), HMGA1, HMOX1, HSPA5, HSPA8, HSPB2, ID1, IER3, IGF1R, IL6, IL8, IL10, IL15, IL18, IL15RA, IL1B, ITGA6, ITGAV, KIR3DL1,…	103
											Cell Death	apoptosis	apoptosis of tumor cell lines		2.31e-12	ABCG2, ABL1, ACACA, AHR, AKT1S1, ALS2, AMH, APP, ARMC10, ATF3, B2M, BAD, BAX, BCAR1, BCL6, BCL2A1, BECN1, BEX2, BHLHB2, BIRC3, BTG2, CALR, CASP4, CASP7, CASP8, CASP9, CCND3, CCNG1, CD24, CD44, CD48, CD55, CD59, CD99 (includes EG:4267), CDC20, CDCA2, CDK5, CDKN1A, CEBPB, CEBPD, CFLAR, CNN2, CTBP1, CTGF, CTSB, CTSD, CXCL12, CYCS (includes EG:54205), DHCR24, DNAJB1, DUSP1, EGR1, EGR2, EIF2AK2, ELL, …	177		increases apoptosis of cell lines (115/214)	ABL1, AHR, AMH, APP, ATF3, B2M, BAD, BAX, BCL6, CALR, CASP7, CASP8, CASP9, CASP8AP2, CBLB, CCL5, CCND3, CCNG1, CD24, CD44, CD48, CD55, CD59, CD99 (includes EG:4267), CDC20, CDKN1A, CEBPD, CFLAR, CTGF, CUL7 (includes EG:9820), CXCL12, CYCS (includes EG:54205), DUSP6, EGR1, EGR2, EI24, EIF2AK2, EPO, ESR1, FAS, FASN, FDXR, FOS, HIF1A, HSF1, ID1, IER3, IFIH1, IGF1R, IGFBP5, IL6, IL8, IL10, IL18, IL1B…	115
											Cell Death	apoptosis	apoptosis of cell lines		6.99e-12	AATF, ABCG2, ABL1, ACACA, AHR, AKT1S1, ALS2, AMH, APP, ARMC10, ATF3, B2M, BAD, BAX, BCAR1, BCL3, BCL6, BCL2A1, BECN1, BEX2, BHLHB2, BIRC3, BTG2, CABIN1, CALR, CASP4, CASP7, CASP8, CASP9, CASP8AP2, CBLB, CCL5, CCND3, CCNG1, CD24, CD44, CD48, CD55, CD59, CD99 (includes EG:4267), CDC20, CDCA2, CDK5, CDKN1A, CEBPB, CEBPD, CFLAR, CNN2, CRYAB, CTBP1, CTGF, CTSB, CTSD, CUL7 (includes EG:9820), CXCL12, C…	214		affects movement of cells (134/203)	ABL1, ADAM15, AFAP1, AMOT, ANXA1, ARHGEF1, ARX, B4GALT1, BAX, BCAR1, C3, C5ORF13, CAP1, CCL2, CCL5, CCR1, CCR3, CD9, CD24, CD44, CD151, CD2AP, CDH5, CDK5, CDKN1A, CNN1, CNN2, CRKL, CTSB, CX3CL1, CXCL2, CXCL6, CXCL12, CXCR4, DPYSL2, ENG, ENPP2, EPHB2, EPO, ERRFI1, ESAM, ESR1, ESR2, FABP7, FAS, FN1, GATA3, GNA11, GNAI2, GNAI3, GNAS, HIF1A, HSP90AA1, HSP90AB1, IGF1R, IGFBP5, IL6, IL8, IL10, IL15, IL…	134
											Cell Death	apoptosis	apoptosis of normal cells		1.03e-11	A2M, AATF, AATK, ABL1, AHR, AMH, ANPEP, ANXA1, APP, ATF3, ATP2C1, BAD, BAX, BCL3, BCL2A1, BIRC3, BTG1, CASP4, CASP7, CASP8, CASP9, CCL5, CCNB1, CCNI, CD9, CD14, CD24, CD44, CD59, CD69, CD2AP, CDK5, CDKN1A, CEBPB, CFLAR, COMP, CREM, CRYAB, CTBP1, CTF1, CTGF, CTSB, CTSD, CX3CL1, CXCL2, CXCL12, CXCR4, CYCS (includes EG:54205), DHCR24, DNMT3B, DUSP1, EGR1, EGR2, EIF2AK2, EIF4E, ELK1, EPO, ESR1, FAS, …	175		decreases movement of cells (61/203)	ABL1, ADAM15, ADAM19, ADRB2, ANXA1, APP, ASAP1, CADM1, CALCRL, CD44, CD99 (includes EG:4267), CDH5, CITED2, CST6, CX3CL1, CXCL12, DDX3X, DLC1, ENG, EPHB2, ERRFI1, FN1, GTPBP4, HSPD1, IL8, IL10, IL15, IL1B, ITGA9, ITGAV, ITGB5, KLF2, MIA3, MME, MMP2, MXD1, MYC, NFIX, NME1, OPRD1, PDGFB, PLAU, PTHLH, RAMP2, SDC2, SEMA4D, SHH, SLC9A3R2, SOCS3, TGFBR2, THBS1, TIMP1, TNF, TNFRSF1A, TNFRSF6B, TPT1 (inc…	61
											Cell Death	apoptosis	apoptosis of blood cells	«	9.91e-09	ABL1, ANPEP, ANXA1, BAX, BCL3, BCL2A1, BIRC3, CASP4, CASP7, CASP8, CASP9, CCL5, CCNB1, CD9, CD14, CD24, CD44, CD59, CD69, CDKN1A, CEBPB, CFLAR, CXCL2, CXCL12, CXCR4, EGR1, EIF2AK2, EIF4E, EPO, FAS, FN1, FOS, GNAS, HIF1A, HOXA9, HSP90AB1, IER3, IL6, IL8, IL10, IL15, IL18, IL1B, IL1RN, KLF13, LDLR, LRIG1, MXD1, MYC, NFKB2, NFKBIA, NP, NPC1, NQO1, NR3C1, PDIA3, PRKCB, PTPRC, RAC1, RAC2, RIPK1, SHH, …	80		increases movement of cells (108/203)	ABL1, AMD1, AMOT, ANPEP, ANXA1, APP, BCAR1, C3, C5ORF13, CCL2, CCL5, CCL8, CCL20, CCR1, CD36, CD44, CD69, CD151, CNN2, CRKL, CTGF, CTNND2, CTTN, CX3CL1, CXCL2, CXCL6, CXCL12, CXCL14, CXCR4, DUSP1, EGR1, ENPP2, EPHB2, EPO, ETV4, FAS, FGF7, FN1, GNG12, GRP, HIF1A, HOXA9, HRH1, HSP90AB1, ID1, IGF1R, IGFBP5, IL6, IL8, IL10, IL15, IL18, IL12B, IL15RA, IL1B, INSR, IQGAP1, ITGA9, ITGAV, LY6D, MGP, MTA1,…	108
											Cell Death	apoptosis	apoptosis of leukocytes		1.09e-08	ABL1, ANPEP, ANXA1, BAX, BCL3, BCL2A1, BIRC3, CASP4, CASP7, CASP8, CASP9, CCL5, CCNB1, CD9, CD14, CD24, CD44, CD59, CD69, CDKN1A, CEBPB, CFLAR, CXCL2, CXCL12, CXCR4, EGR1, EIF2AK2, EIF4E, FAS, FN1, FOS, GNAS, HIF1A, HOXA9, HSP90AB1, IER3, IL6, IL8, IL10, IL15, IL18, IL1B, IL1RN, KLF13, LDLR, LRIG1, MYC, NFKB2, NFKBIA, NP, NPC1, NQO1, NR3C1, PDIA3, PRKCB, PTPRC, RAC1, RAC2, RIPK1, SHH, SKIL, SMARC…	77		affects cell death of normal cells (141/200)	AATF, ABL1, AHR, ANPEP, APP, ATF3, ATP2C1, BAD, BAX, BCL3, BCL2A1, BECN1, BIRC3, CASP4, CASP7, CASP8, CASP9, CCNB1, CCNI, CD9, CD14, CD24, CD44, CD2AP, CD99 (includes EG:4267), CDK5, CDKN1A, CEBPB, CFLAR, CREM, CRYAB, CTBP1, CTF1, CTSB, CTSD, CXCR4, CYCS (includes EG:54205), DHCR24, DNMT3B, DUSP1, E2F4, EGR1, EGR2, EIF2AK2, ELK1, EPO, ESR1, FAS, FGL2, FN1, FOS, GAPDH (includes EG:2597), GNAS, HES…	141
											Cell Death	apoptosis	apoptosis of leukemia cell lines		4.57e-08	ABL1, B2M, BAD, BAX, BCL2A1, BECN1, CASP8, CASP9, CD24, CD55, CD59, CDKN1A, CEBPD, CFLAR, CTSD, CXCL12, CYCS (includes EG:54205), DUSP1, EPO, ESR1, FAS, HLF (includes EG:3131), HMOX1, HSPA8, HSPB2, IL6, IL15, IL15RA, KIR3DL1, KRAS, LALBA, LIF, MAPK8IP1, MYC, NFKBIA, NPM1 (includes EG:4869), NQO1, PAK2, PRKCA, PRKCZ, PTPRC, RAC1, S100A9, SMPD1, SOD2, TLR2, TNF, TNFRSF18, TNFRSF1A, TNFRSF6B, TOP1, …	53		decreases cell death of normal cells (85/200)	A2M, AATF, ALS2, APP, ATF3, BAD, BAX, BCL3, BCL2A1, BIRC3, CCL5, CD44, CD59, CD2AP, CDKN1A, CFLAR, COMP, CRYAB, CTF1, CX3CL1, CXCL2, CXCL12, DHCR24, DUSP1, DUSP6, EGR2, EIF4E, EPO, ESR1, FAS, FN1, FSTL1, GLUD1, GTF2F2, HERPUD1, HEYL, HMOX1, HSPA5, HSPD1, IER3, IGF1R, IL6, IL8, IL10, IL15, IL18, IL1B, IL1RN, IRAK1, KLF2, KRAS, LIF, MAP2K7, MAPK8IP1, MB, MXD1, MYC, NR3C1, NRAS, NTF4, PDIA3, PEA15, …	85
											Cell Death	apoptosis	apoptosis of lymphocytes		1.69e-07	ABL1, BAX, BCL3, BCL2A1, CASP4, CASP7, CASP8, CASP9, CCL5, CCNB1, CD9, CD24, CD44, CD59, CDKN1A, CFLAR, CXCL12, CXCR4, EGR1, EIF4E, FAS, FN1, FOS, GNAS, HOXA9, IER3, IL6, IL10, IL15, IL18, IL1B, KLF13, LRIG1, MYC, NFKB2, NFKBIA, NP, NQO1, NR3C1, PDIA3, PRKCB, PTPRC, RAC1, RAC2, RIPK1, SHH, SKIL, SMARCC1, SMPD1, ST3GAL1, STAT1, STAT3, THBS1, TNF, TNFRSF18, TNFRSF1A, TNFRSF6B, TSLP, XCL1	59		increases cell death of normal cells (84/200)	AATK, ABL1, AMH, ANXA1, APP, ATF3, BAD, BAX, BTG1, CASP4, CASP8, CASP9, CCL5, CD9, CD24, CD44, CD59, CD69, CDK5, CDKN1A, CFLAR, CHRNA7, CREM, CST3, CTGF, CTSD, CX3CL1, CXCL12, CXCR4, CYCS (includes EG:54205), DNMT3B, EIF2AK2, FAS, FN1, FOS, HDGF, HPRT1, ID1, IL6, IL8, IL10, IL15, IL18, IL1B, KSR1, LALBA, LIF, MAP2K7, MEN1, MMP2, MYC, NFKBIA, NOS2, NQO1, NR3C1, PEG3, PIAS4, PLAUR, PRKAR2B, PRL, PT…	84
											Cell Death	apoptosis	apoptosis of T lymphocytes	­	3.03e-07	ABL1, BAX, BCL3, BCL2A1, CASP7, CASP8, CASP9, CCL5, CCNB1, CD9, CD24, CD44, CD59, CDKN1A, CFLAR, CXCL12, CXCR4, EGR1, FAS, FN1, FOS, GNAS, HOXA9, IER3, IL6, IL10, IL15, IL18, IL1B, KLF13, MYC, NFKBIA, NP, NQO1, NR3C1, PDIA3, PTPRC, RAC1, RAC2, RIPK1, SMARCC1, ST3GAL1, STAT1, THBS1, TNF, TNFRSF18, TNFRSF1A, TNFRSF6B, XCL1	49		affects migration of cells (133/198)	ABL1, ADAM15, AFAP1, AMOT, ANXA1, ARHGEF1, ARX, B4GALT1, BAX, BCAR1, C3, C5ORF13, CAP1, CCL2, CCL5, CCR1, CCR3, CD9, CD24, CD44, CD151, CD2AP, CDH5, CDK5, CDKN1A, CNN2, CRKL, CTSB, CX3CL1, CXCL2, CXCL6, CXCL12, CXCR4, DPYSL2, ENG, ENPP2, EPHB2, EPO, ERRFI1, ESAM, ESR1, ESR2, FABP7, FAS, FN1, GATA3, GNA11, GNAI2, GNAI3, GNAS, HIF1A, HSP90AA1, HSP90AB1, IGF1R, IGFBP5, IL6, IL8, IL10, IL15, IL18, IL…	133
											Cell Death	apoptosis	apoptosis of phagocytes		5.04e-07	ANPEP, ANXA1, BCL2A1, BIRC3, CASP4, CASP8, CD14, CDKN1A, CEBPB, CFLAR, CXCL2, CXCL12, CXCR4, EIF2AK2, FAS, HIF1A, IL6, IL8, IL10, IL18, IL1B, IL1RN, LDLR, NFKBIA, NPC1, RIPK1, SOAT1, SOD2, STAT3, TLR4, TNF, TNFRSF1A, TREM1	33		decreases migration of cells (60/198)	ABL1, ADAM15, ADAM19, ADRB2, ANXA1, APP, ASAP1, CALCRL, CD44, CD99 (includes EG:4267), CDH5, CITED2, CST6, CX3CL1, CXCL12, DDX3X, DLC1, ENG, EPHB2, ERRFI1, FN1, GTPBP4, HSPD1, IL8, IL10, IL15, IL1B, ITGA9, ITGAV, ITGB5, KLF2, MIA3, MME, MMP2, MXD1, MYC, NFIX, NME1, OPRD1, PDGFB, PLAU, PTHLH, RAMP2, SDC2, SEMA4D, SHH, SLC9A3R2, SOCS3, TGFBR2, THBS1, TIMP1, TNF, TNFRSF1A, TNFRSF6B, TPT1 (includes E…	60
											Cell Death	apoptosis	apoptosis of breast cancer cell lines		2.3e-06	AMH, B2M, BAD, BAX, BCAR1, BEX2, BIRC3, CASP7, CASP8, CASP9, CCND3, CDKN1A, CFLAR, CTGF, CYCS (includes EG:54205), DUSP1, ESR1, EXOC2, FAS, FN1, HIF1A, HSPA5, HSPD1, IGFBP5, ITGA6, ITGAV, ITGB5, KRAS, KSR1, MPG, NFKBIA, NOS2, NQO1, PEA15, PLK2, PRKCA, PTGS2, PTHLH, RAC1, RASA1, SH3RF1, SMARCE1, SOD2, SPHK2, SRPK1, STAT1, THBS1, TNF, TNFRSF1A, VCP, XBP1	51		increases migration of cells (105/198)	ABL1, AMOT, ANPEP, ANXA1, APP, BCAR1, C3, C5ORF13, CCL2, CCL5, CCL8, CCL20, CCR1, CD36, CD44, CD69, CD151, CNN2, CRKL, CTGF, CTTN, CX3CL1, CXCL2, CXCL6, CXCL12, CXCL14, CXCR4, DUSP1, EGR1, ENPP2, EPHB2, EPO, ETV4, FAS, FGF7, FN1, GNG12, GRP, HIF1A, HOXA9, HRH1, HSP90AB1, ID1, IGF1R, IGFBP5, IL6, IL8, IL10, IL15, IL18, IL12B, IL15RA, IL1B, INSR, IQGAP1, ITGA9, ITGAV, LY6D, MGP, MTA1, NOV, NTF4, PA…	105
											Cell Death	apoptosis	apoptosis of lymphoma cell lines		3.11e-06	ABL1, BCL2A1, BIRC3, CASP4, CASP8, CASP9, CCND3, CD24, CD48, CD55, CD59, CDKN1A, CFLAR, CNN2, DUSP1, EGR1, EIF2AK2, FAS, GGT1, HNRNPC, IL15, JAK1, MSN, MXD1, MYC, NCL, NFKB2, NFKBIA, PRKCB, PRKCZ, PRL, PTPRC, SOX9, STAT3, TNF, TNFRSF1A, TNFRSF6B, XBP1	38		affects growth of eukaryotic cells (117/194)	ABL1, AKAP12, AKIRIN2, AKT1S1, ANG, ANXA1, ATF3, B2M, BAX, BCAR1, BTG2, CCND3, CD24, CD44, CDH5, CDKN1A, CEBPB, CEBPD, CKS1B, COX17, CTGF, CTSD, CUL7 (includes EG:9820), CXCL12, CXCR4, DDX3X, DEGS1, DLG5, DUSP1, EGR1, EIF2AK2, ELK1, ENG, EPO, ESR1, ESR2, FAS, FOS, FTH1, GGT1, GRB2, HIF1A, HMGA1, HMGA2, HMOX1, HOXA9, HSPA5, ID1, IGF1R, IGFBP5, IL6, IL10, IL15, IL18, IL10RA, IL1B, IL8RB, INSR, ITGA…	117
											Cell Death	apoptosis	apoptosis of fibroblast cell lines		3.99e-06	ABL1, AHR, APP, ATF3, BAD, BAX, BCL6, BCL2A1, CASP8, CASP9, CASP8AP2, CCNG1, CDC20, CDKN1A, CEBPB, CUL7 (includes EG:9820), DDX3X, EGR1, EIF2AK2, ESR1, FAS, FN1, FTH1, HIF1A, HSPD1, ID1, IER3, IL15, INSR, ITGA6, KRAS, LDHA, LEF1, MAP2K7, MXD1, MYC, NFKB2, NR3C1, NRAS, PLAC8, PRKCZ, PTHLH, PTN, QKI, RAC1, SERPINB4, SMPD1, SPHK2, STAT1, STK17A, TNF, TNFRSF1A, TSC1, TXNIP	54		decreases growth of eukaryotic cells (86/194)	AHR, AKAP12, AMH, ATF3, BAD, BAX, BCL6, BTG1, BTG2, CALR, CBLB, CCL2, CD99 (includes EG:4267), CDKN1A, CEBPB, CEBPD, CREM, CTSD, DDX3X, DLC1, DUSP1, DYNC1H1, EGR1, EGR2, ERRFI1, ESR1, FASN, FDXR, FOS, FTH1, GTPBP4, HIF1A, HMGA1, HMOX1, IER3, IGFBP5, IL6, IL8, IL10, IL18, IL1B, IL1RN, ILKAP, ITGB5, JMJD1B, KLF2, KRAS, LIF, MAP2K7, MTA1, MYC, NME1, NOS2, NOV, NRAS, PDIA3, PLAUR, PLSCR1, PRKAR2B, PR…	86
											Cell Death	apoptosis	apoptosis of connective tissue cells	«	2.21e-05	ABL1, ATF3, BAD, BAX, BIRC3, CASP4, CASP8, CASP9, CD44, CDKN1A, CEBPB, CFLAR, CTBP1, CTSD, CYCS (includes EG:54205), DHCR24, DUSP1, EIF2AK2, EIF4E, ELK1, ESR1, FAS, FN1, IGF1R, IL8, IL10, IL1B, INSR, ITGAV, KLF2, KRAS, KSR1, MEN1, MYC, NRAS, PRKAR2B, PTHLH, QKI, RAC1, SPHK2, TIMP1, TIMP3, TNF, TNFAIP8, TNFRSF1A, WNT7A, WRN (includes EG:7486), XRCC6	48		increases growth of eukaryotic cells (88/194)	ABL1, ACSL5, ACVR2A, ANG, APCDD1, ARMC10, BCAR1, CCNA2, CCND3, CD14, CEBPB, CEBPD, CUL7 (includes EG:9820), CXCL2, CXCL12, E2F4, EEF2K, EIF4E, ELK1, EPO, ESR1, FAS, FGF7, FN1, FOS, GRP, HMGA1, HMGA2, HSPB2, ID1, IGF1R, IGFBP5, IL6, IL8, IL10, IL15, IL18, IL15RA, IL1B, IL1RN, INSR, ITGAV, JUNB, KRAS, LIF, MAP2K7, MAPRE1, MITF, MMP7, MTA1, MTA2, MYC, NME1, NPM1 (includes EG:4869), NRAS, PDGFB, PFN1…	88
											Cell Death	apoptosis	apoptosis of fibrosarcoma cell lines		2.32e-05	BCL2A1, BIRC3, CASP7, CASP8, CDKN1A, CFLAR, CTSB, FAS, HSPA5, IFNAR2, LIMS1, NFKB2, SOD2, STAT1, TNF, TNFRSF1A, TRIM28	17		affects proliferation of normal cells (132/194)	ABL1, ACVR2A, AHR, ANG, ARID3A, BAX, BYSL, CADM1, CALCRL, CASP8, CBLB, CCL5, CCND3, CCNG1, CCR1, CD36, CD44, CD48, CD74, CDKN1A, CDON, CEBPB, CITED2, CRYAB, CTF1, CXCL2, CXCL12, CXCR4, DUSP1, EGR1, EGR2, EIF2AK2, EMX2, ENG, EPO, ESR1, ESR2, FABP7, FAS, FGF7, FN1, FOS, FOSL2, FZD5, GGT1, GNA11, GNL3, HDAC7, HES1, HIF1A, HMGA1, HMOX1, HMX2, HOXA9, HPRT1, HRH1, HSP90B1, HSPD1, ID1, IL6, IL8, IL10, I…	132
											Cell Death	apoptosis	apoptosis of epithelial cells	¯	3.68e-05	AATF, AMH, BCL2A1, CASP9, CDKN1A, CEBPB, CFLAR, CRYAB, EIF4E, FAS, FN1, ID1, IL8, IL10, IL15, IL18, IL1B, KRAS, KSR1, MMP2, MYC, NR3C1, PEA15, PIAS4, PLAU, PLAUR, PTGS2, PTHLH, S1PR1, SOAT1, SPHK2, STAT3, TIMP1, TIMP3, TLR4, TNF, TNFRSF1A	37		decreases proliferation of normal cells (62/194)	A2M, ADAM15, ADRB2, ANG, BAX, BTG1, CALR, CBLB, CCL5, CCL20, CD9, CD14, CD24, CD44, CD74, CDKN1A, EGR2, EMX2, EPO, ESR2, FAS, FGL2, FN1, FOS, GNL3, HES1, HMOX1, IGFBP5, IL8, IL10, IL15, IL18, IL12B, IL1B, IL1RN, ITGA6, JUNB, KSR1, LPIN1, LRIG1, MYC, NDFIP1, NR3C1, PRL, PTHLH, PTN, RNF7, SHH, SMAD3, SNAI2, SOCS3, SOD2, SPI1, TGFBR2, THBS1, TNF, TNFRSF18, TNFRSF1A, TPT1 (includes EG:7178), USF1, WT…	62
											Cell Death	apoptosis	apoptosis of cervical cancer cell lines		5.59e-05	ABL1, BAD, BAX, CASP4, CASP8, CCND3, CDC20, CDCA2, CDKN1A, EIF2AK2, ESR1, EXOC2, FAS, HSF1, HSPB2, IER3, IL6, IL18, IL1B, IMMT, LIMS1, MSN, MYC, NAPA, NME1, PAK2, PPP2R2A, PTMA, RAC1, RASA1, RIPK1, TIMP3, TNF, TNFAIP8, TNFRSF1A, TXN, XRCC6	37		increases proliferation of normal cells (101/194)	ABL1, AHR, ANG, B4GALT1, BAX, BCL6, BCL2A1, C3, CALCRL, CCL2, CCL5, CCNA2, CD24, CD36, CD44, CD59, CDKN1A, CEBPB, CEBPD, CFLAR, CITED2, CTGF, CXCL2, CXCL12, DDX5, EIF4E, ENG, EPO, ESR1, FAS, FGF7, FN1, FOSL2, FOXP2, GATA3, GRB2, HEYL, HIF1A, HOXA9, HSPA5, HSPD1, ID1, IFNAR2, IGF1R, IGFBP5, IL6, IL8, IL10, IL15, IL18, IL12B, IL13RA1, IL1B, IL1RN, IL4R, IRAK1, ITGAV, JAG2, KRAS, KSR1, LIF, MGP, MOG…	101
											Cell Death	apoptosis	apoptosis of antigen presenting cells	Ý	5.93e-05	BIRC3, CASP4, CASP8, CD14, CDKN1A, CEBPB, CFLAR, EIF2AK2, FAS, HIF1A, HSP90AB1, IL10, IL15, IL18, IL1B, LDLR, NFKBIA, NPC1, RIPK1, SMPD1, SOAT1, SOD2, STAT3, TLR4, TNF, TNFRSF1A	26		affects cell death of tumor cell lines (118/192)	ABCG2, ABL1, ACACA, AHR, AKT1S1, APP, ARMC10, B2M, BAD, BAX, BCL2A1, BECN1, BEX2, BIRC3, BTG2, CALR, CASP4, CASP7, CASP8, CASP9, CCND3, CD24, CD59, CD99 (includes EG:4267), CDCA2, CDK5, CDKN1A, CEBPB, CFLAR, CNN2, CTBP1, CTGF, CTSB, CTSD, CYCS (includes EG:54205), DUSP1, EGR1, EIF2AK2, EPO, ESR1, FAS, FASN, FDXR, FN1, FOS, GAPDH (includes EG:2597), GGT1, HMGA1, HMOX1, HNRNPC, HSF1, HSP90AB1, HSPA…	118
											Cell Death	apoptosis	apoptosis of prostate cancer cell lines		5.93e-05	ABL1, ACACA, BAD, BAX, CALR, CASP7, CASP8, CASP9, CDK5, CFLAR, EGR1, FAS, FASN, FN1, FOS, HSPD1, ID1, IGFBP5, IL6, ITGAV, ITGB5, MAPK8IP1, MME, MYC, PRKAR2B, PRKCA, PTGS2, SPHK2, ST3GAL1, STAT3, TNF	31		decreases cell death of tumor cell lines (88/192)	ABCG2, ABL1, ALS2, APP, ATF3, BCAR1, BCL2A1, BHLHB2, BIRC3, CAMK2G, CASP8, CCL2, CCND3, CCT2, CCT3, CD44, CD55, CD59, CDKN1A, CFLAR, CXCL12, DHCR24, DNAJB1, DUSP1, EGR1, ELL, EPO, EXOC2, FAS, FN1, FTH1, HIF1A, HLF (includes EG:3131), HMGA1, HMOX1, HSPA5, HSPA8, HSPB2, ID1, IGF1R, IL6, IL8, IL15, IL18, IL15RA, IL1B, ITGA6, ITGAV, KIR3DL1, KRAS, LIMS1, MAPK8IP1, MEF2C, MME, MMP7, MSN, MTA2, MYC, NA…	88
											Cell Death	apoptosis	apoptosis of macrophages	Ý	7.28e-05	BIRC3, CASP4, CASP8, CD14, CDKN1A, CEBPB, CFLAR, EIF2AK2, FAS, HIF1A, IL10, IL18, IL1B, LDLR, NFKBIA, NPC1, RIPK1, SOAT1, SOD2, STAT3, TLR4, TNF, TNFRSF1A	23		increases cell death of tumor cell lines (96/192)	ABL1, AHR, AMH, APP, B2M, BAD, BAX, BCL6, BTG2, CALR, CASP7, CASP8, CASP9, CCND3, CCNG1, CD24, CD48, CD55, CD59, CD99 (includes EG:4267), CDC20, CDKN1A, CEBPD, CFLAR, CTGF, CXCL12, CYCS (includes EG:54205), DUSP1, EGR2, EIF4E, ELK1, EPO, ESR1, FAS, FASN, FDXR, FOS, GNAS, HIF1A, HSF1, IER3, IGF1R, IGFBP5, IL6, IL8, IL1B, ING1, ITGAV, ITGB5, KLF2, KRAS, KSR1, LALBA, LIF, MEN1, MPG, MXD1, MYC, NCL, …	96
											Cell Death	apoptosis	apoptosis of fibroblasts		9.59e-05	ABL1, ATF3, BAD, BAX, BIRC3, CASP4, CASP8, CASP9, CDKN1A, CFLAR, CTBP1, CTSD, CYCS (includes EG:54205), DHCR24, DUSP1, EIF2AK2, EIF4E, FAS, FN1, IGF1R, IL10, INSR, KLF2, KRAS, KSR1, MEN1, MYC, NRAS, PRKAR2B, QKI, RAC1, SPHK2, TIMP3, TNF, TNFAIP8, TNFRSF1A, WRN (includes EG:7486), XRCC6	38		affects movement of eukaryotic cells (125/189)	ABL1, ADAM15, AFAP1, ANXA1, ARHGEF1, ARX, B4GALT1, BAX, BCAR1, C3, C5ORF13, CCL2, CCL5, CCR1, CCR3, CD9, CD24, CD44, CD151, CDH5, CDK5, CDKN1A, CNN1, CNN2, CRKL, CTSB, CX3CL1, CXCL2, CXCL6, CXCL12, CXCR4, DPYSL2, ENG, ENPP2, EPHB2, EPO, ERRFI1, ESAM, ESR1, ESR2, FABP7, FAS, FN1, GATA3, GNA11, GNAI2, GNAI3, GNAS, HIF1A, IGF1R, IGFBP5, IL6, IL8, IL10, IL15, IL18, IL10RA, IL12B, IL1B, IL8RB, INSR, I…	125
											Cell Death	apoptosis	apoptosis of epithelial cell lines		0.000211	APP, ATF3, BAD, BAX, BCL6, BCL2A1, BIRC3, CASP8, CASP9, CD44, CEBPD, CFLAR, CRYAB, CUL7 (includes EG:9820), CYCS (includes EG:54205), E2F6, ESR1, FAS, HSPA5, HSPD1, IER3, INSR, ITGAV, KRAS, MYC, NOS2, NRAS, PAK2, PEA15, PPP3R1, RASSF4, RIPK1, RRAS2, TNF, TNFRSF1A, TXNDC1, XRCC6	37		decreases movement of eukaryotic cells (51/189)	ADAM15, ADAM19, ADRB2, ANXA1, APP, ASAP1, CADM1, CALCRL, CD44, CD99 (includes EG:4267), CST6, CX3CL1, CXCL12, DDX3X, ENG, EPHB2, ERRFI1, FN1, HSPD1, IL8, IL10, IL15, IL1B, ITGA9, ITGAV, ITGB5, KLF2, MME, MXD1, MYC, NFIX, NME1, OPRD1, PLAU, PTHLH, RAMP2, SDC2, SEMA4D, SLC9A3R2, TGFBR2, THBS1, TIMP1, TNF, TNFRSF1A, TNFRSF6B, TPT1 (includes EG:7178), TSC1, TXN, VASP, WARS, WDR44	51
											Cell Death	apoptosis	apoptosis of lymphoblastoid cell lines		0.000441	BAX, CDKN1A, FAS, IL6, MYC, NFKBIA, NPM1 (includes EG:4869), PCNA, SMPD1, SOD2, TNF	11		increases movement of eukaryotic cells (99/189)	ABL1, AMD1, AMOT, ANPEP, ANXA1, APP, BCAR1, C3, C5ORF13, CCL2, CCL5, CCL8, CCL20, CCR1, CD36, CD44, CD69, CD151, CNN2, CRKL, CTGF, CTNND2, CTTN, CX3CL1, CXCL2, CXCL6, CXCL12, CXCL14, CXCR4, DUSP1, EGR1, ENPP2, EPHB2, EPO, ETV4, FGF7, FN1, GNG12, GRP, HIF1A, HOXA9, HRH1, HSP90AB1, ID1, IGFBP5, IL6, IL8, IL10, IL15, IL18, IL12B, IL15RA, IL1B, ITGA9, ITGAV, LY6D, MGP, MTA1, NOV, NRAS, NTF4, PAFAH1B1…	99
											Cell Death	apoptosis	apoptosis of liver cells		0.000896	AHR, CASP7, CASP8, CDKN1A, CEBPB, CTSB, FAS, IL6, ITGAV, MYC, PTGS2, SMPD1, SOCS3, SOD2, TIMP1, TIMP3, TNF, TNFRSF1A, XBP1	19		affects migration of eukaryotic cells (124/184)	ABL1, ADAM15, AFAP1, ANXA1, ARHGEF1, ARX, B4GALT1, BAX, BCAR1, C3, C5ORF13, CCL2, CCL5, CCR1, CCR3, CD9, CD24, CD44, CD151, CDH5, CDK5, CDKN1A, CNN2, CRKL, CTSB, CX3CL1, CXCL2, CXCL6, CXCL12, CXCR4, DPYSL2, ENG, ENPP2, EPHB2, EPO, ERRFI1, ESAM, ESR1, ESR2, FABP7, FAS, FN1, GATA3, GNA11, GNAI2, GNAI3, GNAS, HIF1A, IGF1R, IGFBP5, IL6, IL8, IL10, IL15, IL18, IL10RA, IL12B, IL1B, IL8RB, INSR, ITGA6, …	124
											Cell Death	apoptosis	apoptosis of neurons	«	0.00109	A2M, AATK, APP, ATF3, ATP2C1, BAD, BAX, CASP9, CCL5, CDK5, CDKN1A, CREM, CTSB, CXCL12, CYCS (includes EG:54205), EPO, FAS, FN1, FOS, GAPDH (includes EG:2597), GLUD1, HERPUD1, HIF1A, HSPA5, IL1B, INSR, KRAS, KSR1, LIF, MAP2K7, MAPK12, MAPK8IP1, NOS2, NQO1, NTF4, PAFAH1B1, PIGT, PPP1R9B, PTGS2, PTMA, RAC1, RASA1, SH3RF1, SOD1, SOD2, STAMBP, TNF, TNFRSF1A, XRCC6	49		decreases migration of eukaryotic cells (50/184)	ADAM15, ADAM19, ADRB2, ANXA1, APP, ASAP1, CALCRL, CD44, CD99 (includes EG:4267), CST6, CX3CL1, CXCL12, DDX3X, ENG, EPHB2, ERRFI1, FN1, HSPD1, IL8, IL10, IL15, IL1B, ITGA9, ITGAV, ITGB5, KLF2, MME, MXD1, MYC, NFIX, NME1, OPRD1, PLAU, PTHLH, RAMP2, SDC2, SEMA4D, SLC9A3R2, TGFBR2, THBS1, TIMP1, TNF, TNFRSF1A, TNFRSF6B, TPT1 (includes EG:7178), TSC1, TXN, VASP, WARS, WDR44	50
											Cell Death	apoptosis	apoptosis of B lymphocytes	­	0.00127	BAX, BCL2A1, CASP4, CASP8, CASP9, CDKN1A, CFLAR, EIF4E, FAS, IL6, IL10, LRIG1, MYC, NFKB2, NFKBIA, PRKCB, PTPRC, SHH, SKIL, TNF, TSLP	21		increases migration of eukaryotic cells (96/184)	ABL1, AMOT, ANPEP, ANXA1, APP, BCAR1, C3, C5ORF13, CCL2, CCL5, CCL8, CCL20, CCR1, CD36, CD44, CD69, CD151, CNN2, CRKL, CTGF, CTTN, CX3CL1, CXCL2, CXCL6, CXCL12, CXCL14, CXCR4, DUSP1, EGR1, ENPP2, EPHB2, EPO, ETV4, FGF7, FN1, GNG12, GRP, HIF1A, HOXA9, HRH1, HSP90AB1, ID1, IGFBP5, IL6, IL8, IL10, IL15, IL18, IL12B, IL15RA, IL1B, ITGA9, ITGAV, LY6D, MGP, MTA1, NOV, NTF4, PAFAH1B1, PARP9, PDGFB, PLAU…	96
											Cell Death	apoptosis	apoptosis of parenchymal cells		0.00138	AHR, CASP7, CASP8, CDKN1A, CTSB, FAS, HSPA5, IL6, MYC, SMPD1, SOD2, TNF, TNFRSF1A, TXN, XBP1	15		affects apoptosis of tumor cell lines (107/177)	ABCG2, ABL1, ACACA, AHR, AKT1S1, APP, ARMC10, B2M, BAD, BAX, BCL2A1, BECN1, BEX2, BIRC3, BTG2, CALR, CASP4, CASP7, CASP8, CASP9, CCND3, CD24, CDCA2, CDK5, CDKN1A, CEBPB, CFLAR, CNN2, CTBP1, CTGF, CTSB, CTSD, CYCS (includes EG:54205), DUSP1, EGR1, EIF2AK2, EPO, ESR1, FAS, FASN, FDXR, FN1, FOS, GAPDH (includes EG:2597), GGT1, HMGA1, HMOX1, HNRNPC, HSF1, HSP90AB1, HSPA5, HSPB2, HSPD1, IER3, IFNAR2, …	107
											Cell Death	apoptosis	apoptosis of thymocytes		0.00238	ABL1, BAX, BCL2A1, CASP8, CD24, CD44, EGR1, FAS, FOS, GNAS, IL10, IL18, IL1B, KLF13, MYC, NQO1, NR3C1, PTPRC, SMARCC1, TNF, TNFRSF1A	21		decreases apoptosis of tumor cell lines (77/177)	ABL1, ALS2, APP, ATF3, BCAR1, BCL2A1, BHLHB2, BIRC3, CASP8, CCND3, CD44, CD55, CD59, CDKN1A, CFLAR, CXCL12, DHCR24, DNAJB1, DUSP1, EGR1, ELL, EPO, EXOC2, FAS, FN1, HIF1A, HLF (includes EG:3131), HMGA1, HMOX1, HSPA5, HSPA8, HSPB2, ID1, IGF1R, IL6, IL15, IL18, IL15RA, IL1B, ITGA6, ITGAV, KIR3DL1, KRAS, LIMS1, MAPK8IP1, MEF2C, MME, MMP7, MSN, MTA2, MYC, NAPA, NME1, NOS2, NPM1 (includes EG:4869), NRA…	77
											Cell Death	apoptosis	apoptosis of embryonic cell lines		0.00259	APP, BAD, BAX, BCL6, BCL2A1, BIRC3, CASP8, CASP9, CD44, CFLAR, CYCS (includes EG:54205), E2F6, FAS, HSPA5, IER3, ITGAV, KRAS, NOS2, PAK2, PEA15, PPP3R1, PTHLH, RASSF4, RIPK1, TLR2, TNF, TNFRSF1A, TXNDC1, XRCC6	29		increases apoptosis of tumor cell lines (86/177)	ABL1, AHR, AMH, APP, B2M, BAD, BAX, BCL6, CALR, CASP7, CASP8, CASP9, CCND3, CCNG1, CD24, CD48, CD55, CD59, CD99 (includes EG:4267), CDC20, CDKN1A, CEBPD, CFLAR, CTGF, CXCL12, CYCS (includes EG:54205), EGR2, EPO, ESR1, FAS, FASN, FDXR, FOS, HIF1A, HSF1, IER3, IGF1R, IGFBP5, IL6, IL8, IL1B, ING1, ITGAV, ITGB5, KLF2, KSR1, LALBA, LIF, MEN1, MPG, MXD1, MYC, NCL, NFKB2, NFKBIA, NME1, NQO1, NR3C1, PAK2…	86
											Cell Death	cell death	cell death		8.62e-13	A2M, AATF, AATK, ABCG2, ABL1, ACACA, ACSL4, ADRB2, AHR, AIPL1, AKAP12, AKT1S1, ALDH1A3, ALS2, AMH, ANPEP, ANTXR1, ANTXR2, ANXA1, APEX1, APP, ARG2, ARMC10, ATF3, ATP2C1, B2M, B4GALT1, B4GALT5, BAD, BAX, BCAR1, BCL3, BCL6, BCL2A1, BECN1, BEX2, BHLHB2, BIRC3, BTG1, BTG2, CABIN1, CALR, CAMK2G, CASP4, CASP7, CASP8, CASP9, CASP8AP2, CBLB, CBS, CCBL1, CCL2, CCL5, CCNA2, CCNB1, CCND3, CCNG1, CCNI, CCT2, …	378		affects apoptosis of normal cells (120/175)	AATF, ABL1, AHR, ANPEP, APP, ATF3, ATP2C1, BAD, BAX, BCL2A1, BIRC3, CASP4, CASP7, CASP8, CASP9, CCNB1, CCNI, CD9, CD14, CD24, CD44, CD2AP, CDK5, CDKN1A, CEBPB, CFLAR, CREM, CTBP1, CTSB, CXCR4, CYCS (includes EG:54205), DHCR24, DNMT3B, DUSP1, EGR1, EGR2, EIF2AK2, ELK1, EPO, ESR1, FAS, FN1, FOS, GAPDH (includes EG:2597), GNAS, HES1, HIF1A, HMGA1, HOXA9, HSP90AA1, HSP90AB1, HSPA2, IGF1R, IL6, IL8, I…	120
											Cell Death	cell death	cell death of normal cells		9.57e-11	A2M, AATF, AATK, ABL1, AHR, ALS2, AMH, ANPEP, ANXA1, APP, ATF3, ATP2C1, BAD, BAX, BCL3, BCL2A1, BECN1, BIRC3, BTG1, CASP4, CASP7, CASP8, CASP9, CCL5, CCNB1, CCNI, CD9, CD14, CD24, CD44, CD59, CD69, CD2AP, CD99 (includes EG:4267), CDK5, CDKN1A, CEBPB, CFLAR, CHRNA7, COMP, CREM, CRYAB, CST3, CTBP1, CTF1, CTGF, CTSB, CTSD, CX3CL1, CXCL2, CXCL12, CXCR4, CYCS (includes EG:54205), DHCR24, DNMT3B, DUSP1…	200		decreases apoptosis of normal cells (73/175)	A2M, AATF, ATF3, BAD, BAX, BCL3, BCL2A1, BIRC3, CCL5, CD44, CD59, CD2AP, CDKN1A, CFLAR, COMP, CRYAB, CTF1, CX3CL1, CXCL2, CXCL12, DHCR24, DUSP1, EIF4E, EPO, ESR1, FAS, FN1, FSTL1, GLUD1, HERPUD1, HEYL, HMOX1, HSPA5, HSPD1, IER3, IGF1R, IL6, IL8, IL10, IL15, IL18, IL1B, IL1RN, IRAK1, KLF2, KRAS, LIF, MAP2K7, MAPK8IP1, MB, MXD1, MYC, NRAS, PDIA3, PEA15, PLAU, PRL, PTGS2, RASA1, SH3RF1, SHH, SOCS3, …	73
											Cell Death	cell death	cell death of tumor cell lines		1.46e-10	ABCG2, ABL1, ACACA, AHR, AKT1S1, ALS2, AMH, APP, ARMC10, ATF3, B2M, BAD, BAX, BCAR1, BCL6, BCL2A1, BECN1, BEX2, BHLHB2, BIRC3, BTG2, CALR, CAMK2G, CASP4, CASP7, CASP8, CASP9, CCL2, CCND3, CCNG1, CCT2, CCT3, CD24, CD44, CD48, CD55, CD59, CD99 (includes EG:4267), CDC20, CDCA2, CDK5, CDKN1A, CEBPB, CEBPD, CFLAR, CNN2, CTBP1, CTGF, CTSB, CTSD, CXCL12, CYCS (includes EG:54205), DHCR24, DNAJB1, DUSP1, …	192		increases apoptosis of normal cells (71/175)	AATK, ABL1, AMH, ANXA1, APP, ATF3, BAD, BAX, BTG1, CASP4, CASP8, CASP9, CCL5, CD9, CD24, CD44, CD59, CD69, CDK5, CFLAR, CREM, CTGF, CTSD, CXCL12, CXCR4, CYCS (includes EG:54205), DNMT3B, EIF2AK2, FAS, FN1, ID1, IL6, IL8, IL10, IL15, IL18, IL1B, KSR1, LIF, MAP2K7, MEN1, MMP2, MYC, NFKBIA, NOS2, NQO1, NR3C1, PIAS4, PLAUR, PRKAR2B, PRL, PTGS2, PTMA, PTN, QKI, RAC1, RIPK1, SMARCC1, SMPD1, SOCS3, SOD1…	71
											Cell Death	cell death	cell death of eukaryotic cells		1.66e-10	A2M, AATF, AATK, ABCG2, ABL1, ACACA, AHR, AKT1S1, ALS2, AMH, ANPEP, ANTXR1, ANTXR2, ANXA1, APP, ARMC10, ATF3, ATP2C1, B2M, B4GALT5, BAD, BAX, BCAR1, BCL3, BCL6, BCL2A1, BECN1, BEX2, BHLHB2, BIRC3, BTG1, BTG2, CABIN1, CALR, CAMK2G, CASP4, CASP7, CASP8, CASP9, CASP8AP2, CBLB, CCBL1, CCL2, CCL5, CCNB1, CCND3, CCNG1, CCNI, CCT2, CCT3, CD9, CD14, CD24, CD44, CD48, CD55, CD59, CD69, CD2AP, CD99 (includ…	310		affects quantity of cells (139/172)	ABL1, ACVR2A, AHR, ANXA1, AP3B1, APP, ARX, B2M, BAX, BCL6, BCL2A1, C3, CADM1, CASP8, CASP9, CBS, CCL2, CCL5, CCNG1, CD24, CD44, CD59, CD69, CDKN1A, CEBPB, CFLAR, CITED2, CNN1, CNN2, CTGF, CTSB, CTSD, CX3CL1, CXCL12, CXCR4, DNMT3B, DYRK1A, E2F4, EGR1, EGR2, ENG, EPO, ESR1, ESR2, FAS, FGF7, FN1, FOS, FOSL2, GGT1, GNAI2, GNAS, GRID1, GUCY2D, HES1, HIF1A, HOXA9, HSF1, HSP90B1, IGF1R, IGFBP5, IL6, IL8…	139
											Cell Death	cell death	cell death of cell lines		1.22e-09	AATF, ABCG2, ABL1, ACACA, AHR, AKT1S1, ALS2, AMH, ANTXR1, ANTXR2, APP, ARMC10, ATF3, B2M, BAD, BAX, BCAR1, BCL3, BCL6, BCL2A1, BECN1, BEX2, BHLHB2, BIRC3, BTG2, CABIN1, CALR, CAMK2G, CASP4, CASP7, CASP8, CASP9, CASP8AP2, CBLB, CCBL1, CCL2, CCL5, CCND3, CCNG1, CCT2, CCT3, CD24, CD44, CD48, CD55, CD59, CD99 (includes EG:4267), CDC20, CDCA2, CDK5, CDKN1A, CEBPB, CEBPD, CFLAR, CNN2, CRYAB, CTBP1, CTG…	232		decreases quantity of cells (35/172)	ABL1, AMH, APP, BHLHB2, CD9, CDKN1A, CXCL12, CXCR4, EGR1, ELL, EPO, HBZ, HSPD1, ID1, IL6, IL10, IL18, IL18BP, IL1B, IL1RN, JUNB, LIF, MXD1, MYC, NFKBIA, NR3C1, PRKCA, PRKCZ, PTGS2, PTHLH, S100A9, SMAD3, THBS1, TNF, TPT1 (includes EG:7178)	35
											Cell Death	cell death	cell death of leukocytes		3.18e-09	ABL1, ANPEP, ANXA1, BAD, BAX, BCL3, BCL2A1, BIRC3, CASP4, CASP7, CASP8, CASP9, CCL5, CCNB1, CD9, CD14, CD24, CD44, CD59, CD69, CD99 (includes EG:4267), CDKN1A, CEBPB, CFLAR, CST3, CTSD, CXCL2, CXCL12, CXCR4, EGR1, EIF2AK2, EIF4E, FAS, FN1, FOS, GAPDH (includes EG:2597), GNAS, HIF1A, HOXA9, HSP90AB1, IER3, IL6, IL8, IL10, IL15, IL18, IL15RA, IL1B, IL1RN, KLF13, LAT, LDLR, LRIG1, MYC, NFKB2, NFKBIA…	86		increases quantity of cells (60/172)	ABCG2, ABL1, APP, BAX, BCL6, BCL2A1, C3, CCL2, CD9, CDK5RAP3 (includes EG:80279), CDKN1A, CTF1, CXCL2, CXCL12, CXCR4, EGR1, ELL, EPO, ERRFI1, ESR1, FGF7, FN1, FOS, GATA3, HBZ, HDGF, HMOX1, HSP90B1, IGFBP5, IL6, IL8, IL10, IL15, IL18, IL12B, IL1B, IL1RN, IL4R, LIF, MMP2, MOG, MYC, NPM1 (includes EG:4869), NR3C1, NRAS, NTF4, PEG3, PREP, PSMB5, PTGS2, PTHLH, S100A9, SHH, SOD1, TGFBR2, TIMP3, TNF, TN…	60
											Cell Death	cell death	cell death of blood cells		3.26e-09	ABL1, ANPEP, ANXA1, BAD, BAX, BCL3, BCL2A1, BIRC3, CASP4, CASP7, CASP8, CASP9, CCL5, CCNB1, CD9, CD14, CD24, CD44, CD59, CD69, CD99 (includes EG:4267), CDKN1A, CEBPB, CFLAR, CST3, CTSD, CXCL2, CXCL12, CXCR4, EGR1, EIF2AK2, EIF4E, EPO, FAS, FN1, FOS, GAPDH (includes EG:2597), GNAS, HIF1A, HOXA9, HSP90AB1, IER3, IL6, IL8, IL10, IL15, IL18, IL15RA, IL1B, IL1RN, KLF13, LAT, LDLR, LRIG1, MXD1, MYC, NF…	89		affects proliferation of cell lines (100/171)	AATF, ACACA, AFAP1, AHR, AMD1, ANG, BAD, BAX, BCL6, BTG2, CASP8, CCL2, CCND3, CD9, CD24, CD44, CDK5, CDKN1A, CEBPB, CKS1B, CLTC, CNN2, COMP, CTBP1, CTF1, CTGF, CTSB, CUL7 (includes EG:9820), DDX5, DDX17, DDX21, EGR1, EPO, ESR1, ESR2, FASN, FN1, FOS, GRB2, HIF1A, HMGA1, HMOX1, ID1, IGF1R, IL6, IL8, IL15, IL10RA, IL13RA1, IMMT, ING1, INSR, ITGAV, ITGB5, JAK1, JUNB, KLF2, KRAS, KSR1, LDHA, LEF1, LIF…	100
											Cell Death	cell death	cell death of leukemia cell lines		2e-08	ABL1, B2M, BAD, BAX, BCL2A1, BECN1, CASP8, CASP9, CD24, CD55, CD59, CD99 (includes EG:4267), CDKN1A, CEBPD, CFLAR, CTSB, CTSD, CXCL12, CYCS (includes EG:54205), DUSP1, EPO, ESR1, FAS, FTH1, HLF (includes EG:3131), HMOX1, HSPA8, HSPB2, IL6, IL15, IL15RA, KIR3DL1, KRAS, LALBA, LIF, MAPK8IP1, MSN, MYC, NFKBIA, NPM1 (includes EG:4869), NQO1, PAK2, PRKCA, PRKCZ, PTPRC, RAC1, RIPK1, S100A9, SMPD1, SOD2…	59		decreases proliferation of cell lines (66/171)	AATF, AMH, ANXA1, ARIH2, ATP6V0A2, BAD, BTG1, BTG2, CD44, CDKN1A, CEBPB, CNN1, CST6, CTSB, CUL7 (includes EG:9820), CXCL12, DLC1, EGR2, EIF2AK2, ESR1, ESR2, FGFRL1, GRK5, HES1, HMOX1, IGF1R, IL6, IL8, IL13RA1, IL15RA, JUNB, KLF2, KLF10, LIF, MAPK12, MEG3 (includes EG:55384), MEN1, MTA1, MXD1, MYC, NCL, NFKBIA, NOV, NTF4, PEA15, PLSCR1, PPAP2C, PTGS2, PTHLH, PTN, PTX3, S100A9, S1PR1, SOCS3, SOCS6,…	66
											Cell Death	cell death	cell death of T lymphocytes		3.16e-08	ABL1, BAD, BAX, BCL3, BCL2A1, CASP7, CASP8, CASP9, CCL5, CCNB1, CD9, CD24, CD44, CD59, CD99 (includes EG:4267), CDKN1A, CFLAR, CST3, CTSD, CXCL12, CXCR4, EGR1, FAS, FN1, FOS, GAPDH (includes EG:2597), GNAS, HOXA9, IER3, IL6, IL10, IL15, IL18, IL15RA, IL1B, KLF13, LAT, MYC, NFKBIA, NP, NQO1, NR3C1, PDIA3, PTPRC, RAC1, RAC2, RIPK1, SMARCC1, ST3GAL1, STAT1, TGFBR2, THBS1, TNF, TNFRSF18, TNFRSF1A, TN…	57		increases proliferation of cell lines (67/171)	A2M, ABL1, AHR, APP, BCAR1, C5ORF13, CCL20, CD24, CDKN1A, CEBPB, COMP, CTGF, CXCL12, CXCR4, EBNA1BP2, ENG, EPO, ESR1, ESR2, FGF7, FN1, GRP, HDGF, ID1, IGF1R, IGFBP5, IL6, IL8, IL10, IL15, IL13RA1, IL15RA, IL1B, KRAS, LIF, MAP2K7, MAPK6, MYC, NRAS, PDGFB, PLAC8, PLAU, PLAUR, PLEKHO1, PRKCA, PRKCZ, PRL, PTGS2, PTHLH, PTMA, RELB, RETN, RIPK2, SDC2, SHFM1, SHH, SOCS2, SOCS3, SOD2, STAT3, SUMO3, TFPI2…	67
											Cell Death	cell death	cell death of lymphocytes		4.57e-08	ABL1, BAD, BAX, BCL3, BCL2A1, CASP4, CASP7, CASP8, CASP9, CCL5, CCNB1, CD9, CD24, CD44, CD59, CD99 (includes EG:4267), CDKN1A, CFLAR, CST3, CTSD, CXCL12, CXCR4, EGR1, EIF4E, FAS, FN1, FOS, GAPDH (includes EG:2597), GNAS, HOXA9, IER3, IL6, IL10, IL15, IL18, IL15RA, IL1B, KLF13, LAT, LRIG1, MYC, NFKB2, NFKBIA, NP, NQO1, NR3C1, PDIA3, PRKCB, PTPRC, RAC1, RAC2, RIPK1, SHH, SKIL, SMARCC1, SMPD1, ST3GA…	67		affects cell division process of cells (149/170)	AATF, ABL1, AHR, AKAP12, AMH, APP, ATF3, BAD, BAX, BCL6, BCL2A1, BHLHB2, BTG2, BUB3, CALR, CAMK2G, CAMKK1, CCNA2, CCNB1, CCND3, CCNG1, CD44, CD2AP, CDC20, CDC2L2, CDC34 (includes EG:997), CDC5L, CDK5, CDK5RAP3 (includes EG:80279), CDKN1A, CEBPB, CEBPD, CHRNA7, CKS1B, CREM, CUL7 (includes EG:9820), DBI, DDX3X, DEGS1, DTD1, DUSP1, E2F4, E2F6, EGR1, EIF2AK2, EMX2, EPO, ERRFI1, ESR1, FASN, FGF7, FN1,…	149
											Cell Death	cell death	cell death of lymphoma cell lines		1.97e-07	ABL1, BCL2A1, BIRC3, BTG2, CASP4, CASP8, CASP9, CCND3, CD24, CD48, CD55, CD59, CD99 (includes EG:4267), CDKN1A, CFLAR, CNN2, DUSP1, EGR1, EIF2AK2, FAS, GGT1, HNRNPC, IL10, IL15, JAK1, LEF1, MSN, MXD1, MYC, NCL, NFKB2, NFKBIA, PRKCB, PRKCZ, PRL, PTPRC, SOD2, SOX9, STAT3, TNF, TNFRSF1A, TNFRSF6B, TRAF3, XBP1	44		decreases cell division process of cells (44/170)	AHR, ATF3, BAD, BANP, BAX, BCL3, BCL6, BHLHB2, CCNB1, CCND3, CDC20, CDK5, CDKN1A, DUSP1, E2F4, E2F6, EIF4E, EMX2, ESR1, ESR2, GNL3, HES1, HIF1A, HMOX1, ID1, IGFBP5, IL6, IL15, IL1B, ILKAP, KRAS, LIF, LRIG1, MXD1, MYC, PLAC8, PLCG1, PPAP2A, SMAD3, SOX9, SPI1, THBS1, TNF, WRN (includes EG:7486)	44
											Cell Death	cell death	cell death of phagocytes		5.76e-07	ANPEP, ANXA1, BCL2A1, BIRC3, CASP4, CASP8, CD14, CDKN1A, CEBPB, CFLAR, CXCL2, CXCL12, CXCR4, EIF2AK2, FAS, HIF1A, IL6, IL8, IL10, IL18, IL1B, IL1RN, LDLR, NFKBIA, NPC1, NR3C1, RIPK1, SOAT1, SOD2, STAT3, TLR2, TLR4, TNF, TNFRSF1A, TREM1	35		increases cell division process of cells (50/170)	A2M, ABL1, APP, ATF3, BAD, BAX, CCNA2, CCND3, CCNG1, CDKN1A, CEBPB, CEBPD, CXCL12, E2F4, EGR1, EIF4E, EPO, FAS, FGF7, FN1, FOS, GNAI3, GRB2, GRP, HMGA1, ID1, IER3, IL6, IL15, IL1B, ILKAP, INSR, ITGAV, KRAS, MAP3K8, MXD1, MYC, NPM1 (includes EG:4869), PCNA, PPAP2C, PTHLH, PTN, RRAD, SHH, SOX9, TFDP1, TNF, TSLP, TXNL4B, UHRF1	50
											Cell Death	cell death	cell death of fibroblast cell lines		1.09e-05	ABCG2, ABL1, AHR, APP, ATF3, BAD, BAX, BCL6, BCL2A1, BIRC3, CASP8, CASP9, CASP8AP2, CCNG1, CDC20, CDKN1A, CEBPB, CTSB, CTSD, CUL7 (includes EG:9820), DDX3X, EGR1, EGR2, EIF2AK2, ELK1, ESR1, FAS, FN1, FTH1, HIF1A, HSPD1, ID1, IER3, IL15, INSR, ITGA6, KRAS, LDHA, LEF1, MAP2K7, MPG, MXD1, MYC, NFKB2, NR3C1, NRAS, PDGFB, PLAC8, PRKCZ, PTHLH, PTN, QKI, RAC1, RIPK1, SERPINB4, SMPD1, SPHK2, STAT1, STK17…	65		affects development of cells (129/168)	A2M, ADAR, ADD1, AHR, AMH, ATP1B1, B2M, B4GALT1, BASP1, BAX, BCAR1, BCL6, CADM1, CAP1, CCL5, CCND3, CCR3, CD9, CD24, CD44, CD69, CD74, CD151, CDK5, CHD4, CNN2, CRKL, CTF1, CTSB, CXCL2, CXCL12, CXCR4, DENND2D, DLC1, DYNLT1, E2F4, EGR1, EGR2, EIF4E, ENAH, ENG, EPO, FN1, FOS, GATA3, GNA11, HES1, HIF1A, HSP90AA1, HSPA2, IGF1R, IL6, IL8, IL10, IL15, IL12B, IL15RA, IL1B, IL1RN, IL4R, IL8RB, INSR, IRAK1…	129
											Cell Death	cell death	cell death of breast cancer cell lines		2.39e-05	ABCG2, AMH, B2M, BAD, BAX, BCAR1, BEX2, BIRC3, CASP7, CASP8, CASP9, CCND3, CDKN1A, CFLAR, CTGF, CYCS (includes EG:54205), DUSP1, ELK1, ESR1, EXOC2, FAS, FN1, HIF1A, HSPA5, HSPD1, IGFBP5, ITGA6, ITGAV, ITGB5, KRAS, KSR1, MPG, NFKBIA, NOS2, NQO1, PEA15, PLK2, PRKCA, PTGS2, PTHLH, RAC1, RASA1, SH3RF1, SMARCE1, SOD2, SPHK2, SRPK1, STAT1, THBS1, TNF, TNFRSF1A, VCP, XBP1	53		decreases development of cells (29/168)	ARHGEF1, ASAP1, CADM1, CDC42SE1, DUSP1, EGR1, FN1, GATA3, HES1, ID1, IL6, IL1RN, ITGA9, ITGAV, LIF, NFKBIA, NFYA, RAC1, RBPJ, RRAD, SOD1, SOD2, SORBS1, SPI1, TNC, TNF, TNFRSF1A, TNIK, ZYX	29
											Cell Death	cell death	cell death of prostate cancer cell lines		2.51e-05	ABL1, ACACA, BAD, BAX, CALR, CASP7, CASP8, CASP9, CCL2, CDK5, CFLAR, EGR1, FAS, FASN, FN1, FOS, HSPD1, ID1, IGFBP5, IL6, ITGAV, ITGB5, MAPK8IP1, MME, MYC, NFKB2, PRKAR2B, PRKCA, PTGS2, SPHK2, ST3GAL1, STAT3, TNF, TXN	34		increases development of cells (63/168)	ANPEP, ANTXR1, BASP1, BCAR1, CCL2, CCL5, CCL8, CD24, CD44, CDC42SE1, CDC42SE2, COMP, CRKL, CTF1, CTTN, CX3CL1, CXCL12, DPYSL2, EFNA5, EGR1, EGR2, EPO, FAS, FN1, FOS, GNG12, HES1, HMGA2, IL6, IL8, IL15, IL18, IL1B, INSR, IRAK1, ITGAV, KSR1, LIF, MARCKS (includes EG:4082), MYC, NFKBIA, NFYA, NOS2, NRAS, PFN1, PLAU, PLAUR, PTN, RAC1, RAPGEF1, RASA1, RRAD, SEMA4D, SMAD3, SNAI2, SPI1, TGFBI, THBS1, TN…	63
											Cell Death	cell death	cell death of connective tissue cells		2.64e-05	ABL1, ATF3, BAD, BAX, BECN1, BIRC3, CASP4, CASP7, CASP8, CASP9, CD44, CDKN1A, CEBPB, CFLAR, CTBP1, CTSD, CYCS (includes EG:54205), DHCR24, DUSP1, EGR1, EIF2AK2, EIF4E, ELK1, ESR1, FAS, FN1, HMOX1, IGF1R, IL8, IL10, IL1B, INSR, ITGAV, KLF2, KRAS, KSR1, MEN1, MYC, NPC1, NRAS, PEG3, PRKAR2B, PTHLH, QKI, RAC1, SPHK2, TIMP1, TIMP3, TNF, TNFAIP8, TNFRSF1A, TRAF6, WNT7A, WRN (includes EG:7486), XRCC6	55		affects growth of cell lines (85/160)	ABL1, AKAP12, AKIRIN2, AKT1S1, ANXA1, BAX, BCAR1, BTG2, CCND3, CD44, CDKN1A, CEBPB, CEBPD, CKS1B, CTGF, CTSD, CUL7 (includes EG:9820), CXCR4, DDX3X, DEGS1, DLG5, EGR1, EIF2AK2, ENG, EPO, ESR1, ESR2, FOS, FTH1, GGT1, GRB2, HIF1A, HMGA1, HMOX1, HSPA5, ID1, IGF1R, IGFBP5, IL6, IL10, IL1B, IL8RB, INSR, ITGAV, KRAS, LCP1, LEF1, LIF, LMNA, MAPRE1, MYC, NFIX, NOV, NR3C1, NRAS, PFDN5, PLAC8, PLAUR, PRKAR…	85
											Cell Death	cell death	cell death of parenchymal cells		3.74e-05	AHR, BAX, CASP7, CASP8, CDKN1A, CTSB, FAS, FGL2, FOS, HMOX1, HSPA5, IL6, LALBA, MYC, NOS2, SMPD1, SOD2, TNF, TNFRSF1A, TNFRSF6B, TXN, XBP1	22		decreases growth of cell lines (75/160)	AHR, AKAP12, AMH, ATF3, BAD, BAX, BCL6, BTG2, CALR, CBLB, CD99 (includes EG:4267), CDKN1A, CEBPB, CEBPD, CREM, CTSD, DDX3X, DLC1, DYNC1H1, EGR1, EGR2, ERRFI1, ESR1, FASN, FDXR, FOS, FTH1, GTPBP4, HMGA1, HMOX1, IER3, IGFBP5, IL6, IL10, IL18, IL1B, IL1RN, ILKAP, JMJD1B, KLF2, KRAS, LIF, MAP2K7, MTA1, MYC, NME1, NOS2, NOV, NRAS, PDIA3, PLAUR, PLSCR1, PRKAR2B, PRL, PTGS2, PTHLH, RASSF4, RRAD, S1PR1, …	75
											Cell Death	cell death	cell death of fibrosarcoma cell lines		6.89e-05	BCL2A1, BIRC3, CASP7, CASP8, CDKN1A, CFLAR, CTSB, FAS, HSPA5, IFNAR2, LIMS1, NFKB2, RIPK1, SOD2, STAT1, TNF, TNFRSF1A, TRIM28	18		increases growth of cell lines (69/160)	ABL1, ACSL5, ACVR2A, ARMC10, BCAR1, CCND3, CEBPB, CUL7 (includes EG:9820), CXCL2, CXCL12, E2F4, EEF2K, EIF4E, ELK1, EPO, ESR1, FGF7, FN1, FOS, GRP, HMGA1, HMGA2, HSPB2, ID1, IGF1R, IGFBP5, IL6, IL8, IL15, IL18, IL1B, INSR, JUNB, KRAS, LIF, MAP2K7, MAPRE1, MITF, MMP7, MTA1, MTA2, MYC, NME1, NPM1 (includes EG:4869), NRAS, PDGFB, PFN1, PLAC8, PLAU, PPP2R1A, PRL, PTGS2, PTMA, RAC1, RASGRP4, RRAD, SDC…	69
											Cell Death	cell death	cell death of breast cell lines		8.27e-05	BAD, BCL2A1, CDKN1A, CEBPD, ESR1, FAS, ID1, IGF1R, IGFBP5, ING1, LIMS1, MYC, NFKBIA, PRL, TIMP1, TNF, UBE2B	17		affects death of animal (149/156)	ABL1, ACACA, ADAM19, ADAR, ADRB2, AHR, AP1M1, APP, ARX, B2M, BCL2A1, BECN1, BUB3, C3, CALCRL, CASP8, CASP9, CBLB, CBS, CCND3, CCR1, CD14, CD36, CD44, CDH5, CDK5, CDKN1A, CEBPB, CEBPD, CFLAR, CITED2, CKS1B, COX17, CTSB, CUL7 (includes EG:9820), CXCL2, CXCL12, CXCR4, DGAT2, DNMT3B, DUSP1, DYRK1A, E2F4, EGR2, ENAH, ENG, ENPP2, EPHB2, EPO, ESR1, ESR2, F13A1, FAS, FASN, FBL, FBXW8, FOXP2, GABRB3, GATA…	149
											Cell Death	cell death	cell death of liver cells		0.000104	AHR, BAX, CASP7, CASP8, CDKN1A, CEBPB, CTSB, FAS, FGL2, FOS, HMOX1, IL6, ITGAV, MYC, NOS2, PTGS2, SMPD1, SOCS3, SOD2, TIMP1, TIMP3, TLR4, TNF, TNFRSF1A, TNFRSF6B, XBP1	26		decreases death of animal (14/156)	ANXA1, DNAJB1, HMOX1, IL10, IL12B, IL1B, IL1RN, MME, SOCS3, TNF, TNFRSF1A, TNFRSF6B, TREM1, TXN	14
											Cell Death	cell death	cell death of neurons		0.000134	A2M, AATK, ALS2, APP, ATF3, ATP2C1, BAD, BAX, CASP7, CASP8, CASP9, CCL5, CDK5, CDKN1A, CFLAR, CREM, CTF1, CTSB, CTSD, CX3CL1, CXCL12, CYCS (includes EG:54205), DUSP6, E2F4, EPO, FAS, FN1, FOS, GAPDH (includes EG:2597), GLUD1, GTF2F2, HDGF, HERPUD1, HIF1A, HPRT1, HSF1, HSPA5, IL8, IL1B, IL1RN, INSR, JUNB, KRAS, KSR1, LIF, MAP2K7, MAPK12, MAPK8IP1, NFKBIA, NOS2, NQO1, NTF4, PAFAH1B1, PIGT, PPP1R9B,…	72		increases death of animal (13/156)	APP, CASP8, FAS, HRH1, IGFBP5, IL18, IL1B, IL1RN, MYC, NFKBIA, PTGS2, PTHLH, TNF	13
											Cell Death	cell death	cell death of antigen presenting cells		0.000162	BIRC3, CASP4, CASP8, CD14, CDKN1A, CEBPB, CFLAR, EIF2AK2, FAS, HIF1A, HSP90AB1, IL10, IL15, IL18, IL1B, LDLR, NFKBIA, NPC1, RIPK1, SMPD1, SOAT1, SOD2, STAT3, TLR2, TLR4, TNF, TNFRSF1A	27		affects death of mammalia (147/153)	ABL1, ACACA, ADAM19, ADAR, ADRB2, AHR, AP1M1, APP, ARX, B2M, BCL2A1, BECN1, BUB3, C3, CALCRL, CASP8, CASP9, CBLB, CBS, CCND3, CCR1, CD14, CD36, CD44, CDH5, CDK5, CDKN1A, CEBPB, CEBPD, CFLAR, CITED2, CKS1B, COX17, CTSB, CUL7 (includes EG:9820), CXCL2, CXCL12, CXCR4, DGAT2, DNMT3B, DUSP1, DYRK1A, E2F4, EGR2, ENAH, ENG, ENPP2, EPHB2, EPO, ESR1, ESR2, F13A1, FAS, FASN, FBL, FBXW8, FOXP2, GABRB3, GGT1…	147
											Cell Death	cell death	cell death of fibroblasts		0.000172	ABL1, ATF3, BAD, BAX, BECN1, BIRC3, CASP4, CASP7, CASP8, CASP9, CDKN1A, CFLAR, CTBP1, CTSD, CYCS (includes EG:54205), DHCR24, DUSP1, EIF2AK2, EIF4E, FAS, FN1, HMOX1, IGF1R, IL10, INSR, KLF2, KRAS, KSR1, MEN1, MYC, NPC1, NRAS, PEG3, PRKAR2B, QKI, RAC1, SPHK2, TIMP3, TNF, TNFAIP8, TNFRSF1A, TRAF6, WRN (includes EG:7486), XRCC6	44		decreases death of mammalia (13/153)	ANXA1, HMOX1, IL10, IL12B, IL1B, IL1RN, MME, SOCS3, TNF, TNFRSF1A, TNFRSF6B, TREM1, TXN	13
											Cell Death	cell death	cell death of macrophages		0.000185	BIRC3, CASP4, CASP8, CD14, CDKN1A, CEBPB, CFLAR, EIF2AK2, FAS, HIF1A, IL10, IL18, IL1B, LDLR, NFKBIA, NPC1, RIPK1, SOAT1, SOD2, STAT3, TLR2, TLR4, TNF, TNFRSF1A	24		increases death of mammalia (12/153)	APP, FAS, HRH1, IGFBP5, IL18, IL1B, IL1RN, MYC, NFKBIA, PTGS2, PTHLH, TNF	12
											Cell Death	cell death	cell death of cervical cancer cell lines		0.000221	ABL1, BAD, BAX, CALR, CASP4, CASP8, CCND3, CDC20, CDCA2, CDKN1A, CTSB, EIF2AK2, EIF4E, ESR1, EXOC2, FAS, HSF1, HSPB2, IER3, IL6, IL18, IL1B, IMMT, LIMS1, MSN, MYC, NAPA, NME1, PAK2, PPP2R2A, PTMA, RAC1, RASA1, RIPK1, SOD1, TIMP3, TNF, TNFAIP8, TNFRSF1A, TXN, XRCC6	41		affects death of mice (147/152)	ABL1, ACACA, ADAM19, ADAR, ADRB2, AHR, AP1M1, APP, ARX, B2M, BCL2A1, BECN1, BUB3, C3, CALCRL, CASP8, CASP9, CBLB, CBS, CCND3, CCR1, CD14, CD36, CD44, CDH5, CDK5, CDKN1A, CEBPB, CEBPD, CFLAR, CITED2, CKS1B, COX17, CTSB, CUL7 (includes EG:9820), CXCL2, CXCL12, CXCR4, DGAT2, DNMT3B, DUSP1, DYRK1A, E2F4, EGR2, ENAH, ENG, ENPP2, EPHB2, EPO, ESR1, ESR2, F13A1, FAS, FASN, FBL, FBXW8, FOXP2, GABRB3, GGT1…	147
											Cell Death	cell death	cell death of epithelial cell lines		0.00031	ABCG2, APP, ATF3, BAD, BAX, BCL6, BCL2A1, BIRC3, CASP7, CASP8, CASP9, CD44, CEBPD, CFLAR, CRYAB, CUL7 (includes EG:9820), CYCS (includes EG:54205), E2F6, ELK1, ESR1, FAS, HSPA5, HSPD1, IER3, IGF1R, IGFBP5, ING1, INSR, ITGAV, KRAS, MYC, NOS2, NRAS, PAK2, PEA15, PPP3R1, RASSF4, RIPK1, RRAS2, TNF, TNFRSF1A, TXNDC1, XRCC6	43		decreases death of mice (12/152)	ANXA1, HMOX1, IL10, IL12B, IL1RN, MME, SOCS3, TNF, TNFRSF1A, TNFRSF6B, TREM1, TXN	12
											Cell Death	cell death	cell death of hepatocytes		0.000387	AHR, BAX, CASP7, CASP8, CDKN1A, CTSB, FAS, FGL2, FOS, HMOX1, IL6, MYC, NOS2, SMPD1, SOD2, TNF, TNFRSF1A, TNFRSF6B, XBP1	19		increases death of mice (10/152)	APP, FAS, HRH1, IGFBP5, IL1B, MYC, NFKBIA, PTGS2, PTHLH, TNF	10
											Cell Death	cell death	cell death of thymocytes		0.000389	ABL1, BAD, BAX, BCL2A1, CASP8, CASP9, CD24, CD44, CDKN1A, EGR1, FAS, FOS, GAPDH (includes EG:2597), GNAS, IL10, IL18, IL1B, KLF13, MYC, NQO1, NR3C1, PTPRC, SMARCC1, TNF, TNFRSF1A	25		affects cell movement (113/150)	ABL1, ACTG1, ACTR3, ALOX5AP, AMOT, ANPEP, ANXA1, APP, ARPC5, B4GALT1, BCAR1, C3, CALD1, CAPZA1, CAPZA2, CCL2, CCL5, CCL8, CCL20, CCR1, CCR3, CD9, CD14, CD24, CD36, CD44, CD48, CD55, CD59, CD151, CHRNA7, CTSB, CX3CL1, CXCL2, CXCL6, CXCL12, CXCL14, CXCR4, DNAH9, DNAJA1, DUSP1, ENAH, ENPP2, ESR1, FABP4, FAS, FGL2, FN1, FOS, FOSL2, GAL3ST1, GNA11, GNAI2, GNAI3, GNAS, HRH1, IL6, IL8, IL10, IL18, IL12B…	113
											Cell Death	cell death	cell death of gonadal cell lines		0.000398	AMH, ANTXR1, ANTXR2, BAD, CASP8, CCL5, CDKN1A, DUSP1, FAS, FN1, MYC, NQO1, PAK2, PDIA3, PLSCR1, TLR2, TNF, YWHAB	18		decreases cell movement (42/150)	ABL1, ANXA1, CCL5, CCR1, CD9, CD69, CX3CL1, CXCL12, CXCL14, CXCR4, DLC1, DUSP1, EPHB2, ESR1, ESR2, FN1, HSPD1, IL6, IL8, IL10, IL15, IL18BP, IL1B, IL1RN, ITGAV, ITGB5, LRIG1, MYC, NME1, OPRD1, PRKCZ, PTN, SELP, SOCS3, SOD1, STARD13, THBS1, TLR4, TNF, TNFRSF6B, TSC1, TXN	42
											Cell Death	cell death	cell death of lymph node cells		0.00197	FAS, HSPA5, LALBA, MYC, SHH, TNF, TXN	7		increases cell movement (73/150)	ABL1, ANXA1, APP, BTN1A1, C3, CALR, CCL2, CCL5, CCL8, CCL20, CCR1, CD9, CD24, CD44, CD151, CLDN3, CRKL, CTTN, CX3CL1, CXCL2, CXCL6, CXCL12, CXCL14, CXCR4, ENPP2, ESR1, ETV4, FN1, FOS, HRH1, ID1, IL6, IL8, IL10, IL15, IL18, IL12B, IL1B, IL4R, IL8RB, ITGA6, LIF, LY6D, MMP2, MOG, NFKBIA, NOV, NTF4, PDGFB, PLAU, PLAUR, PNOC, PRKCA, PRL, PTGS2, RAC1, RAC2, S100A9, S1PR1, SELL, SELP, SEMA4D, SH2B1, SMA…	73
											Cell Death	cell death	cell death of neutrophils		0.00225	ANPEP, ANXA1, BCL2A1, CXCL2, CXCL12, CXCR4, FAS, IL6, IL8, IL1B, IL1RN, NR3C1, TNF, TREM1	14		affects cell movement of cells (108/149)	ABL1, ACTG1, ACTR3, ALOX5AP, ANPEP, ANXA1, APP, ARPC5, B4GALT1, BCAR1, C3, CALD1, CAPZA1, CAPZA2, CCL2, CCL5, CCL8, CCR1, CCR3, CD9, CD14, CD24, CD36, CD44, CD48, CD55, CD59, CD151, CHRNA7, CTSB, CX3CL1, CXCL2, CXCL12, CXCR4, DNAH9, DNAJA1, DUSP1, ENAH, ENPP2, ESR1, FABP4, FAS, FGL2, FN1, FOS, FOSL2, GAL3ST1, GNA11, GNAI2, GNAI3, GNAS, HRH1, IL6, IL8, IL10, IL18, IL12B, IL1B, IL8RB, IQGAP1, ITGA6…	108
											Cell Death	cell death	cell death of lymphoid cells		0.00231	FAS, HSPA5, LALBA, MYC, TNF, TXN	6		decreases cell movement of cells (42/149)	ABL1, ANXA1, CCL5, CCR1, CD9, CD69, CX3CL1, CXCL12, CXCL14, CXCR4, DLC1, DUSP1, EPHB2, ESR1, ESR2, FN1, HSPD1, IL6, IL8, IL10, IL15, IL18BP, IL1B, IL1RN, ITGAV, ITGB5, LRIG1, MYC, NME1, OPRD1, PRKCZ, PTN, SELP, SOCS3, SOD1, STARD13, THBS1, TLR4, TNF, TNFRSF6B, TSC1, TXN	42
											Cell Death	cell death	cell death of lymphatic system cells		0.0028	ANPEP, ANXA1, BAX, BCL2A1, CD44, CD69, CXCL2, CXCL12, CXCR4, EGR1, FAS, HOXA9, HSPA5, IL6, IL8, IL10, IL1B, IL1RN, LALBA, MYC, NR3C1, SHH, SPHK2, STAT1, TNF, TREM1, TXN	27		increases cell movement of cells (73/149)	ABL1, ANXA1, APP, BTN1A1, C3, CALR, CCL2, CCL5, CCL8, CCL20, CCR1, CD9, CD24, CD44, CD151, CLDN3, CRKL, CTTN, CX3CL1, CXCL2, CXCL6, CXCL12, CXCL14, CXCR4, ENPP2, ESR1, ETV4, FN1, FOS, HRH1, ID1, IL6, IL8, IL10, IL15, IL18, IL12B, IL1B, IL4R, IL8RB, ITGA6, LIF, LY6D, MMP2, MOG, NFKBIA, NOV, NTF4, PDGFB, PLAU, PLAUR, PNOC, PRKCA, PRL, PTGS2, RAC1, RAC2, S100A9, S1PR1, SELL, SELP, SEMA4D, SH2B1, SMA…	73
											Cell Death	survival	survival of cells		3.26e-09	ABCG2, ABL1, AGRN, AMH, ANTXR1, ANTXR2, APEX1, APP, ATP7A, B4GALT5, BAD, BAX, BCAR1, BCL3, BCL6, BCL2A1, BHLHB2, CA2, CASP7, CASP8, CASP9, CCL2, CCL5, CCNG1, CCR1, CD44, CD55, CD74, CDH5, CDK5, CDKN1A, CEBPB, CLDN3, CTF1, CX3CL1, CXCL12, DLK1, DUSP1, E2F4, EFNA5, EIF2S1, EIF4E, EPO, ERCC5, FAS, FDXR, FGF7, FN1, GRB2, HBZ, HDGF, HERPUD1, HES1, HIF1A, HLF (includes EG:3131), HMGA1, HMOX1, HSPA5, HS…	137		affects cell division process of eukaryotic cells (115/140)	ABL1, AHR, AKAP12, AMH, ATF3, BAX, BCL6, BHLHB2, BTG2, CAMKK1, CCNA2, CCNB1, CCND3, CCNG1, CD44, CD2AP, CDK5, CDK5RAP3 (includes EG:80279), CDKN1A, CEBPB, CEBPD, CHRNA7, CKS1B, CREM, CUL7 (includes EG:9820), DBI, DDX3X, DEGS1, DTD1, DUSP1, E2F4, EGR1, EIF2AK2, EMX2, EPO, ESR1, FASN, FGF7, FN1, FOS, GNAI1, GNAI2, GNAI3, GNL3, GSPT1, HES1, HIF1A, HMGA1, HSPA2, ID1, IER3, IGF1R, IGFBP5, IL6, IL15, I…	115
											Cell Death	survival	survival of eukaryotic cells		5.72e-09	ABCG2, ABL1, AGRN, AMH, ANTXR1, ANTXR2, APEX1, APP, ATP7A, B4GALT5, BAX, BCAR1, BCL3, BCL6, BCL2A1, BHLHB2, CA2, CASP7, CASP8, CASP9, CCL2, CCL5, CCNG1, CCR1, CD44, CD55, CD74, CDH5, CDK5, CDKN1A, CEBPB, CLDN3, CTF1, CX3CL1, CXCL12, DLK1, DUSP1, E2F4, EFNA5, EIF2S1, EIF4E, EPO, FAS, FDXR, FN1, GRB2, HBZ, HDGF, HERPUD1, HES1, HIF1A, HLF (includes EG:3131), HMGA1, HMOX1, HSPA5, HSPD1, IGF1R, IL6, I…	126		decreases cell division process of eukaryotic cells (36/140)	AHR, BAD, BANP, BAX, BCL3, BCL6, BHLHB2, CCND3, CDKN1A, DUSP1, E2F4, E2F6, EIF4E, EMX2, ESR1, ESR2, HES1, HIF1A, HMOX1, ID1, IGFBP5, IL6, IL15, IL1B, KRAS, LIF, LRIG1, MXD1, MYC, PLAC8, PLCG1, PPAP2A, SOX9, THBS1, TNF, WRN (includes EG:7486)	36
											Cell Death	survival	survival of normal cells		7.44e-07	AGRN, AMH, APEX1, APP, B4GALT5, BAX, BCAR1, BCL3, BCL6, BCL2A1, CASP7, CASP8, CASP9, CCL5, CCNG1, CCR1, CD44, CDH5, CDK5, CDKN1A, CEBPB, CTF1, CX3CL1, CXCL12, DLK1, E2F4, EFNA5, EIF4E, EPO, FAS, FN1, GRB2, HBZ, HDGF, HERPUD1, HIF1A, HLF (includes EG:3131), HMGA1, HSPD1, IGF1R, IL6, IL8, IL10, IL15, IL18, IL1B, ITGAV, ITPKB, JAG2, KRAS, KSR1, LEF1, LIF, MAPK8IP1, MPG, MYC, NFKBIA, NTF4, OLR1, PDIA…	83		increases cell division process of eukaryotic cells (38/140)	A2M, ABL1, APP, BAD, BAX, CCNA2, CCND3, CCNG1, CEBPB, CEBPD, CXCL12, E2F4, EPO, FAS, FGF7, FOS, GNAI3, GRB2, GRP, HMGA1, ID1, IER3, IL6, IL15, IL1B, ILKAP, KRAS, MAP3K8, MXD1, MYC, PPAP2C, PTHLH, PTN, RRAD, SHH, SOX9, TNF, TSLP	38
											Cell Death	survival	survival of tumor cell lines		2.39e-05	ABCG2, ABL1, ANTXR1, ANTXR2, APEX1, APP, BAX, BCL2A1, BHLHB2, CA2, CCL2, CD44, CD55, CD74, CDKN1A, CEBPB, CLDN3, CXCL12, DUSP1, FDXR, FN1, HMGA1, HMOX1, HSPA5, IL6, IL8, IL10, ING1, KRAS, LEF1, LIF, MPG, MYC, NFKB2, NOS2, NR3C1, NRAS, NTF4, PCNA, PLAU, PLAUR, PRKAA2, PTGS2, PTN, RAC1, RELB, SHFM1, SOD1, SOD2, STAT3, TNF, TNFRSF1A, TOP1, TRIM28, TXN	55		affects migration of normal cells (102/138)	ABL1, ADAM15, ANXA1, ARHGEF1, ARX, B4GALT1, BAX, BCAR1, C3, CCL2, CCL5, CCR1, CCR3, CD9, CD24, CD44, CD151, CDH5, CDK5, CNN2, CX3CL1, CXCL2, CXCL6, CXCL12, CXCR4, DPYSL2, ENG, EPHB2, ESAM, ESR2, FAS, FN1, GATA3, GNA11, GNAI2, GNAI3, GNAS, HIF1A, IL6, IL8, IL10, IL18, IL10RA, IL12B, IL1B, IL8RB, ITGA6, ITGA9, ITGAV, ITGB5, JAK1, LDLR, MAPK12, MMP2, MMP7, MRC2, MYC, NFKB2, NR2F2, NRP2, NT5E, OLR1, …	102
											Cell Death	survival	survival of cell lines		9.94e-05	ABCG2, ABL1, ANTXR1, ANTXR2, APEX1, APP, ATP7A, BAX, BCL2A1, BHLHB2, CA2, CASP9, CCL2, CD44, CD55, CD74, CDKN1A, CEBPB, CLDN3, CXCL12, DUSP1, EIF2S1, EPO, FDXR, FN1, HES1, HMGA1, HMOX1, HSPA5, IL6, IL8, IL10, IL15, IL1B, ING1, ITGAV, KRAS, LEF1, LIF, MGST1, MPG, MYC, NFKB2, NOS2, NR3C1, NRAS, NTF4, PCNA, PLAC8, PLAU, PLAUR, PLCG1, PLSCR1, PRKAA2, PTGS2, PTN, RAC1, RELB, S1PR1, SHFM1, SMPD1, SOD1,…	70		decreases migration of normal cells (36/138)	ADAM15, ADRB2, ANXA1, APP, CALCRL, CX3CL1, CXCL12, ENG, EPHB2, ERRFI1, FN1, HSPD1, IL8, IL10, IL15, IL1B, ITGAV, ITGB5, MXD1, MYC, NFIX, OPRD1, PLAU, PTHLH, RAMP2, SEMA4D, TGFBR2, THBS1, TIMP1, TNF, TNFRSF1A, TNFRSF6B, TPT1 (includes EG:7178), TSC1, TXN, WARS	36
											Cell Death	survival	survival of blood cells		0.000757	BAX, BCL3, BCL6, BCL2A1, CASP9, CD44, CEBPB, CXCL12, DLK1, EPO, FAS, FN1, HBZ, HIF1A, HLF (includes EG:3131), IL6, IL8, IL10, IL15, ITPKB, JAG2, LEF1, MYC, PRKCB, PRKCZ, RABGEF1, RAC2, RASA1, SHH, SMAD3, SNAI2, STAT1, STAT3, TNF, TNFRSF18, TSLP, XBP1	37		increases migration of normal cells (55/138)	AMOT, ANXA1, APP, C3, CCL2, CCL5, CCL8, CCL20, CCR1, CD69, CTGF, CX3CL1, CXCL2, CXCL6, CXCL12, CXCL14, CXCR4, DUSP1, FGF7, FN1, HRH1, ID1, IGFBP5, IL6, IL8, IL10, IL15, IL18, IL12B, IL1B, MGP, MTA1, NTF4, PAFAH1B1, PDGFB, PLAU, PLAUR, PNOC, PTN, RAC1, RAC2, S100A9, S1PR1, SELL, SELP, SEMA3E, STAT3, TGFBR2, THBS1, TLR4, TNF, TXN, VCAM1, XCL1, YARS	55
											Cell Death	survival	survival of leukocytes		0.00151	BAX, BCL3, BCL6, BCL2A1, CASP9, CD44, CEBPB, CXCL12, DLK1, FAS, FN1, HIF1A, HLF (includes EG:3131), IL6, IL10, IL15, ITPKB, LEF1, MYC, PRKCB, PRKCZ, RABGEF1, RAC2, RASA1, SHH, SMAD3, SNAI2, STAT1, STAT3, TNF, TNFRSF18, TSLP, XBP1	33		affects survival of cells (100/137)	ABCG2, ABL1, AGRN, ANTXR2, APEX1, APP, ATP7A, BAD, BAX, BCAR1, BCL3, BCL6, BCL2A1, BHLHB2, CA2, CASP8, CASP9, CCL5, CCNG1, CCR1, CD44, CDH5, CDK5, CDKN1A, CEBPB, CTF1, DUSP1, EFNA5, EIF2S1, EPO, ERCC5, FAS, FDXR, FGF7, FN1, GRB2, HIF1A, HMGA1, HMOX1, HSPA5, HSPD1, IGF1R, IL6, IL8, IL10, IL15, IL1B, ITGAV, ITPKB, KRAS, LEF1, LIF, LIMS1, MAP3K8, MAPK8IP1, MGST1, MPG, MTA1, MYC, NR3C1, NRAS, NTF4, O…	100
											Cell Death	inhibition	inhibition of apoptosis		4.57e-08	AATF, ANXA1, API5, BCL2A1, BECN1, BIRC3, BTG2, CABIN1, CCL2, CD59, CDKN1A, CEBPB, CFLAR, CITED2, CRYAB, DAD1, DHCR24, DNAJB9, DUSP1, ERC1, FAS, FN1, HMOX1, HSP90B1, HSPA5, HSPD1, IER3, IGF1R, IL6, IL1B, MAPK8IP1, NPM1 (includes EG:4869), NR3C1, PEA15, PRKCZ, PTMA, RASA1, RNF7, SEMA4D, SOCS2, SOCS3, SOD1, SOD2, SON, STAMBP, THBS1, TNF, TNFAIP8, TNFRSF18, TNFRSF6B, TPT1 (includes EG:7178), TXNDC1, …	53		decreases survival of cells (24/137)	ANTXR1, ANTXR2, APP, BAD, BAX, CCL5, CD55, E2F4, FAS, HMGA1, IL8, IL10, IL1B, ING1, MYC, NFKBIA, NOS2, NTF4, PDIA3, PEG3, PLSCR1, PTGS2, SOD1, TNF	24
											Cell Death	necrosis	necrosis		2.55e-06	ABL1, BCL2A1, CDKN1A, CTSB, CTSD, EGR1, FAS, FGL2, IL10, IL1B, IL1RN, KLF2, LDLR, MPG, MYC, NOS2, NPC1, NTF4, PDGFB, PLAU, PTMA, RIPK1, S100A9, SGCA, SHH, SOCS3, SOD1, TIMP1, TIMP3, TLR4, TNF, TNFRSF1A	32		increases survival of cells (68/137)	ABCG2, ABL1, AMH, ANTXR1, ANTXR2, APEX1, APP, ATP7A, B4GALT5, BAD, BAX, BCL3, BCL2A1, CASP7, CASP9, CCL2, CCL5, CD44, CD74, CDKN1A, CLDN3, CTF1, CX3CL1, CXCL12, DLK1, DUSP1, EIF4E, EPO, FN1, HBZ, HDGF, HERPUD1, HES1, HLF (includes EG:3131), HMOX1, HSPA5, IGF1R, IL6, IL8, IL10, IL15, IL18, IL1B, ITGAV, JAG2, KRAS, KSR1, LIF, MYC, NFKB2, NRAS, NTF4, OGT, PLAC8, PLCG1, PRKCA, PSMB5, PTHLH, PTN, RAC1…	68
											Cell Death	necrosis	necrosis of cell lines		0.000197	CDKN1A, CTSD, FAS, IL10, IL1B, MYC, RIPK1, S100A9, SOD1, TNF, TNFRSF1A	11		affects cell movement of eukaryotic cells (88/134)	ALOX5AP, ANPEP, ANXA1, APP, B4GALT1, C3, CCL2, CCL5, CCL8, CCR1, CCR3, CD9, CD14, CD24, CD36, CD44, CD48, CD55, CD59, CD151, CHRNA7, CTSB, CX3CL1, CXCL2, CXCL12, CXCR4, DNAJA1, DUSP1, ENAH, ESR1, FABP4, FAS, FN1, FOS, FOSL2, GAL3ST1, GNA11, GNAI2, GNAI3, GNAS, HRH1, IL6, IL8, IL10, IL18, IL12B, IL1B, IL8RB, ITGA6, ITGAV, ITGB5, LCP1, LDLR, MMP2, MOG, NFKB2, NOS2, NPC1, NRP2, PAFAH1B1, PLAU, PLAUR…	88
											Cell Death	necrosis	necrosis of eukaryotic cells		0.000217	BCL2A1, CDKN1A, CTSD, EGR1, FAS, FGL2, IL10, IL1B, IL1RN, KLF2, MPG, MYC, NOS2, PTMA, RIPK1, S100A9, SOCS3, SOD1, TIMP3, TLR4, TNF, TNFRSF1A	22		decreases cell movement of eukaryotic cells (38/134)	ABL1, ANXA1, CCR1, CD9, CD69, CX3CL1, CXCL12, CXCL14, DLC1, DUSP1, EPHB2, ESR1, ESR2, FN1, HSPD1, IL6, IL8, IL10, IL15, IL18BP, IL1B, IL1RN, ITGAV, ITGB5, LRIG1, MYC, NME1, OPRD1, PRKCZ, PTN, SELP, SOD1, STARD13, THBS1, TLR4, TNF, TNFRSF6B, TSC1	38
											Cell Death	cell viability	cell viability of eukaryotic cells		2.55e-06	ABCG2, ABL1, ANTXR1, ANTXR2, APP, BAD, BAX, BCL6, BCL2A1, CCL2, CD9, CD59, CDKN1A, CFLAR, CXCL12, ELK1, EPO, ESR1, FAS, FN1, FOS, FTH1, HMOX1, HSP90AB1, HSP90B1, HSPA5, IGF1R, IL10, IL15, IL1B, INSR, LIF, LMNA, NFKBIA, NOS2, NRAS, OGT, PSME3, SNRPE, SOCS2, SOCS3, SOD1, SOD2, STAT3, STX8, SUPT5H, THBS1, TNF, TNFAIP8, TNFRSF1A, VCAM1, XDH	52		increases cell movement of eukaryotic cells (71/134)	ABL1, ANXA1, APP, BTN1A1, C3, CALR, CCL2, CCL5, CCL8, CCL20, CCR1, CD9, CD24, CD44, CD151, CLDN3, CRKL, CTTN, CX3CL1, CXCL2, CXCL6, CXCL12, CXCL14, CXCR4, ENPP2, ESR1, ETV4, FN1, FOS, HRH1, ID1, IL6, IL8, IL10, IL15, IL12B, IL1B, IL4R, IL8RB, ITGA6, LIF, LY6D, MMP2, MOG, NFKBIA, NOV, NTF4, PDGFB, PLAU, PLAUR, PNOC, PRKCA, PRL, PTGS2, RAC1, RAC2, S100A9, S1PR1, SELL, SELP, SEMA4D, SMAD3, SOCS2, SR…	71
											Cell Death	cell viability	cell viability of cells		8.3e-06	ABCG2, ABL1, ANTXR1, ANTXR2, APP, BAD, BAX, BCL6, BCL2A1, CCL2, CD9, CD59, CDKN1A, CFLAR, CXCL12, EFNA4, ELK1, EPO, ESR1, FAS, FN1, FOS, FTH1, HMOX1, HSP90AB1, HSP90B1, HSPA5, IGF1R, IL10, IL15, IL1B, INSR, LIF, LMNA, NFKBIA, NOS2, NRAS, OGT, PSME3, SNRPE, SOCS2, SOCS3, SOD1, SOD2, STAT3, STX8, SUPT5H, THBS1, TNF, TNFAIP8, TNFRSF1A, VCAM1, XDH	53		affects cell stage (115/133)	AATF, ABL1, AHR, AKAP12, AMH, ANAPC11, APP, ATF3, BAD, BHLHB2, BTG2, BUB3, CALR, CAMK2G, CAMKK1, CCNA2, CCNB1, CCND3, CCNG1, CD44, CD2AP, CDC20, CDC2L2, CDC34 (includes EG:997), CDC5L, CDK5RAP3 (includes EG:80279), CDKN1A, CEBPB, CEBPD, CHRNA7, CKS1B, CREM, DDX3X, DEGS1, DTD1, DUSP1, E2F4, E2F6, EGR1, EIF2AK2, EPO, ERRFI1, FASN, FN1, FOS, GNAI1, GNAI2, GNAI3, GNL3, GRB2, GSPT1, HMGA1, HSP90AA1, H…	115
											Cell Death	cell viability	cell viability of tumor cell lines		0.000154	ABCG2, ANTXR2, APP, BAD, BAX, BCL6, BCL2A1, CCL2, CFLAR, EPO, FAS, FTH1, HMOX1, HSP90AB1, HSP90B1, HSPA5, IGF1R, IL10, IL1B, NFKBIA, SNRPE, SOCS3, SOD1, SOD2, STAT3, SUPT5H, THBS1, TNF, TNFAIP8, XDH	30		decreases cell stage (27/133)	AHR, ATF3, BAD, BAX, BCL3, BHLHB2, CCNB1, CCND3, CDKN1A, E2F6, ESR2, FN1, GNL3, HES1, HIF1A, HMOX1, IL6, IL1B, KRAS, LIF, MXD1, MYC, PLAC8, PLCG1, SMAD3, SOX9, TNF	27
											Cell Death	cell viability	cell viability of cell lines		0.000181	ABCG2, ABL1, ANTXR1, ANTXR2, APP, BAD, BAX, BCL6, BCL2A1, CCL2, CDKN1A, CFLAR, EPO, ESR1, FAS, FTH1, HMOX1, HSP90AB1, HSP90B1, HSPA5, IGF1R, IL10, IL1B, LMNA, NFKBIA, NRAS, SNRPE, SOCS2, SOCS3, SOD1, SOD2, STAT3, SUPT5H, THBS1, TNF, TNFAIP8, TNFRSF1A, XDH	38		increases cell stage (36/133)	ABL1, APP, BAD, BAX, CCNA2, CCND3, CCNG1, CDKN1A, CEBPB, CEBPD, CXCL12, E2F4, EGR1, EIF4E, FN1, FOS, GNAI3, HMGA1, ID1, IL6, IL1B, ILKAP, ITGAV, KRAS, MAP3K8, MXD1, MYC, NPM1 (includes EG:4869), PPAP2C, SHH, SOX9, TFDP1, TNF, TSLP, TXNL4B, UHRF1	36
											Cellular Movement	movement	movement of cells	Ý	4.28e-11	ABL1, ADAM15, ADAM19, ADRB2, AFAP1, AMD1, AMOT, ANPEP, ANXA1, APP, ARHGEF1, ARX, ASAP1, B4GALT1, BAX, BCAR1, C3, C5ORF13, CADM1, CALCRL, CAP1, CCL2, CCL5, CCL8, CCL20, CCR1, CCR3, CD9, CD24, CD36, CD44, CD69, CD151, CD2AP, CD99 (includes EG:4267), CDH5, CDK5, CDKN1A, CITED2, CNN1, CNN2, CRKL, CST6, CTGF, CTNND2, CTSB, CTTN, CX3CL1, CXCL2, CXCL6, CXCL12, CXCL14, CXCR4, DDX3X, DLC1, DPYSL2, DUSP1, …	203		affects growth of tumor cell lines (67/129)	ABL1, AKIRIN2, AKT1S1, ANXA1, BAX, BCAR1, BTG2, CCND3, CD44, CDKN1A, CEBPD, CKS1B, CTGF, CTSD, CUL7 (includes EG:9820), CXCR4, DEGS1, DLG5, EGR1, ESR1, ESR2, FTH1, GGT1, GRB2, HMGA1, HMOX1, HSPA5, ID1, IGF1R, IGFBP5, IL6, IL10, IL1B, INSR, ITGAV, LCP1, LEF1, LIF, MAPRE1, MYC, NOV, NR3C1, PLAUR, PRKAR1A, PRKCA, PRL, PTGS2, PTHLH, PTN, RAC1, SDC2, SEMA4D, SOCS3, SPI1, STAT1, STAT3, TAF7, TGFBR2, TI…	67
											Cellular Movement	movement	movement of eukaryotic cells		1.46e-10	ABL1, ADAM15, ADAM19, ADRB2, AFAP1, AMD1, AMOT, ANPEP, ANXA1, APP, ARHGEF1, ARX, ASAP1, B4GALT1, BAX, BCAR1, C3, C5ORF13, CADM1, CALCRL, CCL2, CCL5, CCL8, CCL20, CCR1, CCR3, CD9, CD24, CD36, CD44, CD69, CD151, CD99 (includes EG:4267), CDH5, CDK5, CDKN1A, CNN1, CNN2, CRKL, CST6, CTGF, CTNND2, CTSB, CTTN, CX3CL1, CXCL2, CXCL6, CXCL12, CXCL14, CXCR4, DDX3X, DPYSL2, DUSP1, EGR1, ENG, ENPP2, EPHB2, EP…	189		decreases growth of tumor cell lines (63/129)	AKAP12, AMH, ATF3, BAD, BAX, BCL6, BTG2, CALR, CD99 (includes EG:4267), CDKN1A, CEBPD, CREM, CTSD, DLC1, DYNC1H1, EGR1, EGR2, ESR1, FASN, FDXR, FTH1, GTPBP4, HMOX1, IER3, IGFBP5, IL6, IL10, IL18, IL1B, IL1RN, ILKAP, JMJD1B, KLF2, KRAS, LIF, MAP2K7, MTA1, MYC, NME1, NOS2, NOV, NRAS, PDIA3, PLAUR, PRKAR2B, PTGS2, PTHLH, RASSF4, RRAD, SLC19A1, SMARCE1, SOCS3, SOD2, SREBF1, TENC1, TGFBR2, THBS1, TIMP…	63
											Cellular Movement	movement	movement of cell lines		2.42e-10	ABL1, ADAM15, ADAM19, AFAP1, AMD1, ANPEP, APP, ASAP1, BCAR1, C3, C5ORF13, CADM1, CCL2, CCL5, CCL20, CCR1, CCR3, CD36, CD44, CD151, CD99 (includes EG:4267), CDKN1A, CNN1, CNN2, CRKL, CST6, CTNND2, CTSB, CTTN, CX3CL1, CXCL2, CXCL12, CXCR4, DDX3X, DPYSL2, EGR1, ENPP2, EPHB2, EPO, ERRFI1, ESR1, ESR2, ETV4, FABP7, FGF7, FN1, GNA11, GNAI3, GNG12, GRP, HIF1A, HOXA9, HSP90AB1, ID1, IGF1R, IGFBP5, IL6, IL…	107		increases growth of tumor cell lines (42/129)	ABL1, ACSL5, ACVR2A, BCAR1, CXCL12, EEF2K, EIF4E, ELK1, EPO, ESR1, FGF7, FN1, GRP, HMGA1, HMGA2, IGFBP5, IL6, IL8, IL15, IL18, KRAS, MAPRE1, MMP7, MTA1, MTA2, MYC, NME1, PFN1, PLAU, PRL, PTGS2, RRAD, SDC2, SFRS2, SHH, SLC3A2, SOCS3, TNF, TNFAIP8, TXN, XBP1, ZNF639	42
											Cellular Movement	movement	movement of tumor cell lines		1.51e-06	ADAM15, AFAP1, ANPEP, BCAR1, C5ORF13, CCL2, CCL5, CD36, CD44, CD151, CD99 (includes EG:4267), CNN1, CRKL, CST6, CX3CL1, CXCL2, CXCL12, CXCR4, DPYSL2, EGR1, ENPP2, EPHB2, EPO, ESR1, ESR2, ETV4, FABP7, FN1, GNAI3, GRP, ID1, IGF1R, IGFBP5, IL6, IL8, IL15, IL15RA, INSR, ITGA6, ITGA9, ITGAV, ITGB5, MME, MMP2, NME1, NOV, PLAU, PLAUR, PRKCA, PRL, PTHLH, PTN, RAC1, REST, SDC2, SDCBP, SEMA4D, SLC9A3R2, SO…	68		affects immune response (107/129)	A2M, ACR, AGRN, AKIRIN2, AP3B1, ATP6V0A2, B2M, BAX, BCL6, BECN1, C3, CALR, CASP8, CBARA1, CBLB, CCL5, CCL20, CCR1, CD14, CD48, CD59, CD69, CD74, CD164, CDK5, CDKN1A, CEBPB, CHRNA7, CST3, CST7, CTGF, CTSC, CX3CL1, CXCL6, CXCL12, CXCR4, CYP11B1, FABP4, FAS, FGF7, FN1, FTH1, GATA3, HLA-DRA, HPRT1, HRH1, HSF1, HSP90B1, HSPD1, IFITM3, IGF1R, IL6, IL8, IL10, IL15, IL18, IL10RB, IL12B, IL15RA, IL1B, IL1…	107
											Cellular Movement	migration	migration of cells		1.84e-10	ABL1, ADAM15, ADAM19, ADRB2, AFAP1, AMOT, ANPEP, ANXA1, APP, ARHGEF1, ARX, ASAP1, B4GALT1, BAX, BCAR1, C3, C5ORF13, CALCRL, CAP1, CCL2, CCL5, CCL8, CCL20, CCR1, CCR3, CD9, CD24, CD36, CD44, CD69, CD151, CD2AP, CD99 (includes EG:4267), CDH5, CDK5, CDKN1A, CITED2, CNN2, CRKL, CST6, CTGF, CTSB, CTTN, CX3CL1, CXCL2, CXCL6, CXCL12, CXCL14, CXCR4, DDX3X, DLC1, DPYSL2, DUSP1, EGR1, ENG, ENPP2, EPHB2, EP…	198		decreases immune response (10/129)	ANXA1, EGR2, FAS, IL10, IL15, IL1RN, THBS1, TNC, TNF, TNFRSF1A	10
											Cellular Movement	migration	migration of eukaryotic cells	Ý	6.89e-10	ABL1, ADAM15, ADAM19, ADRB2, AFAP1, AMOT, ANPEP, ANXA1, APP, ARHGEF1, ARX, ASAP1, B4GALT1, BAX, BCAR1, C3, C5ORF13, CALCRL, CCL2, CCL5, CCL8, CCL20, CCR1, CCR3, CD9, CD24, CD36, CD44, CD69, CD151, CD99 (includes EG:4267), CDH5, CDK5, CDKN1A, CNN2, CRKL, CST6, CTGF, CTSB, CTTN, CX3CL1, CXCL2, CXCL6, CXCL12, CXCL14, CXCR4, DDX3X, DPYSL2, DUSP1, EGR1, ENG, ENPP2, EPHB2, EPO, ERRFI1, ESAM, ESR1, ESR2…	184		increases immune response (46/129)	ABL1, APP, C3, CCL2, CCL5, CCL8, CD14, CD44, CXCL6, EPO, FN1, GATA3, HLA-DRA, HSP90B1, HSPA4, HSPD1, IER3, IL6, IL8, IL10, IL15, IL18, IL12B, IL15RA, IL1B, IL1RN, KIR3DL1, LTF, MGST1, MOG, MYC, PRL, PTGS2, PTPRC, SELL, SEMA4D, THBS1, THY1, TLR2, TLR4, TNF, TPT1 (includes EG:7178), TRAF3, TREM1, TSLP, VCAM1	46
											Cellular Movement	migration	migration of cell lines		3.06e-09	ABL1, ADAM15, ADAM19, AFAP1, ANPEP, APP, ASAP1, BCAR1, C3, C5ORF13, CCL2, CCL5, CCL20, CCR1, CCR3, CD36, CD44, CD151, CD99 (includes EG:4267), CDKN1A, CNN2, CRKL, CST6, CTSB, CTTN, CX3CL1, CXCL2, CXCL12, CXCR4, DDX3X, DPYSL2, EGR1, ENPP2, EPHB2, EPO, ERRFI1, ESR1, ESR2, ETV4, FABP7, FGF7, FN1, GNA11, GNAI3, GNG12, GRP, HIF1A, HOXA9, HSP90AB1, ID1, IGF1R, IGFBP5, IL6, IL8, IL15, IL15RA, INSR, ITGA…	102		affects survival of eukaryotic cells (90/126)	ABCG2, ABL1, AGRN, ANTXR2, APEX1, APP, BAX, BCAR1, BCL3, BCL6, BCL2A1, BHLHB2, CA2, CASP8, CASP9, CCL5, CCNG1, CCR1, CD44, CDH5, CDK5, CDKN1A, CEBPB, CTF1, DUSP1, EFNA5, EIF2S1, EPO, FAS, FDXR, GRB2, HIF1A, HMGA1, HMOX1, HSPA5, HSPD1, IGF1R, IL6, IL8, IL10, IL15, IL1B, ITGAV, ITPKB, KRAS, LEF1, LIF, MAPK8IP1, MGST1, MPG, MYC, NR3C1, NRAS, NTF4, OLR1, PCNA, PLAU, PLAUR, POU2F1, PRKAA2, PRKCA, PRKC…	90
											Cellular Movement	migration	migration of normal cells		4.74e-07	ABL1, ADAM15, ADRB2, AMOT, ANXA1, APP, ARHGEF1, ARX, B4GALT1, BAX, BCAR1, C3, CALCRL, CCL2, CCL5, CCL8, CCL20, CCR1, CCR3, CD9, CD24, CD44, CD69, CD151, CDH5, CDK5, CNN2, CTGF, CX3CL1, CXCL2, CXCL6, CXCL12, CXCL14, CXCR4, DPYSL2, DUSP1, ENG, EPHB2, ERRFI1, ESAM, ESR2, FAS, FGF7, FN1, GATA3, GNA11, GNAI2, GNAI3, GNAS, HIF1A, HRH1, HSPD1, ID1, IGFBP5, IL6, IL8, IL10, IL15, IL18, IL10RA, IL12B, IL1B…	138		decreases survival of eukaryotic cells (23/126)	ANTXR1, ANTXR2, APP, BAX, CCL5, CD55, E2F4, FAS, HMGA1, IL8, IL10, IL1B, ING1, MYC, NFKBIA, NOS2, NTF4, PDIA3, PEG3, PLSCR1, PTGS2, SOD1, TNF	23
											Cellular Movement	migration	migration of tumor cell lines		2.03e-06	ADAM15, AFAP1, ANPEP, BCAR1, C5ORF13, CCL2, CCL5, CD36, CD44, CD151, CD99 (includes EG:4267), CRKL, CST6, CX3CL1, CXCL2, CXCL12, CXCR4, DPYSL2, EGR1, ENPP2, EPHB2, EPO, ESR1, ESR2, ETV4, FABP7, FN1, GNAI3, GRP, ID1, IGF1R, IGFBP5, IL6, IL8, IL15, IL15RA, INSR, ITGA6, ITGA9, ITGAV, ITGB5, MME, MMP2, NME1, NOV, PLAU, PLAUR, PRKCA, PRL, PTHLH, PTN, RAC1, REST, SDC2, SDCBP, SEMA4D, SLC9A3R2, SOCS3, S…	67		increases survival of eukaryotic cells (61/126)	ABCG2, ABL1, AMH, ANTXR1, ANTXR2, APEX1, APP, ATP7A, B4GALT5, BCL3, BCL2A1, CASP7, CASP9, CCL2, CCL5, CD44, CD74, CDKN1A, CLDN3, CTF1, CX3CL1, CXCL12, DLK1, DUSP1, EIF4E, EPO, FN1, HBZ, HDGF, HERPUD1, HES1, HLF (includes EG:3131), HMOX1, HSPA5, IGF1R, IL6, IL8, IL10, IL15, IL18, IL1B, ITGAV, JAG2, KRAS, KSR1, LIF, MYC, NFKB2, NRAS, NTF4, PLAC8, PLCG1, PTN, SHH, SNAI2, SOD2, TIMP1, TNF, TNFRSF1A, …	61
											Cellular Movement	migration	migration of leukocytes	Ý	6.73e-06	ANXA1, APP, ARHGEF1, B4GALT1, C3, CCL2, CCL5, CCL8, CCL20, CCR1, CCR3, CD24, CD44, CD69, CD151, CNN2, CX3CL1, CXCL2, CXCL6, CXCL12, CXCL14, CXCR4, DPYSL2, FAS, FN1, GNA11, GNAI2, GNAI3, GNAS, HRH1, HSPD1, IL6, IL8, IL10, IL15, IL18, IL10RA, IL12B, IL1B, IL8RB, ITGA6, ITGAV, JAK1, LDLR, MMP7, NFKB2, NT5E, OPRD1, PAFAH1B1, PLAU, PLAUR, PNOC, PRKCA, PRKCB, RAC1, RAC2, S100A9, S1PR1, SAA3, SELL, SELP…	79		affects cell stage of cells (107/125)	AATF, ABL1, AHR, AKAP12, AMH, APP, ATF3, BAD, BHLHB2, BTG2, BUB3, CALR, CAMK2G, CAMKK1, CCNA2, CCNB1, CCND3, CCNG1, CD44, CD2AP, CDC20, CDC2L2, CDC34 (includes EG:997), CDC5L, CDK5RAP3 (includes EG:80279), CDKN1A, CEBPB, CEBPD, CHRNA7, CKS1B, CREM, DDX3X, DEGS1, DTD1, DUSP1, E2F4, E2F6, EGR1, EIF2AK2, EPO, ERRFI1, FASN, FN1, FOS, GNAI1, GNAI2, GNAI3, GNL3, GRB2, GSPT1, HMGA1, HSP90AA1, HSPA2, IGF…	107
											Cellular Movement	migration	migration of phagocytes		4.87e-05	ANXA1, CCL2, CCL5, CCL20, CCR1, CNN2, CX3CL1, CXCL2, CXCL6, CXCL12, FAS, FN1, IL6, IL8, IL10, IL12B, IL1B, IL8RB, ITGAV, JAK1, LDLR, MMP7, PLAU, RAC1, RAC2, S100A9, SELL, SELP, SEMA4D, TLR2, TLR4, TNF, TNFRSF1A, TXN, VCAM1	35		decreases cell stage of cells (26/125)	AHR, ATF3, BAD, BAX, BCL3, BHLHB2, CCNB1, CCND3, CDKN1A, E2F6, ESR2, GNL3, HES1, HIF1A, HMOX1, IL6, IL1B, KRAS, LIF, MXD1, MYC, PLAC8, PLCG1, SMAD3, SOX9, TNF	26
											Cellular Movement	migration	migration of endothelial cells	­	9.59e-05	ADAM15, AMOT, CCL2, CD9, CD151, CDH5, CXCL12, ENG, ESAM, FN1, ID1, IL8, IL1B, IL8RB, ITGA9, ITGAV, MAPK12, MGP, MMP2, MXD1, MYC, OLR1, PDGFB, PLAU, PLAUR, PRKCA, PTGS2, PTHLH, RAC1, S100A2, S1PR1, SEMA3E, TGFBR2, THBS1, TIMP1, TNF, VCAM1, WARS	38		increases cell stage of cells (36/125)	ABL1, APP, BAD, BAX, CCNA2, CCND3, CCNG1, CDKN1A, CEBPB, CEBPD, CXCL12, E2F4, EGR1, EIF4E, FN1, FOS, GNAI3, HMGA1, ID1, IL6, IL1B, ILKAP, ITGAV, KRAS, MAP3K8, MXD1, MYC, NPM1 (includes EG:4869), PPAP2C, SHH, SOX9, TFDP1, TNF, TSLP, TXNL4B, UHRF1	36
											Cellular Movement	migration	migration of breast cancer cell lines		0.000154	CST6, CXCL12, CXCR4, EPO, FN1, IGF1R, IGFBP5, IL6, IL8, ITGA6, ITGAV, ITGB5, MMP2, NME1, PLAU, PLAUR, PRL, PTHLH, SDCBP, SEMA4D, SPHK2, TIMP1, TNFAIP8, TNN, VASP, WWTR1	26		affects developmental process of blood cells (88/121)	ADAR, ADD1, APP, ATP7A, B2M, BAX, BCL3, BCL6, CASP8, CBFA2T3, CCND3, CCR1, CD9, CD24, CD44, CD69, CD74, CDKN1A, CHD4, CTBP1, CXCL12, CXCR4, E2F4, EGR1, EGR2, EPO, ESR1, FAS, FN1, FOS, GATA3, GRB2, HBZ, HDAC7, HIF1A, HOXA9, HSP90B1, IFIH1, IL6, IL10, IL15, IL18, IL10RA, IL12B, IL15RA, IL1B, IL4R, ITPKB, JAG2, JAK1, KRAS, LAT, MOG, MYC, NFKB2, NFYA, NP, PATZ1, PLSCR1, PRKX, PTGS2, PTPRC, RASA1, RAS…	88
											Cellular Movement	migration	migration of neutrophils	ÝÝ	0.000179	ANXA1, CCR1, CNN2, CXCL2, CXCL6, FAS, FN1, IL6, IL8, IL1B, IL8RB, MMP7, PLAU, RAC1, S100A9, SELL, SELP, TLR4, TNF, TNFRSF1A, TXN, VCAM1	22		decreases developmental process of blood cells (34/121)	ABL1, BCL6, BTG1, C1QC, CCL2, CD74, EGR1, EIF4E, ESR1, FOS, GATA3, HOXA9, IL6, IL8, IL10, IL15, IL1RN, ITGAV, LIF, LMO2, NFKBIA, NFYA, PICALM, PRKCA, SHH, SOCS3, SOD1, SPI1, STAT1, STAT3, TIMP1, TNF, TNFRSF1A, ZFP36	34
											Cellular Movement	migration	migration of bone marrow cells	ÝÝ	0.000203	ANXA1, BCAR1, CCL5, CCR1, CCR3, CNN2, CXCL2, CXCL6, CXCL12, CXCR4, FAS, FN1, HIF1A, IL6, IL8, IL1B, IL8RB, MMP7, PLAU, PLAUR, RAC1, S100A9, SELL, SELP, TLR4, TNF, TNFRSF1A, TXN, VCAM1	29		increases developmental process of blood cells (54/121)	ABL1, ACVR2A, AP3B1, BAD, BCL6, BTG2, CCL2, CCNA2, CCND3, CD14, CD74, CDKN1A, CEBPD, CXCL12, E2F4, EGR1, EGR2, EPO, FAS, FOS, GATA3, HIF1A, HRH1, HSP90AA1, HSP90B1, HSPB2, HSPD1, ID1, IGF1R, IL6, IL8, IL10, IL15, IL18, IL12B, IL15RA, IL1B, IL4R, ITPKB, JUNB, LAT, LIF, NP, PRL, PTPRC, SPI1, TGFBR2, TLR4, TNF, TRAF6, TREM1, TSLP, TXN, XBP1	54
											Cellular Movement	migration	migration of lymphocytes		0.000234	ARHGEF1, CCL2, CCL5, CCL8, CCL20, CCR1, CD44, CD69, CX3CL1, CXCL12, CXCR4, DPYSL2, FN1, GNAI2, GNAI3, HSPD1, IL8, IL10, IL15, ITGA6, LDLR, NFKB2, NT5E, PLAU, S1PR1, SPHK2, THBS1, TIMP1, TNF, TNFRSF1A, VCAM1, XCL1	32		affects cell division process of cell lines (94/119)	ABL1, AHR, AKAP12, AMH, BAX, BHLHB2, BTG2, CAMKK1, CCNA2, CCNB1, CCND3, CCNG1, CD44, CD2AP, CDK5RAP3 (includes EG:80279), CDKN1A, CEBPB, CEBPD, CHRNA7, CKS1B, CREM, CUL7 (includes EG:9820), DBI, DDX3X, DEGS1, DTD1, DUSP1, E2F4, EGR1, EIF2AK2, EPO, ESR1, FASN, FN1, GNAI1, GNAI2, GNAI3, GNL3, GSPT1, HMGA1, ID1, IER3, IGF1R, IGFBP5, IL6, IL1B, ING1, INSR, ITGAV, LEF1, LIF, LMNA, MAP2K7, MEN1, MITF, …	94
											Cellular Movement	migration	migration of endothelial cell lines		0.000234	CD151, CNN2, CTSB, CXCL12, FN1, GNA11, HIF1A, HOXA9, HSP90AB1, ID1, IL8, ITGA9, ITGAV, KLF2, NCL, PTGS2, PTN, RAC1, S1PR1, SDC2, SEMA3E, TGFBI, TNC, TNF, TNFRSF6B	25		decreases cell division process of cell lines (31/119)	AHR, BAD, BANP, BAX, BCL3, BCL6, BHLHB2, CCND3, CDKN1A, DUSP1, E2F6, ESR1, ESR2, HES1, HIF1A, HMOX1, ID1, IGFBP5, IL6, IL1B, LIF, LRIG1, MXD1, MYC, PLAC8, PLCG1, PPAP2A, SOX9, THBS1, TNF, WRN (includes EG:7486)	31
											Cellular Movement	migration	migration of lymphatic system cells		0.000364	ANXA1, BCAR1, CCL5, CCR1, CCR3, CNN2, CXCL2, CXCL6, CXCL12, CXCR4, FAS, FN1, HIF1A, IL6, IL8, IL1B, IL8RB, ITGA9, MMP7, PLAU, PLAUR, RAC1, S100A9, SELL, SELP, TLR4, TNF, TNFRSF1A, TXN, VCAM1	30		increases cell division process of cell lines (28/119)	ABL1, APP, BAX, CCNA2, CCND3, CCNG1, CEBPB, CXCL12, EPO, FGF7, FOS, GNAI3, GRP, HMGA1, ID1, IER3, IL6, ILKAP, KRAS, MAP3K8, MXD1, MYC, PPAP2C, PTHLH, PTN, RRAD, SOX9, TNF	28
											Cellular Movement	migration	migration of granulocytes	ÝÝ	0.000401	ANXA1, CCL5, CCR1, CCR3, CNN2, CXCL2, CXCL6, CXCL12, FAS, FN1, IL6, IL8, IL1B, IL8RB, MMP7, PLAU, PLAUR, RAC1, S100A9, SELL, SELP, TLR4, TNF, TNFRSF1A, TXN, VCAM1	26		affects hematological process (94/115)	ADAR, ATP7A, B2M, BAX, BCL3, BCL6, C3, CASP8, CBFA2T3, CCND3, CCR1, CD9, CD24, CD36, CD44, CD59, CD69, CD74, CHD4, CTBP1, CX3CL1, CXCL12, CXCR4, DUSP1, E2F4, EGR1, EGR2, ENG, EPO, F13A1, FAS, FN1, FOS, GATA3, GNAI2, GRB2, HDAC7, HIF1A, HSP90B1, IL6, IL8, IL10, IL15, IL18, IL12B, IL15RA, IL1B, IL4R, ITPKB, JAG2, JAK1, KRAS, LAT, MEN1, MOG, MYC, NFKB2, NFYA, NP, NPC1, NRAS, PATZ1, PGM3, PICALM, PLC…	94
											Cellular Movement	migration	migration of prostate cancer cell lines		0.000482	ADAM15, AFAP1, BCAR1, CXCL12, CXCR4, ESR2, FN1, GRP, ID1, IGF1R, IL8, IL15, IL15RA, MME, PTN	15		decreases hematological process (25/115)	ABL1, BCL6, C1QC, CD74, EGR1, EIF4E, GATA3, HOXA9, IL6, IL10, IL15, IL1RN, LTF, NFKBIA, NFYA, PICALM, SHH, SOCS3, SOD1, SPI1, STAT1, STAT3, TNF, TNFRSF1A, ZFP36	25
											Cellular Movement	migration	migration of smooth muscle cells	ÝÝ	0.000491	CALCRL, CCL2, CCL5, DUSP1, FN1, IGFBP5, IL6, IL18, IL1B, ITGB5, LDLR, MYC, PLAU, PLAUR, PTGS2, RAMP2, S1PR1, THBS1, TIMP1, TNF, TPT1 (includes EG:7178)	21		increases hematological process (37/115)	AP3B1, BAD, CCL5, CD14, CD74, CEBPD, CXCL12, EGR1, EGR2, EPO, FOS, GATA3, HSP90AA1, HSPD1, ID1, IGF1R, IL6, IL8, IL10, IL15, IL18, IL12B, IL4R, ITPKB, LAT, LIF, NFYA, NP, PTPRC, SPI1, TGFBR2, THBS1, TNF, TRAF6, TREM1, TSLP, XBP1	37
											Cellular Movement	migration	migration of mononuclear leukocytes		0.00107	ARHGEF1, CCL2, CCL5, CCL8, CCL20, CCR1, CD44, CD69, CX3CL1, CXCL12, CXCR4, DPYSL2, FN1, GNAI2, GNAI3, HSPD1, IL8, IL10, IL15, ITGA6, ITGAV, JAK1, LDLR, NFKB2, NT5E, PLAU, S1PR1, SEMA4D, SPHK2, THBS1, TIMP1, TNF, TNFRSF1A, VCAM1, XCL1	35		affects cell cycle progression (95/112)	AATF, ABL1, AHR, ANAPC11, ANXA1, ATF3, BAD, BAX, BCL6, BCL2A1, BUB3, CALR, CCNA2, CCNB1, CCND3, CCNG1, CCNI, CD44, CDC20, CDC2L2, CDK5, CDKN1A, CUL7 (includes EG:9820), E2F4, EGR1, EIF2AK2, EPO, ERRFI1, ESR1, FASN, FGF7, FOS, FOSL2, HIF1A, HSP90AA1, HSPA8, ID1, IER3, IGF1R, IL6, IL8, IL12B, IL1B, ING1, INSR, JUNB, KAT2B, LEF1, LIF, LMNA, MAPK12, MEN1, MITF, MYC, MYF5, NFKBIA, NOLC1, NPM1 (include…	95
											Cellular Movement	infiltration	infiltration of phagocytes	­	1.71e-08	ALOX5AP, ANXA1, B4GALT1, BTN1A1, C3, CCL2, CD36, CD44, CD55, CTSB, CXCL2, DUSP1, FABP4, FAS, GAL3ST1, IL6, IL8, IL10, IL18, IL1B, IL1RN, IL8RB, LDLR, MOG, NFKBIA, NOS2, PLAU, PPT2, PRKCA, PTGS2, SELL, SELP, SMAD3, SOCS3, SREBF1, TGFBR2, TLR2, TLR4, TNF, TNFRSF18, TNFRSF1A, XCL1	42		decreases cell cycle progression (19/112)	AHR, BANP, BCL6, CDC20, CDK5, CDKN1A, DUSP1, E2F4, ESR1, GNL3, HMOX1, ID1, IL6, ILKAP, LRIG1, MXD1, MYC, SMAD3, TNF	19
											Cellular Movement	infiltration	infiltration of neutrophils	­	9.99e-08	ALOX5AP, ANXA1, B4GALT1, C3, CD36, CD44, CD55, CTSB, CXCL2, DUSP1, FABP4, FAS, IL6, IL8, IL10, IL18, IL1B, IL1RN, IL8RB, NFKBIA, NOS2, PRKCA, PTGS2, SELL, SELP, SOCS3, TGFBR2, TLR2, TLR4, TNF, TNFRSF18, TNFRSF1A, XCL1	33		increases cell cycle progression (20/112)	APP, ATF3, CALR, CCNA2, CITED2, CXCL12, FAS, FOS, GNAI3, GRP, IER3, IL6, IL1B, MYC, PCNA, PTHLH, RPS15A, RRAD, TNF, TSLP	20
											Cellular Movement	infiltration	infiltration of leukocytes	­	2.72e-07	ALOX5AP, ANXA1, B4GALT1, BTN1A1, C3, CCL2, CCR1, CD36, CD44, CD48, CD55, CTSB, CXCL2, CXCL12, DUSP1, ESR1, FABP4, FAS, GAL3ST1, IL6, IL8, IL10, IL18, IL12B, IL18BP, IL1B, IL1RN, IL4R, IL8RB, LDLR, MMP2, MOG, NFKBIA, NOS2, PLAU, PPT2, PRKCA, PTGS2, SELL, SELP, SMAD3, SOCS3, SREBF1, STAT3, TGFBR2, TLR2, TLR4, TNF, TNFRSF18, TNFRSF1A, TNFRSF6B, XCL1	52		affects cell movement of normal cells (79/111)	ALOX5AP, ANXA1, APP, B4GALT1, C3, CCL2, CCL5, CCR1, CCR3, CD14, CD36, CD44, CD48, CD55, CD59, CD151, CHRNA7, CTSB, CX3CL1, CXCL2, CXCL12, CXCR4, DNAJA1, DUSP1, ENAH, ESR1, FABP4, FAS, FN1, FOS, GAL3ST1, GNA11, GNAI2, GNAI3, GNAS, IL6, IL8, IL10, IL18, IL12B, IL1B, IL8RB, ITGA6, ITGAV, ITGB5, LDLR, MMP2, MOG, NFKB2, NOS2, NPC1, NRP2, PAFAH1B1, PLAU, PLAUR, PPT2, PRKCA, PRKCB, PTGS2, RAC1, RAC2, S1…	79
											Cellular Movement	infiltration	infiltration of cells	Ý	3.15e-07	ALOX5AP, ANXA1, B4GALT1, BTN1A1, C3, CCL2, CCR1, CD36, CD44, CD48, CD55, CTSB, CXCL2, CXCL12, DUSP1, ESR1, FABP4, FAS, FGL2, GAL3ST1, IL6, IL8, IL10, IL18, IL12B, IL18BP, IL1B, IL1RN, IL4R, IL8RB, LDLR, LIF, MMP2, MOG, NFKBIA, NOS2, NPC1, PLAU, PPT2, PRKCA, PTGS2, PTN, SELL, SELP, SMAD3, SOCS3, SREBF1, STAT3, TGFBR2, TLR2, TLR4, TNF, TNFRSF18, TNFRSF1A, TNFRSF6B, XCL1	56		decreases cell movement of normal cells (24/111)	ANXA1, CCR1, CX3CL1, CXCL12, CXCL14, EPHB2, FN1, HSPD1, IL6, IL8, IL10, IL15, IL18BP, IL1B, IL1RN, MYC, OPRD1, PRKCZ, SELP, THBS1, TLR4, TNF, TNFRSF6B, TSC1	24
											Cellular Movement	infiltration	infiltration of eukaryotic cells		4.6e-07	ALOX5AP, ANXA1, B4GALT1, BTN1A1, C3, CCL2, CCR1, CD36, CD44, CD48, CD55, CTSB, CXCL2, CXCL12, DUSP1, ESR1, FABP4, FAS, GAL3ST1, IL6, IL8, IL10, IL18, IL12B, IL18BP, IL1B, IL1RN, IL4R, IL8RB, LDLR, MMP2, MOG, NFKBIA, NOS2, NPC1, PLAU, PPT2, PRKCA, PTGS2, PTN, SELL, SELP, SMAD3, SOCS3, SREBF1, STAT3, TGFBR2, TLR2, TLR4, TNF, TNFRSF18, TNFRSF1A, TNFRSF6B, XCL1	54		increases cell movement of normal cells (53/111)	ANXA1, APP, BTN1A1, C3, CALR, CCL2, CCL5, CCL8, CCL20, CD44, CRKL, CX3CL1, CXCL2, CXCL6, CXCL12, CXCL14, CXCR4, ENPP2, ESR1, HRH1, IL6, IL8, IL10, IL15, IL12B, IL1B, IL4R, MOG, NFKBIA, NOV, NTF4, PDGFB, PLAU, PLAUR, PNOC, PRKCA, PTGS2, RAC1, RAC2, S100A9, S1PR1, SELL, SELP, SEMA4D, SMAD3, SREBF1, TGFBR2, THBS1, TLR4, TNF, TXN, XCL1, YARS	53
											Cellular Movement	infiltration	infiltration of granulocytes	­	5.04e-07	ALOX5AP, ANXA1, B4GALT1, C3, CCR1, CD36, CD44, CD48, CD55, CTSB, CXCL2, DUSP1, FABP4, FAS, IL6, IL8, IL10, IL18, IL12B, IL1B, IL1RN, IL4R, IL8RB, NFKBIA, NOS2, PRKCA, PTGS2, SELL, SELP, SOCS3, TGFBR2, TLR2, TLR4, TNF, TNFRSF18, TNFRSF1A, XCL1	37		affects proliferation of tumor cell lines (68/109)	AATF, ACACA, AFAP1, AHR, ANG, BAD, BAX, BCL6, CASP8, CCL2, CCND3, CD24, CD44, CDK5, CDKN1A, CNN2, COMP, CTGF, CTSB, DDX5, DDX17, DDX21, EGR1, EPO, ESR1, ESR2, FASN, FN1, FOS, GRB2, HMGA1, HMOX1, ID1, IGF1R, IL6, IL8, IL15, IMMT, ING1, INSR, ITGAV, ITGB5, JAK1, JUNB, KRAS, LDHA, LEF1, MYC, NOS2, NR3C1, PATZ1, PCNA, PLAUR, PRKCA, PRKCB, PRL, PTGS2, PTHLH, PTMA, PTN, RAC1, SHH, SOD2, STAT3, TIMP3, T…	68
											Cellular Movement	infiltration	infiltration of normal cells		7.09e-07	ALOX5AP, ANXA1, B4GALT1, BTN1A1, C3, CCL2, CCR1, CD36, CD44, CD48, CD55, CTSB, CXCL2, CXCL12, DUSP1, ESR1, FABP4, FAS, GAL3ST1, IL6, IL8, IL10, IL18, IL12B, IL18BP, IL1B, IL1RN, IL4R, IL8RB, LDLR, MMP2, MOG, NFKBIA, NOS2, NPC1, PLAU, PPT2, PRKCA, PTGS2, SELL, SELP, SMAD3, SOCS3, SREBF1, STAT3, TGFBR2, TLR2, TLR4, TNF, TNFRSF18, TNFRSF1A, TNFRSF6B, XCL1	53		decreases proliferation of tumor cell lines (37/109)	AATF, AMH, ANXA1, ARIH2, BAD, CD44, CDKN1A, CEBPB, CNN1, CST6, DLC1, ESR1, ESR2, FGFRL1, HES1, HMOX1, IGF1R, IL6, JUNB, KLF2, KLF10, LIF, MAPK12, MEG3 (includes EG:55384), MTA1, MYC, NCL, NOV, PTHLH, SOCS3, SOD2, SOX9, STARD13, STAT3, TGFBR2, THBS1, TNF	37
											Cellular Movement	cell movement	cell movement of phagocytes	Ý	6.27e-08	ALOX5AP, ANXA1, APP, B4GALT1, BTN1A1, C3, CCL2, CCL5, CCL8, CD36, CD44, CD55, CD151, CRKL, CTSB, CX3CL1, CXCL2, CXCL6, CXCL12, CXCL14, CXCR4, DUSP1, FABP4, FAS, GAL3ST1, GNAI2, GNAI3, IL6, IL8, IL10, IL18, IL12B, IL1B, IL1RN, IL8RB, LDLR, MOG, NFKBIA, NOS2, OPRD1, PLAU, PLAUR, PNOC, PPT2, PRKCA, PRKCB, PRKCZ, PTGS2, RAC1, RAC2, S100A9, SAA3, SELL, SELP, SMAD3, SOCS3, SPI1, SREBF1, TGFBR2, TLR2, T…	66		increases proliferation of tumor cell lines (40/109)	ABL1, AHR, BCAR1, CCL20, CD24, CDKN1A, COMP, CTGF, CXCL12, CXCR4, EPO, ESR1, FGF7, FN1, GRP, ID1, IGF1R, IGFBP5, IL6, IL8, IL10, IL15, IL15RA, IL1B, MAPK6, MYC, PLAU, PRKCA, PRL, PTGS2, RELB, SHH, SOD2, STAT3, SUMO3, TFPI2, TNF, TSLP, WDR12, XRCC6	40
											Cellular Movement	cell movement	cell movement of leukocytes	Ý	7.67e-08	ALOX5AP, ANXA1, APP, B4GALT1, BTN1A1, C3, CALR, CCL2, CCL5, CCL8, CCL20, CCR1, CCR3, CD14, CD36, CD44, CD48, CD55, CD151, CRKL, CTSB, CX3CL1, CXCL2, CXCL6, CXCL12, CXCL14, CXCR4, DUSP1, ESR1, FABP4, FAS, FN1, GAL3ST1, GNA11, GNAI2, GNAI3, GNAS, HRH1, HSPD1, IL6, IL8, IL10, IL15, IL18, IL12B, IL18BP, IL1B, IL1RN, IL4R, IL8RB, LDLR, MMP2, MOG, NFKB2, NFKBIA, NOS2, OPRD1, PLAU, PLAUR, PNOC, PPT2, PR…	91		affects developmental process of leukocytes (81/107)	ADAR, APP, ATP7A, B2M, BAX, BCL3, BCL6, CASP8, CBFA2T3, CCND3, CCR1, CD9, CD24, CD44, CD69, CD74, CDKN1A, CHD4, CTBP1, CXCL12, CXCR4, EGR1, EGR2, EPO, ESR1, FAS, FN1, FOS, GATA3, GRB2, HDAC7, HIF1A, HOXA9, HSP90B1, IFIH1, IL6, IL10, IL15, IL18, IL10RA, IL12B, IL15RA, IL1B, IL4R, ITPKB, JAG2, JAK1, KRAS, LAT, MOG, MYC, NFKB2, NFYA, NP, PATZ1, PLSCR1, PRKX, PTGS2, PTPRC, RASA1, RASGRP4, RBPJ, RELB,…	81
											Cellular Movement	cell movement	cell movement of normal cells		1.58e-07	ALOX5AP, ANXA1, APP, B4GALT1, BTN1A1, C3, CALR, CCL2, CCL5, CCL8, CCL20, CCR1, CCR3, CD14, CD36, CD44, CD48, CD55, CD59, CD151, CHRNA7, CRKL, CTSB, CX3CL1, CXCL2, CXCL6, CXCL12, CXCL14, CXCR4, DNAJA1, DUSP1, ENAH, ENPP2, EPHB2, ESR1, FABP4, FAS, FN1, FOS, GAL3ST1, GNA11, GNAI2, GNAI3, GNAS, HRH1, HSPD1, IL6, IL8, IL10, IL15, IL18, IL12B, IL18BP, IL1B, IL1RN, IL4R, IL8RB, ITGA6, ITGAV, ITGB5, LDLR…	111		decreases developmental process of leukocytes (29/107)	ABL1, BCL6, C1QC, CCL2, CD74, EGR1, EIF4E, FOS, GATA3, HOXA9, IL6, IL8, IL10, IL15, IL1RN, ITGAV, LIF, NFKBIA, NFYA, PICALM, SHH, SOCS3, SPI1, STAT1, STAT3, TIMP1, TNF, TNFRSF1A, ZFP36	29
											Cellular Movement	cell movement	cell movement of cells		2e-07	ABL1, ACTG1, ACTR3, ALOX5AP, ANPEP, ANXA1, APP, ARPC5, B4GALT1, BCAR1, BTN1A1, C3, CALD1, CALR, CAPZA1, CAPZA2, CCL2, CCL5, CCL8, CCL20, CCR1, CCR3, CD9, CD14, CD24, CD36, CD44, CD48, CD55, CD59, CD69, CD151, CHRNA7, CLDN3, CRKL, CTSB, CTTN, CX3CL1, CXCL2, CXCL6, CXCL12, CXCL14, CXCR4, DLC1, DNAH9, DNAJA1, DUSP1, ENAH, ENPP2, EPHB2, ESR1, ESR2, ETV4, FABP4, FAS, FGL2, FN1, FOS, FOSL2, GAL3ST1, GN…	149		increases developmental process of leukocytes (45/107)	ABL1, AP3B1, BAD, BCL6, CCL2, CCNA2, CD14, CD74, CEBPD, EGR1, EGR2, FAS, FOS, GATA3, HRH1, HSP90AA1, HSP90B1, HSPB2, HSPD1, ID1, IGF1R, IL6, IL8, IL10, IL15, IL18, IL12B, IL15RA, IL1B, IL4R, ITPKB, LAT, LIF, NP, PRL, PTPRC, SPI1, TGFBR2, TLR4, TNF, TRAF6, TREM1, TSLP, TXN, XBP1	45
											Cellular Movement	cell movement	cell movement of eukaryotic cells		3.22e-07	ABL1, ALOX5AP, ANPEP, ANXA1, APP, B4GALT1, BTN1A1, C3, CALR, CCL2, CCL5, CCL8, CCL20, CCR1, CCR3, CD9, CD14, CD24, CD36, CD44, CD48, CD55, CD59, CD69, CD151, CHRNA7, CLDN3, CRKL, CTSB, CTTN, CX3CL1, CXCL2, CXCL6, CXCL12, CXCL14, CXCR4, DLC1, DNAJA1, DUSP1, ENAH, ENPP2, EPHB2, ESR1, ESR2, ETV4, FABP4, FAS, FN1, FOS, FOSL2, GAL3ST1, GNA11, GNAI2, GNAI3, GNAS, HRH1, HSPD1, ID1, IL6, IL8, IL10, IL15,…	134		affects movement of cell lines (57/107)	ADAM15, AFAP1, BCAR1, C3, C5ORF13, CCL2, CCR1, CCR3, CD44, CD151, CDKN1A, CNN1, CNN2, CRKL, CTSB, CX3CL1, CXCL2, CXCL12, CXCR4, DPYSL2, ENPP2, EPO, ERRFI1, ESR1, ESR2, FABP7, FN1, GNA11, GNAI3, IGF1R, IGFBP5, IL8, IL15, INSR, ITGA6, ITGA9, ITGAV, ITGB5, KLF2, MMP2, NCL, PDGFB, PLAU, PLAUR, PRKCA, PTGS2, PTHLH, PTN, RAC1, RAC2, S1PR1, SDCBP, SOCS3, SPHK2, TGFBI, THBS1, WWTR1	57
											Cellular Movement	cell movement	cell movement of neutrophils	ÝÝ	3.22e-07	ALOX5AP, ANXA1, APP, B4GALT1, C3, CCL2, CCL5, CD36, CD44, CD55, CD151, CTSB, CX3CL1, CXCL2, CXCL6, CXCL14, DUSP1, FABP4, FAS, GNAI2, IL6, IL8, IL10, IL18, IL1B, IL1RN, IL8RB, NFKBIA, NOS2, PNOC, PRKCA, PTGS2, RAC1, RAC2, S100A9, SELL, SELP, SOCS3, SPI1, TGFBR2, TLR2, TLR4, TNF, TNFRSF18, TNFRSF1A, TSC1, XCL1	47		decreases movement of cell lines (22/107)	ADAM19, ASAP1, CADM1, CD44, CD99 (includes EG:4267), CST6, CX3CL1, DDX3X, ERRFI1, FN1, ITGA9, ITGAV, KLF2, MME, NME1, PLAU, SDC2, SEMA4D, SLC9A3R2, TIMP1, VASP, WDR44	22
											Cellular Movement	cell movement	cell movement	Ý	7.73e-07	ABL1, ACTG1, ACTR3, ALOX5AP, AMOT, ANPEP, ANXA1, APP, ARPC5, B4GALT1, BCAR1, BTN1A1, C3, CALD1, CALR, CAPZA1, CAPZA2, CCL2, CCL5, CCL8, CCL20, CCR1, CCR3, CD9, CD14, CD24, CD36, CD44, CD48, CD55, CD59, CD69, CD151, CHRNA7, CLDN3, CRKL, CTSB, CTTN, CX3CL1, CXCL2, CXCL6, CXCL12, CXCL14, CXCR4, DLC1, DNAH9, DNAJA1, DUSP1, ENAH, ENPP2, EPHB2, ESR1, ESR2, ETV4, FABP4, FAS, FGL2, FN1, FOS, FOSL2, GAL3S…	150		increases movement of cell lines (61/107)	ABL1, AMD1, ANPEP, APP, BCAR1, C3, C5ORF13, CCL2, CCL5, CCL20, CD36, CD44, CD151, CNN2, CRKL, CTNND2, CTTN, CX3CL1, CXCL12, EGR1, ENPP2, EPHB2, EPO, ETV4, FGF7, FN1, GNG12, GRP, HIF1A, HOXA9, HSP90AB1, ID1, IL6, IL8, IL15, IL15RA, ITGA9, ITGAV, NOV, NRAS, PLAU, PLAUR, PRKX, PRL, PTN, RAPGEF1, REST, S1PR1, SAA3, SDC2, SDCBP, SEMA3E, SEMA4D, SOD2, TNC, TNF, TNFAIP8, TNFRSF6B, TNN, VCAM1, WWTR1	61
											Cellular Movement	cell movement	cell movement of bone marrow cells	Ý	8.8e-07	ALOX5AP, ANXA1, APP, B4GALT1, C3, CCL2, CCL5, CCR1, CCR3, CD36, CD44, CD48, CD55, CD151, CTSB, CX3CL1, CXCL2, CXCL6, CXCL12, CXCL14, DUSP1, FABP4, FAS, GNAI2, IL6, IL8, IL10, IL18, IL12B, IL1B, IL1RN, IL4R, IL8RB, NFKBIA, NOS2, PLAUR, PNOC, PRKCA, PTGS2, RAC1, RAC2, S100A9, SELL, SELP, SOCS3, SPI1, TGFBR2, TLR2, TLR4, TNF, TNFRSF18, TNFRSF1A, TSC1, VCAM1, XCL1, YARS	56		affects hematopoiesis (84/104)	ADAR, ATP7A, B2M, BAX, BCL3, BCL6, CASP8, CBFA2T3, CCND3, CCR1, CD9, CD24, CD44, CD69, CD74, CHD4, CTBP1, CXCL12, CXCR4, E2F4, EGR1, EGR2, ENG, EPO, FAS, FN1, FOS, GATA3, GRB2, HDAC7, HIF1A, HSP90B1, IL6, IL10, IL15, IL18, IL12B, IL15RA, IL1B, IL4R, ITPKB, JAG2, JAK1, KRAS, LAT, MEN1, MOG, MYC, NFKB2, NFYA, NP, NRAS, PATZ1, PGM3, PICALM, PLCG1, PLSCR1, PTGS2, PTPRC, RASGRP4, RBPJ, RELB, RHOH, RIP…	84
											Cellular Movement	cell movement	cell movement of granulocytes	Ý	1.19e-06	ALOX5AP, ANXA1, APP, B4GALT1, C3, CCL2, CCL5, CCR1, CCR3, CD36, CD44, CD48, CD55, CD151, CTSB, CX3CL1, CXCL2, CXCL6, CXCL14, DUSP1, FABP4, FAS, GNAI2, IL6, IL8, IL10, IL18, IL12B, IL1B, IL1RN, IL4R, IL8RB, NFKBIA, NOS2, PLAUR, PNOC, PRKCA, PTGS2, RAC1, RAC2, S100A9, SELL, SELP, SOCS3, SPI1, TGFBR2, TLR2, TLR4, TNF, TNFRSF18, TNFRSF1A, TSC1, VCAM1, XCL1, YARS	55		decreases hematopoiesis (24/104)	ABL1, BCL6, C1QC, CD74, EGR1, EIF4E, GATA3, HOXA9, IL6, IL15, IL1RN, LTF, NFKBIA, NFYA, PICALM, SHH, SOCS3, SOD1, SPI1, STAT1, STAT3, TNF, TNFRSF1A, ZFP36	24
											Cellular Movement	cell movement	cell movement of cell lines		8.61e-06	ABL1, ANPEP, APP, C3, CCL2, CCL5, CCL8, CCL20, CCR1, CD9, CD24, CD36, CD44, CD69, CD151, CLDN3, CRKL, CTSB, CTTN, CX3CL1, CXCL12, CXCL14, CXCR4, DLC1, ENPP2, ESR1, ESR2, ETV4, FN1, FOS, FOSL2, GNAI3, HRH1, ID1, IL6, IL8, IL12B, IL8RB, ITGA6, ITGAV, ITGB5, LCP1, LIF, LRIG1, LY6D, MMP2, NME1, PLAU, PLAUR, PRKCZ, PRL, PTGS2, PTN, RAC1, S1PR1, SDC2, SELL, SELP, SMAD3, SOCS2, SOD1, STARD13, STAT3, THB…	68		increases hematopoiesis (33/104)	AP3B1, BAD, CD14, CD74, CEBPD, EGR1, EGR2, EPO, FOS, GATA3, HSP90AA1, HSPD1, ID1, IGF1R, IL6, IL10, IL15, IL18, IL12B, IL4R, ITPKB, LAT, LIF, NFYA, NP, PTPRC, SPI1, TGFBR2, TNF, TRAF6, TREM1, TSLP, XBP1	33
											Cellular Movement	cell movement	cell movement of T lymphocytes	Ý	1.31e-05	BTN1A1, C3, CALR, CCL2, CCL5, CCL8, CCL20, CCR1, CCR3, CD44, CXCL12, CXCR4, FN1, GNAI2, HSPD1, IL6, IL8, IL10, IL15, IL18BP, IL1B, LDLR, MOG, RAC1, S1PR1, SELL, SELP, SOCS3, STAT3, THBS1, TLR4, TNF, TNFRSF6B, XCL1	34		affects cell stage of eukaryotic cells (83/102)	ABL1, AHR, AKAP12, AMH, ATF3, BHLHB2, BTG2, CAMKK1, CCNB1, CCND3, CCNG1, CD44, CD2AP, CDK5RAP3 (includes EG:80279), CDKN1A, CEBPB, CEBPD, CHRNA7, CKS1B, CREM, DDX3X, DEGS1, DTD1, DUSP1, E2F4, EGR1, EIF2AK2, EPO, FASN, FN1, FOS, GNAI1, GNAI2, GNAI3, GNL3, GSPT1, HMGA1, HSPA2, IGF1R, IGFBP5, IL6, IL15, IL1B, IL4R, INSR, ITGAV, JUNB, LEF1, LMNA, MAP2K7, MEN1, MPG, MXD1, MYC, MYF5, NFKBIA, NR3C1, NRA…	83
											Cellular Movement	cell movement	cell movement of tumor cell lines		7.86e-05	ABL1, C3, CCL2, CCL5, CCL8, CD9, CD24, CD36, CD44, CD69, CD151, CLDN3, CTSB, CX3CL1, CXCL12, CXCL14, CXCR4, DLC1, ESR1, ESR2, ETV4, FN1, FOS, HRH1, IL6, IL8, IL8RB, ITGA6, ITGAV, ITGB5, LCP1, LIF, LRIG1, LY6D, MMP2, NME1, PLAU, PLAUR, PRKCZ, PRL, PTN, RAC1, S1PR1, SELL, SELP, STARD13, STAT3, THBS1	48		decreases cell stage of eukaryotic cells (21/102)	BAD, BAX, BCL3, BHLHB2, CCND3, CDKN1A, E2F6, ESR2, HES1, HIF1A, HMOX1, IL6, IL1B, KRAS, LIF, MXD1, MYC, PLAC8, PLCG1, SOX9, TNF	21
											Cellular Movement	cell movement	cell movement of lymphocytes	Ý	0.000201	BTN1A1, C3, CALR, CCL2, CCL5, CCL8, CCL20, CCR1, CCR3, CD44, CX3CL1, CXCL12, CXCR4, ESR1, FN1, GNA11, GNAI2, GNAS, HSPD1, IL6, IL8, IL10, IL15, IL18BP, IL1B, LDLR, MOG, NFKB2, RAC1, RAC2, S1PR1, SAA3, SELL, SELP, SOCS3, STAT3, THBS1, TLR4, TNF, TNFRSF6B, XCL1	41		increases cell stage of eukaryotic cells (27/102)	ABL1, APP, BAD, BAX, CCNA2, CCND3, CCNG1, CEBPB, CEBPD, CXCL12, E2F4, FOS, GNAI3, HMGA1, ID1, IL6, IL1B, ILKAP, KRAS, MAP3K8, MXD1, MYC, PPAP2C, SHH, SOX9, TNF, TSLP	27
											Cellular Movement	cell movement	cell movement of mononuclear leukocytes	Ý	0.000327	ANXA1, BTN1A1, C3, CALR, CCL2, CCL5, CCL8, CCL20, CCR1, CCR3, CD44, CX3CL1, CXCL12, CXCR4, ESR1, FN1, GNA11, GNAI2, GNAS, HSPD1, IL6, IL8, IL10, IL15, IL18BP, IL1B, LDLR, MOG, NFKB2, OPRD1, PLAUR, PRKCB, PRKCZ, RAC1, RAC2, S1PR1, SAA3, SELL, SELP, SMAD3, SOCS3, STAT3, THBS1, TLR4, TNF, TNFRSF6B, XCL1, YARS	48		affects migration of cell lines (56/102)	ADAM15, AFAP1, BCAR1, C3, C5ORF13, CCL2, CCR1, CCR3, CD44, CD151, CDKN1A, CNN2, CRKL, CTSB, CX3CL1, CXCL2, CXCL12, CXCR4, DPYSL2, ENPP2, EPO, ERRFI1, ESR1, ESR2, FABP7, FN1, GNA11, GNAI3, IGF1R, IGFBP5, IL8, IL15, INSR, ITGA6, ITGA9, ITGAV, ITGB5, KLF2, MMP2, NCL, PDGFB, PLAU, PLAUR, PRKCA, PTGS2, PTHLH, PTN, RAC1, RAC2, S1PR1, SDCBP, SOCS3, SPHK2, TGFBI, THBS1, WWTR1	56
											Cellular Movement	cell movement	cell movement of neuroglia	Ý	0.00238	APP, CCL2, CX3CL1, CXCL12, IL6, NPC1, RAC1, SMAD3, TNFRSF6B	9		decreases migration of cell lines (21/102)	ADAM19, ASAP1, CD44, CD99 (includes EG:4267), CST6, CX3CL1, DDX3X, ERRFI1, FN1, ITGA9, ITGAV, KLF2, MME, NME1, PLAU, SDC2, SEMA4D, SLC9A3R2, TIMP1, VASP, WDR44	21
											Cellular Movement	cell movement	cell movement of peripheral blood leukocytes		0.00301	CCL2, CCL5, CCL20, CX3CL1, CXCL12, IL15, PLAUR, PRKCZ, SELL, SELP	10		increases migration of cell lines (58/102)	ABL1, ANPEP, APP, BCAR1, C3, C5ORF13, CCL2, CCL5, CCL20, CD36, CD44, CD151, CNN2, CRKL, CTTN, CX3CL1, CXCL12, EGR1, ENPP2, EPHB2, EPO, ETV4, FGF7, FN1, GNG12, GRP, HIF1A, HOXA9, HSP90AB1, ID1, IL6, IL8, IL15, IL15RA, ITGA9, ITGAV, NOV, PLAU, PLAUR, PRKX, PRL, PTN, RAPGEF1, REST, S1PR1, SAA3, SDC2, SDCBP, SEMA3E, SEMA4D, SOD2, TNC, TNF, TNFAIP8, TNFRSF6B, TNN, VCAM1, WWTR1	58
											Cellular Movement	homing	homing of normal cells	Ý	8.99e-06	ANXA1, APP, C3, CCL2, CCL5, CCL8, CCL20, CCR1, CCR3, CD44, CD151, CX3CL1, CXCL2, CXCL6, CXCL12, CXCL14, CXCR4, EPHB2, FN1, GNA11, GNAI2, GNAI3, GNAS, HRH1, HSPD1, IL6, IL8, IL10, IL15, IL12B, IL1B, IL8RB, ITGA6, ITGAV, ITGB5, MMP2, NFKB2, NOV, NRP2, OPRD1, PDGFB, PLAU, PLAUR, PNOC, PRKCA, PRKCB, RAC1, RAC2, S100A9, S1PR1, SAA3, SELP, SEMA4D, SMAD3, SOCS3, SPI1, THBS1, TLR4, TNF, TNFRSF1A, TNFRSF6…	66		affects differentiation of cell lines (47/99)	ACACA, AHR, AMD1, ASPN, BDH2, BECN1, CBFA2T3, CCND3, CD9, CD14, CD164, CDKN1A, CDON, CEBPB, CTGF, CXCL12, CXCR4, DLK1, E2F4, EPO, HIF1A, HMGA1, IGF1R, IGFBP5, IL6, IL10RA, IL1RN, INSR, ITGB5, JAK1, LIF, LPIN1, MEF2C, MYC, NR3C1, OPRS1, PLAUR, PLCG1, PRKAR1A, PRKAR2B, SH2B1, SHOX2, SPI1, STAT1, TNF, TRAF6, WWTR1	47
											Cellular Movement	homing	homing of eukaryotic cells		1.53e-05	ABL1, ANXA1, APP, C3, CCL2, CCL5, CCL8, CCL20, CCR1, CCR3, CD36, CD44, CD69, CD151, CRKL, CX3CL1, CXCL2, CXCL6, CXCL12, CXCL14, CXCR4, ENPP2, EPHB2, ETV4, FN1, GNA11, GNAI2, GNAI3, GNAS, HRH1, HSPD1, IL6, IL8, IL10, IL15, IL12B, IL1B, IL8RB, ITGA6, ITGAV, ITGB5, LIF, MMP2, NFKB2, NOV, NRP2, OPRD1, PDGFB, PLAU, PLAUR, PNOC, PRKCA, PRKCB, PRKCZ, PTGS2, PTN, RAC1, RAC2, S100A9, S1PR1, SAA3, SELP, SE…	77		decreases differentiation of cell lines (42/99)	AHR, CALR, CBX1, CCND3, CD164, CDKN1A, CDO1, CEBPB, CTSB, DLK1, DUSP1, EGR1, EPO, ESR1, FOS, HES1, HSP90AA1, ID1, IGFBP5, IL6, IL1B, INSR, ITGB1BP3, LIF, LMNA, MGP, MXD1, MYC, NME1, PTHLH, REST, RETN, S100A9, SF3B4, SMAD3, SMURF1, SOCS3, SPI1, STAT1, STAT3, TIMP1, TNF	42
											Cellular Movement	homing	homing of cell lines		0.000586	ABL1, APP, C3, CCL2, CCL5, CCL8, CCL20, CCR1, CD36, CD69, CD151, CRKL, CX3CL1, CXCL12, CXCL14, CXCR4, ENPP2, ETV4, FN1, GNAI3, HRH1, IL8, IL12B, IL8RB, ITGA6, ITGAV, ITGB5, LIF, PLAU, PLAUR, PRKCZ, PTGS2, PTN, S1PR1, SMAD3, THBS1, TLR2, TXN, YARS	39		increases differentiation of cell lines (45/99)	ABL1, AHR, BHLHB2, BTG2, CCNT2, CD164, CDKN1A, CDO1, CDON, CEBPB, CEBPD, DYRK1A, E2F4, EGR1, EPO, ESR1, FABP7, FAM20C, FN1, HRH1, IGF1R, IL6, IL10, KRAS, LIF, MAPK12, MEF2C, MGP, MYC, MYF5, NR4A3, PLEKHO1, PPP1CA, PRKCB, PRL, RETN, RGS2, RRAS2, SHH, SOX9, SPI1, TNF, TNFRSF1A, TRAF6, WNT7A	45
											Cellular Movement	homing	homing of bone marrow cells	ÝÝ	0.000849	ANXA1, APP, CCL2, CCL5, CCR3, CD44, CD151, CX3CL1, CXCL2, CXCL6, CXCL12, CXCL14, IL8, IL10, IL1B, IL8RB, PLAUR, PNOC, PRKCA, RAC1, RAC2, S100A9, SPI1, TNF, TNFRSF1A, TSC1, VCAM1, XCL1, YARS	29		affects proliferation of blood cells (63/97)	ABL1, CADM1, CASP8, CBLB, CCND3, CD44, CD48, CD74, CDKN1A, CEBPB, CTF1, CXCL12, CXCR4, EGR1, EIF2AK2, EPO, FAS, HMGA1, HOXA9, HPRT1, HRH1, HSP90B1, HSPD1, IL6, IL10, IL15, IL18, IL10RA, IL1B, JUNB, KLF2, LEF1, MAP2K7, MOG, MYC, NP, NR3C1, PIK3AP1, PRKCB, PRKCZ, PRL, PTGS2, PTPRC, RABGEF1, RAC2, RGS2, RIPK2, SEMA4D, SHH, SLC29A1, SOCS3, SPHK2, SPI1, SRGN, STAT1, STAT3, TGFBR2, THBS1, THY1, TLR4, T…	63
											Cellular Movement	chemotaxis	chemotaxis of normal cells	Ý	1.54e-05	ANXA1, APP, C3, CCL2, CCL5, CCL8, CCL20, CCR1, CCR3, CD151, CX3CL1, CXCL2, CXCL6, CXCL12, CXCL14, CXCR4, EPHB2, FN1, GNA11, GNAI2, GNAI3, GNAS, HRH1, HSPD1, IL6, IL8, IL10, IL15, IL12B, IL1B, IL8RB, ITGA6, ITGAV, ITGB5, MMP2, NFKB2, NOV, NRP2, OPRD1, PDGFB, PLAU, PLAUR, PNOC, PRKCA, PRKCB, RAC1, RAC2, S100A9, S1PR1, SAA3, SEMA4D, SMAD3, SOCS3, SPI1, THBS1, TLR4, TNF, TNFRSF1A, TNFRSF6B, TSC1, TXN…	63		decreases proliferation of blood cells (27/97)	A2M, ADRB2, CBLB, CCL20, CD14, CD24, CD44, CD74, CDKN1A, EPO, FAS, FGL2, HMOX1, IL8, IL10, IL15, IL1RN, JUNB, LPIN1, NDFIP1, SHH, SOCS3, THBS1, TNF, TNFRSF18, USF1, XCL1	27
											Cellular Movement	chemotaxis	chemotaxis of eukaryotic cells		5.1e-05	ABL1, ANXA1, APP, C3, CCL2, CCL5, CCL8, CCL20, CCR1, CCR3, CD36, CD69, CD151, CX3CL1, CXCL2, CXCL6, CXCL12, CXCL14, CXCR4, ENPP2, EPHB2, ETV4, FN1, GNA11, GNAI2, GNAI3, GNAS, HRH1, HSPD1, IL6, IL8, IL10, IL15, IL12B, IL1B, IL8RB, ITGA6, ITGAV, ITGB5, LIF, MMP2, NFKB2, NOV, NRP2, OPRD1, PDGFB, PLAU, PLAUR, PNOC, PRKCA, PRKCB, PRKCZ, PTGS2, RAC1, RAC2, S100A9, S1PR1, SAA3, SEMA4D, SMAD3, SOCS3, SPI…	72		increases proliferation of blood cells (48/97)	ABL1, BAX, BCL6, CD24, CD36, CD44, CD59, CDKN1A, CFLAR, CXCL12, EPO, FAS, FN1, GATA3, HOXA9, HSPA5, HSPD1, IFNAR2, IL6, IL10, IL15, IL18, IL12B, IL13RA1, IL1B, IL4R, JAG2, LIF, MOG, MYC, NP, PTPRC, RAC2, SEMA4D, SHH, SPI1, THBS1, TLR2, TLR4, TNF, TNFRSF18, TNFRSF6B, TRAF3, TSLP, TXN, VCAM1, XCL1, ZFP36L1	48
											Cellular Movement	chemotaxis	chemotaxis of leukocytes	Ý	5.12e-05	ANXA1, APP, C3, CCL2, CCL5, CCL8, CCL20, CCR1, CCR3, CD151, CX3CL1, CXCL2, CXCL6, CXCL12, CXCL14, CXCR4, FN1, GNA11, GNAI2, GNAI3, GNAS, HRH1, HSPD1, IL8, IL10, IL15, IL12B, IL1B, IL8RB, NFKB2, OPRD1, PLAU, PLAUR, PNOC, PRKCA, PRKCB, RAC1, RAC2, S100A9, S1PR1, SAA3, SMAD3, SOCS3, SPI1, THBS1, TLR4, TNF, TNFRSF1A, TNFRSF6B, TSC1, TXN, XCL1, YARS	53		affects inflammatory response (75/96)	A2M, ABCF1, ALOX5AP, ANXA1, AOX1, APOL3 (includes EG:80833), BCL6, C3, CASP4, CCL2, CCL5, CCL20, CCR1, CCR3, CD14, CD151, CDO1, CEBPB, CHRNA7, CX3CL1, CXCL2, CXCL6, CXCL12, CXCR4, EPHX2, FGG, FN1, FOS, GNA11, GNAI2, GNAI3, GNAS, HDAC7, HRH1, IL6, IL8, IL10, IL10RB, IL12B, IL1B, IL1RAP, IL1RN, IL4R, IL8RB, LAT, LYZ, NFKB2, NOS2, OLR1, PLAU, PLAUR, PRDX5, PRKCA, PRKCB, PTGS2, PTX3, RAC1, RAC2, RIPK…	75
											Cellular Movement	chemotaxis	chemotaxis of mononuclear leukocytes	Ý	0.000221	ANXA1, CCL2, CCL5, CCL8, CCL20, CCR1, CCR3, CX3CL1, CXCL12, CXCR4, FN1, GNA11, GNAI2, GNAS, HSPD1, IL8, IL10, IL15, IL1B, NFKB2, OPRD1, PLAUR, PRKCB, RAC1, RAC2, S1PR1, SAA3, SMAD3, SOCS3, THBS1, TLR4, TNF, TNFRSF6B, XCL1, YARS	35		decreases inflammatory response (20/96)	ADRB2, ANXA1, CALCRL, CHRNA7, CX3CL1, CXCL12, FN1, HSPD1, IL8, IL10, IL15, IL18, IL1B, IL1RN, NDFIP1, OPRD1, TNF, TNFRSF6B, TSC1, ZFP36	20
											Cellular Movement	chemotaxis	chemotaxis of lymphocytes		0.000227	CCL2, CCL5, CCL8, CCL20, CCR1, CCR3, CX3CL1, CXCL12, CXCR4, FN1, GNA11, GNAI2, GNAS, HSPD1, IL8, IL10, IL15, NFKB2, RAC1, RAC2, S1PR1, SAA3, SOCS3, THBS1, TLR4, TNF, TNFRSF6B, XCL1	28		increases inflammatory response (44/96)	ANXA1, APP, C3, CCL2, CCL5, CCL8, CCL20, CD14, CX3CL1, CXCL2, CXCL6, CXCL12, CXCL14, CXCR4, EPO, FABP4, FN1, HRH1, HSPD1, IL6, IL8, IL10, IL15, IL18, IL12B, IL1B, LTF, PLAU, PLAUR, PNOC, PRKCA, PTGS2, RAC1, RAC2, S100A9, S1PR1, SELL, THBS1, TLR4, TNF, TNFRSF1A, TXN, XCL1, YARS	44
											Cellular Movement	chemotaxis	chemotaxis of cells		0.000251	ABL1, ANXA1, APP, C3, CCL2, CCL5, CCL8, CCL20, CCR1, CCR3, CD36, CD44, CD69, CD151, CX3CL1, CXCL2, CXCL6, CXCL12, CXCL14, CXCR4, ENPP2, EPHB2, ETV4, FN1, GNA11, GNAI2, GNAI3, GNAS, HRH1, HSPD1, IL6, IL8, IL10, IL15, IL12B, IL1B, IL8RB, ITGA6, ITGAV, ITGB5, LIF, MMP2, NFKB2, NOV, NRP2, OPRD1, PDGFB, PLAU, PLAUR, PNOC, PRKCA, PRKCB, PRKCZ, PTGS2, RAC1, RAC2, S100A9, S1PR1, SAA3, SEMA4D, SMAD3, SOCS…	73		affects quantity of blood cells (77/96)	AHR, B2M, BAX, BCL2A1, C3, CASP8, CCL2, CCL5, CD24, CD59, CD69, CDKN1A, CEBPB, CFLAR, CNN2, CX3CL1, CXCL12, CXCR4, E2F4, EGR1, EPO, FAS, HIF1A, HOXA9, IL6, IL8, IL10, IL15, IL10RA, IL12B, IL15RA, IL1B, ITGA6, LAT, LDLR, LIF, MEN1, MOG, MYC, NFKB2, NFKBIA, NP, NPC1, NQO1, PDGFB, PIK3AP1, PLAU, PLCG1, PLSCR1, POU2F1, PRL, PTPRC, RABGEF1, RAC2, RBPJ, RELB, SELL, SELP, SEMA4D, SMAD3, SOAT1, SOCS3, SO…	77
											Cellular Movement	chemotaxis	chemotaxis of cell lines		0.000952	ABL1, APP, C3, CCL2, CCL5, CCL8, CCL20, CCR1, CD36, CD69, CD151, CX3CL1, CXCL12, CXCL14, CXCR4, ENPP2, ETV4, FN1, GNAI3, HRH1, IL8, IL12B, IL8RB, ITGA6, ITGAV, ITGB5, LIF, PLAU, PLAUR, PRKCZ, PTGS2, S1PR1, SMAD3, THBS1, TLR2, TXN, YARS	37		decreases quantity of blood cells (17/96)	ABL1, CD9, CDKN1A, CXCR4, EGR1, EPO, HBZ, ID1, IL6, IL10, IL18, IL18BP, LIF, MXD1, NFKBIA, NR3C1, S100A9	17
											Cellular Movement	chemotaxis	chemotaxis	Ý	0.000988	ABL1, AMOT, ANXA1, APP, C3, CCL2, CCL5, CCL8, CCL20, CCR1, CCR3, CD36, CD44, CD69, CD151, CX3CL1, CXCL2, CXCL6, CXCL12, CXCL14, CXCR4, ENPP2, EPHB2, ETV4, FN1, GNA11, GNAI2, GNAI3, GNAS, HRH1, HSPD1, IL6, IL8, IL10, IL15, IL12B, IL1B, IL8RB, ITGA6, ITGAV, ITGB5, LIF, MMP2, NFKB2, NOV, NRP2, OPRD1, PDGFB, PLAU, PLAUR, PNOC, PRKCA, PRKCB, PRKCZ, PTGS2, RAC1, RAC2, S100A9, S1PR1, SAA3, SEMA4D, SMAD3…	74		increases quantity of blood cells (31/96)	ABCG2, ABL1, BCL2A1, C3, CD9, CTF1, CXCL2, CXCL12, CXCR4, EGR1, EPO, FGF7, GATA3, HBZ, HSP90B1, IL6, IL8, IL10, IL15, IL18, IL12B, IL1B, IL4R, LIF, MOG, NPM1 (includes EG:4869), NR3C1, PREP, S100A9, TNF, TSLP	31
											Cellular Movement	chemotaxis	chemotaxis of T lymphocytes	Ý	0.00119	CCL2, CCL5, CCL8, CCL20, CCR1, CCR3, CXCL12, CXCR4, FN1, GNAI2, HSPD1, IL8, IL15, RAC1, S1PR1, SOCS3, THBS1, TLR4, TNF, TNFRSF6B	20		affects proliferation of leukocytes (60/93)	ABL1, CADM1, CASP8, CBLB, CCND3, CD44, CD48, CD74, CDKN1A, CEBPB, CXCL12, CXCR4, EGR1, EIF2AK2, FAS, HMGA1, HOXA9, HPRT1, HRH1, HSP90B1, HSPD1, IL6, IL10, IL15, IL18, IL10RA, IL1B, KLF2, LEF1, MAP2K7, MOG, MYC, NP, NR3C1, PIK3AP1, PRKCB, PRKCZ, PRL, PTGS2, PTPRC, RABGEF1, RAC2, RGS2, RIPK2, SEMA4D, SHH, SLC29A1, SOCS3, SPHK2, SPI1, SRGN, STAT1, STAT3, TGFBR2, THBS1, THY1, TLR4, TNF, TNFRSF18, TNF…	60
											Cellular Movement	chemotaxis	chemotaxis of phagocytes	Ý	0.00209	ANXA1, APP, CCL2, CCL5, CCL8, CD151, CX3CL1, CXCL2, CXCL6, CXCL12, CXCL14, CXCR4, GNAI3, IL8, IL10, IL12B, IL1B, IL8RB, OPRD1, PLAUR, PNOC, PRKCA, PRKCB, RAC1, RAC2, S100A9, SAA3, SMAD3, SPI1, TNF, TNFRSF1A, TSC1, XCL1	33		decreases proliferation of leukocytes (24/93)	A2M, ADRB2, CBLB, CCL20, CD14, CD24, CD44, CD74, CDKN1A, FAS, FGL2, HMOX1, IL10, IL1RN, JUNB, LPIN1, NDFIP1, SHH, SOCS3, THBS1, TNF, TNFRSF18, USF1, XCL1	24
											Cellular Movement	chemotaxis	chemotaxis of bone marrow cells	Ý	0.0028	ANXA1, APP, CCL2, CCL5, CCR3, CD151, CX3CL1, CXCL2, CXCL6, CXCL12, CXCL14, IL8, IL10, IL1B, IL8RB, PLAUR, PNOC, PRKCA, RAC1, RAC2, S100A9, SPI1, TNF, TNFRSF1A, TSC1, XCL1, YARS	27		increases proliferation of leukocytes (45/93)	ABL1, BAX, BCL6, CD24, CD36, CD44, CD59, CDKN1A, CFLAR, CXCL12, EPO, FAS, FN1, GATA3, HOXA9, HSPA5, HSPD1, IFNAR2, IL6, IL10, IL15, IL18, IL12B, IL13RA1, IL1B, IL4R, MOG, MYC, NP, PTPRC, SEMA4D, SHH, SPI1, THBS1, TLR2, TLR4, TNF, TNFRSF18, TNFRSF6B, TRAF3, TSLP, TXN, VCAM1, XCL1, ZFP36L1	45
											Cellular Movement	invasion	invasion of cells	Ý	0.000156	AMD1, ANG, ANPEP, ANXA1, ASAP1, ATF3, ATP6V0C, B4GALT5, BCAR1, CALR, CCL2, CD9, CD14, CD24, CD44, CD53, CD151, CLDN3, CST6, CTSB, CTSD, CTTN, CXCL12, CXCR4, DLC1, DNMT3B, ENG, ENPP2, EPHB2, ESR1, ESR2, ETV4, FAS, FN1, FSCN1, FSTL1, GRP, HIF1A, ID1, IGF1R, IL8, IL18, IL1B, IQGAP1, ITGA6, ITGAV, JUNB, LCP1, LRIG1, MAPK12, MMP2, MMP15, MTA1, NME1, NOS2, NOV, PICALM, PLAU, PLAUR, PLCG1, PRKCA, PRKCB,…	77		affects cell movement of leukocytes (65/91)	ALOX5AP, ANXA1, B4GALT1, C3, CCL2, CCL5, CCR1, CCR3, CD14, CD36, CD44, CD48, CD55, CD151, CTSB, CX3CL1, CXCL2, CXCL12, CXCR4, DUSP1, ESR1, FABP4, FAS, FN1, GAL3ST1, GNA11, GNAI2, GNAI3, GNAS, IL6, IL8, IL10, IL18, IL12B, IL1B, IL8RB, LDLR, MMP2, MOG, NFKB2, NOS2, PLAU, PLAUR, PPT2, PRKCA, PRKCB, PTGS2, RAC1, RAC2, S100A9, S1PR1, SAA3, SELL, SELP, SMAD3, SOCS3, SPI1, STAT3, THY1, TLR2, TLR4, TNF, …	65
											Cellular Movement	invasion	invasion of eukaryotic cells		0.000317	AMD1, ANG, ANPEP, ANXA1, ASAP1, ATF3, B4GALT5, BCAR1, CALR, CCL2, CD9, CD14, CD24, CD44, CD53, CD151, CLDN3, CST6, CTSB, CTSD, CTTN, CXCL12, CXCR4, DLC1, DNMT3B, ENG, ENPP2, EPHB2, ESR1, ESR2, ETV4, FAS, FN1, FSCN1, FSTL1, GRP, HIF1A, ID1, IGF1R, IL8, IL18, IL1B, ITGA6, ITGAV, JUNB, LCP1, LRIG1, MAPK12, MMP2, MTA1, NME1, NOS2, NOV, PLAU, PLAUR, PLCG1, PRKCA, PRKCB, PTGS2, RAC1, SDC2, SDCBP, SEMA4…	73		decreases cell movement of leukocytes (20/91)	ANXA1, CCR1, CX3CL1, CXCL12, FN1, HSPD1, IL6, IL8, IL10, IL15, IL18BP, IL1B, IL1RN, OPRD1, PRKCZ, SELP, TLR4, TNF, TNFRSF6B, TSC1	20
											Cellular Movement	invasion	invasion of tumor cell lines		0.000387	ANXA1, ASAP1, ATF3, BCAR1, CALR, CD9, CD24, CD44, CD151, CLDN3, CST6, CTSB, CTSD, CTTN, CXCL12, CXCR4, DLC1, DNMT3B, ENPP2, EPHB2, ESR1, ESR2, ETV4, FAS, FN1, FSCN1, GRP, HIF1A, ID1, IGF1R, IL8, ITGA6, ITGAV, JUNB, LCP1, MAPK12, MMP2, MTA1, NME1, NOS2, NOV, PLAU, PLAUR, PLCG1, PRKCA, PTGS2, RAC1, SDC2, SDCBP, SOD2, SRRM1, STAT3, TFPI2, TIMP1, TIMP3, TNF	56		increases cell movement of leukocytes (43/91)	ANXA1, APP, BTN1A1, C3, CALR, CCL2, CCL5, CCL8, CCL20, CRKL, CX3CL1, CXCL2, CXCL6, CXCL12, CXCL14, CXCR4, HRH1, IL8, IL10, IL15, IL12B, IL1B, IL4R, MOG, NFKBIA, PLAU, PLAUR, PNOC, PRKCA, PTGS2, RAC1, RAC2, S100A9, S1PR1, SELL, SREBF1, TGFBR2, THBS1, TLR4, TNF, TXN, XCL1, YARS	43
											Cellular Movement	invasion	invasion of cell lines		0.00102	AMD1, ANG, ANXA1, ASAP1, ATF3, BCAR1, CALR, CD9, CD24, CD44, CD151, CLDN3, CST6, CTSB, CTSD, CTTN, CXCL12, CXCR4, DLC1, DNMT3B, ENPP2, EPHB2, ESR1, ESR2, ETV4, FAS, FN1, FSCN1, FSTL1, GRP, HIF1A, ID1, IGF1R, IL8, ITGA6, ITGAV, JUNB, LCP1, LRIG1, MAPK12, MMP2, MTA1, NME1, NOS2, NOV, PLAU, PLAUR, PLCG1, PRKCA, PRKCB, PTGS2, RAC1, SDC2, SDCBP, SEMA4D, SOD2, SRRM1, STAT3, TFPI2, TIMP1, TIMP3, TNF	62		affects interphase of eukaryotic cells (74/91)	ABL1, AHR, AKAP12, AMH, ATF3, BHLHB2, BTG2, CAMKK1, CCNB1, CCND3, CCNG1, CD44, CDK5RAP3 (includes EG:80279), CDKN1A, CEBPB, CEBPD, CHRNA7, CKS1B, CREM, DDX3X, DEGS1, DTD1, DUSP1, E2F4, EGR1, EIF2AK2, EPO, FASN, FN1, FOS, GNL3, GSPT1, HMGA1, IGF1R, IGFBP5, IL6, IL15, IL1B, IL4R, INSR, ITGAV, JUNB, LEF1, LMNA, MAP2K7, MEN1, MPG, MXD1, MYC, NFKBIA, NR3C1, NRAS, PEA15, PLAU, PLAUR, PLK2, PPAP2C, PPP2…	74
											Cellular Movement	invasion	invasion of ovarian cancer cell lines		0.00238	ATF3, CLDN3, CXCL12, DLC1, FAS, HIF1A, PLAU, STAT3, TNF	9		decreases interphase of eukaryotic cells (20/91)	BAD, BAX, BCL3, BHLHB2, CCND3, CDKN1A, E2F6, ESR2, HES1, HMOX1, IL6, IL1B, KRAS, LIF, MXD1, MYC, PLAC8, PLCG1, SOX9, TNF	20
											Cellular Movement	emigration	emigration of leukocytes	Ý	0.000601	ANXA1, CD44, CNN2, CXCL2, CXCL6, CXCL12, CXCR4, IL1B, ITGAV, SELL, TNFRSF1A, VCAM1	12		increases interphase of eukaryotic cells (25/91)	ABL1, APP, BAD, BAX, CCNA2, CCND3, CCNG1, CEBPB, CEBPD, CXCL12, E2F4, FOS, HMGA1, ID1, IL6, IL1B, ILKAP, KRAS, MAP3K8, MXD1, MYC, PPAP2C, SHH, SOX9, TNF	25
											Cellular Movement	cell rolling	cell rolling of eukaryotic cells	Ý	0.00249	ANXA1, CD14, CD24, CD36, CD44, CXCL2, GNAI2, IL8, IL1B, LY6D, RAC2, SELL, SELP, TLR4, TNF, VCAM1	16		affects development of blood vessel (66/90)	AHR, AMOT, ANG, ATP5B, ATP7A, B4GALT1, CANX, CASP8, CCM2 (includes EG:83605), CD151, CDH5, CITED2, CRKL, CTGF, CTSB, CUL7 (includes EG:9820), CX3CL1, CXCL12, CXCR4, CYCS (includes EG:54205), EGLN1, ENG, EPHB2, FAS, FZD5, HIF1A, HMOX1, ID1, IL8, IL15, IL18, IL1B, ITGA9, ITGAV, ITGB5, JUNB, LAMA4, MEF2C, MMP2, MYC, NCL, NOS2, NR2F2, NRP2, PDGFB, PDPN, PLAU, PLAUR, PLXND1, PPAP2B, PTGS2, QKI, RAPGEF…	66
											Cellular Movement	influx	influx of cells	­	0.00278	CXCL6, IL6, IL10, IL18, IL12B, MOG, PTHLH, SMAD3, TIMP1, TLR2, TNF, TSLP	12		decreases development of blood vessel (14/90)	CALR, CXCL14, FN1, GCH1, IL18, IL1RN, KLF2, MMP2, PTHLH, PTX3, THBS1, TIMP1, TIMP3, WARS	14
											Lipid Metabolism	quantity	quantity of lipid	Ý	3.26e-09	ABCG2, ACP6, ADFP, APEX1, APP, ARF1, B4GALT1, BAX, BTN1A1, C3, CASP8, CASP9, CBS, CD36, CEBPB, CX3CL1, DGAT2, DLK1, ELL, ENPP2, EPHX2, FABP3, FABP4, FAS, FASN, FGF7, GAL3ST1, GNA11, GNAS, GPAM, GRP, HIF1A, HMOX1, IDH1, IFRD1, IL6, IL8, IL18, IL18BP, IL1B, IL1R2, IL1RN, INSR, LALBA, LDLR, LPIN1, LPL, NOS2, NQO1, PI4KA, PIP4K2A, PNPLA2, PON3, PPAP2B, PPAP2C, PPP1R3C, PRKAA2, PRKCB, PTGS2, PTHLH, RA…	76		increases development of blood vessel (29/90)	AMOT, ANG, BTG1, CCL2, CHRNA7, COMP, CXCL6, CXCL12, EPO, FGF7, FN1, HIF1A, IL6, IL8, IL18BP, IL1B, MMP2, MYC, PDGFB, PRL, PTGS2, SHH, THBS1, TIMP1, TLR4, TNF, TNFRSF1A, VCAM1, YARS	29
											Lipid Metabolism	quantity	quantity of triacylglycerol	¯	0.000113	ADFP, CBS, CD36, DGAT2, DLK1, FABP4, FASN, FGF7, GPAM, IDH1, IFRD1, IL6, IL1B, LALBA, LDLR, LPIN1, LPL, NQO1, PNPLA2, PPP1R3C, PRKAA2, PTHLH, RRAD, SCD, SREBF1, TNF, VLDLR	27		affects arrest in cell division process of cells (89/89)	ABL1, AHR, AKAP12, AMH, ATF3, BAD, BCL6, BHLHB2, BTG2, BUB3, CALR, CAMKK1, CCNA2, CCNB1, CCND3, CCNG1, CD44, CDC20, CDC34 (includes EG:997), CDK5RAP3 (includes EG:80279), CDKN1A, CEBPB, CEBPD, CKS1B, CREM, DEGS1, DUSP1, E2F4, E2F6, EGR1, EIF2AK2, FASN, FN1, FOS, GNL3, GSPT1, HSP90AA1, IGFBP5, IL6, IL8, IL10, IL12B, IL1B, ING1, ITGAV, KAT2B, LEF1, LIF, LMNA, MAP2K7, MAPK12, MEN1, MITF, MXD1, MYC, …	89
											Lipid Metabolism	quantity	quantity of acylglycerol	¯	0.00018	ADFP, CBS, CD36, DGAT2, DLK1, FABP4, FASN, FGF7, GNA11, GPAM, GRP, IDH1, IFRD1, IL6, IL1B, LALBA, LDLR, LPIN1, LPL, NQO1, PNPLA2, PPAP2B, PPP1R3C, PRKAA2, PRKCB, PTHLH, RRAD, SCD, SREBF1, TNF, VLDLR	31		affects cell death of blood cells (68/89)	ABL1, ANPEP, BAD, BAX, BCL3, BCL2A1, BIRC3, CASP4, CASP7, CASP8, CASP9, CCNB1, CD9, CD14, CD24, CD44, CD99 (includes EG:4267), CDKN1A, CEBPB, CFLAR, CTSD, CXCR4, EGR1, EIF2AK2, EPO, FAS, FOS, GAPDH (includes EG:2597), GNAS, HIF1A, HOXA9, HSP90AB1, IL6, IL8, IL10, IL15, IL15RA, IL1B, KLF13, LAT, LDLR, LRIG1, MYC, NFKB2, NFKBIA, NP, NPC1, NQO1, NR3C1, PRKCB, PTPRC, RAC1, RAC2, RIPK1, SKIL, SOAT1, S…	68
											Lipid Metabolism	quantity	quantity of fatty acid	¯	0.00026	APEX1, C3, CBS, CD36, CEBPB, DGAT2, DLK1, ELL, FABP3, FABP4, FGF7, LDLR, LPIN1, PNPLA2, PON3, PPP1R3C, RETN, SCD, SOD1, TNF, TNFRSF1A, VLDLR	22		decreases cell death of blood cells (26/89)	BAX, BCL3, BCL2A1, CCL5, CD59, CFLAR, CXCL2, CXCL12, EIF4E, EPO, FAS, IER3, IL6, IL8, IL10, IL15, IL1B, IL1RN, MXD1, NR3C1, PDIA3, SHH, STAT3, TNF, TNFRSF6B, TSLP	26
											Lipid Metabolism	quantity	quantity of epoprostenol		0.00297	IL1B, IL1RN, LDLR, TNF	4		increases cell death of blood cells (32/89)	ANXA1, BAX, CASP4, CASP8, CCL5, CD9, CD24, CD44, CD59, CD69, CDKN1A, CFLAR, CST3, CXCL12, CXCR4, EIF2AK2, FAS, FN1, IL6, IL10, IL15, IL18, IL1B, MYC, NR3C1, RIPK1, SMARCC1, SMPD1, THBS1, TNF, TREM1, XCL1	32
											Lipid Metabolism	release	release of lipid	Ý	0.000317	ALOX5AP, APP, BCL6, C3, CCL2, CCL5, CEBPB, CTSB, FABP4, FAS, GNA11, GNAI2, GNAI3, GRP, IL8, IL10, IL1B, IL1RN, NOS2, PDGFB, PLA1A, PLCG1, PRKCA, PRKCB, PTGS2, RABGEF1, SMPD1, TLR4, TNF, TNFRSF1A, TRPM4	31		affects morphology of cells (89/89)	ABL1, AHR, AMD1, ANXA1, APP, ARX, ASPN, ATF3, ATP6V0C, BAX, CAP1, CASP9, CCNA2, CD9, CD44, CD59, CDH5, CDKN1A, CEBPB, CITED2, CREM, CRKL, CTNND2, CXCL12, E2F4, EFNA5, EGR1, ELK1, EPO, ESR1, FAS, FASN, FN1, FOS, GAL3ST1, GATA3, HLF (includes EG:3131), HNRNPAB, HSPB2, IGF1R, IL6, IL10, IL18, IL1B, IRF6, ITGA6, JUNB, KLF2, KRAS, LIF, LPAR4, MARCKS (includes EG:4082), MARCKSL1, MEN1, MITF, MYC, NPEPP…	89
											Lipid Metabolism	synthesis	synthesis of lipid	Ý	0.00109	ACACA, ACSL3, ACSS2, ALOX5AP, ANG, ARF1, B4GALT1, C3, CD9, CD14, CD74, CEBPB, DGAT2, DLD, FABP3, FADS1, FAS, FASN, FGF7, GAL3ST1, GPAM, IL8, IL18, IL1B, IMPA1, INSIG1, LDLR, LPL, MITF, PDK4, PGS1, PI4KA, PLAU, PLSCR1, PPAP2A, PTGES3 (includes EG:10728), PTGS2, QKI, RAC1, S1PR1, SCD, SLC35A2, SMPD1, SOAT1, SOD1, SREBF1, TNF, XBP1	48		affects differentiation of blood cells (55/87)	ADD1, ATP7A, BCL3, BCL6, CASP8, CBFA2T3, CCR1, CD24, CD74, CTBP1, EGR1, EPO, ESR1, FAS, GATA3, GRB2, HDAC7, HSP90B1, IL6, IL10, IL15, IL18, IL12B, IL15RA, IL4R, ITPKB, JAG2, LAT, MOG, MYC, NFKB2, NP, PATZ1, PLSCR1, PRKX, PTGS2, PTPRC, RASA1, RASGRP4, RBPJ, RELB, RHOH, RIPK2, SFXN1, SHH, SOCS3, SPI1, STAT1, TGFBR2, TLR4, TNF, TNFRSF1A, TRAF6, TSLP, UBE2I	55
											Lipid Metabolism	synthesis	synthesis of acylglycerol	¯	0.00156	ANG, C3, DGAT2, FASN, GPAM, LPL, PLAU, PPAP2A, SCD, TNF	10		decreases differentiation of blood cells (25/87)	ABL1, BCL6, C1QC, CD74, EIF4E, ESR1, GATA3, HOXA9, IL6, IL10, IL15, ITGAV, LIF, LMO2, NFKBIA, NFYA, PICALM, PRKCA, SHH, SOCS3, SPI1, STAT1, STAT3, TIMP1, ZFP36	25
											Lipid Metabolism	production	production of lipid	­	0.00159	ALOX5AP, APP, C3, CUX1, ENPP2, EPHX2, FAS, GAL3ST1, HRH1, IL6, IL8, IL10, IL15, IL18, IL1B, IL1R2, IL1RN, INSIG1, LTF, MOG, NOS2, NPC1, OLR1, PLCG1, PNOC, PTGS2, RASGRP4, RGS2, SMPD1, SOAT1, SREBF1, TNF	32		increases differentiation of blood cells (39/87)	ABL1, ACVR2A, AP3B1, BAD, BTG2, CCL2, CD14, CD74, CEBPD, EGR1, EPO, FOS, GATA3, HIF1A, HRH1, HSP90AA1, HSPD1, ID1, IGF1R, IL6, IL8, IL10, IL15, IL18, IL12B, IL4R, ITPKB, JUNB, LAT, LIF, NP, PTPRC, SPI1, TGFBR2, TNF, TRAF6, TREM1, TSLP, XBP1	39
											Lipid Metabolism	metabolic process	metabolic process of lipid	¯	0.00278	ACACA, ACAD8, ACP6, ACSL3, ACSL4, ACSL5, ACSS2, ADRB2, ALDH1A3, ALDH5A1, ALOX5AP, ANG, ANKRD26, ANXA1, APOD, ARF1, ATP5B, CD36, CD74, CEBPB, CIDEA, CROT, DBI, DGAT2, DHCR24, DLD, ELOVL2, EPHX2, FABP3, FABP4, FADS1, FASN, FGF7, GAL3ST1, GPAM, GPR175, HMOX1, IL6, IL1B, IL1RN, IMPA1, LDLR, LIPT1, LPIN1, LPL, LRP10, NR2F2, PDK4, PDPN, PECI, PHYH, PI4KA, PITPNM3, PLA1A, PLCG1, PNPLA2, PPAP2A, PPAP2B, …	72		affects cell death of leukocytes (65/86)	ABL1, ANPEP, BAD, BAX, BCL3, BCL2A1, BIRC3, CASP4, CASP7, CASP8, CASP9, CCNB1, CD9, CD14, CD24, CD44, CD99 (includes EG:4267), CDKN1A, CEBPB, CFLAR, CTSD, CXCR4, EGR1, FAS, FOS, GAPDH (includes EG:2597), GNAS, HIF1A, HOXA9, HSP90AB1, IL6, IL8, IL10, IL15, IL15RA, IL1B, KLF13, LAT, LDLR, LRIG1, MYC, NFKB2, NFKBIA, NP, NPC1, NQO1, NR3C1, PRKCB, PTPRC, RAC1, RAC2, RIPK1, SKIL, SOAT1, SOD2, ST3GAL1, …	65
											Lipid Metabolism	induction	induction of prostaglandin	ÝÝ	0.00334	IL6, IL10, IL15, IL18, IL1B, PTGS2, TNF	7		decreases cell death of leukocytes (24/86)	BAX, BCL3, BCL2A1, CCL5, CD59, CFLAR, CXCL2, CXCL12, EIF4E, FAS, IER3, IL6, IL8, IL10, IL15, IL1B, IL1RN, NR3C1, PDIA3, SHH, STAT3, TNF, TNFRSF6B, TSLP	24
											Molecular Transport	quantity	quantity of lipid	Ý	3.26e-09	ABCG2, ACP6, ADFP, APEX1, APP, ARF1, B4GALT1, BAX, BTN1A1, C3, CASP8, CASP9, CBS, CD36, CEBPB, CX3CL1, DGAT2, DLK1, ELL, ENPP2, EPHX2, FABP3, FABP4, FAS, FASN, FGF7, GAL3ST1, GNA11, GNAS, GPAM, GRP, HIF1A, HMOX1, IDH1, IFRD1, IL6, IL8, IL18, IL18BP, IL1B, IL1R2, IL1RN, INSR, LALBA, LDLR, LPIN1, LPL, NOS2, NQO1, PI4KA, PIP4K2A, PNPLA2, PON3, PPAP2B, PPAP2C, PPP1R3C, PRKAA2, PRKCB, PTGS2, PTHLH, RA…	76		increases cell death of leukocytes (31/86)	ANXA1, BAX, CASP4, CASP8, CCL5, CD9, CD24, CD44, CD59, CD69, CDKN1A, CFLAR, CST3, CXCL12, CXCR4, EIF2AK2, FAS, FN1, IL10, IL15, IL18, IL1B, MYC, NR3C1, RIPK1, SMARCC1, SMPD1, THBS1, TNF, TREM1, XCL1	31
											Molecular Transport	quantity	quantity of triacylglycerol	¯	0.000113	ADFP, CBS, CD36, DGAT2, DLK1, FABP4, FASN, FGF7, GPAM, IDH1, IFRD1, IL6, IL1B, LALBA, LDLR, LPIN1, LPL, NQO1, PNPLA2, PPP1R3C, PRKAA2, PTHLH, RRAD, SCD, SREBF1, TNF, VLDLR	27		affects proliferation of lymphocytes (55/85)	ABL1, CADM1, CASP8, CBLB, CCND3, CD44, CD48, CD74, CDKN1A, CEBPB, CXCL12, CXCR4, EGR1, EIF2AK2, FAS, HMGA1, HPRT1, HRH1, HSP90B1, HSPD1, IL6, IL10, IL15, IL18, IL1B, KLF2, LEF1, MAP2K7, MOG, MYC, NP, PIK3AP1, PRKCB, PRKCZ, PRL, PTGS2, PTPRC, RAC2, RGS2, RIPK2, SEMA4D, SHH, SOCS3, SPHK2, SPI1, SRGN, STAT1, STAT3, TGFBR2, THBS1, THY1, TLR4, TNF, TNFRSF18, TNFRSF1A	55
											Molecular Transport	quantity	quantity of acylglycerol	¯	0.00018	ADFP, CBS, CD36, DGAT2, DLK1, FABP4, FASN, FGF7, GNA11, GPAM, GRP, IDH1, IFRD1, IL6, IL1B, LALBA, LDLR, LPIN1, LPL, NQO1, PNPLA2, PPAP2B, PPP1R3C, PRKAA2, PRKCB, PTHLH, RRAD, SCD, SREBF1, TNF, VLDLR	31		decreases proliferation of lymphocytes (23/85)	A2M, ADRB2, CBLB, CD14, CD24, CD44, CD74, CDKN1A, FAS, FGL2, HMOX1, IL10, IL1RN, JUNB, LPIN1, NDFIP1, SHH, SOCS3, THBS1, TNF, TNFRSF18, USF1, XCL1	23
											Molecular Transport	quantity	quantity of fatty acid	¯	0.00026	APEX1, C3, CBS, CD36, CEBPB, DGAT2, DLK1, ELL, FABP3, FABP4, FGF7, LDLR, LPIN1, PNPLA2, PON3, PPP1R3C, RETN, SCD, SOD1, TNF, TNFRSF1A, VLDLR	22		increases proliferation of lymphocytes (41/85)	BAX, BCL6, CD24, CD36, CD44, CD59, CDKN1A, CFLAR, CXCL12, FAS, FN1, GATA3, HSPA5, HSPD1, IFNAR2, IL6, IL10, IL15, IL18, IL12B, IL13RA1, IL1B, IL4R, MOG, MYC, NP, PTPRC, SEMA4D, SHH, SPI1, THBS1, TLR2, TLR4, TNF, TNFRSF18, TNFRSF6B, TRAF3, TSLP, TXN, VCAM1, XCL1	41
											Molecular Transport	quantity	quantity of superoxide	­	0.000681	BAX, GCH1, HMOX1, IL8, NOS2, OLR1, SOD1, TNF, TNFRSF1A, XDH	10		affects shape change (45/85)	A2M, AP1M1, APP, BASP1, BCAR1, CAP1, CCL5, CCR1, CCR3, CD9, CD44, CD151, CDK5, CNN2, CRKL, DLC1, DYNLT1, EPHB2, FN1, FOS, GNA11, HSP90AA1, IGF1R, IL6, IL8RB, INSR, IRAK1, ITGA6, ITGAV, ITGB5, LAT, LIMS1, LMNA, LMO2, PFDN6, PLCG1, PRL, RAC1, RAPGEF1, SELL, STAT3, SULF2, THBS1, TLN1, TNC	45
											Molecular Transport	quantity	quantity of nitrite	Ý	0.00102	IL6, IL10, IL1B, NOS2, NR3C1, TNFRSF1A	6		decreases shape change (15/85)	ARHGEF1, ASAP1, CDC42SE1, FN1, HMOX1, ITGA9, ITGAV, RAC1, RRAD, SOD2, SORBS1, TNC, TNIK, WWP2, ZYX	15
											Molecular Transport	quantity	quantity of epoprostenol		0.00297	IL1B, IL1RN, LDLR, TNF	4		increases shape change (46/85)	ANTXR1, APP, BASP1, BAX, BCAR1, CCL2, CCL5, CCL8, CD24, CD44, CDC42SE1, CDC42SE2, CRKL, CTTN, CX3CL1, CXCL12, DPYSL2, EFNA5, FAS, FN1, GNG12, HES1, IL6, IL8, INSR, IRAK1, ITGAV, KSR1, MARCKS (includes EG:4082), MYC, NTF4, PDGFB, PFN1, PLAU, PLAUR, RAC1, RAPGEF1, RASA1, RRAD, SEMA4D, SNAI2, TGFBI, THBS1, TNC, TNF, VCAM1	46
											Molecular Transport	release	release of lipid	Ý	0.000317	ALOX5AP, APP, BCL6, C3, CCL2, CCL5, CEBPB, CTSB, FABP4, FAS, GNA11, GNAI2, GNAI3, GRP, IL8, IL10, IL1B, IL1RN, NOS2, PDGFB, PLA1A, PLCG1, PRKCA, PRKCB, PTGS2, RABGEF1, SMPD1, TLR4, TNF, TNFRSF1A, TRPM4	31		affects cell stage of cell lines (66/84)	ABL1, AHR, AKAP12, AMH, BHLHB2, BTG2, CAMKK1, CCNB1, CCND3, CCNG1, CD2AP, CDK5RAP3 (includes EG:80279), CDKN1A, CEBPB, CEBPD, CHRNA7, CKS1B, CREM, DDX3X, DEGS1, DTD1, DUSP1, E2F4, EIF2AK2, EPO, FASN, FN1, GNAI1, GNAI2, GNAI3, GNL3, GSPT1, HMGA1, IGF1R, IGFBP5, IL6, IL1B, INSR, ITGAV, LEF1, LMNA, MAP2K7, MEN1, MPG, MXD1, MYC, MYF5, NR3C1, NRAS, PAFAH1B1, PLAU, PLAUR, PPAP2C, PPP2CB, PPP2R2A, PRKCA…	66
											Molecular Transport	uptake	uptake of D-glucose	­	0.000447	CD36, CTF1, FABP3, HIF1A, IGF1R, IL6, IL1B, INSR, LPL, MYC, PDK4, PEA15, PLAU, PLAUR, PRKAA2, PRKCA, PRKCZ, RETN, SCD, SLC2A3, SOCS3, TNF	22		decreases cell stage of cell lines (20/84)	BAD, BAX, BCL3, BHLHB2, CCND3, CDKN1A, E2F6, ESR2, HES1, HIF1A, HMOX1, IL6, IL1B, LIF, MXD1, MYC, PLAC8, PLCG1, SOX9, TNF	20
											Small Molecule Biochemistry	quantity	quantity of lipid	Ý	3.26e-09	ABCG2, ACP6, ADFP, APEX1, APP, ARF1, B4GALT1, BAX, BTN1A1, C3, CASP8, CASP9, CBS, CD36, CEBPB, CX3CL1, DGAT2, DLK1, ELL, ENPP2, EPHX2, FABP3, FABP4, FAS, FASN, FGF7, GAL3ST1, GNA11, GNAS, GPAM, GRP, HIF1A, HMOX1, IDH1, IFRD1, IL6, IL8, IL18, IL18BP, IL1B, IL1R2, IL1RN, INSR, LALBA, LDLR, LPIN1, LPL, NOS2, NQO1, PI4KA, PIP4K2A, PNPLA2, PON3, PPAP2B, PPAP2C, PPP1R3C, PRKAA2, PRKCB, PTGS2, PTHLH, RA…	76		increases cell stage of cell lines (19/84)	ABL1, BAX, CCNA2, CCND3, CCNG1, CEBPB, CXCL12, FOS, GNAI3, HMGA1, ID1, IL6, ILKAP, KRAS, MAP3K8, MXD1, MYC, PPAP2C, SOX9	19
											Small Molecule Biochemistry	quantity	quantity of triacylglycerol	¯	0.000113	ADFP, CBS, CD36, DGAT2, DLK1, FABP4, FASN, FGF7, GPAM, IDH1, IFRD1, IL6, IL1B, LALBA, LDLR, LPIN1, LPL, NQO1, PNPLA2, PPP1R3C, PRKAA2, PTHLH, RRAD, SCD, SREBF1, TNF, VLDLR	27		affects quantity of leukocytes (68/84)	AHR, B2M, BCL2A1, C3, CASP8, CCL2, CCL5, CD24, CD69, CEBPB, CFLAR, CNN2, CX3CL1, CXCL12, CXCR4, EGR1, FAS, HIF1A, HOXA9, IL6, IL8, IL10, IL15, IL10RA, IL12B, IL15RA, IL1B, ITGA6, LAT, LDLR, LIF, MEN1, MOG, MYC, NFKB2, NFKBIA, NP, NPC1, NQO1, PIK3AP1, PLAU, PLSCR1, PRL, PTPRC, RABGEF1, RAC2, RBPJ, RELB, SELL, SELP, SEMA4D, SMAD3, SOAT1, SOCS3, SOD1, SPI1, ST3GAL1, STAT1, STAT3, TGFBR2, TLR2, TLR4,…	68
											Small Molecule Biochemistry	quantity	quantity of acylglycerol	¯	0.00018	ADFP, CBS, CD36, DGAT2, DLK1, FABP4, FASN, FGF7, GNA11, GPAM, GRP, IDH1, IFRD1, IL6, IL1B, LALBA, LDLR, LPIN1, LPL, NQO1, PNPLA2, PPAP2B, PPP1R3C, PRKAA2, PRKCB, PTHLH, RRAD, SCD, SREBF1, TNF, VLDLR	31		decreases quantity of leukocytes (13/84)	CDKN1A, CXCR4, EGR1, ID1, IL6, IL10, IL18, IL18BP, LIF, MXD1, NFKBIA, NR3C1, S100A9	13
											Small Molecule Biochemistry	quantity	quantity of fatty acid	¯	0.00026	APEX1, C3, CBS, CD36, CEBPB, DGAT2, DLK1, ELL, FABP3, FABP4, FGF7, LDLR, LPIN1, PNPLA2, PON3, PPP1R3C, RETN, SCD, SOD1, TNF, TNFRSF1A, VLDLR	22		increases quantity of leukocytes (26/84)	ABCG2, ABL1, BCL2A1, C3, CXCL2, CXCL12, CXCR4, EGR1, FGF7, GATA3, HSP90B1, IL6, IL8, IL10, IL15, IL18, IL12B, IL1B, LIF, MOG, NPM1 (includes EG:4869), NR3C1, PREP, S100A9, TNF, TSLP	26
											Small Molecule Biochemistry	quantity	quantity of nitrite	Ý	0.00102	IL6, IL10, IL1B, NOS2, NR3C1, TNFRSF1A	6		affects transformation of cells (39/84)	ABL1, AMD1, ATF3, BAX, BCAR1, BCL2A1, BTG2, CCND3, CDKN1A, CEBPB, EIF4E, HMGA1, HMGA2, HOXA9, IGF1R, ING1, KSR1, LDHA, MAPK12, MEN1, MMP2, MTA1, MYC, MYF5, MYL2, PAK2, PBX3, PDGFB, PRDX1, PRKCZ, PTN, RAC1, RNF7, RRAS2, SDCBP, SKIL, SLC3A2, STAT3, TOP1	39
											Small Molecule Biochemistry	quantity	quantity of epoprostenol		0.00297	IL1B, IL1RN, LDLR, TNF	4		decreases transformation of cells (23/84)	ARHGEF1, BAX, BCAR1, CDKN1A, ERRFI1, FTH1, GRB2, IL1RN, JUNB, KSR1, LRIG1, MAPK8IP1, MXD1, MYC, NFKB2, PRDX1, RAPGEF1, RASA1, RNF7, STARD13, STAT3, USF1, WNT7A	23
											Small Molecule Biochemistry	production	production of nitric oxide	Ý	1.31e-05	ABL1, APP, ARG2, CALR, CEBPB, EPO, ESR1, FN1, HMOX1, HSP90B1, HSPD1, IL6, IL10, IL15, IL18, IL12B, IL1B, IL1R2, IL1RN, JAK1, KRAS, MOG, NOS2, PFN1, PRL, RIPK2, S1PR1, SOCS3, SOD2, STAT1, TLR4, TNF, TNFRSF1A, TREM1	34		increases transformation of cells (49/84)	ABL1, AMD1, BCAR1, BCL6, BCL2A1, CCNA2, CCND3, CDKN1A, CEBPB, CLTC, DNAJC3, E2F4, EGR1, EIF4E, EIF4G1, ESR1, FOS, HMGA1, HMGA2, HOXA9, HSP90AA1, IGF1R, IL10, IL18, KAT2A, KRAS, LDHA, MAP2K7, MAP3K8, MITF, MYC, NPM1 (includes EG:4869), NR3C1, NRAS, PDGFB, PES1, PRKAR1A, PTN, RAC1, RRAS2, SHFM1, SHH, SMC3, STAT3, TFDP1, TFG, TNF, TRAF3, UBTF	49
											Small Molecule Biochemistry	production	production of lipid	­	0.00159	ALOX5AP, APP, C3, CUX1, ENPP2, EPHX2, FAS, GAL3ST1, HRH1, IL6, IL8, IL10, IL15, IL18, IL1B, IL1R2, IL1RN, INSIG1, LTF, MOG, NOS2, NPC1, OLR1, PLCG1, PNOC, PTGS2, RASGRP4, RGS2, SMPD1, SOAT1, SREBF1, TNF	32		affects morphogenesis of cells (48/83)	A2M, ADD1, BASP1, BCAR1, BCL6, CAP1, CCL5, CCR3, CD9, CD44, CD151, CDK5, CNN2, CRKL, CXCL2, DLC1, FN1, GNA11, HES1, HSP90AA1, IGF1R, IL6, IL8, IL8RB, INSR, IRAK1, ITGA6, ITGAV, ITGB5, LAT, LIMS1, LMO2, MMP2, NFKB2, PDGFB, PDPN, PLCG1, RAC1, RAC2, RAPGEF1, SELL, SH2B1, SPR, STAT3, TFCP2L1, THBS1, TLN1, TNC	48
											Small Molecule Biochemistry	release	release of lipid	Ý	0.000317	ALOX5AP, APP, BCL6, C3, CCL2, CCL5, CEBPB, CTSB, FABP4, FAS, GNA11, GNAI2, GNAI3, GRP, IL8, IL10, IL1B, IL1RN, NOS2, PDGFB, PLA1A, PLCG1, PRKCA, PRKCB, PTGS2, RABGEF1, SMPD1, TLR4, TNF, TNFRSF1A, TRPM4	31		decreases morphogenesis of cells (13/83)	ARHGEF1, ASAP1, CDC42SE1, FN1, ITGA9, ITGAV, RAC1, RRAD, SOD2, SORBS1, TNC, TNIK, ZYX	13
											Small Molecule Biochemistry	uptake	uptake of D-glucose	­	0.000447	CD36, CTF1, FABP3, HIF1A, IGF1R, IL6, IL1B, INSR, LPL, MYC, PDK4, PEA15, PLAU, PLAUR, PRKAA2, PRKCA, PRKCZ, RETN, SCD, SLC2A3, SOCS3, TNF	22		increases morphogenesis of cells (44/83)	ANPEP, ANTXR1, BASP1, BCAR1, CCL2, CCL5, CCL8, CD24, CD44, CDC42SE1, CDC42SE2, CRKL, CTTN, CX3CL1, CXCL12, DPYSL2, EFNA5, FAS, FN1, GNG12, HES1, IL6, IL8, INSR, IRAK1, ITGAV, KSR1, MARCKS (includes EG:4082), MYC, NRAS, PFN1, PLAU, PLAUR, RAC1, RAPGEF1, RASA1, RRAD, SEMA4D, SNAI2, TGFBI, THBS1, TNC, TNF, VCAM1	44
											Small Molecule Biochemistry	hydrolysis	hydrolysis of GTP	ÝÝ	0.00049	ADRB2, CALR, GNA11, GNAI1, GNAI2, GNAI3, GNAS, GRK1, IQGAP2, KPNB1, MEN1, NME1, RAB7A, RAC1, RAC2, RAN, RASA1, RRAS2	18		affects survival of normal cells (57/83)	AGRN, APEX1, APP, BAX, BCAR1, BCL3, BCL6, BCL2A1, CASP8, CASP9, CCL5, CCNG1, CCR1, CD44, CDH5, CDK5, CEBPB, CTF1, EFNA5, EPO, FAS, GRB2, HIF1A, HMGA1, HSPD1, IGF1R, IL6, IL10, IL15, IL1B, ITPKB, LEF1, LIF, MAPK8IP1, MPG, MYC, NTF4, OLR1, POU2F1, PRKCA, PRKCB, PRKCZ, PTN, RABGEF1, RAC2, RASA1, SHH, SMAD3, STAMBP, STAT1, STAT3, TMEM158, TNF, TNFRSF18, UHRF1, WRN (includes EG:7486), XBP1	57
											Small Molecule Biochemistry	synthesis	synthesis of lipid	Ý	0.00109	ACACA, ACSL3, ACSS2, ALOX5AP, ANG, ARF1, B4GALT1, C3, CD9, CD14, CD74, CEBPB, DGAT2, DLD, FABP3, FADS1, FAS, FASN, FGF7, GAL3ST1, GPAM, IL8, IL18, IL1B, IMPA1, INSIG1, LDLR, LPL, MITF, PDK4, PGS1, PI4KA, PLAU, PLSCR1, PPAP2A, PTGES3 (includes EG:10728), PTGS2, QKI, RAC1, S1PR1, SCD, SLC35A2, SMPD1, SOAT1, SOD1, SREBF1, TNF, XBP1	48		decreases survival of normal cells (11/83)	APP, CCL5, E2F4, FAS, IL10, IL1B, NFKBIA, NTF4, PDIA3, PEG3, TNF	11
											Small Molecule Biochemistry	synthesis	synthesis of acylglycerol	¯	0.00156	ANG, C3, DGAT2, FASN, GPAM, LPL, PLAU, PPAP2A, SCD, TNF	10		increases survival of normal cells (39/83)	AMH, APP, B4GALT5, BCL3, CASP7, CASP9, CCL5, CDKN1A, CTF1, CX3CL1, CXCL12, DLK1, EIF4E, EPO, FN1, HBZ, HDGF, HERPUD1, HLF (includes EG:3131), IGF1R, IL6, IL8, IL10, IL15, IL18, IL1B, ITGAV, JAG2, KRAS, KSR1, LIF, NTF4, PTN, SHH, SNAI2, TIMP1, TNF, TSLP, UHRF1	39
											Small Molecule Biochemistry	synthesis	synthesis of nitric oxide	Ý	0.00269	ARG2, GCH1, HRH1, HSP90AA1, IL10, IL1B, INSR, NOS2, NQO1, PTX3, SOCS3, SOD2, SPR, TNF, TNFRSF1A	15		affects apoptosis of blood cells (59/80)	ABL1, ANPEP, BAX, BCL2A1, BIRC3, CASP4, CASP7, CASP8, CASP9, CCNB1, CD9, CD14, CD24, CD44, CDKN1A, CEBPB, CFLAR, CXCR4, EGR1, EIF2AK2, EPO, FAS, FOS, GNAS, HIF1A, HOXA9, HSP90AB1, IL6, IL8, IL10, IL15, IL1B, KLF13, LDLR, LRIG1, MYC, NFKB2, NFKBIA, NP, NPC1, NQO1, NR3C1, PRKCB, PTPRC, RAC1, RAC2, RIPK1, SKIL, SOAT1, SOD2, ST3GAL1, STAT1, STAT3, THBS1, TLR4, TNF, TNFRSF18, TNFRSF1A, TRAF3	59
											Small Molecule Biochemistry	biosynthesis	biosynthesis of nitric oxide	Ý	0.00133	ARG2, GCH1, HRH1, HSP90AA1, IL10, IL1B, INSR, NOS2, NQO1, PTX3, SOD2, SPR, TNF	13		decreases apoptosis of blood cells (24/80)	BAX, BCL3, BCL2A1, CCL5, CD59, CFLAR, CXCL2, CXCL12, EIF4E, EPO, FAS, IER3, IL6, IL8, IL10, IL15, IL1B, IL1RN, MXD1, PDIA3, SHH, TNF, TNFRSF6B, TSLP	24
											Small Molecule Biochemistry	metabolic process	metabolic process of lipid	¯	0.00278	ACACA, ACAD8, ACP6, ACSL3, ACSL4, ACSL5, ACSS2, ADRB2, ALDH1A3, ALDH5A1, ALOX5AP, ANG, ANKRD26, ANXA1, APOD, ARF1, ATP5B, CD36, CD74, CEBPB, CIDEA, CROT, DBI, DGAT2, DHCR24, DLD, ELOVL2, EPHX2, FABP3, FABP4, FADS1, FASN, FGF7, GAL3ST1, GPAM, GPR175, HMOX1, IL6, IL1B, IL1RN, IMPA1, LDLR, LIPT1, LPIN1, LPL, LRP10, NR2F2, PDK4, PDPN, PECI, PHYH, PI4KA, PITPNM3, PLA1A, PLCG1, PNPLA2, PPAP2A, PPAP2B, …	72		increases apoptosis of blood cells (28/80)	ANXA1, BAX, CASP4, CASP8, CCL5, CD9, CD24, CD44, CD59, CD69, CXCL12, CXCR4, EIF2AK2, FAS, FN1, IL6, IL10, IL15, IL18, IL1B, MYC, NR3C1, RIPK1, SMARCC1, SMPD1, TNF, TREM1, XCL1	28
											Small Molecule Biochemistry	induction	induction of prostaglandin	ÝÝ	0.00334	IL6, IL10, IL15, IL18, IL1B, PTGS2, TNF	7		affects cell division process of tumor cell lines (67/80)	ABL1, AHR, AMH, BAX, BHLHB2, BTG2, CAMKK1, CCNA2, CCNB1, CCND3, CCNG1, CD44, CD2AP, CDK5RAP3 (includes EG:80279), CDKN1A, CEBPB, CEBPD, CHRNA7, CREM, CUL7 (includes EG:9820), DBI, DEGS1, DTD1, DUSP1, EGR1, EPO, ESR1, FASN, GNAI1, GNAI2, GNAI3, GNL3, GSPT1, HMGA1, IER3, IGF1R, IGFBP5, IL6, IL1B, INSR, ITGAV, LIF, MPG, MXD1, MYC, MYF5, NPM1 (includes EG:4869), NR3C1, PCNA, PLAU, PLAUR, PPP2CB, PPP2…	67
											Small Molecule Biochemistry	modification	modification of hydrogen peroxide	ÝÝ	0.00334	APP, PRDX1, PRDX5, PTGS2, SOD1, SOD2, TXN	7		decreases cell division process of tumor cell lines (22/80)	AHR, BAD, BANP, BAX, BCL6, BHLHB2, CDKN1A, DUSP1, ESR2, HES1, HIF1A, HMOX1, IGFBP5, IL6, IL1B, LIF, LRIG1, MXD1, MYC, SOX9, THBS1, TNF	22
											Tissue Morphology	quantity	quantity of cells	Ý	1.49e-08	ABCG2, ABL1, ACVR2A, AHR, AMH, ANXA1, AP3B1, APP, ARX, B2M, BAX, BCL6, BCL2A1, BHLHB2, C3, CADM1, CASP8, CASP9, CBS, CCL2, CCL5, CCNG1, CD9, CD24, CD44, CD59, CD69, CDK5RAP3 (includes EG:80279), CDKN1A, CEBPB, CFLAR, CITED2, CNN1, CNN2, CTF1, CTGF, CTSB, CTSD, CX3CL1, CXCL2, CXCL12, CXCR4, DNMT3B, DYRK1A, E2F4, EGR1, EGR2, ELL, ENG, EPO, ERRFI1, ESR1, ESR2, FAS, FGF7, FN1, FOS, FOSL2, GATA3, GGT1…	172		increases cell division process of tumor cell lines (13/80)	BAX, CCNA2, CCNG1, GNAI3, IER3, IL6, ILKAP, KRAS, MYC, PTHLH, RRAD, SOX9, TNF	13
											Tissue Morphology	quantity	quantity of blood cells	Ý	1.35e-05	ABCG2, ABL1, AHR, B2M, BAX, BCL2A1, C3, CASP8, CCL2, CCL5, CD9, CD24, CD59, CD69, CDKN1A, CEBPB, CFLAR, CNN2, CTF1, CX3CL1, CXCL2, CXCL12, CXCR4, E2F4, EGR1, EPO, FAS, FGF7, GATA3, HBZ, HIF1A, HOXA9, HSP90B1, ID1, IL6, IL8, IL10, IL15, IL18, IL10RA, IL12B, IL15RA, IL18BP, IL1B, IL4R, ITGA6, LAT, LDLR, LIF, MEN1, MOG, MXD1, MYC, NFKB2, NFKBIA, NP, NPC1, NPM1 (includes EG:4869), NQO1, NR3C1, PDGFB,…	96		affects developmental process of mononuclear leukocytes (62/80)	APP, ATP7A, B2M, BAX, BCL3, BCL6, CASP8, CCND3, CD24, CD69, CD74, CDKN1A, CHD4, CXCL12, CXCR4, EGR1, EGR2, FAS, FOS, GATA3, GRB2, HDAC7, HIF1A, HSP90B1, IL6, IL10, IL15, IL18, IL12B, IL15RA, IL1B, IL4R, ITPKB, JAG2, JAK1, LAT, MOG, MYC, NFKB2, NP, PATZ1, PRKX, PTGS2, PTPRC, RASA1, RBPJ, RELB, RHOH, RIPK2, SHH, SOCS3, SPI1, SRGN, STAT1, STAT3, TAPBP, TGFBR2, TLR4, TNF, TNFRSF1A, TSLP, XRCC6	62
											Tissue Morphology	quantity	quantity of leukocytes	Ý	0.000142	ABCG2, ABL1, AHR, B2M, BCL2A1, C3, CASP8, CCL2, CCL5, CD24, CD69, CDKN1A, CEBPB, CFLAR, CNN2, CX3CL1, CXCL2, CXCL12, CXCR4, EGR1, FAS, FGF7, GATA3, HIF1A, HOXA9, HSP90B1, ID1, IL6, IL8, IL10, IL15, IL18, IL10RA, IL12B, IL15RA, IL18BP, IL1B, ITGA6, LAT, LDLR, LIF, MEN1, MOG, MXD1, MYC, NFKB2, NFKBIA, NP, NPC1, NPM1 (includes EG:4869), NQO1, NR3C1, PIK3AP1, PLAU, PLSCR1, PREP, PRL, PTPRC, RABGEF1, …	84		decreases developmental process of mononuclear leukocytes (17/80)	ABL1, BCL6, CD74, EGR1, EIF4E, GATA3, HOXA9, IL6, IL10, IL15, ITGAV, PICALM, SHH, SOCS3, SPI1, STAT1, TNF	17
											Tissue Morphology	quantity	quantity of smooth muscle cells	­	0.000197	APP, CDKN1A, ENG, HDGF, IL1B, KLF2, LDLR, MMP7, PDGFB, PLAU, S1PR1, TIMP3, TNF	13		increases developmental process of mononuclear leukocytes (34/80)	AP3B1, BAD, BCL6, CCL2, CD14, CD74, EGR1, EGR2, FOS, GATA3, HRH1, HSP90AA1, HSPD1, ID1, IL6, IL8, IL10, IL15, IL18, IL12B, IL15RA, IL1B, IL4R, ITPKB, LAT, NP, PRL, PTPRC, TGFBR2, TNF, TREM1, TSLP, TXN, XBP1	34
											Tissue Morphology	quantity	quantity of bone marrow cells	Ý	0.000384	ABL1, AHR, CASP8, CD9, CDKN1A, CNN2, EPO, FAS, HOXA9, IL6, IL8, IL10, IL15, IL18, IL18BP, IL1B, LIF, MXD1, NPM1 (includes EG:4869), NQO1, PLSCR1, PREP, PRL, RELB, S100A9, SELL, SELP, SMAD3, SOCS3, SOD1, THBS1, TLR4, TNF, TNFRSF1A	34		affects migration of leukocytes (61/79)	ANXA1, ARHGEF1, B4GALT1, C3, CCL2, CCL5, CCR1, CCR3, CD24, CD44, CD151, CNN2, CX3CL1, CXCL2, CXCL6, CXCL12, CXCR4, DPYSL2, FAS, FN1, GNA11, GNAI2, GNAI3, GNAS, IL6, IL8, IL10, IL10RA, IL12B, IL1B, IL8RB, ITGA6, ITGAV, JAK1, LDLR, MMP7, NFKB2, NT5E, PLAUR, PRKCA, PRKCB, RAC1, RAC2, S100A9, S1PR1, SAA3, SELL, SELP, SEMA4D, SMAD3, SOCS3, SPHK2, SPI1, THBS1, THY1, TIMP1, TLR2, TLR4, TNF, TNFRSF1A, VC…	61
											Tissue Morphology	quantity	quantity of muscle cells	­	0.000396	APP, CDKN1A, ENG, HDGF, HSP90B1, IL1B, KLF2, LDLR, MMP2, MMP7, PDGFB, PLAU, S1PR1, SMAD3, TIMP3, TNF	16		decreases migration of leukocytes (18/79)	ANXA1, CX3CL1, CXCL12, FN1, HSPD1, IL8, IL10, IL15, IL1B, OPRD1, PLAU, SEMA4D, TIMP1, TNF, TNFRSF1A, TNFRSF6B, TSC1, TXN	18
											Tissue Morphology	quantity	quantity of connective tissue cells	Ý	0.000539	ABL1, ACVR2A, AHR, CCL2, CCNG1, CD44, CTGF, DNMT3B, FOS, FOSL2, GGT1, GNAS, GRID1, IL1RN, JUNB, KLF2, LIF, MYC, NFKB2, NOS2, NT5E, PDGFB, PTHLH, S1PR1, SMAD3, TNF	26		increases migration of leukocytes (40/79)	ANXA1, APP, C3, CCL2, CCL5, CCL8, CCL20, CCR1, CD69, CX3CL1, CXCL2, CXCL6, CXCL12, CXCL14, CXCR4, FN1, HRH1, IL8, IL10, IL15, IL18, IL12B, IL1B, PAFAH1B1, PLAU, PLAUR, PNOC, RAC1, RAC2, S100A9, S1PR1, SELL, SELP, THBS1, TLR4, TNF, TXN, VCAM1, XCL1, YARS	40
											Tissue Morphology	quantity	quantity of lymphatic system cells	Ý	0.000757	ABL1, AHR, CASP8, CD9, CDKN1A, CNN2, EPO, FAS, HOXA9, IL6, IL8, IL10, IL15, IL18, IL18BP, IL1B, LIF, MXD1, NFKB2, NPM1 (includes EG:4869), NQO1, PLSCR1, PREP, PRL, RELB, S100A9, SELL, SELP, SMAD3, SOCS3, SOD1, THBS1, TLR4, TNF, TNFRSF1A	35		affects morphology of eukaryotic cells (79/79)	ABL1, AHR, AMD1, ANXA1, APP, ARX, ASPN, ATF3, ATP6V0C, BAX, CASP9, CD9, CD44, CD59, CDH5, CDKN1A, CEBPB, CITED2, CREM, CRKL, CTNND2, CXCL12, EGR1, ELK1, EPO, ESR1, FAS, FASN, FN1, FOS, GAL3ST1, GATA3, HLF (includes EG:3131), HNRNPAB, HSPB2, IGF1R, IL6, IL10, IL18, IL1B, IRF6, ITGA6, JUNB, KLF2, KRAS, LIF, LPAR4, MARCKS (includes EG:4082), MARCKSL1, MEN1, MITF, MYC, NPEPPS, NR3C1, OSMR, PAFAH1B1, …	79
											Tissue Morphology	quantity	quantity of antigen presenting cells	Ý	0.00107	ABL1, B2M, CCL2, CNN2, CX3CL1, FAS, FGF7, IL6, IL8, IL10, IL15, IL18, IL12B, IL15RA, IL1B, LDLR, LIF, MOG, NFKB2, NFKBIA, NPC1, PLAU, PRL, RELB, SELL, SELP, SOAT1, SPI1, STAT3, TLR4, TNF, TNFRSF1A, XBP1	33		affects differentiation of leukocytes (52/78)	ATP7A, BCL3, BCL6, CASP8, CBFA2T3, CCR1, CD24, CD74, CTBP1, EGR1, EPO, ESR1, FAS, GATA3, GRB2, HDAC7, HSP90B1, IL6, IL10, IL15, IL18, IL12B, IL15RA, IL4R, ITPKB, JAG2, LAT, MOG, MYC, NFKB2, NP, PATZ1, PLSCR1, PRKX, PTGS2, PTPRC, RASA1, RASGRP4, RBPJ, RELB, RHOH, RIPK2, SHH, SOCS3, SPI1, STAT1, TGFBR2, TLR4, TNF, TNFRSF1A, TRAF6, TSLP	52
											Tissue Morphology	quantity	quantity of phagocytes	Ý	0.0012	ABL1, B2M, CCL2, CNN2, CX3CL1, FAS, FGF7, IL8, IL10, IL15, IL18, IL12B, IL18BP, IL1B, LDLR, LIF, MOG, NFKBIA, NPC1, NQO1, PLAU, PLSCR1, PREP, PRL, RELB, S100A9, SELL, SELP, SMAD3, SOAT1, SOCS3, SPI1, TLR4, TNF, TNFRSF1A	35		decreases differentiation of leukocytes (21/78)	ABL1, BCL6, C1QC, CD74, EIF4E, GATA3, HOXA9, IL6, IL10, IL15, ITGAV, LIF, NFKBIA, NFYA, PICALM, SHH, SOCS3, STAT1, STAT3, TIMP1, ZFP36	21
											Tissue Morphology	quantity	quantity of fibroblasts	Ý	0.00197	ABL1, CCNG1, CTGF, DNMT3B, GRID1, JUNB, MYC	7		increases differentiation of leukocytes (34/78)	ABL1, AP3B1, BAD, CCL2, CD14, CD74, CEBPD, EGR1, FOS, GATA3, HRH1, HSP90AA1, HSPD1, ID1, IGF1R, IL6, IL8, IL10, IL15, IL18, IL12B, IL4R, ITPKB, LAT, LIF, NP, PTPRC, SPI1, TGFBR2, TNF, TRAF6, TREM1, TSLP, XBP1	34
											Tissue Morphology	quantity	quantity of mononuclear leukocytes	Ý	0.00289	ABCG2, ABL1, AHR, B2M, BCL2A1, C3, CASP8, CD24, CD69, CDKN1A, CEBPB, CFLAR, CNN2, CX3CL1, CXCL12, CXCR4, EGR1, FAS, FGF7, GATA3, HIF1A, HOXA9, HSP90B1, ID1, IL6, IL8, IL10, IL15, IL18, IL10RA, IL12B, ITGA6, LAT, LDLR, LIF, MOG, MYC, NFKB2, NFKBIA, NP, NR3C1, PIK3AP1, PRL, PTPRC, RAC2, RBPJ, RELB, SELL, SEMA4D, ST3GAL1, STAT1, STAT3, TGFBR2, TLR2, TNF, TNFRSF1A, TSLP, TXNIP, VCAM1, XBP1, XRCC6	61		affects apoptosis of leukocytes (56/77)	ABL1, ANPEP, BAX, BCL2A1, BIRC3, CASP4, CASP7, CASP8, CASP9, CCNB1, CD9, CD14, CD24, CD44, CDKN1A, CEBPB, CFLAR, CXCR4, EGR1, FAS, FOS, GNAS, HIF1A, HOXA9, HSP90AB1, IL6, IL8, IL10, IL15, IL1B, KLF13, LDLR, LRIG1, MYC, NFKB2, NFKBIA, NP, NPC1, NQO1, NR3C1, PRKCB, PTPRC, RAC1, RAC2, RIPK1, SKIL, SOAT1, SOD2, ST3GAL1, STAT1, STAT3, THBS1, TLR4, TNF, TNFRSF18, TNFRSF1A	56
											Tissue Morphology	remodeling	remodeling of tissue	Ý	0.00308	ADRB2, CA2, CD44, EGR1, ENG, EPHB2, GGT1, HMOX1, IL6, IL1B, IL1RN, LIF, MITF, MMP2, NOS2, PTGS2, PTHLH, RAB7A, RAC1, RAC2, TNF, TNFRSF1A, TRAF6, XDH	24		decreases apoptosis of leukocytes (22/77)	BAX, BCL3, BCL2A1, CCL5, CD59, CFLAR, CXCL2, CXCL12, EIF4E, FAS, IER3, IL6, IL8, IL10, IL15, IL1B, IL1RN, PDIA3, SHH, TNF, TNFRSF6B, TSLP	22
											Hematological System Development and Function	infiltration	infiltration of phagocytes	­	1.71e-08	ALOX5AP, ANXA1, B4GALT1, BTN1A1, C3, CCL2, CD36, CD44, CD55, CTSB, CXCL2, DUSP1, FABP4, FAS, GAL3ST1, IL6, IL8, IL10, IL18, IL1B, IL1RN, IL8RB, LDLR, MOG, NFKBIA, NOS2, PLAU, PPT2, PRKCA, PTGS2, SELL, SELP, SMAD3, SOCS3, SREBF1, TGFBR2, TLR2, TLR4, TNF, TNFRSF18, TNFRSF1A, XCL1	42		increases apoptosis of leukocytes (27/77)	ANXA1, BAX, CASP4, CASP8, CCL5, CD9, CD24, CD44, CD59, CD69, CXCL12, CXCR4, EIF2AK2, FAS, FN1, IL10, IL15, IL18, IL1B, MYC, NR3C1, RIPK1, SMARCC1, SMPD1, TNF, TREM1, XCL1	27
											Hematological System Development and Function	infiltration	infiltration of neutrophils	­	9.99e-08	ALOX5AP, ANXA1, B4GALT1, C3, CD36, CD44, CD55, CTSB, CXCL2, DUSP1, FABP4, FAS, IL6, IL8, IL10, IL18, IL1B, IL1RN, IL8RB, NFKBIA, NOS2, PRKCA, PTGS2, SELL, SELP, SOCS3, TGFBR2, TLR2, TLR4, TNF, TNFRSF18, TNFRSF1A, XCL1	33		affects homing of eukaryotic cells (49/77)	ANXA1, APP, CCL2, CCL5, CCL8, CCR1, CCR3, CD36, CD44, CD151, CX3CL1, CXCL2, CXCL12, CXCR4, FN1, GNA11, GNAI2, GNAI3, GNAS, HRH1, IL8, IL10, IL12B, IL1B, IL8RB, ITGA6, ITGAV, ITGB5, MMP2, NFKB2, NRP2, PLAUR, PRKCA, PRKCB, PTGS2, RAC1, RAC2, S100A9, S1PR1, SAA3, SELP, SMAD3, SOCS3, SPI1, THBS1, TLR2, TNF, TNFRSF1A, VCAM1	49
											Hematological System Development and Function	infiltration	infiltration of leukocytes	­	2.72e-07	ALOX5AP, ANXA1, B4GALT1, BTN1A1, C3, CCL2, CCR1, CD36, CD44, CD48, CD55, CTSB, CXCL2, CXCL12, DUSP1, ESR1, FABP4, FAS, GAL3ST1, IL6, IL8, IL10, IL18, IL12B, IL18BP, IL1B, IL1RN, IL4R, IL8RB, LDLR, MMP2, MOG, NFKBIA, NOS2, PLAU, PPT2, PRKCA, PTGS2, SELL, SELP, SMAD3, SOCS3, SREBF1, STAT3, TGFBR2, TLR2, TLR4, TNF, TNFRSF18, TNFRSF1A, TNFRSF6B, XCL1	52		decreases homing of eukaryotic cells (21/77)	ABL1, CD69, CX3CL1, CXCL12, CXCL14, EPHB2, FN1, HSPD1, IL8, IL10, IL15, IL1B, ITGAV, ITGB5, OPRD1, PRKCZ, PTN, THBS1, TNF, TNFRSF6B, TSC1	21
											Hematological System Development and Function	infiltration	infiltration of granulocytes	­	5.04e-07	ALOX5AP, ANXA1, B4GALT1, C3, CCR1, CD36, CD44, CD48, CD55, CTSB, CXCL2, DUSP1, FABP4, FAS, IL6, IL8, IL10, IL18, IL12B, IL1B, IL1RN, IL4R, IL8RB, NFKBIA, NOS2, PRKCA, PTGS2, SELL, SELP, SOCS3, TGFBR2, TLR2, TLR4, TNF, TNFRSF18, TNFRSF1A, XCL1	37		increases homing of eukaryotic cells (45/77)	ANXA1, APP, C3, CCL2, CCL5, CCL8, CCL20, CCR1, CRKL, CX3CL1, CXCL2, CXCL6, CXCL12, CXCL14, CXCR4, ENPP2, ETV4, FN1, HRH1, IL6, IL8, IL10, IL15, IL12B, IL1B, IL8RB, ITGA6, LIF, NOV, PDGFB, PLAU, PLAUR, PNOC, RAC1, RAC2, S100A9, S1PR1, SEMA4D, SMAD3, THBS1, TLR4, TNF, TXN, XCL1, YARS	45
											Hematological System Development and Function	cell movement	cell movement of phagocytes	Ý	6.27e-08	ALOX5AP, ANXA1, APP, B4GALT1, BTN1A1, C3, CCL2, CCL5, CCL8, CD36, CD44, CD55, CD151, CRKL, CTSB, CX3CL1, CXCL2, CXCL6, CXCL12, CXCL14, CXCR4, DUSP1, FABP4, FAS, GAL3ST1, GNAI2, GNAI3, IL6, IL8, IL10, IL18, IL12B, IL1B, IL1RN, IL8RB, LDLR, MOG, NFKBIA, NOS2, OPRD1, PLAU, PLAUR, PNOC, PPT2, PRKCA, PRKCB, PRKCZ, PTGS2, RAC1, RAC2, S100A9, SAA3, SELL, SELP, SMAD3, SOCS3, SPI1, SREBF1, TGFBR2, TLR2, T…	66		affects invasion of cells (40/77)	ANG, ATF3, BCAR1, CD9, CD24, CD44, CD53, CD151, CLDN3, CTSB, CTSD, CTTN, CXCR4, DNMT3B, ENG, ETV4, FAS, FN1, HIF1A, IGF1R, IL8, IQGAP1, ITGA6, ITGAV, LCP1, MAPK12, MMP2, NOS2, PLAU, PLAUR, PLCG1, PRKCA, PTGS2, RAC1, SDCBP, SRRM1, STAT3, TIMP1, TIMP3, TNF	40
											Hematological System Development and Function	cell movement	cell movement of leukocytes	Ý	7.67e-08	ALOX5AP, ANXA1, APP, B4GALT1, BTN1A1, C3, CALR, CCL2, CCL5, CCL8, CCL20, CCR1, CCR3, CD14, CD36, CD44, CD48, CD55, CD151, CRKL, CTSB, CX3CL1, CXCL2, CXCL6, CXCL12, CXCL14, CXCR4, DUSP1, ESR1, FABP4, FAS, FN1, GAL3ST1, GNA11, GNAI2, GNAI3, GNAS, HRH1, HSPD1, IL6, IL8, IL10, IL15, IL18, IL12B, IL18BP, IL1B, IL1RN, IL4R, IL8RB, LDLR, MMP2, MOG, NFKB2, NFKBIA, NOS2, OPRD1, PLAU, PLAUR, PNOC, PPT2, PR…	91		decreases invasion of cells (23/77)	ASAP1, ATF3, ATP6V0C, CALR, CD44, CST6, DLC1, ENG, ESR1, ESR2, FN1, FSTL1, ITGA6, JUNB, LRIG1, MMP2, NME1, PLAU, PLAUR, SDC2, TGFBR2, TIMP1, TIMP3	23
											Hematological System Development and Function	cell movement	cell movement of neutrophils	Ý	3.22e-07	ALOX5AP, ANXA1, APP, B4GALT1, C3, CCL2, CCL5, CD36, CD44, CD55, CD151, CTSB, CX3CL1, CXCL2, CXCL6, CXCL14, DUSP1, FABP4, FAS, GNAI2, IL6, IL8, IL10, IL18, IL1B, IL1RN, IL8RB, NFKBIA, NOS2, PNOC, PRKCA, PTGS2, RAC1, RAC2, S100A9, SELL, SELP, SOCS3, SPI1, TGFBR2, TLR2, TLR4, TNF, TNFRSF18, TNFRSF1A, TSC1, XCL1	47		increases invasion of cells (48/77)	AMD1, ANPEP, ANXA1, B4GALT5, BCAR1, CALR, CCL2, CD14, CD24, CD44, CD151, CLDN3, CTSB, CTTN, CXCL12, ENPP2, EPHB2, ETV4, FN1, FSCN1, GRP, HIF1A, ID1, IGF1R, IL8, IL18, IL1B, ITGA6, ITGAV, MMP2, MMP15, MTA1, NOV, PICALM, PLAU, PLAUR, PRKCB, PTGS2, RAC1, SDC2, SDCBP, SEMA4D, SOD2, SPI1, STAT3, TFPI2, TNF, XDH	48
											Hematological System Development and Function	cell movement	cell movement of granulocytes	Ý	1.19e-06	ALOX5AP, ANXA1, APP, B4GALT1, C3, CCL2, CCL5, CCR1, CCR3, CD36, CD44, CD48, CD55, CD151, CTSB, CX3CL1, CXCL2, CXCL6, CXCL14, DUSP1, FABP4, FAS, GNAI2, IL6, IL8, IL10, IL18, IL12B, IL1B, IL1RN, IL4R, IL8RB, NFKBIA, NOS2, PLAUR, PNOC, PRKCA, PTGS2, RAC1, RAC2, S100A9, SELL, SELP, SOCS3, SPI1, TGFBR2, TLR2, TLR4, TNF, TNFRSF18, TNFRSF1A, TSC1, VCAM1, XCL1, YARS	55		affects angiogenesis (50/76)	AHR, ANG, ATP5B, ATP7A, B4GALT1, CANX, CASP8, CD151, CDH5, CTGF, CTSB, CX3CL1, CXCL12, CXCR4, EGLN1, ENG, EPHB2, FAS, FZD5, HIF1A, HMOX1, ID1, IL8, IL15, IL18, IL1B, ITGA9, ITGAV, ITGB5, MEF2C, MMP2, MYC, NCL, NOS2, NR2F2, NRP2, PDPN, PLAU, PLAUR, PLXND1, PTGS2, RBPJ, S1PR1, SEMA3C, SHH, TGFBR2, THBS1, THY1, TNF, TNFRSF1A	50
											Hematological System Development and Function	cell movement	cell movement of T lymphocytes	Ý	1.31e-05	BTN1A1, C3, CALR, CCL2, CCL5, CCL8, CCL20, CCR1, CCR3, CD44, CXCL12, CXCR4, FN1, GNAI2, HSPD1, IL6, IL8, IL10, IL15, IL18BP, IL1B, LDLR, MOG, RAC1, S1PR1, SELL, SELP, SOCS3, STAT3, THBS1, TLR4, TNF, TNFRSF6B, XCL1	34		decreases angiogenesis (14/76)	CALR, CXCL14, FN1, GCH1, IL18, IL1RN, KLF2, MMP2, PTHLH, PTX3, THBS1, TIMP1, TIMP3, WARS	14
											Hematological System Development and Function	cell movement	cell movement of lymphocytes	Ý	0.000201	BTN1A1, C3, CALR, CCL2, CCL5, CCL8, CCL20, CCR1, CCR3, CD44, CX3CL1, CXCL12, CXCR4, ESR1, FN1, GNA11, GNAI2, GNAS, HSPD1, IL6, IL8, IL10, IL15, IL18BP, IL1B, LDLR, MOG, NFKB2, RAC1, RAC2, S1PR1, SAA3, SELL, SELP, SOCS3, STAT3, THBS1, TLR4, TNF, TNFRSF6B, XCL1	41		increases angiogenesis (28/76)	AMOT, ANG, BTG1, CCL2, CHRNA7, COMP, CXCL6, CXCL12, EPO, FGF7, FN1, HIF1A, IL6, IL8, IL18BP, IL1B, MMP2, MYC, PDGFB, PRL, PTGS2, THBS1, TIMP1, TLR4, TNF, TNFRSF1A, VCAM1, YARS	28
											Hematological System Development and Function	cell movement	cell movement of mononuclear leukocytes	Ý	0.000327	ANXA1, BTN1A1, C3, CALR, CCL2, CCL5, CCL8, CCL20, CCR1, CCR3, CD44, CX3CL1, CXCL12, CXCR4, ESR1, FN1, GNA11, GNAI2, GNAS, HSPD1, IL6, IL8, IL10, IL15, IL18BP, IL1B, LDLR, MOG, NFKB2, OPRD1, PLAUR, PRKCB, PRKCZ, RAC1, RAC2, S1PR1, SAA3, SELL, SELP, SMAD3, SOCS3, STAT3, THBS1, TLR4, TNF, TNFRSF6B, XCL1, YARS	48		affects quantity of lipid (38/76)	ABCG2, APEX1, B4GALT1, BTN1A1, C3, CBS, CD36, CEBPB, DGAT2, DLK1, ENPP2, EPHX2, FABP3, FABP4, FAS, FASN, GAL3ST1, GNA11, GPAM, HIF1A, IL1B, INSR, LALBA, LDLR, LPL, NOS2, NQO1, PI4KA, PPP1R3C, PTGS2, SCD, SMPD1, SOAT1, SREBF1, STAT3, TLR4, TNF, VLDLR	38
											Hematological System Development and Function	cell movement	cell movement of peripheral blood leukocytes	Ý	0.00301	CCL2, CCL5, CCL20, CX3CL1, CXCL12, IL15, PLAUR, PRKCZ, SELL, SELP	10		decreases quantity of lipid (20/76)	ACP6, APP, CD36, GNAS, HMOX1, IL18, IL1B, IL1R2, IL1RN, LPIN1, LPL, PNPLA2, PON3, PPAP2C, RRAD, SMPD1, SOD1, TNF, TNFRSF1A, VLDLR	20
											Hematological System Development and Function	hematopoiesis	hematopoiesis	­	3.94e-07	ABL1, ADAR, AP3B1, ATP7A, B2M, BAD, BAX, BCL3, BCL6, C1QC, CASP8, CBFA2T3, CCND3, CCR1, CD9, CD14, CD24, CD44, CD69, CD74, CEBPD, CHD4, CTBP1, CXCL12, CXCR4, E2F4, EGR1, EGR2, EIF4E, ENG, EPO, FAS, FN1, FOS, GATA3, GRB2, HDAC7, HIF1A, HOXA9, HSP90AA1, HSP90B1, HSPD1, ID1, IGF1R, IL6, IL10, IL15, IL18, IL12B, IL15RA, IL1B, IL1RN, IL4R, ITPKB, JAG2, JAK1, KRAS, LAT, LIF, LTF, MEN1, MOG, MYC, NFKB2,…	104		increases quantity of lipid (34/76)	ADFP, APP, ARF1, BAX, CASP8, CASP9, CX3CL1, ELL, FAS, FGF7, GPAM, GRP, IDH1, IFRD1, IL6, IL8, IL18BP, IL1B, LPL, PIP4K2A, PNPLA2, PPAP2B, PPAP2C, PRKAA2, PRKCB, PTGS2, PTHLH, RAB7A, RETN, SCD, SLC3A2, SPHK2, TNF, XBP1	34
											Hematological System Development and Function	hematological process	hematological process	«	3.48e-06	ABL1, ADAR, AP3B1, ATP7A, B2M, BAD, BAX, BCL3, BCL6, C3, C1QC, CASP8, CBFA2T3, CCL5, CCND3, CCR1, CD9, CD14, CD24, CD36, CD44, CD59, CD69, CD74, CEBPD, CHD4, CTBP1, CX3CL1, CXCL12, CXCR4, DUSP1, E2F4, EGR1, EGR2, EIF4E, ENG, EPO, F13A1, FAS, FN1, FOS, GATA3, GNAI2, GRB2, HDAC7, HIF1A, HOXA9, HSP90AA1, HSP90B1, HSPD1, ID1, IGF1R, IL6, IL8, IL10, IL15, IL18, IL12B, IL15RA, IL1B, IL1RN, IL4R, ITPKB,…	115		affects interphase of cell lines (58/75)	ABL1, AHR, AKAP12, AMH, BHLHB2, BTG2, CAMKK1, CCND3, CCNG1, CDK5RAP3 (includes EG:80279), CDKN1A, CEBPB, CEBPD, CHRNA7, CKS1B, CREM, DDX3X, DEGS1, DTD1, DUSP1, E2F4, EIF2AK2, EPO, FASN, FN1, GNL3, GSPT1, HMGA1, IGF1R, IGFBP5, IL6, IL1B, INSR, ITGAV, LEF1, LMNA, MAP2K7, MEN1, MPG, MXD1, MYC, NR3C1, NRAS, PLAU, PLAUR, PPAP2C, PPP2CB, PPP2R2A, PRKCA, PTGES3 (includes EG:10728), RPS6KA3 (includes EG:…	58
											Hematological System Development and Function	recruitment	recruitment of leukocytes	ÝÝ	5.14e-06	AHR, ANXA1, APP, B4GALT1, CCL2, CCL5, CCR1, CCR3, CD36, CD44, CX3CL1, CXCL2, CXCL12, F13A1, IL6, IL8, IL10, IL15, IL18, IL15RA, IL1B, IL1RN, IL8RB, MOG, RAC1, RIPK2, SELL, SELP, SMAD3, THBS1, TLR2, TLR4, TNF, TNFRSF1A, TPT1 (includes EG:7178), TXN, VCAM1	37		decreases interphase of cell lines (19/75)	BAD, BAX, BCL3, BHLHB2, CCND3, CDKN1A, E2F6, ESR2, HES1, HMOX1, IL6, IL1B, LIF, MXD1, MYC, PLAC8, PLCG1, SOX9, TNF	19
											Hematological System Development and Function	recruitment	recruitment of phagocytes	ÝÝ	3.42e-05	AHR, ANXA1, APP, B4GALT1, CCL2, CCL5, CCR1, CD36, CD44, CXCL2, CXCL12, F13A1, IL8, IL10, IL18, IL1B, IL1RN, IL8RB, MOG, RAC1, RIPK2, SMAD3, THBS1, TLR2, TLR4, TNF, TNFRSF1A, VCAM1	28		increases interphase of cell lines (18/75)	ABL1, BAX, CCNA2, CCND3, CCNG1, CEBPB, CXCL12, FOS, HMGA1, ID1, IL6, ILKAP, KRAS, MAP3K8, MXD1, MYC, PPAP2C, SOX9	18
											Hematological System Development and Function	recruitment	recruitment of macrophages	ÝÝ	0.000247	ANXA1, APP, B4GALT1, CCL2, CCL5, CCR1, CD36, CD44, CXCL12, IL8, IL1B, MOG, THBS1, TLR2, TLR4, TNF, VCAM1	17		affects chemotaxis (53/74)	AMOT, ANXA1, APP, CCL2, CCL5, CCL8, CCL20, CCR1, CCR3, CD36, CD151, CX3CL1, CXCL2, CXCL6, CXCL12, CXCL14, CXCR4, FN1, GNA11, GNAI2, GNAI3, GNAS, HRH1, IL8, IL10, IL12B, IL1B, IL8RB, ITGA6, ITGAV, ITGB5, MMP2, NFKB2, NRP2, OPRD1, PLAU, PLAUR, PRKCA, PRKCB, PTGS2, RAC1, RAC2, S100A9, S1PR1, SAA3, SMAD3, SOCS3, SPI1, THBS1, TLR2, TNF, TNFRSF1A, XCL1	53
											Hematological System Development and Function	recruitment	recruitment of granulocytes	ÝÝ	0.00135	AHR, ANXA1, B4GALT1, CCL2, CCL5, CCR1, CXCL2, IL8, IL10, IL18, IL15RA, IL1B, IL1RN, IL8RB, RAC1, RIPK2, SELP, SMAD3, TLR4, TNF, TNFRSF1A, TPT1 (includes EG:7178), VCAM1	23		decreases chemotaxis (24/74)	ABL1, CCL5, CD69, CX3CL1, CXCL12, CXCL14, CXCR4, EPHB2, FN1, HSPD1, IL8, IL10, IL15, IL1B, ITGAV, ITGB5, OPRD1, PRKCZ, SOCS3, THBS1, TNF, TNFRSF6B, TSC1, TXN	24
											Hematological System Development and Function	differentiation	differentiation of leukocytes	ÝÝ	6.73e-06	ABL1, AP3B1, ATP7A, BAD, BCL3, BCL6, C1QC, CASP8, CBFA2T3, CCL2, CCR1, CD14, CD24, CD74, CEBPD, CTBP1, EGR1, EIF4E, EPO, ESR1, FAS, FOS, GATA3, GRB2, HDAC7, HOXA9, HRH1, HSP90AA1, HSP90B1, HSPD1, ID1, IGF1R, IL6, IL8, IL10, IL15, IL18, IL12B, IL15RA, IL4R, ITGAV, ITPKB, JAG2, LAT, LIF, MOG, MYC, NFKB2, NFKBIA, NFYA, NP, PATZ1, PICALM, PLSCR1, PRKX, PTGS2, PTPRC, RASA1, RASGRP4, RBPJ, RELB, RHOH, …	78		increases chemotaxis (44/74)	ANXA1, APP, C3, CCL2, CCL5, CCL8, CCL20, CCR1, CD44, CX3CL1, CXCL2, CXCL6, CXCL12, CXCL14, CXCR4, ENPP2, ETV4, HRH1, IL6, IL8, IL10, IL15, IL12B, IL1B, IL8RB, ITGA6, LIF, NOV, PDGFB, PLAU, PLAUR, PNOC, RAC1, RAC2, S100A9, S1PR1, SEMA4D, SMAD3, THBS1, TLR4, TNF, TXN, XCL1, YARS	44
											Hematological System Development and Function	differentiation	differentiation of blood cells	­	8.63e-06	ABL1, ACVR2A, ADD1, AP3B1, ATP7A, BAD, BCL3, BCL6, BTG2, C1QC, CASP8, CBFA2T3, CCL2, CCR1, CD14, CD24, CD74, CEBPD, CTBP1, EGR1, EIF4E, EPO, ESR1, FAS, FOS, GATA3, GRB2, HDAC7, HIF1A, HOXA9, HRH1, HSP90AA1, HSP90B1, HSPD1, ID1, IGF1R, IL6, IL8, IL10, IL15, IL18, IL12B, IL15RA, IL4R, ITGAV, ITPKB, JAG2, JUNB, LAT, LIF, LMO2, MOG, MYC, NFKB2, NFKBIA, NFYA, NP, PATZ1, PICALM, PLSCR1, PRKCA, PRKX, PT…	87		affects survival of animal (58/74)	ABL1, ADRB2, ALDH5A1, APEX1, ATP2C1, BAX, BCL2A1, CASP8, CCL2, CCNG1, CCR1, CDKN1A, CEBPB, CTSB, CTSC, CYCS (includes EG:54205), DNMT3B, DUSP1, ENG, EPHX2, FAS, FGL2, FOS, FZD5, GNAI2, HMGA2, HMOX1, ID1, IL6, IL10, IL15, IL12B, IL1B, IL8RB, IQGAP1, IQGAP2, IRAK1, KRT19, LPL, MAP2K7, MARCKSL1, MMP2, MYC, NOS2, NP, NPC1, PHC2, PRKCB, RAMP2, SLC19A1, TAP1, TLR2, TLR4, TNF, TNFRSF18, TNFRSF1A, TOP3B,…	58
											Hematological System Development and Function	differentiation	differentiation of mononuclear leukocytes	­	0.000201	ABL1, AP3B1, ATP7A, BAD, BCL3, BCL6, CASP8, CCL2, CD14, CD24, CD74, EGR1, EIF4E, FAS, FOS, GATA3, GRB2, HDAC7, HOXA9, HRH1, HSP90AA1, HSP90B1, HSPD1, ID1, IL6, IL8, IL10, IL15, IL18, IL12B, IL15RA, IL4R, ITGAV, ITPKB, JAG2, LAT, MOG, MYC, NP, PATZ1, PICALM, PRKX, PTGS2, PTPRC, RASA1, RBPJ, RELB, RHOH, RIPK2, SHH, SOCS3, SPI1, STAT1, TGFBR2, TLR4, TNF, TREM1, TSLP, XBP1	59		decreases survival of animal (10/74)	ABL1, ADRB2, CCL2, EPO, FAS, IL18, MYC, PTX3, SOCS3, TNF	10
											Hematological System Development and Function	differentiation	differentiation of lymphocytes	­	0.0018	ABL1, AP3B1, ATP7A, BAD, BCL3, BCL6, CASP8, CD14, CD24, CD74, EGR1, FAS, FOS, GATA3, GRB2, HDAC7, HSP90AA1, HSP90B1, HSPD1, ID1, IL6, IL10, IL15, IL18, IL12B, IL15RA, IL4R, ITPKB, JAG2, LAT, MOG, MYC, NP, PATZ1, PICALM, PTGS2, PTPRC, RBPJ, RELB, RHOH, RIPK2, SHH, SOCS3, SPI1, STAT1, TGFBR2, TLR4, TNF, TSLP, XBP1	50		increases survival of animal (20/74)	ANTXR2, BAX, BCL6, COMP, CTF1, CXCL12, HLA-DRA, ID1, IL6, IL10, IL18, IL1RN, MME, MYC, NFKBIA, PTHLH, SMPD1, TNF, TNFRSF1A, TREM1	20
											Hematological System Development and Function	differentiation	differentiation of antigen presenting cells	­	0.00291	ABL1, BCL3, C1QC, CASP8, EGR1, EIF4E, ESR1, HOXA9, HRH1, IL6, IL10, IL15, ITGAV, LIF, NFKB2, PRKX, RASA1, RELB, SOCS3, SPI1, TGFBR2, TIMP1, TNF, TNFRSF1A, TRAF6, TREM1	26		affects transformation of eukaryotic cells (34/74)	ABL1, AMD1, ATF3, BAX, BCAR1, BTG2, CCND3, CDKN1A, CEBPB, HMGA1, HMGA2, HOXA9, IGF1R, ING1, KSR1, LDHA, MAPK12, MEN1, MMP2, MTA1, MYC, MYF5, MYL2, PAK2, PBX3, PDGFB, PRDX1, RAC1, RNF7, RRAS2, SDCBP, SKIL, STAT3, TOP1	34
											Hematological System Development and Function	quantity	quantity of blood cells	Ý	1.35e-05	ABCG2, ABL1, AHR, B2M, BAX, BCL2A1, C3, CASP8, CCL2, CCL5, CD9, CD24, CD59, CD69, CDKN1A, CEBPB, CFLAR, CNN2, CTF1, CX3CL1, CXCL2, CXCL12, CXCR4, E2F4, EGR1, EPO, FAS, FGF7, GATA3, HBZ, HIF1A, HOXA9, HSP90B1, ID1, IL6, IL8, IL10, IL15, IL18, IL10RA, IL12B, IL15RA, IL18BP, IL1B, IL4R, ITGA6, LAT, LDLR, LIF, MEN1, MOG, MXD1, MYC, NFKB2, NFKBIA, NP, NPC1, NPM1 (includes EG:4869), NQO1, NR3C1, PDGFB,…	96		decreases transformation of eukaryotic cells (18/74)	ARHGEF1, BCAR1, CDKN1A, ERRFI1, FTH1, GRB2, JUNB, KSR1, LRIG1, MXD1, MYC, NFKB2, RAPGEF1, RASA1, RNF7, STARD13, USF1, WNT7A	18
											Hematological System Development and Function	quantity	quantity of leukocytes	Ý	0.000142	ABCG2, ABL1, AHR, B2M, BCL2A1, C3, CASP8, CCL2, CCL5, CD24, CD69, CDKN1A, CEBPB, CFLAR, CNN2, CX3CL1, CXCL2, CXCL12, CXCR4, EGR1, FAS, FGF7, GATA3, HIF1A, HOXA9, HSP90B1, ID1, IL6, IL8, IL10, IL15, IL18, IL10RA, IL12B, IL15RA, IL18BP, IL1B, ITGA6, LAT, LDLR, LIF, MEN1, MOG, MXD1, MYC, NFKB2, NFKBIA, NP, NPC1, NPM1 (includes EG:4869), NQO1, NR3C1, PIK3AP1, PLAU, PLSCR1, PREP, PRL, PTPRC, RABGEF1, …	84		increases transformation of eukaryotic cells (41/74)	ABL1, AMD1, BCL6, BCL2A1, CCNA2, CCND3, CEBPB, CLTC, EIF4E, EIF4G1, ESR1, FOS, HMGA1, HMGA2, HOXA9, HSP90AA1, IGF1R, IL10, IL18, KRAS, LDHA, MAP2K7, MAP3K8, MITF, MYC, NPM1 (includes EG:4869), NR3C1, NRAS, PDGFB, PES1, PRKAR1A, PTN, RAC1, RRAS2, SHFM1, SMC3, STAT3, TFG, TNF, TRAF3, UBTF	41
											Hematological System Development and Function	quantity	quantity of antigen presenting cells	Ý	0.00107	ABL1, B2M, CCL2, CNN2, CX3CL1, FAS, FGF7, IL6, IL8, IL10, IL15, IL18, IL12B, IL15RA, IL1B, LDLR, LIF, MOG, NFKB2, NFKBIA, NPC1, PLAU, PRL, RELB, SELL, SELP, SOAT1, SPI1, STAT3, TLR4, TNF, TNFRSF1A, XBP1	33		affects chemotaxis of cells (47/73)	ANXA1, APP, CCL2, CCL5, CCL8, CCR1, CCR3, CD36, CD151, CX3CL1, CXCL2, CXCL12, CXCR4, FN1, GNA11, GNAI2, GNAI3, GNAS, HRH1, IL8, IL10, IL12B, IL1B, IL8RB, ITGA6, ITGAV, ITGB5, MMP2, NFKB2, NRP2, OPRD1, PLAUR, PRKCA, PRKCB, PTGS2, RAC1, RAC2, S100A9, S1PR1, SAA3, SMAD3, SOCS3, SPI1, THBS1, TLR2, TNF, TNFRSF1A	47
											Hematological System Development and Function	quantity	quantity of phagocytes	Ý	0.0012	ABL1, B2M, CCL2, CNN2, CX3CL1, FAS, FGF7, IL8, IL10, IL15, IL18, IL12B, IL18BP, IL1B, LDLR, LIF, MOG, NFKBIA, NPC1, NQO1, PLAU, PLSCR1, PREP, PRL, RELB, S100A9, SELL, SELP, SMAD3, SOAT1, SOCS3, SPI1, TLR4, TNF, TNFRSF1A	35		decreases chemotaxis of cells (24/73)	ABL1, CCL5, CD69, CX3CL1, CXCL12, CXCL14, CXCR4, EPHB2, FN1, HSPD1, IL8, IL10, IL15, IL1B, ITGAV, ITGB5, OPRD1, PRKCZ, SOCS3, THBS1, TNF, TNFRSF6B, TSC1, TXN	24
											Hematological System Development and Function	quantity	quantity of mononuclear leukocytes	Ý	0.00289	ABCG2, ABL1, AHR, B2M, BCL2A1, C3, CASP8, CD24, CD69, CDKN1A, CEBPB, CFLAR, CNN2, CX3CL1, CXCL12, CXCR4, EGR1, FAS, FGF7, GATA3, HIF1A, HOXA9, HSP90B1, ID1, IL6, IL8, IL10, IL15, IL18, IL10RA, IL12B, ITGA6, LAT, LDLR, LIF, MOG, MYC, NFKB2, NFKBIA, NP, NR3C1, PIK3AP1, PRL, PTPRC, RAC2, RBPJ, RELB, SELL, SEMA4D, ST3GAL1, STAT1, STAT3, TGFBR2, TLR2, TNF, TNFRSF1A, TSLP, TXNIP, VCAM1, XBP1, XRCC6	61		increases chemotaxis of cells (44/73)	ANXA1, APP, C3, CCL2, CCL5, CCL8, CCL20, CCR1, CD44, CX3CL1, CXCL2, CXCL6, CXCL12, CXCL14, CXCR4, ENPP2, ETV4, HRH1, IL6, IL8, IL10, IL15, IL12B, IL1B, IL8RB, ITGA6, LIF, NOV, PDGFB, PLAU, PLAUR, PNOC, RAC1, RAC2, S100A9, S1PR1, SEMA4D, SMAD3, THBS1, TLR4, TNF, TXN, XCL1, YARS	44
											Hematological System Development and Function	accumulation	accumulation of phagocytes	Ý	1.42e-05	CCL5, CCR1, CX3CL1, CXCL2, FAS, GNAI2, IL8, IL10, IL18, IL12B, IL1B, IL1RN, ITGA6, LDLR, NPC1, PAFAH1B1, PFN1, PLAU, PTX3, RASA1, S100A9, SELP, TLR4, VCAM1	24		affects growth of normal cells (48/73)	ABL1, ANG, ATF3, B2M, CCND3, CD24, CDKN1A, CXCL12, DUSP1, ELK1, ENG, EPO, FAS, FOS, HIF1A, HOXA9, IGF1R, IL6, IL10, IL15, IL10RA, ITGA6, LDHA, LIF, MEN1, MYC, NR3C1, NR4A3, NTF4, OSMR, PDGFB, PLCG1, PLK2, PRKCA, RAC1, S100A11, SH2B1, SHH, SMAD3, SRGN, STAT1, STAT3, TGFBR2, TNF, TNFAIP6, TNFRSF1A, TRIM25, XBP1	48
											Hematological System Development and Function	accumulation	accumulation of blood cells	Ý	2.6e-05	BCL3, CASP8, CCL2, CCL5, CCR1, CFLAR, CX3CL1, CXCL2, FAS, GNAI2, IER3, IL8, IL10, IL18, IL12B, IL1B, IL1RN, ITGA6, KRT19, LDLR, MOG, NPC1, NR3C1, PAFAH1B1, PFN1, PLAU, PTX3, RASA1, S100A9, SELP, STAT3, TLR4, TNF, TNFRSF1A, VCAM1	35		decreases growth of normal cells (17/73)	BTG1, CCL2, CDKN1A, CEBPD, FOS, HMOX1, IL6, IL8, IL10, IL1B, MYC, PRL, S100A11, SPI1, TIMP1, TNF, TNFRSF1A	17
											Hematological System Development and Function	accumulation	accumulation of leukocytes	Ý	5.49e-05	BCL3, CCL2, CCL5, CCR1, CFLAR, CX3CL1, CXCL2, FAS, GNAI2, IER3, IL8, IL10, IL18, IL12B, IL1B, IL1RN, ITGA6, LDLR, MOG, NPC1, NR3C1, PAFAH1B1, PFN1, PLAU, PTX3, RASA1, S100A9, SELP, STAT3, TLR4, TNF, TNFRSF1A, VCAM1	33		increases growth of normal cells (28/73)	ABL1, ANG, CCNA2, CD14, CEBPD, CXCL12, E2F4, EPO, FGF7, IGFBP5, IL6, IL10, IL15, IL15RA, IL1B, IL1RN, KRAS, LIF, MYC, NPM1 (includes EG:4869), PRKAR2B, PRKCA, PTN, RAB1A, SEMA4D, THBS1, TSLP, TXN	28
											Hematological System Development and Function	accumulation	accumulation of macrophages	Ý	7.98e-05	CCL5, CCR1, CX3CL1, CXCL2, FAS, IL12B, IL1RN, LDLR, NPC1, PAFAH1B1, PFN1, PLAU, RASA1, TLR4, VCAM1	15		affects invasion of eukaryotic cells (39/73)	ANG, ATF3, BCAR1, CD9, CD24, CD44, CD53, CD151, CLDN3, CTSB, CTSD, CTTN, CXCR4, DNMT3B, ENG, ETV4, FAS, FN1, HIF1A, IGF1R, IL8, ITGA6, ITGAV, LCP1, MAPK12, MMP2, NOS2, PLAU, PLAUR, PLCG1, PRKCA, PTGS2, RAC1, SDCBP, SRRM1, STAT3, TIMP1, TIMP3, TNF	39
											Hematological System Development and Function	accumulation	accumulation of granulocytes	Ý	0.00158	CCL2, CCL5, CXCL2, GNAI2, IL8, IL10, IL18, IL1B, IL1RN, ITGA6, PTX3, S100A9, SELP, TLR4, TNF, TNFRSF1A, VCAM1	17		decreases invasion of eukaryotic cells (20/73)	ASAP1, ATF3, CALR, CST6, DLC1, ENG, ESR1, ESR2, FN1, FSTL1, ITGA6, JUNB, LRIG1, NME1, PLAU, PLAUR, SDC2, TGFBR2, TIMP1, TIMP3	20
											Hematological System Development and Function	accumulation	accumulation of myeloid cells	Ý	0.00177	CCL2, CCL5, CXCL2, GNAI2, IL8, IL10, IL18, IL1B, IL1RN, ITGA6, PTX3, S100A9, SELP, STAT3, TLR4, TNF, TNFRSF1A, VCAM1	18		increases invasion of eukaryotic cells (44/73)	AMD1, ANPEP, ANXA1, B4GALT5, BCAR1, CALR, CCL2, CD14, CD24, CD44, CD151, CLDN3, CTSB, CTTN, CXCL12, ENPP2, EPHB2, ETV4, FN1, FSCN1, GRP, HIF1A, ID1, IGF1R, IL8, IL18, IL1B, ITGA6, ITGAV, MMP2, MTA1, NOV, PLAU, PRKCB, RAC1, SDC2, SDCBP, SEMA4D, SOD2, SPI1, STAT3, TFPI2, TNF, XDH	44
											Hematological System Development and Function	adhesion	adhesion of phagocytes	Ý	4.25e-05	ANXA1, CCL5, CD44, CX3CL1, CXCL2, FN1, IL8, IL10, IL15, IL1B, IL8RB, LCP1, PAFAH1B1, PLAU, PLAUR, RAC1, S100A9, SELL, SELP, SPI1, TGFBR2, TLR4, TNF, TNFRSF6B, TXN	25		affects survival of mammalia (57/73)	ABL1, ADRB2, ALDH5A1, APEX1, ATP2C1, BAX, BCL2A1, CASP8, CCL2, CCNG1, CCR1, CDKN1A, CEBPB, CTSB, CTSC, CYCS (includes EG:54205), DNMT3B, DUSP1, ENG, EPHX2, FAS, FGL2, FOS, FZD5, GNAI2, HMGA2, HMOX1, ID1, IL6, IL10, IL15, IL12B, IL1B, IL8RB, IQGAP1, IQGAP2, IRAK1, KRT19, LPL, MARCKSL1, MMP2, MYC, NOS2, NP, NPC1, PHC2, PRKCB, RAMP2, SLC19A1, TAP1, TLR2, TLR4, TNF, TNFRSF18, TNFRSF1A, TOP3B, TRAF6	57
											Hematological System Development and Function	adhesion	adhesion of leukocytes	Ý	0.00022	ANXA1, C3, CBLB, CCL2, CCL5, CCL20, CD24, CD44, CD48, CD151, CD99 (includes EG:4267), CX3CL1, CXCL2, CXCL12, FAS, FGG, FN1, IL6, IL8, IL10, IL15, IL1B, IL8RB, LCP1, LIF, OLR1, PAFAH1B1, PLAU, PLAUR, PTPRC, RAC1, RAC2, RAPGEF1, S100A9, SELL, SELP, SPI1, TGFBR2, THBS1, THY1, TLR4, TNF, TNFRSF6B, TXN, VCAM1	45		decreases survival of mammalia (10/73)	ABL1, ADRB2, CCL2, EPO, FAS, IL18, MYC, PTX3, SOCS3, TNF	10
											Hematological System Development and Function	adhesion	adhesion of neutrophils	Ý	0.000396	ANXA1, CD44, CXCL2, FN1, IL8, IL1B, IL8RB, LCP1, PLAU, PLAUR, S100A9, SELL, SELP, TLR4, TNF, TXN	16		increases survival of mammalia (20/73)	ANTXR2, BAX, BCL6, COMP, CTF1, CXCL12, HLA-DRA, ID1, IL6, IL10, IL18, IL1RN, MME, MYC, NFKBIA, PTHLH, SMPD1, TNF, TNFRSF1A, TREM1	20
											Hematological System Development and Function	adhesion	adhesion of mononuclear leukocytes	Ý	0.000849	CBLB, CCL2, CCL5, CCL20, CD44, CD48, CD151, CD99 (includes EG:4267), CX3CL1, CXCL12, FAS, FN1, IL6, IL8, IL10, IL15, LCP1, LIF, PLAU, RAC1, RAPGEF1, SELL, SELP, TGFBR2, THBS1, TLR4, TNF, TNFRSF6B, VCAM1	29		affects cell death of neurons (41/72)	APP, ATP2C1, BAD, BAX, CASP7, CASP8, CASP9, CDK5, CDKN1A, CFLAR, CREM, CTF1, CTSB, CTSD, E2F4, FAS, FN1, FOS, GAPDH (includes EG:2597), HIF1A, HSF1, IL1RN, INSR, JUNB, KSR1, MAPK12, NOS2, NTF4, PAFAH1B1, PIGT, PPP1R9B, RAC1, REST, SH3RF1, SOD1, STAMBP, STAT3, TLR2, TNF, TNFRSF1A, XRCC6	41
											Hematological System Development and Function	chemotaxis	chemotaxis of leukocytes	Ý	5.12e-05	ANXA1, APP, C3, CCL2, CCL5, CCL8, CCL20, CCR1, CCR3, CD151, CX3CL1, CXCL2, CXCL6, CXCL12, CXCL14, CXCR4, FN1, GNA11, GNAI2, GNAI3, GNAS, HRH1, HSPD1, IL8, IL10, IL15, IL12B, IL1B, IL8RB, NFKB2, OPRD1, PLAU, PLAUR, PNOC, PRKCA, PRKCB, RAC1, RAC2, S100A9, S1PR1, SAA3, SMAD3, SOCS3, SPI1, THBS1, TLR4, TNF, TNFRSF1A, TNFRSF6B, TSC1, TXN, XCL1, YARS	53		decreases cell death of neurons (30/72)	A2M, ALS2, ATF3, BAD, BAX, CCL5, CDKN1A, CFLAR, CX3CL1, DUSP6, EPO, GLUD1, GTF2F2, HERPUD1, HSPA5, IL8, IL1RN, KRAS, MAP2K7, MAPK8IP1, NTF4, PTMA, PTN, RASA1, SH3RF1, SHH, SOD1, SOD2, TNF, TNFRSF1A	30
											Hematological System Development and Function	chemotaxis	chemotaxis of mononuclear leukocytes	Ý	0.000221	ANXA1, CCL2, CCL5, CCL8, CCL20, CCR1, CCR3, CX3CL1, CXCL12, CXCR4, FN1, GNA11, GNAI2, GNAS, HSPD1, IL8, IL10, IL15, IL1B, NFKB2, OPRD1, PLAUR, PRKCB, RAC1, RAC2, S1PR1, SAA3, SMAD3, SOCS3, THBS1, TLR4, TNF, TNFRSF6B, XCL1, YARS	35		increases cell death of neurons (26/72)	AATK, APP, BAD, BAX, CASP9, CDK5, CREM, CX3CL1, CXCL12, CYCS (includes EG:54205), FAS, HDGF, HPRT1, IL1B, LIF, MAP2K7, NFKBIA, NQO1, PTGS2, PTMA, RAC1, SH3RF1, SOD1, TNF, TNFRSF1A, TRIP10	26
											Hematological System Development and Function	chemotaxis	chemotaxis of lymphocytes	Ý	0.000227	CCL2, CCL5, CCL8, CCL20, CCR1, CCR3, CX3CL1, CXCL12, CXCR4, FN1, GNA11, GNAI2, GNAS, HSPD1, IL8, IL10, IL15, NFKB2, RAC1, RAC2, S1PR1, SAA3, SOCS3, THBS1, TLR4, TNF, TNFRSF6B, XCL1	28		affects chemotaxis of eukaryotic cells (46/72)	ANXA1, APP, CCL2, CCL5, CCL8, CCR1, CCR3, CD36, CD151, CX3CL1, CXCL2, CXCL12, CXCR4, FN1, GNA11, GNAI2, GNAI3, GNAS, HRH1, IL8, IL10, IL12B, IL1B, IL8RB, ITGA6, ITGAV, ITGB5, MMP2, NFKB2, NRP2, PLAUR, PRKCA, PRKCB, PTGS2, RAC1, RAC2, S100A9, S1PR1, SAA3, SMAD3, SOCS3, SPI1, THBS1, TLR2, TNF, TNFRSF1A	46
											Hematological System Development and Function	chemotaxis	chemotaxis of T lymphocytes	Ý	0.00119	CCL2, CCL5, CCL8, CCL20, CCR1, CCR3, CXCL12, CXCR4, FN1, GNAI2, HSPD1, IL8, IL15, RAC1, S1PR1, SOCS3, THBS1, TLR4, TNF, TNFRSF6B	20		decreases chemotaxis of eukaryotic cells (20/72)	ABL1, CD69, CX3CL1, CXCL12, CXCL14, EPHB2, FN1, HSPD1, IL8, IL10, IL15, IL1B, ITGAV, ITGB5, OPRD1, PRKCZ, THBS1, TNF, TNFRSF6B, TSC1	20
											Hematological System Development and Function	chemotaxis	chemotaxis of phagocytes	Ý	0.00209	ANXA1, APP, CCL2, CCL5, CCL8, CD151, CX3CL1, CXCL2, CXCL6, CXCL12, CXCL14, CXCR4, GNAI3, IL8, IL10, IL12B, IL1B, IL8RB, OPRD1, PLAUR, PNOC, PRKCA, PRKCB, RAC1, RAC2, S100A9, SAA3, SMAD3, SPI1, TNF, TNFRSF1A, TSC1, XCL1	33		increases chemotaxis of eukaryotic cells (43/72)	ANXA1, APP, C3, CCL2, CCL5, CCL8, CCL20, CCR1, CX3CL1, CXCL2, CXCL6, CXCL12, CXCL14, CXCR4, ENPP2, ETV4, HRH1, IL6, IL8, IL10, IL15, IL12B, IL1B, IL8RB, ITGA6, LIF, NOV, PDGFB, PLAU, PLAUR, PNOC, RAC1, RAC2, S100A9, S1PR1, SEMA4D, SMAD3, THBS1, TLR4, TNF, TXN, XCL1, YARS	43
											Hematological System Development and Function	proliferation	proliferation of leukocytes	­	0.000317	A2M, ABL1, ADRB2, BAX, BCL6, CADM1, CASP8, CBLB, CCL20, CCND3, CD14, CD24, CD36, CD44, CD48, CD59, CD74, CDKN1A, CEBPB, CFLAR, CXCL12, CXCR4, EGR1, EIF2AK2, EPO, FAS, FGL2, FN1, GATA3, HMGA1, HMOX1, HOXA9, HPRT1, HRH1, HSP90B1, HSPA5, HSPD1, IFNAR2, IL6, IL10, IL15, IL18, IL10RA, IL12B, IL13RA1, IL1B, IL1RN, IL4R, JUNB, KLF2, LEF1, LPIN1, MAP2K7, MOG, MYC, NDFIP1, NP, NR3C1, PIK3AP1, PRKCB, PRKCZ…	93		affects metabolic process of lipid (65/72)	ACACA, ACAD8, ACP6, ACSL3, ACSL4, ACSL5, ACSS2, ADRB2, ALDH1A3, ALDH5A1, ALOX5AP, ANG, ANKRD26, ANXA1, APOD, ATP5B, CD36, CD74, CEBPB, CIDEA, CROT, DBI, DGAT2, DHCR24, DLD, ELOVL2, FABP3, FABP4, FADS1, FASN, FGF7, GAL3ST1, GPAM, GPR175, HMOX1, IL6, IL1RN, IMPA1, LDLR, LIPT1, LPIN1, LPL, LRP10, NR2F2, PDK4, PDPN, PECI, PHYH, PI4KA, PITPNM3, PLA1A, PNPLA2, PPAP2A, PPAP2B, PRKAA2, PRKAR2B, PTGES3 (i…	65
											Hematological System Development and Function	proliferation	proliferation of B lymphocytes	­	0.000757	ABL1, BCL6, CASP8, CBLB, CD24, CD44, CD74, CDKN1A, CEBPB, CXCL12, FAS, HRH1, HSPD1, IL6, IL10, IL15, IL13RA1, IL1RN, IL4R, JUNB, LEF1, LPIN1, MYC, PIK3AP1, PRKCB, PRKCZ, PTPRC, SEMA4D, SHH, SPI1, STAT1, TLR4, TNF, TRAF3, TSLP, TXN, USF1	37		increases metabolic process of lipid (14/72)	ACSL5, ARF1, EPHX2, FGF7, GPAM, IL6, IL1B, LPL, PLCG1, PTGS2, RAC1, SPI1, SREBF1, TNF	14
											Hematological System Development and Function	proliferation	proliferation of lymphocytes	­	0.00176	A2M, ABL1, ADRB2, BAX, BCL6, CADM1, CASP8, CBLB, CCND3, CD14, CD24, CD36, CD44, CD48, CD59, CD74, CDKN1A, CEBPB, CFLAR, CXCL12, CXCR4, EGR1, EIF2AK2, FAS, FGL2, FN1, GATA3, HMGA1, HMOX1, HPRT1, HRH1, HSP90B1, HSPA5, HSPD1, IFNAR2, IL6, IL10, IL15, IL18, IL12B, IL13RA1, IL1B, IL1RN, IL4R, JUNB, KLF2, LEF1, LPIN1, MAP2K7, MOG, MYC, NDFIP1, NP, PIK3AP1, PRKCB, PRKCZ, PRL, PTGS2, PTPRC, RAC2, RGS2, R…	85		affects developmental process of lymphocytes (60/71)	APP, ATP7A, B2M, BAX, BCL3, BCL6, CASP8, CCND3, CD24, CD69, CD74, CDKN1A, CHD4, CXCL12, CXCR4, EGR1, EGR2, FAS, FOS, GATA3, GRB2, HDAC7, HIF1A, HSP90B1, IL6, IL10, IL15, IL18, IL12B, IL15RA, IL1B, IL4R, ITPKB, JAG2, JAK1, LAT, MOG, MYC, NFKB2, NP, PATZ1, PTGS2, PTPRC, RBPJ, RELB, RHOH, RIPK2, SHH, SOCS3, SPI1, SRGN, STAT1, STAT3, TAPBP, TGFBR2, TLR4, TNF, TNFRSF1A, TSLP, XRCC6	60
											Hematological System Development and Function	activation	activation of T lymphocytes	Ý	0.00087	AGRN, B2M, C3, CASP8, CBLB, CCL2, CCL5, CCL8, CD44, CD48, CDKN1A, CHRNA7, EGR2, FAS, FN1, GATA3, HLA-DRA, HPRT1, HSP90B1, HSPA4, HSPD1, IL6, IL8, IL10, IL15, IL18, IL1B, KIR3DL1, KLF2, KSR1, LAT, LDLR, MGST1, MOG, PTPRC, SEMA4D, SMAD3, SPHK2, STAT1, THBS1, THY1, TLR4, TNC, TNF	44		decreases developmental process of lymphocytes (13/71)	ABL1, BCL6, CD74, EGR1, GATA3, IL6, IL15, PICALM, SHH, SOCS3, SPI1, STAT1, TNF	13
											Hematological System Development and Function	activation	activation of myeloid cells	Ý	0.00235	ANXA1, C3, CCL2, CCL5, CD14, CXCL6, IL6, IL8, IL10, IL15, IL18, IL1B, IL1RN, IL8RB, LTF, SELL, TNF, TPT1 (includes EG:7178), TREM1, VCAM1	20		increases developmental process of lymphocytes (30/71)	AP3B1, BAD, BCL6, CD14, CD74, EGR1, EGR2, FOS, GATA3, HSP90AA1, HSPD1, ID1, IL6, IL10, IL15, IL18, IL12B, IL15RA, IL1B, IL4R, ITPKB, LAT, NP, PRL, PTPRC, TGFBR2, TNF, TSLP, TXN, XBP1	30
											Hematological System Development and Function	activation	activation of neutrophils	Ý	0.00276	ANXA1, C3, CCL2, CCL5, CD14, CXCL6, IL6, IL8, IL10, IL15, IL18, IL1B, IL1RN, IL8RB, LTF, SELL, TNF	17		affects survival of cell lines (44/70)	ABCG2, ABL1, ANTXR2, BAX, BCL2A1, BHLHB2, CA2, CASP9, CDKN1A, CEBPB, DUSP1, EIF2S1, EPO, FDXR, HMOX1, HSPA5, IL8, IL10, ITGAV, KRAS, LEF1, MGST1, MPG, MYC, NR3C1, NRAS, PCNA, PLAU, PLAUR, PRKAA2, PTGS2, RAC1, RELB, S1PR1, SHFM1, SMPD1, SOD1, SOD2, STAT3, TNF, TOP1, TRIM28, TXN, TXNIP	44
											Hematological System Development and Function	development	development of antigen presenting cells	­	0.00138	CD9, EGR1, FN1, FOS, IL6, IL1RN, NFKBIA, RELB, SPI1, STAT1, STAT3, TNF, TNFRSF1A, TRAF6, XBP1	15		decreases survival of cell lines (13/70)	ANTXR1, ANTXR2, APP, CD55, HMGA1, IL1B, ING1, MYC, NOS2, PLSCR1, PTGS2, SOD1, TNF	13
											Hematological System Development and Function	development	development of leukocytes	­	0.0027	ADAR, B2M, BAX, BCL6, CCND3, CD9, CD24, CD69, CD74, CHD4, CXCL12, CXCR4, EGR1, EGR2, FN1, FOS, GATA3, HIF1A, IL6, IL10, IL15, IL18, IL12B, IL15RA, IL1B, IL1RN, IL4R, ITPKB, JAK1, KRAS, LAT, NFKB2, NFKBIA, NFYA, PTPRC, RELB, SOCS3, SPI1, STAT1, STAT3, TAPBP, TNF, TNFRSF1A, TRAF6, TSLP, XBP1, XRCC6	47		increases survival of cell lines (33/70)	ABCG2, ABL1, ANTXR1, ANTXR2, APEX1, ATP7A, BCL2A1, CCL2, CD44, CD74, CDKN1A, CLDN3, CXCL12, DUSP1, FN1, HES1, HMOX1, HSPA5, IL6, IL8, IL10, IL15, LIF, MYC, NFKB2, NRAS, NTF4, PLAC8, PLCG1, PTN, SOD2, TNF, TNFRSF1A	33
											Hematological System Development and Function	development	development of blood cells	­	0.00309	ADAR, B2M, BAX, BCL6, CCND3, CD9, CD24, CD69, CD74, CHD4, CXCL12, CXCR4, E2F4, EGR1, EGR2, EPO, FN1, FOS, GATA3, HIF1A, IL6, IL10, IL15, IL18, IL12B, IL15RA, IL1B, IL1RN, IL4R, ITPKB, JAK1, KRAS, LAT, NFKB2, NFKBIA, NFYA, PTPRC, RELB, SLC19A1, SOCS3, SOD1, SPI1, STAT1, STAT3, TAPBP, THBS1, TNF, TNFRSF1A, TRAF6, TSLP, XBP1, XRCC6	52		affects survival of rodents (56/70)	ABL1, ADRB2, ALDH5A1, APEX1, ATP2C1, BAX, BCL2A1, CASP8, CCL2, CCNG1, CCR1, CDKN1A, CEBPB, CTSB, CTSC, CYCS (includes EG:54205), DNMT3B, DUSP1, ENG, EPHX2, FAS, FGL2, FOS, FZD5, GNAI2, HMOX1, ID1, IL6, IL10, IL15, IL12B, IL1B, IL8RB, IQGAP1, IQGAP2, IRAK1, KRT19, LPL, MARCKSL1, MMP2, MYC, NOS2, NP, NPC1, PHC2, PRKCB, RAMP2, SLC19A1, TAP1, TLR2, TLR4, TNF, TNFRSF18, TNFRSF1A, TOP3B, TRAF6	56
											Hematological System Development and Function	morphology	morphology of leukocyte cell lines	­	0.00197	ANXA1, CD44, CRKL, EPO, LIF	5		decreases survival of rodents (10/70)	ABL1, ADRB2, CCL2, EPO, FAS, IL18, MYC, PTX3, SOCS3, TNF	10
											Immune Cell Trafficking	infiltration	infiltration of phagocytes	­	1.71e-08	ALOX5AP, ANXA1, B4GALT1, BTN1A1, C3, CCL2, CD36, CD44, CD55, CTSB, CXCL2, DUSP1, FABP4, FAS, GAL3ST1, IL6, IL8, IL10, IL18, IL1B, IL1RN, IL8RB, LDLR, MOG, NFKBIA, NOS2, PLAU, PPT2, PRKCA, PTGS2, SELL, SELP, SMAD3, SOCS3, SREBF1, TGFBR2, TLR2, TLR4, TNF, TNFRSF18, TNFRSF1A, XCL1	42		increases survival of rodents (17/70)	ANTXR2, BAX, COMP, CTF1, CXCL12, HLA-DRA, ID1, IL6, IL10, IL18, IL1RN, MYC, NFKBIA, PTHLH, SMPD1, TNFRSF1A, TREM1	17
											Immune Cell Trafficking	infiltration	infiltration of neutrophils	­	9.99e-08	ALOX5AP, ANXA1, B4GALT1, C3, CD36, CD44, CD55, CTSB, CXCL2, DUSP1, FABP4, FAS, IL6, IL8, IL10, IL18, IL1B, IL1RN, IL8RB, NFKBIA, NOS2, PRKCA, PTGS2, SELL, SELP, SOCS3, TGFBR2, TLR2, TLR4, TNF, TNFRSF18, TNFRSF1A, XCL1	33		affects arrest in cell division process of eukaryotic cells (68/68)	ABL1, AHR, AKAP12, AMH, BCL6, BHLHB2, BTG2, CAMKK1, CCNA2, CCNB1, CCND3, CCNG1, CD44, CDK5RAP3 (includes EG:80279), CDKN1A, CEBPB, CEBPD, CKS1B, CREM, DEGS1, DUSP1, E2F4, EGR1, EIF2AK2, FASN, FN1, FOS, GNL3, GSPT1, IGFBP5, IL6, IL1B, ING1, ITGAV, LIF, LMNA, MAP2K7, MEN1, MXD1, MYC, MYF5, NFKBIA, NPM1 (includes EG:4869), NR3C1, NR4A3, NRAS, PAFAH1B1, PCM1, PLAU, PLAUR, PPAP2C, PPP2CB, PPP2R2A, PRK…	68
											Immune Cell Trafficking	infiltration	infiltration of leukocytes	­	2.72e-07	ALOX5AP, ANXA1, B4GALT1, BTN1A1, C3, CCL2, CCR1, CD36, CD44, CD48, CD55, CTSB, CXCL2, CXCL12, DUSP1, ESR1, FABP4, FAS, GAL3ST1, IL6, IL8, IL10, IL18, IL12B, IL18BP, IL1B, IL1RN, IL4R, IL8RB, LDLR, MMP2, MOG, NFKBIA, NOS2, PLAU, PPT2, PRKCA, PTGS2, SELL, SELP, SMAD3, SOCS3, SREBF1, STAT3, TGFBR2, TLR2, TLR4, TNF, TNFRSF18, TNFRSF1A, TNFRSF6B, XCL1	52		affects cell movement of cell lines (37/68)	ANPEP, APP, CCL2, CCL5, CCL8, CCR1, CD9, CD24, CD36, CD44, CD151, CTSB, CX3CL1, CXCL12, CXCR4, FN1, FOSL2, GNAI3, HRH1, IL8, IL12B, IL8RB, ITGA6, ITGAV, LCP1, MMP2, PLAU, PTGS2, RAC1, SDC2, SELL, SELP, SMAD3, STAT3, THBS1, TLR2, TNF	37
											Immune Cell Trafficking	infiltration	infiltration of granulocytes	­	5.04e-07	ALOX5AP, ANXA1, B4GALT1, C3, CCR1, CD36, CD44, CD48, CD55, CTSB, CXCL2, DUSP1, FABP4, FAS, IL6, IL8, IL10, IL18, IL12B, IL1B, IL1RN, IL4R, IL8RB, NFKBIA, NOS2, PRKCA, PTGS2, SELL, SELP, SOCS3, TGFBR2, TLR2, TLR4, TNF, TNFRSF18, TNFRSF1A, XCL1	37		decreases cell movement of cell lines (15/68)	ABL1, CD9, CD69, CX3CL1, DLC1, ESR1, ESR2, ITGAV, ITGB5, LRIG1, NME1, PRKCZ, PTN, SOD1, STARD13	15
											Immune Cell Trafficking	cell movement	cell movement of phagocytes	Ý	6.27e-08	ALOX5AP, ANXA1, APP, B4GALT1, BTN1A1, C3, CCL2, CCL5, CCL8, CD36, CD44, CD55, CD151, CRKL, CTSB, CX3CL1, CXCL2, CXCL6, CXCL12, CXCL14, CXCR4, DUSP1, FABP4, FAS, GAL3ST1, GNAI2, GNAI3, IL6, IL8, IL10, IL18, IL12B, IL1B, IL1RN, IL8RB, LDLR, MOG, NFKBIA, NOS2, OPRD1, PLAU, PLAUR, PNOC, PPT2, PRKCA, PRKCB, PRKCZ, PTGS2, RAC1, RAC2, S100A9, SAA3, SELL, SELP, SMAD3, SOCS3, SPI1, SREBF1, TGFBR2, TLR2, T…	66		increases cell movement of cell lines (38/68)	ABL1, APP, C3, CCL2, CCL5, CCL20, CCR1, CD9, CD24, CD44, CD151, CLDN3, CRKL, CTTN, CX3CL1, CXCL12, CXCL14, CXCR4, ENPP2, ETV4, FN1, FOS, ID1, IL6, IL8, IL8RB, ITGA6, LIF, LY6D, MMP2, PLAU, PLAUR, PRL, S1PR1, SOCS2, TNF, TXN, YARS	38
											Immune Cell Trafficking	cell movement	cell movement of leukocytes	Ý	7.67e-08	ALOX5AP, ANXA1, APP, B4GALT1, BTN1A1, C3, CALR, CCL2, CCL5, CCL8, CCL20, CCR1, CCR3, CD14, CD36, CD44, CD48, CD55, CD151, CRKL, CTSB, CX3CL1, CXCL2, CXCL6, CXCL12, CXCL14, CXCR4, DUSP1, ESR1, FABP4, FAS, FN1, GAL3ST1, GNA11, GNAI2, GNAI3, GNAS, HRH1, HSPD1, IL6, IL8, IL10, IL15, IL18, IL12B, IL18BP, IL1B, IL1RN, IL4R, IL8RB, LDLR, MMP2, MOG, NFKB2, NFKBIA, NOS2, OPRD1, PLAU, PLAUR, PNOC, PPT2, PR…	91		affects movement of tumor cell lines (40/68)	ADAM15, AFAP1, BCAR1, C5ORF13, CCL2, CD44, CD151, CNN1, CRKL, CX3CL1, CXCL2, CXCL12, CXCR4, DPYSL2, ENPP2, EPO, ESR1, ESR2, FABP7, FN1, GNAI3, IGF1R, IGFBP5, IL8, IL15, INSR, ITGA6, ITGAV, ITGB5, MMP2, PLAU, PLAUR, PRKCA, PTHLH, PTN, RAC1, SDCBP, SOCS3, SPHK2, WWTR1	40
											Immune Cell Trafficking	cell movement	cell movement of neutrophils	Ý	3.22e-07	ALOX5AP, ANXA1, APP, B4GALT1, C3, CCL2, CCL5, CD36, CD44, CD55, CD151, CTSB, CX3CL1, CXCL2, CXCL6, CXCL14, DUSP1, FABP4, FAS, GNAI2, IL6, IL8, IL10, IL18, IL1B, IL1RN, IL8RB, NFKBIA, NOS2, PNOC, PRKCA, PTGS2, RAC1, RAC2, S100A9, SELL, SELP, SOCS3, SPI1, TGFBR2, TLR2, TLR4, TNF, TNFRSF18, TNFRSF1A, TSC1, XCL1	47		decreases movement of tumor cell lines (15/68)	CD44, CD99 (includes EG:4267), CST6, CX3CL1, FN1, ITGA9, MME, NME1, PLAU, SDC2, SEMA4D, SLC9A3R2, TIMP1, VASP, WDR44	15
											Immune Cell Trafficking	cell movement	cell movement of bone marrow cells	Ý	8.8e-07	ALOX5AP, ANXA1, APP, B4GALT1, C3, CCL2, CCL5, CCR1, CCR3, CD36, CD44, CD48, CD55, CD151, CTSB, CX3CL1, CXCL2, CXCL6, CXCL12, CXCL14, DUSP1, FABP4, FAS, GNAI2, IL6, IL8, IL10, IL18, IL12B, IL1B, IL1RN, IL4R, IL8RB, NFKBIA, NOS2, PLAUR, PNOC, PRKCA, PTGS2, RAC1, RAC2, S100A9, SELL, SELP, SOCS3, SPI1, TGFBR2, TLR2, TLR4, TNF, TNFRSF18, TNFRSF1A, TSC1, VCAM1, XCL1, YARS	56		increases movement of tumor cell lines (37/68)	ANPEP, BCAR1, C5ORF13, CCL2, CCL5, CD36, CD44, CD151, CX3CL1, CXCL12, EGR1, ENPP2, EPHB2, EPO, ETV4, FN1, GRP, ID1, IL6, IL8, IL15, IL15RA, ITGA9, ITGAV, NOV, PLAU, PLAUR, PRL, PTN, REST, SDC2, SDCBP, SEMA4D, SOD2, TNFAIP8, TNN, VCAM1	37
											Immune Cell Trafficking	cell movement	cell movement of granulocytes	Ý	1.19e-06	ALOX5AP, ANXA1, APP, B4GALT1, C3, CCL2, CCL5, CCR1, CCR3, CD36, CD44, CD48, CD55, CD151, CTSB, CX3CL1, CXCL2, CXCL6, CXCL14, DUSP1, FABP4, FAS, GNAI2, IL6, IL8, IL10, IL18, IL12B, IL1B, IL1RN, IL4R, IL8RB, NFKBIA, NOS2, PLAUR, PNOC, PRKCA, PTGS2, RAC1, RAC2, S100A9, SELL, SELP, SOCS3, SPI1, TGFBR2, TLR2, TLR4, TNF, TNFRSF18, TNFRSF1A, TSC1, VCAM1, XCL1, YARS	55		affects survival of mice (56/68)	ABL1, ADRB2, ALDH5A1, APEX1, ATP2C1, BAX, BCL2A1, CASP8, CCL2, CCNG1, CCR1, CDKN1A, CEBPB, CTSB, CTSC, CYCS (includes EG:54205), DNMT3B, DUSP1, ENG, EPHX2, FAS, FGL2, FOS, FZD5, GNAI2, HMOX1, ID1, IL6, IL10, IL15, IL12B, IL1B, IL8RB, IQGAP1, IQGAP2, IRAK1, KRT19, LPL, MARCKSL1, MMP2, MYC, NOS2, NP, NPC1, PHC2, PRKCB, RAMP2, SLC19A1, TAP1, TLR2, TLR4, TNF, TNFRSF18, TNFRSF1A, TOP3B, TRAF6	56
											Immune Cell Trafficking	cell movement	cell movement of T lymphocytes	Ý	1.31e-05	BTN1A1, C3, CALR, CCL2, CCL5, CCL8, CCL20, CCR1, CCR3, CD44, CXCL12, CXCR4, FN1, GNAI2, HSPD1, IL6, IL8, IL10, IL15, IL18BP, IL1B, LDLR, MOG, RAC1, S1PR1, SELL, SELP, SOCS3, STAT3, THBS1, TLR4, TNF, TNFRSF6B, XCL1	34		decreases survival of mice (10/68)	ABL1, ADRB2, CCL2, EPO, FAS, IL18, MYC, PTX3, SOCS3, TNF	10
											Immune Cell Trafficking	cell movement	cell movement of lymphocytes	Ý	0.000201	BTN1A1, C3, CALR, CCL2, CCL5, CCL8, CCL20, CCR1, CCR3, CD44, CX3CL1, CXCL12, CXCR4, ESR1, FN1, GNA11, GNAI2, GNAS, HSPD1, IL6, IL8, IL10, IL15, IL18BP, IL1B, LDLR, MOG, NFKB2, RAC1, RAC2, S1PR1, SAA3, SELL, SELP, SOCS3, STAT3, THBS1, TLR4, TNF, TNFRSF6B, XCL1	41		increases survival of mice (14/68)	BAX, COMP, CTF1, CXCL12, HLA-DRA, ID1, IL6, IL18, IL1RN, MYC, NFKBIA, PTHLH, SMPD1, TNFRSF1A	14
											Immune Cell Trafficking	cell movement	cell movement of mononuclear leukocytes	Ý	0.000327	ANXA1, BTN1A1, C3, CALR, CCL2, CCL5, CCL8, CCL20, CCR1, CCR3, CD44, CX3CL1, CXCL12, CXCR4, ESR1, FN1, GNA11, GNAI2, GNAS, HSPD1, IL6, IL8, IL10, IL15, IL18BP, IL1B, LDLR, MOG, NFKB2, OPRD1, PLAUR, PRKCB, PRKCZ, RAC1, RAC2, S1PR1, SAA3, SELL, SELP, SMAD3, SOCS3, STAT3, THBS1, TLR4, TNF, TNFRSF6B, XCL1, YARS	48		affects cell death of lymphocytes (48/67)	ABL1, BAD, BAX, BCL3, CASP7, CASP8, CASP9, CCNB1, CD9, CD24, CD44, CD99 (includes EG:4267), CDKN1A, CFLAR, CTSD, CXCR4, EGR1, FAS, FOS, GAPDH (includes EG:2597), GNAS, HOXA9, IL10, IL15, IL15RA, KLF13, LAT, LRIG1, MYC, NFKB2, NFKBIA, NP, NQO1, NR3C1, PRKCB, PTPRC, RAC1, RAC2, RIPK1, SKIL, ST3GAL1, STAT1, STAT3, TGFBR2, THBS1, TNF, TNFRSF18, TNFRSF1A	48
											Immune Cell Trafficking	cell movement	cell movement of peripheral blood leukocytes	Ý	0.00301	CCL2, CCL5, CCL20, CX3CL1, CXCL12, IL15, PLAUR, PRKCZ, SELL, SELP	10		decreases cell death of lymphocytes (18/67)	BAX, BCL3, BCL2A1, CCL5, CD59, CFLAR, CXCL12, EIF4E, FAS, IER3, IL6, IL10, IL15, PDIA3, SHH, TNF, TNFRSF6B, TSLP	18
											Immune Cell Trafficking	recruitment	recruitment of leukocytes	ÝÝ	5.14e-06	AHR, ANXA1, APP, B4GALT1, CCL2, CCL5, CCR1, CCR3, CD36, CD44, CX3CL1, CXCL2, CXCL12, F13A1, IL6, IL8, IL10, IL15, IL18, IL15RA, IL1B, IL1RN, IL8RB, MOG, RAC1, RIPK2, SELL, SELP, SMAD3, THBS1, TLR2, TLR4, TNF, TNFRSF1A, TPT1 (includes EG:7178), TXN, VCAM1	37		increases cell death of lymphocytes (25/67)	BAX, CASP4, CASP8, CCL5, CD9, CD24, CD44, CDKN1A, CFLAR, CST3, CXCL12, CXCR4, FAS, FN1, IL10, IL18, IL1B, MYC, NR3C1, RIPK1, SMARCC1, SMPD1, THBS1, TNF, XCL1	25
											Immune Cell Trafficking	recruitment	recruitment of phagocytes	ÝÝ	3.42e-05	AHR, ANXA1, APP, B4GALT1, CCL2, CCL5, CCR1, CD36, CD44, CXCL2, CXCL12, F13A1, IL8, IL10, IL18, IL1B, IL1RN, IL8RB, MOG, RAC1, RIPK2, SMAD3, THBS1, TLR2, TLR4, TNF, TNFRSF1A, VCAM1	28		affects colony formation of cells (29/67)	ABL1, ATF3, CD9, CDCA7L, CDKN1A, CLTC, CTSD, EGR1, EPO, FAS, FOS, HOXA9, IGF1R, IL6, IL10, KRAS, LIF, MEN1, MYC, NPM1 (includes EG:4869), PEA15, PLSCR1, PRKAR1A, PTN, RAC2, SOD1, SPI1, TFG, UBTF	29
											Immune Cell Trafficking	recruitment	recruitment of macrophages	ÝÝ	0.000247	ANXA1, APP, B4GALT1, CCL2, CCL5, CCR1, CD36, CD44, CXCL12, IL8, IL1B, MOG, THBS1, TLR2, TLR4, TNF, VCAM1	17		decreases colony formation of cells (28/67)	AKAP12, ATF3, CADM1, CD44, CDKN1A, DLC1, DYNC1H1, EGR1, EI24, ESR1, ESR2, FAS, GRB2, HES1, IFIH1, IL6, IL1RN, ITGAV, KAT2B, MEN1, MXD1, MYC, PHLDA1, PPP1R9B, RAPGEF1, SOCS2, SOD2, TNF	28
											Immune Cell Trafficking	recruitment	recruitment of granulocytes	ÝÝ	0.00135	AHR, ANXA1, B4GALT1, CCL2, CCL5, CCR1, CXCL2, IL8, IL10, IL18, IL15RA, IL1B, IL1RN, IL8RB, RAC1, RIPK2, SELP, SMAD3, TLR4, TNF, TNFRSF1A, TPT1 (includes EG:7178), VCAM1	23		increases colony formation of cells (29/67)	ABL1, ANXA1, CDCA7L, CXCL12, EPO, HOXA9, HSPB2, IGF1R, IL6, IL1B, JUNB, KRAS, MITF, MYC, NR3C1, NRAS, PDGFB, PTGS2, PTHLH, RPS6KA3 (includes EG:6197), SEMA4D, SLC3A2, SMC3, SOD1, SOD2, SPI1, TNF, TSLP, WRN (includes EG:7486)	29
											Immune Cell Trafficking	migration	migration of leukocytes	Ý	6.73e-06	ANXA1, APP, ARHGEF1, B4GALT1, C3, CCL2, CCL5, CCL8, CCL20, CCR1, CCR3, CD24, CD44, CD69, CD151, CNN2, CX3CL1, CXCL2, CXCL6, CXCL12, CXCL14, CXCR4, DPYSL2, FAS, FN1, GNA11, GNAI2, GNAI3, GNAS, HRH1, HSPD1, IL6, IL8, IL10, IL15, IL18, IL10RA, IL12B, IL1B, IL8RB, ITGA6, ITGAV, JAK1, LDLR, MMP7, NFKB2, NT5E, OPRD1, PAFAH1B1, PLAU, PLAUR, PNOC, PRKCA, PRKCB, RAC1, RAC2, S100A9, S1PR1, SAA3, SELL, SELP…	79		affects migration of tumor cell lines (39/67)	ADAM15, AFAP1, BCAR1, C5ORF13, CCL2, CD44, CD151, CRKL, CX3CL1, CXCL2, CXCL12, CXCR4, DPYSL2, ENPP2, EPO, ESR1, ESR2, FABP7, FN1, GNAI3, IGF1R, IGFBP5, IL8, IL15, INSR, ITGA6, ITGAV, ITGB5, MMP2, PLAU, PLAUR, PRKCA, PTHLH, PTN, RAC1, SDCBP, SOCS3, SPHK2, WWTR1	39
											Immune Cell Trafficking	migration	migration of neutrophils	Ý	0.000179	ANXA1, CCR1, CNN2, CXCL2, CXCL6, FAS, FN1, IL6, IL8, IL1B, IL8RB, MMP7, PLAU, RAC1, S100A9, SELL, SELP, TLR4, TNF, TNFRSF1A, TXN, VCAM1	22		decreases migration of tumor cell lines (15/67)	CD44, CD99 (includes EG:4267), CST6, CX3CL1, FN1, ITGA9, MME, NME1, PLAU, SDC2, SEMA4D, SLC9A3R2, TIMP1, VASP, WDR44	15
											Immune Cell Trafficking	migration	migration of bone marrow cells	Ý	0.000203	ANXA1, BCAR1, CCL5, CCR1, CCR3, CNN2, CXCL2, CXCL6, CXCL12, CXCR4, FAS, FN1, HIF1A, IL6, IL8, IL1B, IL8RB, MMP7, PLAU, PLAUR, RAC1, S100A9, SELL, SELP, TLR4, TNF, TNFRSF1A, TXN, VCAM1	29		increases migration of tumor cell lines (37/67)	ANPEP, BCAR1, C5ORF13, CCL2, CCL5, CD36, CD44, CD151, CX3CL1, CXCL12, EGR1, ENPP2, EPHB2, EPO, ETV4, FN1, GRP, ID1, IL6, IL8, IL15, IL15RA, ITGA9, ITGAV, NOV, PLAU, PLAUR, PRL, PTN, REST, SDC2, SDCBP, SEMA4D, SOD2, TNFAIP8, TNN, VCAM1	37
											Immune Cell Trafficking	migration	migration of granulocytes	Ý	0.000401	ANXA1, CCL5, CCR1, CCR3, CNN2, CXCL2, CXCL6, CXCL12, FAS, FN1, IL6, IL8, IL1B, IL8RB, MMP7, PLAU, PLAUR, RAC1, S100A9, SELL, SELP, TLR4, TNF, TNFRSF1A, TXN, VCAM1	26		affects cell movement of phagocytes (45/66)	ALOX5AP, B4GALT1, C3, CCL2, CCL5, CD36, CD44, CD55, CD151, CTSB, CXCL2, CXCR4, DUSP1, FABP4, FAS, GAL3ST1, GNAI2, GNAI3, IL6, IL8, IL10, IL18, IL12B, IL1B, IL8RB, LDLR, NOS2, PLAU, PPT2, PRKCA, PRKCB, PTGS2, RAC2, S100A9, SAA3, SELL, SELP, SMAD3, SOCS3, SPI1, TLR2, TLR4, TNF, TNFRSF18, TNFRSF1A	45
											Immune Cell Trafficking	migration	migration of mononuclear leukocytes	Ý	0.00107	ARHGEF1, CCL2, CCL5, CCL8, CCL20, CCR1, CD44, CD69, CX3CL1, CXCL12, CXCR4, DPYSL2, FN1, GNAI2, GNAI3, HSPD1, IL8, IL10, IL15, ITGA6, ITGAV, JAK1, LDLR, NFKB2, NT5E, PLAU, S1PR1, SEMA4D, SPHK2, THBS1, TIMP1, TNF, TNFRSF1A, VCAM1, XCL1	35		decreases cell movement of phagocytes (11/66)	ANXA1, CX3CL1, IL6, IL8, IL10, IL1RN, OPRD1, PRKCZ, TLR4, TNF, TSC1	11
											Immune Cell Trafficking	accumulation	accumulation of phagocytes	Ý	1.42e-05	CCL5, CCR1, CX3CL1, CXCL2, FAS, GNAI2, IL8, IL10, IL18, IL12B, IL1B, IL1RN, ITGA6, LDLR, NPC1, PAFAH1B1, PFN1, PLAU, PTX3, RASA1, S100A9, SELP, TLR4, VCAM1	24		increases cell movement of phagocytes (31/66)	ANXA1, APP, BTN1A1, C3, CCL2, CCL5, CCL8, CRKL, CX3CL1, CXCL2, CXCL6, CXCL12, CXCL14, IL8, IL10, IL12B, IL1B, MOG, NFKBIA, PLAUR, PNOC, PRKCA, PTGS2, RAC1, RAC2, S100A9, SELL, SREBF1, TGFBR2, TNF, XCL1	31
											Immune Cell Trafficking	accumulation	accumulation of leukocytes	Ý	5.49e-05	BCL3, CCL2, CCL5, CCR1, CFLAR, CX3CL1, CXCL2, FAS, GNAI2, IER3, IL8, IL10, IL18, IL12B, IL1B, IL1RN, ITGA6, LDLR, MOG, NPC1, NR3C1, PAFAH1B1, PFN1, PLAU, PTX3, RASA1, S100A9, SELP, STAT3, TLR4, TNF, TNFRSF1A, VCAM1	33		affects homing of normal cells (43/66)	ANXA1, APP, CCL2, CCL5, CCR1, CCR3, CD44, CD151, CX3CL1, CXCL2, CXCL12, CXCR4, FN1, GNA11, GNAI2, GNAI3, GNAS, IL8, IL10, IL12B, IL1B, IL8RB, ITGA6, ITGAV, ITGB5, MMP2, NFKB2, NRP2, PLAUR, PRKCA, PRKCB, RAC1, RAC2, S100A9, S1PR1, SAA3, SELP, SMAD3, SOCS3, SPI1, TNF, TNFRSF1A, VCAM1	43
											Immune Cell Trafficking	accumulation	accumulation of macrophages	Ý	7.98e-05	CCL5, CCR1, CX3CL1, CXCL2, FAS, IL12B, IL1RN, LDLR, NPC1, PAFAH1B1, PFN1, PLAU, RASA1, TLR4, VCAM1	15		decreases homing of normal cells (15/66)	CX3CL1, CXCL12, CXCL14, EPHB2, FN1, HSPD1, IL8, IL10, IL15, IL1B, OPRD1, THBS1, TNF, TNFRSF6B, TSC1	15
											Immune Cell Trafficking	accumulation	accumulation of granulocytes	Ý	0.00158	CCL2, CCL5, CXCL2, GNAI2, IL8, IL10, IL18, IL1B, IL1RN, ITGA6, PTX3, S100A9, SELP, TLR4, TNF, TNFRSF1A, VCAM1	17		increases homing of normal cells (37/66)	ANXA1, APP, C3, CCL2, CCL5, CCL8, CCL20, CX3CL1, CXCL2, CXCL6, CXCL12, CXCL14, CXCR4, HRH1, IL6, IL8, IL10, IL15, IL12B, IL1B, NOV, PDGFB, PLAU, PLAUR, PNOC, RAC1, RAC2, S100A9, S1PR1, SEMA4D, SMAD3, THBS1, TLR4, TNF, TXN, XCL1, YARS	37
											Immune Cell Trafficking	accumulation	accumulation of myeloid cells	Ý	0.00177	CCL2, CCL5, CXCL2, GNAI2, IL8, IL10, IL18, IL1B, IL1RN, ITGA6, PTX3, S100A9, SELP, STAT3, TLR4, TNF, TNFRSF1A, VCAM1	18		affects arrest in cell stage of cells (65/65)	ABL1, AHR, AKAP12, AMH, BAD, BHLHB2, BTG2, BUB3, CAMKK1, CCNA2, CCNB1, CCND3, CCNG1, CD44, CDC20, CDC34 (includes EG:997), CDK5RAP3 (includes EG:80279), CDKN1A, CEBPB, CEBPD, CKS1B, CREM, DEGS1, DUSP1, E2F4, E2F6, EGR1, EIF2AK2, FASN, FN1, FOS, GNL3, GSPT1, IGFBP5, IL6, IL10, IL1B, ING1, ITGAV, LMNA, MAP2K7, MEN1, MXD1, MYC, NR3C1, NRAS, PAFAH1B1, PLAU, PLAUR, PPAP2C, PPP2CB, PPP2R2A, PRKCA, PTGE…	65
											Immune Cell Trafficking	adhesion	adhesion of phagocytes	Ý	4.25e-05	ANXA1, CCL5, CD44, CX3CL1, CXCL2, FN1, IL8, IL10, IL15, IL1B, IL8RB, LCP1, PAFAH1B1, PLAU, PLAUR, RAC1, S100A9, SELL, SELP, SPI1, TGFBR2, TLR4, TNF, TNFRSF6B, TXN	25		affects cell death of fibroblast cell lines (31/65)	ABL1, AHR, ATF3, BAD, BAX, BIRC3, CASP8, CASP9, CDKN1A, CEBPB, CTSB, CTSD, DDX3X, EIF2AK2, FAS, FN1, HIF1A, HSPD1, INSR, ITGA6, KRAS, MAP2K7, MYC, NFKB2, NRAS, RIPK1, SMPD1, STAT1, TFDP1, TNF, TSC1	31
											Immune Cell Trafficking	adhesion	adhesion of leukocytes	Ý	0.00022	ANXA1, C3, CBLB, CCL2, CCL5, CCL20, CD24, CD44, CD48, CD151, CD99 (includes EG:4267), CX3CL1, CXCL2, CXCL12, FAS, FGG, FN1, IL6, IL8, IL10, IL15, IL1B, IL8RB, LCP1, LIF, OLR1, PAFAH1B1, PLAU, PLAUR, PTPRC, RAC1, RAC2, RAPGEF1, S100A9, SELL, SELP, SPI1, TGFBR2, THBS1, THY1, TLR4, TNF, TNFRSF6B, TXN, VCAM1	45		decreases cell death of fibroblast cell lines (20/65)	ABCG2, AHR, BCL2A1, CDKN1A, CUL7 (includes EG:9820), EGR2, FN1, FTH1, IER3, IL15, MAP2K7, MXD1, MYC, PDGFB, PLAC8, PRKCZ, PTHLH, PTN, SERPINB4, TXN	20
											Immune Cell Trafficking	adhesion	adhesion of neutrophils	Ý	0.000396	ANXA1, CD44, CXCL2, FN1, IL8, IL1B, IL8RB, LCP1, PLAU, PLAUR, S100A9, SELL, SELP, TLR4, TNF, TXN	16		increases cell death of fibroblast cell lines (37/65)	ABL1, APP, ATF3, BAD, BAX, BCL6, CASP8, CASP9, CASP8AP2, CCNG1, CDC20, CDKN1A, CTSB, CUL7 (includes EG:9820), EGR1, EIF2AK2, ELK1, ESR1, FAS, ID1, KRAS, LDHA, LEF1, MAP2K7, MPG, MYC, NFKB2, NR3C1, PDGFB, PTHLH, QKI, RAC1, SPHK2, STK17A, TNF, TNFRSF1A, TXNIP	37
											Immune Cell Trafficking	adhesion	adhesion of mononuclear leukocytes	Ý	0.000849	CBLB, CCL2, CCL5, CCL20, CD44, CD48, CD151, CD99 (includes EG:4267), CX3CL1, CXCL12, FAS, FN1, IL6, IL8, IL10, IL15, LCP1, LIF, PLAU, RAC1, RAPGEF1, SELL, SELP, TGFBR2, THBS1, TLR4, TNF, TNFRSF6B, VCAM1	29		affects chemotaxis of normal cells (40/63)	ANXA1, APP, CCL2, CCL5, CCR1, CCR3, CD151, CX3CL1, CXCL2, CXCL12, CXCR4, FN1, GNA11, GNAI2, GNAI3, GNAS, IL8, IL10, IL12B, IL1B, IL8RB, ITGA6, ITGAV, ITGB5, MMP2, NFKB2, NRP2, PLAUR, PRKCA, PRKCB, RAC1, RAC2, S100A9, S1PR1, SAA3, SMAD3, SOCS3, SPI1, TNF, TNFRSF1A	40
											Immune Cell Trafficking	chemotaxis	chemotaxis of leukocytes	Ý	5.12e-05	ANXA1, APP, C3, CCL2, CCL5, CCL8, CCL20, CCR1, CCR3, CD151, CX3CL1, CXCL2, CXCL6, CXCL12, CXCL14, CXCR4, FN1, GNA11, GNAI2, GNAI3, GNAS, HRH1, HSPD1, IL8, IL10, IL15, IL12B, IL1B, IL8RB, NFKB2, OPRD1, PLAU, PLAUR, PNOC, PRKCA, PRKCB, RAC1, RAC2, S100A9, S1PR1, SAA3, SMAD3, SOCS3, SPI1, THBS1, TLR4, TNF, TNFRSF1A, TNFRSF6B, TSC1, TXN, XCL1, YARS	53		decreases chemotaxis of normal cells (15/63)	CX3CL1, CXCL12, CXCL14, EPHB2, FN1, HSPD1, IL8, IL10, IL15, IL1B, OPRD1, THBS1, TNF, TNFRSF6B, TSC1	15
											Immune Cell Trafficking	chemotaxis	chemotaxis of mononuclear leukocytes	Ý	0.000221	ANXA1, CCL2, CCL5, CCL8, CCL20, CCR1, CCR3, CX3CL1, CXCL12, CXCR4, FN1, GNA11, GNAI2, GNAS, HSPD1, IL8, IL10, IL15, IL1B, NFKB2, OPRD1, PLAUR, PRKCB, RAC1, RAC2, S1PR1, SAA3, SMAD3, SOCS3, THBS1, TLR4, TNF, TNFRSF6B, XCL1, YARS	35		increases chemotaxis of normal cells (37/63)	ANXA1, APP, C3, CCL2, CCL5, CCL8, CCL20, CX3CL1, CXCL2, CXCL6, CXCL12, CXCL14, CXCR4, HRH1, IL6, IL8, IL10, IL15, IL12B, IL1B, NOV, PDGFB, PLAU, PLAUR, PNOC, RAC1, RAC2, S100A9, S1PR1, SEMA4D, SMAD3, THBS1, TLR4, TNF, TXN, XCL1, YARS	37
											Immune Cell Trafficking	chemotaxis	chemotaxis of lymphocytes	Ý	0.000227	CCL2, CCL5, CCL8, CCL20, CCR1, CCR3, CX3CL1, CXCL12, CXCR4, FN1, GNA11, GNAI2, GNAS, HSPD1, IL8, IL10, IL15, NFKB2, RAC1, RAC2, S1PR1, SAA3, SOCS3, THBS1, TLR4, TNF, TNFRSF6B, XCL1	28		affects invasion of cell lines (34/62)	ANG, ATF3, BCAR1, CD9, CD24, CD44, CLDN3, CTSB, CTSD, CTTN, CXCR4, DNMT3B, ETV4, FAS, FN1, HIF1A, IL8, ITGAV, LCP1, MAPK12, MMP2, NOS2, PLAU, PLAUR, PLCG1, PRKCA, PTGS2, RAC1, SDCBP, SRRM1, STAT3, TIMP1, TIMP3, TNF	34
											Immune Cell Trafficking	chemotaxis	chemotaxis of T lymphocytes	Ý	0.00119	CCL2, CCL5, CCL8, CCL20, CCR1, CCR3, CXCL12, CXCR4, FN1, GNAI2, HSPD1, IL8, IL15, RAC1, S1PR1, SOCS3, THBS1, TLR4, TNF, TNFRSF6B	20		decreases invasion of cell lines (16/62)	ASAP1, ATF3, CALR, CST6, DLC1, ESR1, ESR2, FSTL1, JUNB, LRIG1, NME1, PLAU, PLAUR, SDC2, TIMP1, TIMP3	16
											Immune Cell Trafficking	chemotaxis	chemotaxis of phagocytes	Ý	0.00209	ANXA1, APP, CCL2, CCL5, CCL8, CD151, CX3CL1, CXCL2, CXCL6, CXCL12, CXCL14, CXCR4, GNAI3, IL8, IL10, IL12B, IL1B, IL8RB, OPRD1, PLAUR, PNOC, PRKCA, PRKCB, RAC1, RAC2, S100A9, SAA3, SMAD3, SPI1, TNF, TNFRSF1A, TSC1, XCL1	33		increases invasion of cell lines (36/62)	AMD1, ANXA1, BCAR1, CALR, CD24, CD44, CD151, CLDN3, CTSB, CTTN, CXCL12, ENPP2, EPHB2, ETV4, FN1, FSCN1, GRP, HIF1A, ID1, IGF1R, IL8, ITGA6, ITGAV, MMP2, MTA1, NOV, PLAU, PRKCB, RAC1, SDC2, SDCBP, SEMA4D, SOD2, STAT3, TFPI2, TNF	36
											Immune Cell Trafficking	chemotaxis	chemotaxis of bone marrow cells	Ý	0.0028	ANXA1, APP, CCL2, CCL5, CCR3, CD151, CX3CL1, CXCL2, CXCL6, CXCL12, CXCL14, IL8, IL10, IL1B, IL8RB, PLAUR, PNOC, PRKCA, RAC1, RAC2, S100A9, SPI1, TNF, TNFRSF1A, TSC1, XCL1, YARS	27		affects quantity of mononuclear leukocytes (47/61)	AHR, B2M, C3, CASP8, CD24, CD69, CEBPB, CFLAR, CNN2, CX3CL1, CXCL12, CXCR4, FAS, HIF1A, HOXA9, IL6, IL8, IL10, IL15, IL10RA, IL12B, ITGA6, LAT, LDLR, MOG, MYC, NFKB2, NP, PIK3AP1, PRL, PTPRC, RAC2, RBPJ, RELB, SELL, SEMA4D, ST3GAL1, STAT1, STAT3, TGFBR2, TLR2, TNF, TNFRSF1A, TXNIP, VCAM1, XBP1, XRCC6	47
											Immune Cell Trafficking	emigration	emigration of leukocytes	Ý	0.000601	ANXA1, CD44, CNN2, CXCL2, CXCL6, CXCL12, CXCR4, IL1B, ITGAV, SELL, TNFRSF1A, VCAM1	12		decreases quantity of mononuclear leukocytes (9/61)	CDKN1A, CXCR4, EGR1, ID1, IL6, IL18, LIF, NFKBIA, NR3C1	9
											Immune Cell Trafficking	homing	homing of bone marrow cells	Ý	0.000849	ANXA1, APP, CCL2, CCL5, CCR3, CD44, CD151, CX3CL1, CXCL2, CXCL6, CXCL12, CXCL14, IL8, IL10, IL1B, IL8RB, PLAUR, PNOC, PRKCA, RAC1, RAC2, S100A9, SPI1, TNF, TNFRSF1A, TSC1, VCAM1, XCL1, YARS	29		increases quantity of mononuclear leukocytes (19/61)	ABCG2, ABL1, BCL2A1, C3, CXCR4, EGR1, FGF7, GATA3, HSP90B1, IL8, IL10, IL15, IL18, IL12B, LIF, MOG, NR3C1, TNF, TSLP	19
											Immune Cell Trafficking	activation	activation of T lymphocytes	Ý	0.00087	AGRN, B2M, C3, CASP8, CBLB, CCL2, CCL5, CCL8, CD44, CD48, CDKN1A, CHRNA7, EGR2, FAS, FN1, GATA3, HLA-DRA, HPRT1, HSP90B1, HSPA4, HSPD1, IL6, IL8, IL10, IL15, IL18, IL1B, KIR3DL1, KLF2, KSR1, LAT, LDLR, MGST1, MOG, PTPRC, SEMA4D, SMAD3, SPHK2, STAT1, THBS1, THY1, TLR4, TNC, TNF	44		affects cell stage of tumor cell lines (50/60)	ABL1, AHR, AMH, BHLHB2, BTG2, CAMKK1, CCNB1, CCND3, CCNG1, CD2AP, CDK5RAP3 (includes EG:80279), CDKN1A, CEBPB, CEBPD, CHRNA7, CREM, DEGS1, DTD1, DUSP1, EPO, FASN, GNAI1, GNAI2, GNAI3, GNL3, GSPT1, HMGA1, IGF1R, IGFBP5, IL6, IL1B, INSR, ITGAV, MPG, MXD1, MYC, MYF5, NR3C1, PLAU, PLAUR, PPP2CB, PPP2R2A, PTGES3 (includes EG:10728), SACM1L, SOD2, SOX9, SPHK2, STAT1, TNF, YWHAG	50
											Immune Cell Trafficking	activation	activation of myeloid cells	Ý	0.00235	ANXA1, C3, CCL2, CCL5, CD14, CXCL6, IL6, IL8, IL10, IL15, IL18, IL1B, IL1RN, IL8RB, LTF, SELL, TNF, TPT1 (includes EG:7178), TREM1, VCAM1	20		decreases cell stage of tumor cell lines (15/60)	BAD, BAX, BHLHB2, CDKN1A, ESR2, HES1, HIF1A, HMOX1, IL6, IL1B, LIF, MXD1, MYC, SOX9, TNF	15
											Immune Cell Trafficking	activation	activation of neutrophils	Ý	0.00276	ANXA1, C3, CCL2, CCL5, CD14, CXCL6, IL6, IL8, IL10, IL15, IL18, IL1B, IL1RN, IL8RB, LTF, SELL, TNF	17		increases cell stage of tumor cell lines (9/60)	BAX, CCNA2, CCNG1, GNAI3, IL6, ILKAP, KRAS, MYC, SOX9	9
											Inflammatory Response	infiltration	infiltration of phagocytes	Ý	1.71e-08	ALOX5AP, ANXA1, B4GALT1, BTN1A1, C3, CCL2, CD36, CD44, CD55, CTSB, CXCL2, DUSP1, FABP4, FAS, GAL3ST1, IL6, IL8, IL10, IL18, IL1B, IL1RN, IL8RB, LDLR, MOG, NFKBIA, NOS2, PLAU, PPT2, PRKCA, PTGS2, SELL, SELP, SMAD3, SOCS3, SREBF1, TGFBR2, TLR2, TLR4, TNF, TNFRSF18, TNFRSF1A, XCL1	42		affects shape change of eukaryotic cells (27/60)	A2M, BASP1, BCAR1, CCR3, CD9, CD44, CD151, CDK5, CNN2, FN1, GNA11, HSP90AA1, IL6, IL8RB, INSR, ITGA6, ITGAV, ITGB5, LMO2, PLCG1, RAC1, RAPGEF1, SELL, STAT3, THBS1, TLN1, TNC	27
											Inflammatory Response	infiltration	infiltration of neutrophils	Ý	9.99e-08	ALOX5AP, ANXA1, B4GALT1, C3, CD36, CD44, CD55, CTSB, CXCL2, DUSP1, FABP4, FAS, IL6, IL8, IL10, IL18, IL1B, IL1RN, IL8RB, NFKBIA, NOS2, PRKCA, PTGS2, SELL, SELP, SOCS3, TGFBR2, TLR2, TLR4, TNF, TNFRSF18, TNFRSF1A, XCL1	33		decreases shape change of eukaryotic cells (10/60)	ASAP1, CDC42SE1, FN1, ITGA9, ITGAV, RAC1, SOD2, SORBS1, TNC, TNIK	10
											Inflammatory Response	cell movement	cell movement of phagocytes	Ý	6.27e-08	ALOX5AP, ANXA1, APP, B4GALT1, BTN1A1, C3, CCL2, CCL5, CCL8, CD36, CD44, CD55, CD151, CRKL, CTSB, CX3CL1, CXCL2, CXCL6, CXCL12, CXCL14, CXCR4, DUSP1, FABP4, FAS, GAL3ST1, GNAI2, GNAI3, IL6, IL8, IL10, IL18, IL12B, IL1B, IL1RN, IL8RB, LDLR, MOG, NFKBIA, NOS2, OPRD1, PLAU, PLAUR, PNOC, PPT2, PRKCA, PRKCB, PRKCZ, PTGS2, RAC1, RAC2, S100A9, SAA3, SELL, SELP, SMAD3, SOCS3, SPI1, SREBF1, TGFBR2, TLR2, T…	66		increases shape change of eukaryotic cells (37/60)	ANTXR1, BASP1, BCAR1, CCL2, CCL5, CCL8, CD24, CD44, CDC42SE1, CDC42SE2, CRKL, CTTN, CX3CL1, CXCL12, DPYSL2, EFNA5, FAS, FN1, GNG12, HES1, IL6, IL8, INSR, KSR1, MARCKS (includes EG:4082), PFN1, PLAU, PLAUR, RAPGEF1, RRAD, SEMA4D, SNAI2, TGFBI, THBS1, TNC, TNF, VCAM1	37
											Inflammatory Response	cell movement	cell movement of neutrophils	Ý	3.22e-07	ALOX5AP, ANXA1, APP, B4GALT1, C3, CCL2, CCL5, CD36, CD44, CD55, CD151, CTSB, CX3CL1, CXCL2, CXCL6, CXCL14, DUSP1, FABP4, FAS, GNAI2, IL6, IL8, IL10, IL18, IL1B, IL1RN, IL8RB, NFKBIA, NOS2, PNOC, PRKCA, PTGS2, RAC1, RAC2, S100A9, SELL, SELP, SOCS3, SPI1, TGFBR2, TLR2, TLR4, TNF, TNFRSF18, TNFRSF1A, TSC1, XCL1	47		affects apoptosis of lymphocytes (40/59)	ABL1, BAX, CASP7, CASP8, CASP9, CCNB1, CD9, CD24, CD44, CDKN1A, CFLAR, CXCR4, EGR1, FAS, FOS, GNAS, HOXA9, IL10, IL15, KLF13, LRIG1, MYC, NFKB2, NFKBIA, NP, NQO1, NR3C1, PRKCB, PTPRC, RAC1, RAC2, RIPK1, SKIL, ST3GAL1, STAT1, STAT3, THBS1, TNF, TNFRSF18, TNFRSF1A	40
											Inflammatory Response	cell movement	cell movement of bone marrow cells	Ý	8.8e-07	ALOX5AP, ANXA1, APP, B4GALT1, C3, CCL2, CCL5, CCR1, CCR3, CD36, CD44, CD48, CD55, CD151, CTSB, CX3CL1, CXCL2, CXCL6, CXCL12, CXCL14, DUSP1, FABP4, FAS, GNAI2, IL6, IL8, IL10, IL18, IL12B, IL1B, IL1RN, IL4R, IL8RB, NFKBIA, NOS2, PLAUR, PNOC, PRKCA, PTGS2, RAC1, RAC2, S100A9, SELL, SELP, SOCS3, SPI1, TGFBR2, TLR2, TLR4, TNF, TNFRSF18, TNFRSF1A, TSC1, VCAM1, XCL1, YARS	56		decreases apoptosis of lymphocytes (18/59)	BAX, BCL3, BCL2A1, CCL5, CD59, CFLAR, CXCL12, EIF4E, FAS, IER3, IL6, IL10, IL15, PDIA3, SHH, TNF, TNFRSF6B, TSLP	18
											Inflammatory Response	inflammatory response	inflammatory response	Ý	3.73e-07	A2M, ABCF1, ADRB2, ALOX5AP, ANXA1, AOX1, APOL3 (includes EG:80833), APP, BCL6, C3, CALCRL, CASP4, CCL2, CCL5, CCL8, CCL20, CCR1, CCR3, CD14, CD151, CDO1, CEBPB, CHRNA7, CX3CL1, CXCL2, CXCL6, CXCL12, CXCL14, CXCR4, EPHX2, EPO, FABP4, FGG, FN1, FOS, GNA11, GNAI2, GNAI3, GNAS, HDAC7, HRH1, HSPD1, IL6, IL8, IL10, IL15, IL18, IL10RB, IL12B, IL1B, IL1RAP, IL1RN, IL4R, IL8RB, LAT, LTF, LYZ, NDFIP1, NFKB…	96		increases apoptosis of lymphocytes (21/59)	BAX, CASP4, CASP8, CCL5, CD9, CD24, CD44, CXCL12, CXCR4, FAS, FN1, IL10, IL18, IL1B, MYC, NR3C1, RIPK1, SMARCC1, SMPD1, TNF, XCL1	21
											Inflammatory Response	inflammatory response	inflammatory response of organism	Ý	0.0021	ADRB2, BCL6, CALCRL, CHRNA7, FABP4, HSPD1, IL8, IL10, IL18, IL1B, NDFIP1, PLAU, PLAUR, PRKCA, TLR2, TLR4, TNFRSF1A, ZFP36	18		affects cell cycle progression of eukaryotic cells (49/59)	ABL1, AHR, BAX, BCL6, CCNA2, CCNB1, CCND3, CCNG1, CD44, CDK5, CDKN1A, CUL7 (includes EG:9820), E2F4, EGR1, EPO, ESR1, FASN, FGF7, HIF1A, ID1, IER3, IGF1R, IL6, IL1B, ING1, INSR, JUNB, LIF, MITF, MYC, MYF5, NFKBIA, NPM1 (includes EG:4869), NR3C1, NR4A3, PCM1, PCNA, PRKCA, SKIL, SMAD3, SMARCE1, STAT3, TFDP1, TGIF1, TNF, TOP1, TRIM25, XBP1, XRCC6	49
											Inflammatory Response	inflammatory response	inflammatory response of mammalia	Ý	0.00334	IL8, IL10, IL1B, PLAU, PLAUR, TLR2, TLR4	7		decreases cell cycle progression of eukaryotic cells (13/59)	AHR, BANP, BCL6, CDKN1A, DUSP1, E2F4, ESR1, HMOX1, ID1, IL6, LRIG1, MXD1, TNF	13
											Inflammatory Response	accumulation	accumulation of phagocytes	Ý	1.42e-05	CCL5, CCR1, CX3CL1, CXCL2, FAS, GNAI2, IL8, IL10, IL18, IL12B, IL1B, IL1RN, ITGA6, LDLR, NPC1, PAFAH1B1, PFN1, PLAU, PTX3, RASA1, S100A9, SELP, TLR4, VCAM1	24		increases cell cycle progression of eukaryotic cells (7/59)	APP, FAS, GRP, IER3, MYC, PTHLH, RRAD	7
											Inflammatory Response	accumulation	accumulation of leukocytes	Ý	5.49e-05	BCL3, CCL2, CCL5, CCR1, CFLAR, CX3CL1, CXCL2, FAS, GNAI2, IER3, IL8, IL10, IL18, IL12B, IL1B, IL1RN, ITGA6, LDLR, MOG, NPC1, NR3C1, PAFAH1B1, PFN1, PLAU, PTX3, RASA1, S100A9, SELP, STAT3, TLR4, TNF, TNFRSF1A, VCAM1	33		affects cell death of leukemia cell lines (32/59)	ABL1, BAD, BAX, BCL2A1, BECN1, CASP8, CASP9, CD24, CD99 (includes EG:4267), CTSB, CTSD, CYCS (includes EG:54205), DUSP1, EPO, FAS, HMOX1, IL6, KRAS, LIF, MSN, MYC, NPM1 (includes EG:4869), NQO1, PRKCZ, PTPRC, RAC1, RIPK1, SMPD1, TLR2, TNF, TOP1, TPT1 (includes EG:7178)	32
											Inflammatory Response	accumulation	accumulation of macrophages	Ý	7.98e-05	CCL5, CCR1, CX3CL1, CXCL2, FAS, IL12B, IL1RN, LDLR, NPC1, PAFAH1B1, PFN1, PLAU, RASA1, TLR4, VCAM1	15		decreases cell death of leukemia cell lines (28/59)	ABL1, CASP8, CD55, CD59, CDKN1A, CFLAR, CXCL12, DUSP1, EPO, FAS, FTH1, HLF (includes EG:3131), HMOX1, HSPA8, HSPB2, IL6, IL15, IL15RA, KIR3DL1, MAPK8IP1, MYC, NPM1 (includes EG:4869), SOD2, TNF, TNFRSF18, TNFRSF1A, TNFRSF6B, TSLP	28
											Inflammatory Response	immune response	immune response	Ý	2.51e-05	A2M, ABL1, ACR, AGRN, AKIRIN2, ANXA1, AP3B1, APP, ATP6V0A2, B2M, BAX, BCL6, BECN1, C3, CALR, CASP8, CBARA1, CBLB, CCL2, CCL5, CCL8, CCL20, CCR1, CD14, CD44, CD48, CD59, CD69, CD74, CD164, CDK5, CDKN1A, CEBPB, CHRNA7, CST3, CST7, CTGF, CTSC, CX3CL1, CXCL6, CXCL12, CXCR4, CYP11B1, EGR2, EPO, FABP4, FAS, FGF7, FN1, FTH1, GATA3, HLA-DRA, HPRT1, HRH1, HSF1, HSP90B1, HSPA4, HSPD1, IER3, IFITM3, IGF1R, …	129		increases cell death of leukemia cell lines (23/59)	B2M, BAD, BAX, CASP8, CD59, CEBPD, DUSP1, EPO, ESR1, FAS, IL6, LALBA, LIF, MYC, NFKBIA, PAK2, PRKCA, S100A9, SMPD1, THBS1, TNF, TNFRSF1A, TNFRSF6B	23
											Inflammatory Response	recruitment	recruitment of phagocytes	ÝÝ	3.42e-05	AHR, ANXA1, APP, B4GALT1, CCL2, CCL5, CCR1, CD36, CD44, CXCL2, CXCL12, F13A1, IL8, IL10, IL18, IL1B, IL1RN, IL8RB, MOG, RAC1, RIPK2, SMAD3, THBS1, TLR2, TLR4, TNF, TNFRSF1A, VCAM1	28		affects differentiation of mononuclear leukocytes (41/59)	ATP7A, BCL3, BCL6, CASP8, CD24, CD74, EGR1, FAS, GATA3, GRB2, HDAC7, HSP90B1, IL6, IL10, IL15, IL18, IL12B, IL15RA, IL4R, ITPKB, JAG2, LAT, MOG, MYC, NP, PATZ1, PRKX, PTGS2, PTPRC, RASA1, RBPJ, RELB, RHOH, RIPK2, SHH, SPI1, STAT1, TGFBR2, TLR4, TNF, TSLP	41
											Inflammatory Response	recruitment	recruitment of macrophages	ÝÝ	0.000247	ANXA1, APP, B4GALT1, CCL2, CCL5, CCR1, CD36, CD44, CXCL12, IL8, IL1B, MOG, THBS1, TLR2, TLR4, TNF, VCAM1	17		decreases differentiation of mononuclear leukocytes (14/59)	ABL1, BCL6, CD74, EIF4E, GATA3, HOXA9, IL6, IL10, IL15, ITGAV, PICALM, SHH, SOCS3, STAT1	14
											Inflammatory Response	inflammation	inflammation of organism	Ý	3.98e-05	ALOX5AP, B2M, CCL2, CCL5, CD14, CEBPB, CEBPD, FAS, GATA3, IL6, IL8, IL10, IL1B, IL1R2, IL1RN, NFKBIA, NOS2, PRKCA, PTGS2, SELL, STAT3, TLR2, TLR4, TNF, TNFRSF1A, ZFP36	26		increases differentiation of mononuclear leukocytes (28/59)	AP3B1, BAD, CCL2, CD14, CD74, EGR1, FOS, GATA3, HRH1, HSP90AA1, HSPD1, ID1, IL6, IL8, IL10, IL15, IL18, IL12B, IL4R, ITPKB, LAT, NP, PTPRC, TGFBR2, TNF, TREM1, TSLP, XBP1	28
											Inflammatory Response	inflammation	inflammation	¯	0.000151	ALOX5AP, B2M, B4GALT1, CCL2, CCL5, CD14, CD44, CEBPB, CEBPD, CTSD, CXCL12, FAS, GATA3, HRH1, IL6, IL8, IL10, IL18, IL12B, IL1B, IL1R2, IL1RN, INSR, JUNB, LDLR, MME, MOG, NFKBIA, NOS2, NR3C1, PRKCA, PTGS2, PTPRC, RABGEF1, S100A9, S100A12, SELL, SELP, STAT1, STAT3, TGFBR2, THBS1, TLR2, TLR4, TNF, TNFRSF1A, TREM1, ZFP36	48		affects transformation of cell lines (19/59)	ABL1, ATF3, BAX, BTG2, CDKN1A, HMGA1, IGF1R, ING1, LDHA, MTA1, MYC, MYL2, PDGFB, RAC1, RNF7, RRAS2, SDCBP, STAT3, TOP1	19
											Inflammatory Response	inflammation	inflammation of animal	ß	0.00273	ALOX5AP, B2M, CCL2, CCL5, CD14, GATA3, IL6, IL10, IL1R2, NFKBIA, NOS2, PRKCA, PTGS2, SELL, STAT3, TLR2, TLR4, TNF, TNFRSF1A, ZFP36	20		decreases transformation of cell lines (16/59)	ARHGEF1, BCAR1, CDKN1A, ERRFI1, FTH1, GRB2, JUNB, KSR1, LRIG1, MXD1, MYC, NFKB2, RAPGEF1, RNF7, STARD13, WNT7A	16
											Inflammatory Response	adhesion	adhesion of phagocytes	Ý	4.25e-05	ANXA1, CCL5, CD44, CX3CL1, CXCL2, FN1, IL8, IL10, IL15, IL1B, IL8RB, LCP1, PAFAH1B1, PLAU, PLAUR, RAC1, S100A9, SELL, SELP, SPI1, TGFBR2, TLR4, TNF, TNFRSF6B, TXN	25		increases transformation of cell lines (36/59)	ABL1, AMD1, BCL6, CCNA2, CCND3, CEBPB, CLTC, EIF4E, EIF4G1, ESR1, FOS, HMGA1, HMGA2, HSP90AA1, IGF1R, KRAS, LDHA, MAP2K7, MAP3K8, MITF, MYC, NPM1 (includes EG:4869), NR3C1, NRAS, PDGFB, PES1, PRKAR1A, PTN, RAC1, RRAS2, SHFM1, SMC3, STAT3, TFG, TNF, TRAF3	36
											Inflammatory Response	adhesion	adhesion of neutrophils	Ý	0.000396	ANXA1, CD44, CXCL2, FN1, IL8, IL1B, IL8RB, LCP1, PLAU, PLAUR, S100A9, SELL, SELP, TLR4, TNF, TXN	16		affects arrest in cell division process of cell lines (57/57)	ABL1, AHR, AKAP12, AMH, BHLHB2, BTG2, CAMKK1, CCNA2, CCNB1, CCND3, CCNG1, CDK5RAP3 (includes EG:80279), CDKN1A, CEBPB, CEBPD, CKS1B, CREM, DEGS1, DUSP1, EIF2AK2, FASN, GNL3, GSPT1, IGFBP5, IL6, IL1B, ING1, ITGAV, LIF, LMNA, MAP2K7, MEN1, MXD1, MYC, MYF5, NPM1 (includes EG:4869), NR3C1, NR4A3, NRAS, PAFAH1B1, PCM1, PLAU, PLAUR, PPAP2C, PPP2CB, PPP2R2A, PRKCA, PTGES3 (includes EG:10728), RPS6KA3 (i…	57
											Inflammatory Response	migration	migration of phagocytes	Ý	4.87e-05	ANXA1, CCL2, CCL5, CCL20, CCR1, CNN2, CX3CL1, CXCL2, CXCL6, CXCL12, FAS, FN1, IL6, IL8, IL10, IL12B, IL1B, IL8RB, ITGAV, JAK1, LDLR, MMP7, PLAU, RAC1, RAC2, S100A9, SELL, SELP, SEMA4D, TLR2, TLR4, TNF, TNFRSF1A, TXN, VCAM1	35		affects cell death of T lymphocytes (43/57)	ABL1, BAD, BAX, BCL3, CASP7, CASP8, CASP9, CCNB1, CD9, CD24, CD44, CD99 (includes EG:4267), CDKN1A, CFLAR, CTSD, CXCR4, EGR1, FAS, FOS, GAPDH (includes EG:2597), GNAS, HOXA9, IL10, IL15, IL15RA, KLF13, LAT, MYC, NFKBIA, NP, NQO1, NR3C1, PTPRC, RAC1, RAC2, RIPK1, ST3GAL1, STAT1, TGFBR2, THBS1, TNF, TNFRSF18, TNFRSF1A	43
											Inflammatory Response	migration	migration of neutrophils	Ý	0.000179	ANXA1, CCR1, CNN2, CXCL2, CXCL6, FAS, FN1, IL6, IL8, IL1B, IL8RB, MMP7, PLAU, RAC1, S100A9, SELL, SELP, TLR4, TNF, TNFRSF1A, TXN, VCAM1	22		decreases cell death of T lymphocytes (15/57)	BAX, BCL3, BCL2A1, CCL5, CD59, CFLAR, CXCL12, FAS, IER3, IL6, IL10, IL15, PDIA3, TNF, TNFRSF6B	15
											Inflammatory Response	quantity	quantity of phagocytes	Ý	0.0012	ABL1, B2M, CCL2, CNN2, CX3CL1, FAS, FGF7, IL8, IL10, IL15, IL18, IL12B, IL18BP, IL1B, LDLR, LIF, MOG, NFKBIA, NPC1, NQO1, PLAU, PLSCR1, PREP, PRL, RELB, S100A9, SELL, SELP, SMAD3, SOAT1, SOCS3, SPI1, TLR4, TNF, TNFRSF1A	35		increases cell death of T lymphocytes (22/57)	BAX, CASP8, CD9, CD24, CD44, CDKN1A, CFLAR, CST3, CXCL12, CXCR4, FAS, FN1, IL10, IL18, IL1B, MYC, NR3C1, RIPK1, SMARCC1, THBS1, TNF, XCL1	22
											Inflammatory Response	chemotaxis	chemotaxis of phagocytes	Ý	0.00209	ANXA1, APP, CCL2, CCL5, CCL8, CD151, CX3CL1, CXCL2, CXCL6, CXCL12, CXCL14, CXCR4, GNAI3, IL8, IL10, IL12B, IL1B, IL8RB, OPRD1, PLAUR, PNOC, PRKCA, PRKCB, RAC1, RAC2, S100A9, SAA3, SMAD3, SPI1, TNF, TNFRSF1A, TSC1, XCL1	33		affects cell movement of bone marrow cells (40/56)	ALOX5AP, ANXA1, B4GALT1, C3, CCL5, CCR3, CD36, CD44, CD48, CD55, CD151, CTSB, CXCL2, CXCL12, DUSP1, FABP4, FAS, GNAI2, IL8, IL10, IL18, IL12B, IL1B, IL8RB, NOS2, PLAUR, PRKCA, PTGS2, RAC2, S100A9, SELL, SELP, SOCS3, SPI1, TLR2, TLR4, TNF, TNFRSF18, TNFRSF1A, VCAM1	40
											Inflammatory Response	TH1 immune response	TH1 immune response of organism	­	0.00222	BCL3, CCR1, IL10, IL18, IL12B, IL18BP, MOG, RELB, TLR2, TRAF6	10		decreases cell movement of bone marrow cells (9/56)	ANXA1, CCR1, IL6, IL8, IL10, IL1RN, TLR4, TNF, TSC1	9
											Inflammatory Response	fever	fever of animal	Ý	0.00237	CD14, IL6, IL10, IL15, IL18, IL1B, IL1RN, TNF	8		increases cell movement of bone marrow cells (23/56)	APP, CCL2, CCL5, CX3CL1, CXCL2, CXCL6, CXCL12, CXCL14, IL8, IL1B, IL4R, NFKBIA, PLAUR, PNOC, PRKCA, RAC1, RAC2, S100A9, SELL, TGFBR2, TNF, XCL1, YARS	23
											Inflammatory Response	activation	activation of neutrophils	Ý	0.00276	ANXA1, C3, CCL2, CCL5, CD14, CXCL6, IL6, IL8, IL10, IL15, IL18, IL1B, IL1RN, IL8RB, LTF, SELL, TNF	17		affects infiltration of cells (40/56)	ALOX5AP, B4GALT1, C3, CD36, CD44, CD48, CD55, CTSB, CXCL2, DUSP1, ESR1, FABP4, FAS, FGL2, GAL3ST1, IL6, IL10, IL18, IL12B, IL1B, IL8RB, LDLR, LIF, MMP2, MOG, NOS2, NPC1, PLAU, PPT2, PTGS2, SELL, SELP, SMAD3, SOCS3, STAT3, TLR2, TLR4, TNF, TNFRSF18, TNFRSF1A	40
											Cardiovascular System Development and Function	development	development of blood vessel	Ý	1.91e-08	AHR, AMOT, ANG, ATP5B, ATP7A, B4GALT1, BTG1, CALR, CANX, CASP8, CCL2, CCM2 (includes EG:83605), CD151, CDH5, CHRNA7, CITED2, COMP, CRKL, CTGF, CTSB, CUL7 (includes EG:9820), CX3CL1, CXCL6, CXCL12, CXCL14, CXCR4, CYCS (includes EG:54205), EGLN1, ENG, EPHB2, EPO, FAS, FGF7, FN1, FZD5, GCH1, HIF1A, HMOX1, ID1, IL6, IL8, IL15, IL18, IL18BP, IL1B, IL1RN, ITGA9, ITGAV, ITGB5, JUNB, KLF2, LAMA4, MEF2C, …	90		decreases infiltration of cells (9/56)	ANXA1, CCR1, IL6, IL10, IL18BP, IL1RN, PTN, TLR4, TNFRSF6B	9
											Cardiovascular System Development and Function	angiogenesis	angiogenesis	Ý	3.75e-08	AHR, AMOT, ANG, ATP5B, ATP7A, B4GALT1, BTG1, CALR, CANX, CASP8, CCL2, CD151, CDH5, CHRNA7, COMP, CTGF, CTSB, CX3CL1, CXCL6, CXCL12, CXCL14, CXCR4, EGLN1, ENG, EPHB2, EPO, FAS, FGF7, FN1, FZD5, GCH1, HIF1A, HMOX1, ID1, IL6, IL8, IL15, IL18, IL18BP, IL1B, IL1RN, ITGA9, ITGAV, ITGB5, KLF2, MEF2C, MMP2, MYC, NCL, NOS2, NR2F2, NRP2, PDGFB, PDPN, PLAU, PLAUR, PLXND1, PRL, PTGS2, PTHLH, PTX3, RBPJ, S1PR…	76		increases infiltration of cells (19/56)	BTN1A1, C3, CCL2, CXCL2, CXCL12, IL8, IL10, IL18, IL12B, IL1B, IL4R, MOG, NFKBIA, PRKCA, PTGS2, SREBF1, TGFBR2, TNF, XCL1	19
											Cardiovascular System Development and Function	angiogenesis	angiogenesis of organism	Ý	0.000202	CALR, CCL2, CDH5, COMP, CX3CL1, CXCL12, HIF1A, IL8, IL15, IL1RN, ITGAV, MMP2, MYC, NR2F2, NRP2, PTGS2, SHH, THBS1, TIMP1, TNF, TNFRSF1A, WARS, YARS	23		affects invasion of tumor cell lines (33/56)	ATF3, BCAR1, CD9, CD24, CD44, CLDN3, CTSB, CTSD, CTTN, CXCR4, DNMT3B, ETV4, FAS, FN1, HIF1A, IL8, ITGAV, LCP1, MAPK12, MMP2, NOS2, PLAU, PLAUR, PLCG1, PRKCA, PTGS2, RAC1, SDCBP, SRRM1, STAT3, TIMP1, TIMP3, TNF	33
											Cardiovascular System Development and Function	adhesion	adhesion of endothelial cells	­	2.84e-05	ADAM15, CCL2, CCL5, CD44, CD99 (includes EG:4267), FN1, IL8, IL10, IL1B, ITGA6, ITGAV, OLR1, PPAP2B, PRKCA, RAC1, SELL, SELP, TGFBR2, THBS1, TNF, TNFRSF6B, TXN, VASP, VCAM1	24		decreases invasion of tumor cell lines (13/56)	ASAP1, ATF3, CALR, CST6, DLC1, ESR1, ESR2, JUNB, NME1, PLAUR, SDC2, TIMP1, TIMP3	13
											Cardiovascular System Development and Function	cardiovascular process	cardiovascular process of organism	Ý	5.1e-05	CALR, CCL2, CD14, CDH5, COMP, CX3CL1, CXCL12, EPHB2, ESR1, ESR2, HIF1A, IL8, IL15, IL1B, IL1RN, ITGAV, MMP2, MYC, NR2F2, NRP2, PTGS2, SHH, SOD1, THBS1, TIMP1, TNF, TNFRSF1A, TNFRSF6B, VCAM1, WARS, YARS	31		increases invasion of tumor cell lines (32/56)	ANXA1, BCAR1, CALR, CD24, CD44, CD151, CLDN3, CTSB, CXCL12, ENPP2, EPHB2, ETV4, FN1, FSCN1, GRP, HIF1A, ID1, IGF1R, IL8, ITGA6, ITGAV, MMP2, MTA1, NOV, PLAU, RAC1, SDC2, SDCBP, SOD2, STAT3, TFPI2, TNF	32
											Cardiovascular System Development and Function	cardiovascular process	cardiovascular process of animal	Ý	0.00119	CALR, CCL2, CD14, CDH5, COMP, CXCL12, ESR1, ESR2, HIF1A, IL8, IL1B, IL1RN, ITGAV, MMP2, MYC, NR2F2, NRP2, SOD1, THBS1, TNF, TNFRSF1A, TNFRSF6B, VCAM1, WARS, YARS	25		affects cell death of connective tissue cells (35/55)	ABL1, ATF3, BAD, BAX, BECN1, CASP4, CASP7, CASP8, CASP9, CDKN1A, CEBPB, CFLAR, CTBP1, DHCR24, DUSP1, EGR1, EIF2AK2, ELK1, FAS, HMOX1, IGF1R, INSR, ITGAV, KRAS, KSR1, MEN1, MYC, NPC1, NRAS, PTHLH, RAC1, TNF, TNFAIP8, TRAF6, XRCC6	35
											Cardiovascular System Development and Function	binding	binding of endothelial cells	Ý	0.00232	CCL2, CCL5, CCR1, CCR3, CD44, CD151, CX3CL1, CXCL12, IL6, IL8, IL1B, ITGA6, ITGAV, S1PR1, SELL, TNF, VCAM1	17		decreases cell death of connective tissue cells (15/55)	BIRC3, CD44, CFLAR, DHCR24, DUSP1, EIF4E, ESR1, FN1, IL10, IL1B, KLF2, NRAS, TIMP1, TNF, WNT7A	15
											Cell Cycle	interphase	interphase of eukaryotic cells	Ý	1.94e-08	ABL1, AHR, AKAP12, AMH, APP, ATF3, BAD, BAX, BCL3, BHLHB2, BTG2, CAMKK1, CCNA2, CCNB1, CCND3, CCNG1, CD44, CDK5RAP3 (includes EG:80279), CDKN1A, CEBPB, CEBPD, CHRNA7, CKS1B, CREM, CXCL12, DDX3X, DEGS1, DTD1, DUSP1, E2F4, E2F6, EGR1, EIF2AK2, EPO, ESR2, FASN, FN1, FOS, GNL3, GSPT1, HES1, HMGA1, HMOX1, ID1, IGF1R, IGFBP5, IL6, IL15, IL1B, IL4R, ILKAP, INSR, ITGAV, JUNB, KRAS, LEF1, LIF, LMNA, MAP2K…	91		increases cell death of connective tissue cells (20/55)	ABL1, ATF3, BAX, CD44, CFLAR, CTSD, CYCS (includes EG:54205), FAS, IL8, KSR1, MEN1, MYC, PEG3, PRKAR2B, QKI, SPHK2, TIMP3, TNF, TNFRSF1A, WRN (includes EG:7486)	20
											Cell Cycle	interphase	interphase of cell lines	Ý	3.58e-07	ABL1, AHR, AKAP12, AMH, BAD, BAX, BCL3, BHLHB2, BTG2, CAMKK1, CCNA2, CCND3, CCNG1, CDK5RAP3 (includes EG:80279), CDKN1A, CEBPB, CEBPD, CHRNA7, CKS1B, CREM, CXCL12, DDX3X, DEGS1, DTD1, DUSP1, E2F4, E2F6, EIF2AK2, EPO, ESR2, FASN, FN1, FOS, GNL3, GSPT1, HES1, HMGA1, HMOX1, ID1, IGF1R, IGFBP5, IL6, IL1B, ILKAP, INSR, ITGAV, KRAS, LEF1, LIF, LMNA, MAP2K7, MAP3K8, MEN1, MPG, MXD1, MYC, NR3C1, NRAS, PL…	75		affects cell movement of granulocytes (39/55)	ALOX5AP, ANXA1, B4GALT1, C3, CCL5, CCR3, CD36, CD44, CD48, CD55, CD151, CTSB, CXCL2, DUSP1, FABP4, FAS, GNAI2, IL8, IL10, IL18, IL12B, IL1B, IL8RB, NOS2, PLAUR, PRKCA, PTGS2, RAC2, S100A9, SELL, SELP, SOCS3, SPI1, TLR2, TLR4, TNF, TNFRSF18, TNFRSF1A, VCAM1	39
											Cell Cycle	interphase	entry into interphase of eukaryotic cells	Ý	2.83e-05	ABL1, APP, BHLHB2, CDKN1A, CHRNA7, CXCL12, DDX3X, E2F4, E2F6, ESR2, FN1, FOS, HMGA1, HMOX1, IGF1R, IL6, IL1B, IL4R, JUNB, KRAS, MAP3K8, MYC, PEA15, PLCG1, PLK2, PPAP2C, SHH, SOD2, TFDP1, TNF	30		decreases cell movement of granulocytes (9/55)	ANXA1, CCR1, IL6, IL8, IL10, IL1RN, TLR4, TNF, TSC1	9
											Cell Cycle	interphase	interphase of tumor cell lines		3.98e-05	ABL1, AHR, AMH, BAD, BAX, BHLHB2, BTG2, CAMKK1, CCNA2, CCND3, CCNG1, CDK5RAP3 (includes EG:80279), CDKN1A, CEBPB, CEBPD, CHRNA7, CREM, DEGS1, DTD1, DUSP1, EPO, ESR2, FASN, GNL3, GSPT1, HES1, HMGA1, HMOX1, IGF1R, IGFBP5, IL6, IL1B, ILKAP, INSR, ITGAV, KRAS, LIF, MPG, MXD1, MYC, NR3C1, PLAU, PLAUR, PPP2CB, PPP2R2A, PTGES3 (includes EG:10728), SOD2, SOX9, SPHK2, STAT1, TNF, YWHAG	52		increases cell movement of granulocytes (22/55)	APP, CCL2, CCL5, CX3CL1, CXCL2, CXCL6, CXCL14, IL8, IL1B, IL4R, NFKBIA, PLAUR, PNOC, PRKCA, RAC1, RAC2, S100A9, SELL, TGFBR2, TNF, XCL1, YARS	22
											Cell Cycle	interphase	entry into interphase of cell lines	ÝÝ	0.000121	ABL1, BHLHB2, CDKN1A, CHRNA7, CXCL12, DDX3X, E2F6, ESR2, FN1, FOS, HMGA1, HMOX1, IGF1R, IL6, IL1B, KRAS, MAP3K8, MYC, PLCG1, PPAP2C, TNF	21		affects developmental process of fibroblast cell lines (23/55)	ACACA, AHR, AKAP12, CCND3, CDKN1A, CEBPB, DDX3X, DLK1, E2F4, EIF2AK2, FOS, HMGA1, IGF1R, INSR, LMNA, LPIN1, MYC, NR3C1, NRAS, PFDN5, SKIL, SLC3A2, TNF	23
											Cell Cycle	interphase	arrest in interphase of eukaryotic cells	ÝÝ	0.000916	ABL1, AKAP12, AMH, BHLHB2, BTG2, CAMKK1, CCNB1, CCND3, CCNG1, CD44, CDK5RAP3 (includes EG:80279), CDKN1A, CEBPB, CEBPD, CKS1B, CREM, DEGS1, DUSP1, E2F4, EGR1, EIF2AK2, FASN, FN1, FOS, GNL3, GSPT1, IGFBP5, IL6, IL1B, ITGAV, LMNA, MAP2K7, MEN1, MXD1, MYC, NR3C1, NRAS, PLAU, PLAUR, PPAP2C, PPP2CB, PPP2R2A, PRKCA, PTGES3 (includes EG:10728), RPS6KA3 (includes EG:6197), SFRS2, SOX9, SPHK2, TFDP1, TNF,…	52		decreases developmental process of fibroblast cell lines (20/55)	AHR, CDKN1A, DDX3X, DLK1, ERRFI1, HES1, HMGA1, HSP90AA1, IL6, IL1B, LIF, LMNA, MGP, MXD1, PLAUR, PRKAR2B, PTHLH, RETN, SMAD3, TNF	20
											Cell Cycle	cell division process	cell division process of cell lines	Ý	4.57e-08	ABL1, AHR, AKAP12, AMH, APP, BAD, BANP, BAX, BCL3, BCL6, BHLHB2, BTG2, CAMKK1, CCNA2, CCNB1, CCND3, CCNG1, CD44, CD2AP, CDK5RAP3 (includes EG:80279), CDKN1A, CEBPB, CEBPD, CHRNA7, CKS1B, CREM, CUL7 (includes EG:9820), CXCL12, DBI, DDX3X, DEGS1, DTD1, DUSP1, E2F4, E2F6, EGR1, EIF2AK2, EPO, ESR1, ESR2, FASN, FGF7, FN1, FOS, GNAI1, GNAI2, GNAI3, GNL3, GRP, GSPT1, HES1, HIF1A, HMGA1, HMOX1, ID1, IER3…	119		increases developmental process of fibroblast cell lines (29/55)	CEBPB, CUL7 (includes EG:9820), DYRK1A, E2F4, FAM20C, FOS, HMGA1, HSPB2, ID1, INSR, JUNB, LIF, MAP2K7, MGP, MITF, MYC, NFKBIA, NPM1 (includes EG:4869), NRAS, PDGFB, PLAC8, PTMA, RAC1, RASGRP4, RETN, RGS2, SHH, SMC3, STAT3	29
											Cell Cycle	cell division process	cell division process of eukaryotic cells	Ý	7.09e-07	A2M, ABL1, AHR, AKAP12, AMH, APP, ATF3, BAD, BANP, BAX, BCL3, BCL6, BHLHB2, BTG2, CAMKK1, CCNA2, CCNB1, CCND3, CCNG1, CD44, CD2AP, CDK5, CDK5RAP3 (includes EG:80279), CDKN1A, CEBPB, CEBPD, CHRNA7, CKS1B, CREM, CUL7 (includes EG:9820), CXCL12, DBI, DDX3X, DEGS1, DTD1, DUSP1, E2F4, E2F6, EGR1, EIF2AK2, EIF4E, EMX2, EPO, ESR1, ESR2, FAS, FASN, FGF7, FN1, FOS, GNAI1, GNAI2, GNAI3, GNL3, GRB2, GRP, GS…	140		affects survival of tumor cell lines (34/55)	ABL1, ANTXR2, BAX, BCL2A1, BHLHB2, CA2, CDKN1A, CEBPB, DUSP1, FDXR, HMOX1, HSPA5, IL8, IL10, KRAS, LEF1, MPG, NR3C1, NRAS, PCNA, PLAU, PLAUR, PRKAA2, PTGS2, RAC1, RELB, SHFM1, SOD1, SOD2, STAT3, TNF, TOP1, TRIM28, TXN	34
											Cell Cycle	cell division process	cell division process of cells	Ý	1.65e-06	A2M, AATF, ABL1, AHR, AKAP12, AMH, APP, ATF3, BAD, BANP, BAX, BCL3, BCL6, BCL2A1, BHLHB2, BTG2, BUB3, CALR, CAMK2G, CAMKK1, CCNA2, CCNB1, CCND3, CCNG1, CD44, CD2AP, CDC20, CDC2L2, CDC34 (includes EG:997), CDC5L, CDK5, CDK5RAP3 (includes EG:80279), CDKN1A, CEBPB, CEBPD, CHRNA7, CKS1B, CREM, CUL7 (includes EG:9820), CXCL12, DBI, DDX3X, DEGS1, DTD1, DUSP1, E2F4, E2F6, EGR1, EIF2AK2, EIF4E, EMX2, EPO…	170		decreases survival of tumor cell lines (10/55)	ANTXR1, ANTXR2, APP, CD55, HMGA1, ING1, NOS2, PTGS2, SOD1, TNF	10
											Cell Cycle	cell division process	cell division process of tumor cell lines		1.98e-05	ABL1, AHR, AMH, BAD, BANP, BAX, BCL6, BHLHB2, BTG2, CAMKK1, CCNA2, CCNB1, CCND3, CCNG1, CD44, CD2AP, CDK5RAP3 (includes EG:80279), CDKN1A, CEBPB, CEBPD, CHRNA7, CREM, CUL7 (includes EG:9820), DBI, DEGS1, DTD1, DUSP1, EGR1, EPO, ESR1, ESR2, FASN, GNAI1, GNAI2, GNAI3, GNL3, GSPT1, HES1, HIF1A, HMGA1, HMOX1, IER3, IGF1R, IGFBP5, IL6, IL1B, ILKAP, INSR, ITGAV, KRAS, LIF, LRIG1, MPG, MXD1, MYC, MYF5, …	80		increases survival of tumor cell lines (24/55)	ABCG2, APEX1, BCL2A1, CCL2, CD44, CD74, CDKN1A, CLDN3, CXCL12, DUSP1, FN1, HMOX1, HSPA5, IL6, IL8, LIF, MYC, NFKB2, NRAS, NTF4, PTN, SOD2, TNF, TNFRSF1A	24
											Cell Cycle	cell division process	entry into cell division process of cells	­	9.86e-05	ABL1, APP, BHLHB2, CCND3, CDKN1A, CHRNA7, CXCL12, DDX3X, DUSP1, E2F4, E2F6, EGR1, ESR2, FN1, FOS, GNL3, GRB2, HMGA1, HMOX1, IGF1R, IL6, IL1B, IL4R, ILKAP, ITGAV, JUNB, KRAS, LMNA, MAP3K8, MYC, NPM1 (includes EG:4869), PEA15, PLCG1, PLK2, PPAP2C, SHH, SMAD3, SOD2, TFDP1, TNF, UHRF1	41		affects apoptosis of fibroblast cell lines (26/54)	ABL1, AHR, ATF3, BAD, BAX, CASP8, CASP9, CDKN1A, CEBPB, DDX3X, EIF2AK2, FAS, FN1, HIF1A, HSPD1, INSR, ITGA6, KRAS, MAP2K7, MYC, NFKB2, NRAS, SMPD1, STAT1, TNF, TSC1	26
											Cell Cycle	cell division process	arrest in cell division process of cells	Ý	0.000107	ABL1, AHR, AKAP12, AMH, ATF3, BAD, BCL6, BHLHB2, BTG2, BUB3, CALR, CAMKK1, CCNA2, CCNB1, CCND3, CCNG1, CD44, CDC20, CDC34 (includes EG:997), CDK5RAP3 (includes EG:80279), CDKN1A, CEBPB, CEBPD, CKS1B, CREM, DEGS1, DUSP1, E2F4, E2F6, EGR1, EIF2AK2, FASN, FN1, FOS, GNL3, GSPT1, HSP90AA1, IGFBP5, IL6, IL8, IL10, IL12B, IL1B, ING1, ITGAV, KAT2B, LEF1, LIF, LMNA, MAP2K7, MAPK12, MEN1, MITF, MXD1, MYC, …	89		decreases apoptosis of fibroblast cell lines (15/54)	AHR, BCL2A1, CDKN1A, CUL7 (includes EG:9820), FN1, FTH1, IER3, IL15, MXD1, MYC, PLAC8, PRKCZ, PTHLH, PTN, SERPINB4	15
											Cell Cycle	cell division process	arrest in cell division process of eukaryotic cells	Ý	0.000713	ABL1, AHR, AKAP12, AMH, BCL6, BHLHB2, BTG2, CAMKK1, CCNA2, CCNB1, CCND3, CCNG1, CD44, CDK5RAP3 (includes EG:80279), CDKN1A, CEBPB, CEBPD, CKS1B, CREM, DEGS1, DUSP1, E2F4, EGR1, EIF2AK2, FASN, FN1, FOS, GNL3, GSPT1, IGFBP5, IL6, IL1B, ING1, ITGAV, LIF, LMNA, MAP2K7, MEN1, MXD1, MYC, MYF5, NFKBIA, NPM1 (includes EG:4869), NR3C1, NR4A3, NRAS, PAFAH1B1, PCM1, PLAU, PLAUR, PPAP2C, PPP2CB, PPP2R2A, PRK…	68		increases apoptosis of fibroblast cell lines (31/54)	APP, ATF3, BAD, BAX, BCL6, CASP8, CASP9, CASP8AP2, CCNG1, CDC20, CDKN1A, CUL7 (includes EG:9820), EGR1, EIF2AK2, ESR1, FAS, ID1, KRAS, LDHA, LEF1, MYC, NFKB2, NR3C1, PTHLH, QKI, RAC1, SPHK2, STK17A, TNF, TNFRSF1A, TXNIP	31
											Cell Cycle	cell division process	cell division process of breast cancer cell lines		0.000875	AHR, BAD, BHLHB2, BTG2, CAMKK1, CCNG1, CDKN1A, CUL7 (includes EG:9820), ESR1, ESR2, HES1, HIF1A, IGFBP5, IL6, IL1B, KRAS, MYC, PTHLH, RAC1, RRAD, SMARCE1, SOX9, SPHK2, TNF, XBP1	25		affects infiltration of eukaryotic cells (38/54)	ALOX5AP, B4GALT1, C3, CD36, CD44, CD48, CD55, CTSB, CXCL2, DUSP1, ESR1, FABP4, FAS, GAL3ST1, IL6, IL10, IL18, IL12B, IL1B, IL8RB, LDLR, MMP2, MOG, NOS2, NPC1, PLAU, PPT2, PTGS2, SELL, SELP, SMAD3, SOCS3, STAT3, TLR2, TLR4, TNF, TNFRSF18, TNFRSF1A	38
											Cell Cycle	cell division process	entry into cell division process of eukaryotic cells	Ý	0.00127	ABL1, APP, BHLHB2, CDKN1A, CHRNA7, CXCL12, DDX3X, DUSP1, E2F4, E2F6, ESR2, FN1, FOS, HMGA1, HMOX1, IGF1R, IL6, IL1B, IL4R, JUNB, KRAS, MAP3K8, MYC, PEA15, PLCG1, PLK2, PPAP2C, SHH, SMAD3, SOD2, TFDP1, TNF	32		decreases infiltration of eukaryotic cells (9/54)	ANXA1, CCR1, IL6, IL10, IL18BP, IL1RN, PTN, TLR4, TNFRSF6B	9
											Cell Cycle	cell division process	arrest in cell division process of cell lines	Ý	0.00215	ABL1, AHR, AKAP12, AMH, BHLHB2, BTG2, CAMKK1, CCNA2, CCNB1, CCND3, CCNG1, CDK5RAP3 (includes EG:80279), CDKN1A, CEBPB, CEBPD, CKS1B, CREM, DEGS1, DUSP1, EIF2AK2, FASN, GNL3, GSPT1, IGFBP5, IL6, IL1B, ING1, ITGAV, LIF, LMNA, MAP2K7, MEN1, MXD1, MYC, MYF5, NPM1 (includes EG:4869), NR3C1, NR4A3, NRAS, PAFAH1B1, PCM1, PLAU, PLAUR, PPAP2C, PPP2CB, PPP2R2A, PRKCA, PTGES3 (includes EG:10728), RPS6KA3 (i…	57		increases infiltration of eukaryotic cells (18/54)	BTN1A1, C3, CCL2, CXCL2, CXCL12, IL8, IL10, IL12B, IL1B, IL4R, MOG, NFKBIA, PRKCA, PTGS2, SREBF1, TGFBR2, TNF, XCL1	18
											Cell Cycle	cell division process	entry into cell division process of cell lines	Ý	0.00278	ABL1, BHLHB2, CDKN1A, CHRNA7, CXCL12, DDX3X, DUSP1, E2F6, ESR2, FN1, FOS, HMGA1, HMOX1, IGF1R, IL6, IL1B, KRAS, MAP3K8, MYC, PLCG1, PPAP2C, TNF	22		affects apoptosis of leukemia cell lines (26/53)	ABL1, BAX, BCL2A1, BECN1, CASP8, CASP9, CD24, CTSD, CYCS (includes EG:54205), EPO, FAS, HMOX1, IL6, KRAS, LIF, MYC, NPM1 (includes EG:4869), NQO1, PRKCZ, PTPRC, RAC1, SMPD1, TLR2, TNF, TOP1, TPT1 (includes EG:7178)	26
											Cell Cycle	cell stage	cell stage of cell lines	­	2.65e-06	ABL1, AHR, AKAP12, AMH, BAD, BAX, BCL3, BHLHB2, BTG2, CAMKK1, CCNA2, CCNB1, CCND3, CCNG1, CD2AP, CDK5RAP3 (includes EG:80279), CDKN1A, CEBPB, CEBPD, CHRNA7, CKS1B, CREM, CXCL12, DDX3X, DEGS1, DTD1, DUSP1, E2F4, E2F6, EIF2AK2, EPO, ESR2, FASN, FN1, FOS, GNAI1, GNAI2, GNAI3, GNL3, GSPT1, HES1, HIF1A, HMGA1, HMOX1, ID1, IGF1R, IGFBP5, IL6, IL1B, ILKAP, INSR, ITGAV, KRAS, LEF1, LIF, LMNA, MAP2K7, MAP…	84		decreases apoptosis of leukemia cell lines (26/53)	ABL1, CASP8, CD55, CD59, CDKN1A, CFLAR, CXCL12, DUSP1, EPO, FAS, HLF (includes EG:3131), HMOX1, HSPA8, HSPB2, IL6, IL15, IL15RA, KIR3DL1, MAPK8IP1, MYC, NPM1 (includes EG:4869), SOD2, TNF, TNFRSF18, TNFRSF6B, TSLP	26
											Cell Cycle	cell stage	cell stage of eukaryotic cells	­	2.97e-06	ABL1, AHR, AKAP12, AMH, APP, ATF3, BAD, BAX, BCL3, BHLHB2, BTG2, CAMKK1, CCNA2, CCNB1, CCND3, CCNG1, CD44, CD2AP, CDK5RAP3 (includes EG:80279), CDKN1A, CEBPB, CEBPD, CHRNA7, CKS1B, CREM, CXCL12, DDX3X, DEGS1, DTD1, DUSP1, E2F4, E2F6, EGR1, EIF2AK2, EPO, ESR2, FASN, FN1, FOS, GNAI1, GNAI2, GNAI3, GNL3, GSPT1, HES1, HIF1A, HMGA1, HMOX1, HSPA2, ID1, IGF1R, IGFBP5, IL6, IL15, IL1B, IL4R, ILKAP, INSR,…	102		increases apoptosis of leukemia cell lines (19/53)	B2M, BAD, BAX, CASP8, CEBPD, EPO, ESR1, FAS, IL6, LALBA, LIF, MYC, NFKBIA, PAK2, PRKCA, S100A9, TNF, TNFRSF1A, TNFRSF6B	19
											Cell Cycle	cell stage	cell stage of cells	­	1.42e-05	AATF, ABL1, AHR, AKAP12, AMH, APP, ATF3, BAD, BAX, BCL3, BHLHB2, BTG2, BUB3, CALR, CAMK2G, CAMKK1, CCNA2, CCNB1, CCND3, CCNG1, CD44, CD2AP, CDC20, CDC2L2, CDC34 (includes EG:997), CDC5L, CDK5RAP3 (includes EG:80279), CDKN1A, CEBPB, CEBPD, CHRNA7, CKS1B, CREM, CXCL12, DDX3X, DEGS1, DTD1, DUSP1, E2F4, E2F6, EGR1, EIF2AK2, EIF4E, EPO, ERRFI1, ESR2, FASN, FN1, FOS, GNAI1, GNAI2, GNAI3, GNL3, GRB2, GS…	125		affects arrest in cell stage of eukaryotic cells (53/53)	ABL1, AKAP12, AMH, BHLHB2, BTG2, CAMKK1, CCNB1, CCND3, CCNG1, CD44, CDK5RAP3 (includes EG:80279), CDKN1A, CEBPB, CEBPD, CKS1B, CREM, DEGS1, DUSP1, E2F4, EGR1, EIF2AK2, FASN, FN1, FOS, GNL3, GSPT1, IGFBP5, IL6, IL1B, ITGAV, LMNA, MAP2K7, MEN1, MXD1, MYC, NR3C1, NRAS, PAFAH1B1, PLAU, PLAUR, PPAP2C, PPP2CB, PPP2R2A, PRKCA, PTGES3 (includes EG:10728), RPS6KA3 (includes EG:6197), SFRS2, SOX9, SPHK2, T…	53
											Cell Cycle	cell stage	entry into cell stage of cells	­	2.07e-05	ABL1, APP, BHLHB2, CCND3, CDKN1A, CHRNA7, CXCL12, DDX3X, E2F4, E2F6, EGR1, ESR2, FN1, FOS, GNL3, GRB2, HMGA1, HMOX1, IGF1R, IL6, IL1B, IL4R, ILKAP, ITGAV, JUNB, KRAS, LMNA, MAP3K8, MYC, NPM1 (includes EG:4869), PEA15, PLCG1, PLK2, PPAP2C, SHH, SOD2, TFDP1, TNF, UHRF1	39		affects cell death of breast cancer cell lines (28/53)	B2M, BAD, BAX, BEX2, CASP7, CASP8, CASP9, CCND3, CDKN1A, CTGF, CYCS (includes EG:54205), DUSP1, ESR1, FAS, HSPA5, HSPD1, ITGA6, KRAS, NOS2, PEA15, PLK2, PTGS2, RAC1, SPHK2, SRPK1, STAT1, TNF, VCP	28
											Cell Cycle	cell stage	cell stage	­	3.98e-05	AATF, ABL1, AHR, AKAP12, AMH, ANAPC11, APP, ATF3, BAD, BAX, BCL3, BHLHB2, BTG2, BUB3, CALR, CAMK2G, CAMKK1, CCNA2, CCNB1, CCND3, CCNG1, CD44, CD2AP, CDC20, CDC2L2, CDC34 (includes EG:997), CDC5L, CDK5RAP3 (includes EG:80279), CDKN1A, CEBPB, CEBPD, CHRNA7, CKS1B, CREM, CXCL12, DDX3X, DEGS1, DTD1, DUSP1, E2F4, E2F6, EGR1, EIF2AK2, EIF4E, EPO, ERRFI1, ESR2, FASN, FN1, FOS, GNAI1, GNAI2, GNAI3, GNL3,…	133		decreases cell death of breast cancer cell lines (18/53)	ABCG2, BCAR1, BIRC3, CASP8, CFLAR, EXOC2, FAS, FN1, HIF1A, HSPA5, ITGA6, ITGAV, PEA15, PRKCA, PTHLH, SOD2, TNFRSF1A, XBP1	18
											Cell Cycle	cell stage	cell stage of tumor cell lines		0.000118	ABL1, AHR, AMH, BAD, BAX, BHLHB2, BTG2, CAMKK1, CCNA2, CCNB1, CCND3, CCNG1, CD2AP, CDK5RAP3 (includes EG:80279), CDKN1A, CEBPB, CEBPD, CHRNA7, CREM, DEGS1, DTD1, DUSP1, EPO, ESR2, FASN, GNAI1, GNAI2, GNAI3, GNL3, GSPT1, HES1, HIF1A, HMGA1, HMOX1, IGF1R, IGFBP5, IL6, IL1B, ILKAP, INSR, ITGAV, KRAS, LIF, MPG, MXD1, MYC, MYF5, NR3C1, PLAU, PLAUR, PPP2CB, PPP2R2A, PTGES3 (includes EG:10728), SACM1L, …	60		increases cell death of breast cancer cell lines (24/53)	AMH, B2M, BAD, BAX, CASP7, CFLAR, CTGF, ELK1, FAS, HIF1A, IGFBP5, ITGAV, ITGB5, KSR1, MPG, NFKBIA, NOS2, NQO1, RASA1, SH3RF1, SMARCE1, THBS1, TNF, TNFRSF1A	24
											Cell Cycle	cell stage	arrest in cell stage of cells	Ý	0.000337	ABL1, AHR, AKAP12, AMH, BAD, BHLHB2, BTG2, BUB3, CAMKK1, CCNA2, CCNB1, CCND3, CCNG1, CD44, CDC20, CDC34 (includes EG:997), CDK5RAP3 (includes EG:80279), CDKN1A, CEBPB, CEBPD, CKS1B, CREM, DEGS1, DUSP1, E2F4, E2F6, EGR1, EIF2AK2, FASN, FN1, FOS, GNL3, GSPT1, IGFBP5, IL6, IL10, IL1B, ING1, ITGAV, LMNA, MAP2K7, MEN1, MXD1, MYC, NR3C1, NRAS, PAFAH1B1, PLAU, PLAUR, PPAP2C, PPP2CB, PPP2R2A, PRKCA, PTGE…	65		affects cell viability of cells (29/53)	ANTXR2, APP, CD9, CD59, CDKN1A, CFLAR, EFNA4, FAS, FOS, HMOX1, HSP90B1, HSPA5, IGF1R, IL10, INSR, LIF, LMNA, NFKBIA, NOS2, NRAS, OGT, SNRPE, SOD1, SOD2, STAT3, SUPT5H, TNF, TNFRSF1A, VCAM1	29
											Cell Cycle	cell stage	arrest in cell stage of eukaryotic cells	Ý	0.00269	ABL1, AKAP12, AMH, BHLHB2, BTG2, CAMKK1, CCNB1, CCND3, CCNG1, CD44, CDK5RAP3 (includes EG:80279), CDKN1A, CEBPB, CEBPD, CKS1B, CREM, DEGS1, DUSP1, E2F4, EGR1, EIF2AK2, FASN, FN1, FOS, GNL3, GSPT1, IGFBP5, IL6, IL1B, ITGAV, LMNA, MAP2K7, MEN1, MXD1, MYC, NR3C1, NRAS, PAFAH1B1, PLAU, PLAUR, PPAP2C, PPP2CB, PPP2R2A, PRKCA, PTGES3 (includes EG:10728), RPS6KA3 (includes EG:6197), SFRS2, SOX9, SPHK2, T…	53		decreases cell viability of cells (19/53)	ANTXR1, APP, BAD, BAX, BCL6, CFLAR, ELK1, EPO, FAS, HMOX1, IL10, IL1B, NFKBIA, SOCS2, SOCS3, STX8, THBS1, TNF, XDH	19
											Cell Cycle	S phase	entry into S phase of eukaryotic cells	­	5.93e-05	ABL1, APP, BHLHB2, CDKN1A, CHRNA7, CXCL12, DDX3X, E2F4, E2F6, ESR2, FN1, FOS, HMGA1, HMOX1, IL6, IL1B, IL4R, JUNB, KRAS, MAP3K8, MYC, PEA15, PLCG1, PLK2, PPAP2C, SOD2, TFDP1, TNF	28		increases cell viability of cells (24/53)	ABCG2, ABL1, APP, BCL6, BCL2A1, CCL2, CDKN1A, CXCL12, EPO, ESR1, FN1, FTH1, HMOX1, HSP90AB1, IGF1R, IL10, IL15, LIF, PSME3, SOCS3, SOD1, SOD2, TNF, TNFAIP8	24
											Cell Cycle	S phase	entry into S phase of cell lines	­	0.000124	ABL1, BHLHB2, CDKN1A, CHRNA7, CXCL12, DDX3X, E2F6, ESR2, FN1, FOS, HMGA1, HMOX1, IL6, IL1B, KRAS, MAP3K8, MYC, PLCG1, PPAP2C, TNF	20		affects chemotaxis of leukocytes (34/53)	ANXA1, CCL2, CCL5, CCR1, CCR3, CD151, CX3CL1, CXCL2, CXCL12, CXCR4, FN1, GNA11, GNAI2, GNAI3, GNAS, IL8, IL10, IL12B, IL1B, IL8RB, NFKB2, PLAUR, PRKCA, PRKCB, RAC1, RAC2, S100A9, S1PR1, SAA3, SMAD3, SOCS3, SPI1, TNF, TNFRSF1A	34
											Cell Cycle	S phase	S phase of cell lines	­	0.000465	ABL1, BHLHB2, CCNA2, CCND3, CCNG1, CDKN1A, CEBPB, CHRNA7, CXCL12, DDX3X, E2F4, E2F6, ESR2, FN1, FOS, HMGA1, HMOX1, ID1, IL6, IL1B, KRAS, MAP3K8, MPG, MXD1, MYC, NRAS, PLCG1, PPAP2C, SOX9, TNF	30		decreases chemotaxis of leukocytes (12/53)	CX3CL1, CXCL12, FN1, HSPD1, IL8, IL10, IL15, IL1B, OPRD1, TNF, TNFRSF6B, TSC1	12
											Cell Cycle	S phase	S phase of eukaryotic cells	­	0.000494	ABL1, APP, BAD, BHLHB2, CCNA2, CCND3, CCNG1, CDKN1A, CEBPB, CHRNA7, CXCL12, DDX3X, E2F4, E2F6, ESR2, FN1, FOS, HMGA1, HMOX1, ID1, IL6, IL1B, IL4R, JUNB, KRAS, MAP3K8, MPG, MXD1, MYC, NRAS, PEA15, PLCG1, PLK2, PPAP2C, SOD2, SOX9, TFDP1, TNF	38		increases chemotaxis of leukocytes (32/53)	ANXA1, APP, C3, CCL2, CCL5, CCL8, CCL20, CX3CL1, CXCL2, CXCL6, CXCL12, CXCL14, CXCR4, HRH1, IL8, IL10, IL15, IL12B, IL1B, PLAU, PLAUR, PNOC, RAC1, RAC2, S100A9, S1PR1, THBS1, TLR4, TNF, TXN, XCL1, YARS	32
											Cell Cycle	senescence	senescence of eukaryotic cells	Ý	0.00022	ARID3A, BCL6, BHLHB2, BUB3, CDKN1A, CEBPB, DNMT3B, DUSP1, EGR1, EIF4E, ID1, ING1, JUNB, KRAS, KSR1, MAP2K7, MYC, NPM1 (includes EG:4869), NRAS, PCM1, PHC2, PSMB5, SOD1, WRN (includes EG:7486)	24		affects infiltration of normal cells (38/53)	ALOX5AP, B4GALT1, C3, CD36, CD44, CD48, CD55, CTSB, CXCL2, DUSP1, ESR1, FABP4, FAS, GAL3ST1, IL6, IL10, IL18, IL12B, IL1B, IL8RB, LDLR, MMP2, MOG, NOS2, NPC1, PLAU, PPT2, PTGS2, SELL, SELP, SMAD3, SOCS3, STAT3, TLR2, TLR4, TNF, TNFRSF18, TNFRSF1A	38
											Cell Cycle	senescence	senescence of cells	Ý	0.000447	ARID3A, BCL6, BHLHB2, BUB3, CDKN1A, CEBPB, DNMT3B, DUSP1, EGR1, EIF4E, ID1, ING1, JUNB, KRAS, KSR1, MAP2K7, MYC, NPM1 (includes EG:4869), NRAS, PCM1, PHC2, PSMB5, RAC1, SOD1, WRN (includes EG:7486)	25		decreases infiltration of normal cells (8/53)	ANXA1, CCR1, IL6, IL10, IL18BP, IL1RN, TLR4, TNFRSF6B	8
											Cell Cycle	senescence	senescence of fibroblasts	­	0.00195	ARID3A, CDKN1A, DNMT3B, ID1, ING1, JUNB, MYC, NPM1 (includes EG:4869), PHC2, SOD1, WRN (includes EG:7486)	11		increases infiltration of normal cells (18/53)	BTN1A1, C3, CCL2, CXCL2, CXCL12, IL8, IL10, IL12B, IL1B, IL4R, MOG, NFKBIA, PRKCA, PTGS2, SREBF1, TGFBR2, TNF, XCL1	18
											Cell Cycle	senescence	senescence of fibroblast cell lines	­	0.00283	BCL6, BUB3, CDKN1A, CEBPB, DUSP1, EGR1, ID1, KRAS, KSR1, MAP2K7, MYC, NRAS, PSMB5	13		affects inhibition of apoptosis (53/53)	AATF, ANXA1, API5, BCL2A1, BECN1, BIRC3, BTG2, CABIN1, CCL2, CD59, CDKN1A, CEBPB, CFLAR, CITED2, CRYAB, DAD1, DHCR24, DNAJB9, DUSP1, ERC1, FAS, FN1, HMOX1, HSP90B1, HSPA5, HSPD1, IER3, IGF1R, IL6, IL1B, MAPK8IP1, NPM1 (includes EG:4869), NR3C1, PEA15, PRKCZ, PTMA, RASA1, RNF7, SEMA4D, SOCS2, SOCS3, SOD1, SOD2, SON, STAMBP, THBS1, TNF, TNFAIP8, TNFRSF18, TNFRSF6B, TPT1 (includes EG:7178), TXNDC1, …	53
											Cell Cycle	G1 phase	G1 phase of eukaryotic cells	­	0.000248	ABL1, AHR, AKAP12, AMH, ATF3, BAD, BAX, BCL3, BHLHB2, BTG2, CAMKK1, CCND3, CCNG1, CDK5RAP3 (includes EG:80279), CDKN1A, CEBPB, CEBPD, CREM, DTD1, DUSP1, E2F4, EIF2AK2, FASN, FN1, GNL3, GSPT1, HES1, HMGA1, IGF1R, IL6, ILKAP, INSR, ITGAV, LEF1, LIF, LMNA, MEN1, MXD1, MYC, NFKBIA, NR3C1, PTGES3 (includes EG:10728), RAC1, RPS6KA3 (includes EG:6197), SOD2, STAT3, TFDP1, TNF, YWHAG	49		affects arrest in interphase of eukaryotic cells (52/52)	ABL1, AKAP12, AMH, BHLHB2, BTG2, CAMKK1, CCNB1, CCND3, CCNG1, CD44, CDK5RAP3 (includes EG:80279), CDKN1A, CEBPB, CEBPD, CKS1B, CREM, DEGS1, DUSP1, E2F4, EGR1, EIF2AK2, FASN, FN1, FOS, GNL3, GSPT1, IGFBP5, IL6, IL1B, ITGAV, LMNA, MAP2K7, MEN1, MXD1, MYC, NR3C1, NRAS, PLAU, PLAUR, PPAP2C, PPP2CB, PPP2R2A, PRKCA, PTGES3 (includes EG:10728), RPS6KA3 (includes EG:6197), SFRS2, SOX9, SPHK2, TFDP1, TNF,…	52
											Cell Cycle	G1 phase	G1 phase of tumor cell lines		0.000491	AHR, AMH, BAD, BAX, BHLHB2, BTG2, CAMKK1, CCND3, CCNG1, CDK5RAP3 (includes EG:80279), CDKN1A, CEBPB, CREM, DTD1, DUSP1, FASN, GNL3, GSPT1, HES1, HMGA1, IGF1R, IL6, ILKAP, INSR, ITGAV, LIF, MXD1, MYC, NR3C1, PTGES3 (includes EG:10728), SOD2, TNF, YWHAG	33		affects cell viability of eukaryotic cells (28/52)	ANTXR2, APP, CD9, CD59, CDKN1A, CFLAR, FAS, FOS, HMOX1, HSP90B1, HSPA5, IGF1R, IL10, INSR, LIF, LMNA, NFKBIA, NOS2, NRAS, OGT, SNRPE, SOD1, SOD2, STAT3, SUPT5H, TNF, TNFRSF1A, VCAM1	28
											Cell Cycle	G1 phase	G1 phase of cell lines	­	0.00271	ABL1, AHR, AKAP12, AMH, BAD, BAX, BCL3, BHLHB2, BTG2, CAMKK1, CCND3, CCNG1, CDK5RAP3 (includes EG:80279), CDKN1A, CEBPB, CREM, DTD1, DUSP1, FASN, GNL3, GSPT1, HES1, HMGA1, IGF1R, IL6, ILKAP, INSR, ITGAV, LEF1, LIF, LMNA, MEN1, MXD1, MYC, NR3C1, PTGES3 (includes EG:10728), RPS6KA3 (includes EG:6197), SOD2, TNF, YWHAG	40		decreases cell viability of eukaryotic cells (18/52)	ANTXR1, APP, BAD, BAX, BCL6, CFLAR, ELK1, EPO, FAS, HMOX1, IL10, IL1B, NFKBIA, SOCS2, STX8, THBS1, TNF, XDH	18
											Cell Cycle	G0/G1 phase transition	G0/G1 phase transition of eukaryotic cells	Ý	0.000401	CD44, CDKN1A, CEBPD, EGR1, EIF2AK2, EPO, FOS, IL6, IL15, IL1B, KRAS, MYC, PLAUR, PRKCA, SOX9, STAT1, TNF	17		increases cell viability of eukaryotic cells (24/52)	ABCG2, ABL1, APP, BCL6, BCL2A1, CCL2, CDKN1A, CXCL12, EPO, ESR1, FN1, FTH1, HMOX1, HSP90AB1, IGF1R, IL10, IL15, LIF, PSME3, SOCS3, SOD1, SOD2, TNF, TNFAIP8	24
											Cell Cycle	cell cycle progression	cell cycle progression	­	0.000403	AATF, ABL1, AHR, ANAPC11, ANXA1, APP, ATF3, BAD, BANP, BAX, BCL6, BCL2A1, BUB3, CALR, CCNA2, CCNB1, CCND3, CCNG1, CCNI, CD44, CDC20, CDC2L2, CDK5, CDKN1A, CITED2, CUL7 (includes EG:9820), CXCL12, DUSP1, E2F4, EGR1, EIF2AK2, EPO, ERRFI1, ESR1, FAS, FASN, FGF7, FOS, FOSL2, GNAI3, GNL3, GRP, HIF1A, HMOX1, HSP90AA1, HSPA8, ID1, IER3, IGF1R, IL6, IL8, IL12B, IL1B, ILKAP, ING1, INSR, JUNB, KAT2B, LEF1,…	112		affects development of blood cells (45/52)	ADAR, B2M, BAX, BCL6, CCND3, CD9, CD24, CD69, CD74, CHD4, CXCL12, CXCR4, E2F4, EGR2, EPO, FN1, FOS, GATA3, HIF1A, IL6, IL10, IL15, IL12B, IL15RA, IL1B, IL4R, ITPKB, JAK1, KRAS, LAT, NFKB2, NFYA, PTPRC, RELB, SLC19A1, SOCS3, SPI1, STAT1, STAT3, TAPBP, THBS1, TNF, TNFRSF1A, XBP1, XRCC6	45
											Cell Cycle	cell cycle progression	cell cycle progression of cell lines	­	0.00214	ABL1, AHR, APP, BANP, BAX, BCL6, CCNA2, CCNB1, CCND3, CCNG1, CD44, CDKN1A, CUL7 (includes EG:9820), DUSP1, EGR1, EPO, ESR1, GRP, HMOX1, ID1, IER3, IL6, ING1, LIF, LRIG1, MITF, MXD1, MYC, MYF5, NPM1 (includes EG:4869), NR3C1, NR4A3, PCM1, PCNA, PRKCA, PTHLH, RRAD, SMAD3, SMARCE1, STAT3, TFDP1, TGIF1, TNF, TOP1, XBP1	45		decreases development of blood cells (9/52)	EGR1, GATA3, IL6, IL1RN, NFKBIA, SOD1, SPI1, TNF, TNFRSF1A	9
											Cell Cycle	cell cycle progression	cell cycle progression of eukaryotic cells	­	0.00237	ABL1, AHR, APP, BANP, BAX, BCL6, CCNA2, CCNB1, CCND3, CCNG1, CD44, CDK5, CDKN1A, CUL7 (includes EG:9820), DUSP1, E2F4, EGR1, EPO, ESR1, FAS, FASN, FGF7, GRP, HIF1A, HMOX1, ID1, IER3, IGF1R, IL6, IL1B, ING1, INSR, JUNB, LIF, LRIG1, MITF, MXD1, MYC, MYF5, NFKBIA, NPM1 (includes EG:4869), NR3C1, NR4A3, PCM1, PCNA, PRKCA, PTHLH, RRAD, SKIL, SMAD3, SMARCE1, STAT3, TFDP1, TGIF1, TNF, TOP1, TRIM25, XBP1…	59		increases development of blood cells (11/52)	EGR1, EGR2, EPO, FOS, IL6, IL15, IL18, SPI1, TNF, TRAF6, TSLP	11
											Cellular Development	differentiation	differentiation of cells	­	2.14e-08	ABL1, ACACA, ACVR2A, ADD1, ADRB2, AHR, AMD1, AMH, ANXA1, AP3B1, ARX, ASPN, ATF3, ATP7A, BAD, BAX, BCL3, BCL6, BDH2, BECN1, BHLHB2, BTG1, BTG2, C1QC, C5ORF13, CA2, CALR, CASP8, CBFA2T3, CBX1, CCL2, CCND3, CCNT2, CCR1, CD9, CD14, CD24, CD44, CD74, CD164, CDH5, CDK5, CDKN1A, CDO1, CDON, CEBPB, CEBPD, CHRNA7, CITED2, CTBP1, CTF1, CTGF, CTSB, CUX1, CXCL12, CXCR4, DLK1, DNMT3B, DUSP1, DYRK1A, E2F4, EFN…	221		affects formation of cells (34/52)	BAX, CASP8, CCL2, CD9, CDKN1A, DENND2D, EGR1, EIF4E, ENAH, ENPP2, EPO, FAS, FN1, GGT1, HES1, IL6, IL8, IL1B, ITGA9, LDLR, MYC, NOS2, NOV, NRAS, PTGS2, RAC1, RBPJ, SDC2, SOCS3, SPI1, STAT1, TGFBR2, TNFRSF1A, VASP	34
											Cellular Development	differentiation	differentiation of cell lines	­	9.62e-07	ABL1, ACACA, AHR, AMD1, ASPN, BDH2, BECN1, BHLHB2, BTG2, CALR, CBFA2T3, CBX1, CCND3, CCNT2, CD9, CD14, CD164, CDKN1A, CDO1, CDON, CEBPB, CEBPD, CTGF, CTSB, CXCL12, CXCR4, DLK1, DUSP1, DYRK1A, E2F4, EGR1, EPO, ESR1, FABP7, FAM20C, FN1, FOS, HES1, HIF1A, HMGA1, HRH1, HSP90AA1, ID1, IGF1R, IGFBP5, IL6, IL10, IL10RA, IL1B, IL1RN, INSR, ITGB5, ITGB1BP3, JAK1, KRAS, LIF, LMNA, LPIN1, MAPK12, MEF2C, MGP…	99		decreases formation of cells (8/52)	CD44, DLK1, HES1, IL10, IL18, SHH, THBS1, TNF	8
											Cellular Development	differentiation	differentiation of leukocytes	­	6.73e-06	ABL1, AP3B1, ATP7A, BAD, BCL3, BCL6, C1QC, CASP8, CBFA2T3, CCL2, CCR1, CD14, CD24, CD74, CEBPD, CTBP1, EGR1, EIF4E, EPO, ESR1, FAS, FOS, GATA3, GRB2, HDAC7, HOXA9, HRH1, HSP90AA1, HSP90B1, HSPD1, ID1, IGF1R, IL6, IL8, IL10, IL15, IL18, IL12B, IL15RA, IL4R, ITGAV, ITPKB, JAG2, LAT, LIF, MOG, MYC, NFKB2, NFKBIA, NFYA, NP, PATZ1, PICALM, PLSCR1, PRKX, PTGS2, PTPRC, RASA1, RASGRP4, RBPJ, RELB, RHOH, …	78		increases formation of cells (21/52)	CCL2, CCL5, CD9, CDKN1A, CXCR4, EGR1, EPO, HES1, HSP90B1, ID1, IGF1R, IL6, IL15, LIF, MAP2K7, PTHLH, SDC2, SHFM1, SOCS3, TNF, TRAF6	21
											Cellular Development	differentiation	differentiation of blood cells	­	8.63e-06	ABL1, ACVR2A, ADD1, AP3B1, ATP7A, BAD, BCL3, BCL6, BTG2, C1QC, CASP8, CBFA2T3, CCL2, CCR1, CD14, CD24, CD74, CEBPD, CTBP1, EGR1, EIF4E, EPO, ESR1, FAS, FOS, GATA3, GRB2, HDAC7, HIF1A, HOXA9, HRH1, HSP90AA1, HSP90B1, HSPD1, ID1, IGF1R, IL6, IL8, IL10, IL15, IL18, IL12B, IL15RA, IL4R, ITGAV, ITPKB, JAG2, JUNB, LAT, LIF, LMO2, MOG, MYC, NFKB2, NFKBIA, NFYA, NP, PATZ1, PICALM, PLSCR1, PRKCA, PRKX, PT…	87		affects infiltration of leukocytes (37/52)	ALOX5AP, B4GALT1, C3, CD36, CD44, CD48, CD55, CTSB, CXCL2, DUSP1, ESR1, FABP4, FAS, GAL3ST1, IL6, IL10, IL18, IL12B, IL1B, IL8RB, LDLR, MMP2, MOG, NOS2, PLAU, PPT2, PTGS2, SELL, SELP, SMAD3, SOCS3, STAT3, TLR2, TLR4, TNF, TNFRSF18, TNFRSF1A	37
											Cellular Development	differentiation	differentiation of fibroblast cell lines	¯	0.000162	ACACA, AHR, CCND3, CDKN1A, CEBPB, DLK1, DYRK1A, E2F4, FAM20C, HES1, HMGA1, HSP90AA1, IL6, IL1B, INSR, LIF, LMNA, LPIN1, MGP, MXD1, NR3C1, PTHLH, RETN, RGS2, SHH, SMAD3, TNF	27		decreases infiltration of leukocytes (8/52)	ANXA1, CCR1, IL6, IL10, IL18BP, IL1RN, TLR4, TNFRSF6B	8
											Cellular Development	differentiation	differentiation of mononuclear leukocytes	­	0.000201	ABL1, AP3B1, ATP7A, BAD, BCL3, BCL6, CASP8, CCL2, CD14, CD24, CD74, EGR1, EIF4E, FAS, FOS, GATA3, GRB2, HDAC7, HOXA9, HRH1, HSP90AA1, HSP90B1, HSPD1, ID1, IL6, IL8, IL10, IL15, IL18, IL12B, IL15RA, IL4R, ITGAV, ITPKB, JAG2, LAT, MOG, MYC, NP, PATZ1, PICALM, PRKX, PTGS2, PTPRC, RASA1, RBPJ, RELB, RHOH, RIPK2, SHH, SOCS3, SPI1, STAT1, TGFBR2, TLR4, TNF, TREM1, TSLP, XBP1	59		increases infiltration of leukocytes (17/52)	BTN1A1, C3, CCL2, CXCL2, CXCL12, IL8, IL10, IL1B, IL4R, MOG, NFKBIA, PRKCA, PTGS2, SREBF1, TGFBR2, TNF, XCL1	17
											Cellular Development	differentiation	differentiation of bone cell lines	­	0.000506	ASPN, BHLHB2, CBFA2T3, CCND3, CDKN1A, CEBPB, CXCL12, CXCR4, EGR1, EPO, ESR1, FN1, IGF1R, IL6, MEF2C, MYC, PTHLH, RGS2, SF3B4, SHOX2, SMURF1, SOX9, SPI1, WWTR1	24		affects interphase of tumor cell lines (43/52)	ABL1, AHR, AMH, BHLHB2, BTG2, CAMKK1, CCND3, CCNG1, CDK5RAP3 (includes EG:80279), CDKN1A, CEBPB, CEBPD, CHRNA7, CREM, DEGS1, DTD1, DUSP1, EPO, FASN, GNL3, GSPT1, HMGA1, IGF1R, IGFBP5, IL6, IL1B, INSR, ITGAV, MPG, MXD1, MYC, NR3C1, PLAU, PLAUR, PPP2CB, PPP2R2A, PTGES3 (includes EG:10728), SOD2, SOX9, SPHK2, STAT1, TNF, YWHAG	43
											Cellular Development	differentiation	differentiation of embryonic cell lines		0.00133	ASPN, DYRK1A, EPO, FAM20C, HSP90AA1, IGF1R, LIF, MGP, PRKCB, PTHLH, SHH, SMAD3, TNF	13		decreases interphase of tumor cell lines (14/52)	BAD, BAX, BHLHB2, CDKN1A, ESR2, HES1, HMOX1, IL6, IL1B, LIF, MXD1, MYC, SOX9, TNF	14
											Cellular Development	differentiation	differentiation of lymphocytes	Ý	0.0018	ABL1, AP3B1, ATP7A, BAD, BCL3, BCL6, CASP8, CD14, CD24, CD74, EGR1, FAS, FOS, GATA3, GRB2, HDAC7, HSP90AA1, HSP90B1, HSPD1, ID1, IL6, IL10, IL15, IL18, IL12B, IL15RA, IL4R, ITPKB, JAG2, LAT, MOG, MYC, NP, PATZ1, PICALM, PTGS2, PTPRC, RBPJ, RELB, RHOH, RIPK2, SHH, SOCS3, SPI1, STAT1, TGFBR2, TLR4, TNF, TSLP, XBP1	50		increases interphase of tumor cell lines (8/52)	BAX, CCNA2, CCNG1, IL6, ILKAP, KRAS, MYC, SOX9	8
											Cellular Development	differentiation	differentiation of connective tissue cells	­	0.00243	ACVR2A, ADRB2, CA2, CASP8, CCL2, CCNT2, CEBPB, DLK1, FAM20C, FAS, FN1, FOS, FOSL2, GNAS, IL6, IL8, IL1B, INSR, JUNB, KLF10, LIF, LPIN1, MAP2K7, MEF2C, MEN1, MITF, MYC, NOS2, PLAU, PRKCA, PTHLH, RETN, RGS2, SF3B4, SHH, SMAD3, SMURF1, SOCS3, SOD2, SOX9, SREBF1, STAT1, TGFBR2, TIMP1, TLR2, TLR4, TNF, TRAF6, WWTR1	49		affects morphology of cell lines (52/52)	ABL1, AHR, AMD1, ANXA1, ASPN, ATF3, BAX, CD9, CD44, CD59, CDKN1A, CEBPB, CREM, CRKL, CTNND2, CXCL12, EGR1, ELK1, EPO, FAS, FASN, FN1, FOS, GAL3ST1, HLF (includes EG:3131), HNRNPAB, HSPB2, IGF1R, IL6, IRF6, JUNB, KLF2, KRAS, LIF, LPAR4, MARCKS (includes EG:4082), MEN1, MYC, PLAUR, PLSCR1, PRKAR2B, PRKCA, RRAS2, SDC2, SMARCE1, SOD2, SOX9, ST5, STARD13, TIMP3, VASP, WWTR1	52
											Cellular Development	differentiation	differentiation of muscle cell lines	ß	0.00278	CBX1, CCNT2, CD9, CD164, CDO1, CTSB, CXCL12, CXCR4, EPO, IGF1R, IGFBP5, ITGB1BP3, JAK1, LIF, MAPK12, MYF5, PLCG1, PLEKHO1, S100A9, SF3B4, SMAD3, STAT1, TNF	23		affects apoptosis of breast cancer cell lines (27/51)	B2M, BAD, BAX, BEX2, CASP7, CASP8, CASP9, CCND3, CDKN1A, CTGF, CYCS (includes EG:54205), DUSP1, ESR1, FAS, HSPA5, HSPD1, ITGA6, KRAS, NOS2, PLK2, PTGS2, RAC1, SPHK2, SRPK1, STAT1, TNF, VCP	27
											Cellular Development	differentiation	differentiation of antigen presenting cells	­	0.00291	ABL1, BCL3, C1QC, CASP8, EGR1, EIF4E, ESR1, HOXA9, HRH1, IL6, IL10, IL15, ITGAV, LIF, NFKB2, PRKX, RASA1, RELB, SOCS3, SPI1, TGFBR2, TIMP1, TNF, TNFRSF1A, TRAF6, TREM1	26		decreases apoptosis of breast cancer cell lines (17/51)	BCAR1, BIRC3, CASP8, CFLAR, EXOC2, FAS, FN1, HIF1A, HSPA5, ITGA6, ITGAV, PEA15, PRKCA, PTHLH, SOD2, TNFRSF1A, XBP1	17
											Cellular Development	developmental process	developmental process of blood cells	­	2.22e-06	ABL1, ACVR2A, ADAR, ADD1, AP3B1, APP, ATP7A, B2M, BAD, BAX, BCL3, BCL6, BTG1, BTG2, C1QC, CASP8, CBFA2T3, CCL2, CCNA2, CCND3, CCR1, CD9, CD14, CD24, CD44, CD69, CD74, CDKN1A, CEBPD, CHD4, CTBP1, CXCL12, CXCR4, E2F4, EGR1, EGR2, EIF4E, EPO, ESR1, FAS, FN1, FOS, GATA3, GRB2, HBZ, HDAC7, HIF1A, HOXA9, HRH1, HSP90AA1, HSP90B1, HSPB2, HSPD1, ID1, IFIH1, IGF1R, IL6, IL8, IL10, IL15, IL18, IL10RA, IL12B…	121		increases apoptosis of breast cancer cell lines (22/51)	AMH, B2M, BAD, BAX, CASP7, CFLAR, CTGF, FAS, HIF1A, IGFBP5, ITGAV, ITGB5, KSR1, MPG, NFKBIA, NQO1, RASA1, SH3RF1, SMARCE1, THBS1, TNF, TNFRSF1A	22
											Cellular Development	developmental process	developmental process of leukocytes	­	3.63e-06	ABL1, ADAR, AP3B1, APP, ATP7A, B2M, BAD, BAX, BCL3, BCL6, C1QC, CASP8, CBFA2T3, CCL2, CCNA2, CCND3, CCR1, CD9, CD14, CD24, CD44, CD69, CD74, CDKN1A, CEBPD, CHD4, CTBP1, CXCL12, CXCR4, EGR1, EGR2, EIF4E, EPO, ESR1, FAS, FN1, FOS, GATA3, GRB2, HDAC7, HIF1A, HOXA9, HRH1, HSP90AA1, HSP90B1, HSPB2, HSPD1, ID1, IFIH1, IGF1R, IL6, IL8, IL10, IL15, IL18, IL10RA, IL12B, IL15RA, IL1B, IL1RN, IL4R, ITGAV, I…	107		affects differentiation of lymphocytes (39/50)	ATP7A, BCL3, BCL6, CASP8, CD24, CD74, EGR1, FAS, GATA3, GRB2, HDAC7, HSP90B1, IL6, IL10, IL15, IL18, IL12B, IL15RA, IL4R, ITPKB, JAG2, LAT, MOG, MYC, NP, PATZ1, PTGS2, PTPRC, RBPJ, RELB, RHOH, RIPK2, SHH, SPI1, STAT1, TGFBR2, TLR4, TNF, TSLP	39
											Cellular Development	developmental process	developmental process of dendritic cells	Ý	2.38e-05	BCL3, CD44, EGR1, ESR1, FAS, FN1, FOS, HSP90B1, HSPB2, HSPD1, IFIH1, IL6, IL10, IL15, IL1B, ITGAV, NFKB2, RELB, SPI1, STAT1, STAT3, TGFBR2, TLR2, TLR4, TNF, TNFRSF1A, TRAF6, TREM1, TSLP, XBP1	30		decreases differentiation of lymphocytes (10/50)	ABL1, BCL6, CD74, GATA3, IL6, IL15, PICALM, SHH, SOCS3, STAT1	10
											Cellular Development	developmental process	developmental process of antigen presenting cells	­	2.84e-05	ABL1, BCL3, C1QC, CASP8, CD9, CD44, EGR1, EIF4E, ESR1, FAS, FN1, FOS, HOXA9, HRH1, HSP90B1, HSPB2, HSPD1, IFIH1, IL6, IL10, IL15, IL1B, IL1RN, ITGAV, LIF, NFKB2, NFKBIA, PRKX, RASA1, RELB, SOCS3, SPI1, STAT1, STAT3, TGFBR2, TIMP1, TLR2, TLR4, TNF, TNFRSF1A, TRAF6, TREM1, TSLP, XBP1	44		increases differentiation of lymphocytes (24/50)	AP3B1, BAD, CD14, CD74, EGR1, FOS, GATA3, HSP90AA1, HSPD1, ID1, IL6, IL10, IL15, IL18, IL12B, IL4R, ITPKB, LAT, NP, PTPRC, TGFBR2, TNF, TSLP, XBP1	24
											Cellular Development	developmental process	developmental process of mononuclear leukocytes	­	0.000349	ABL1, AP3B1, APP, ATP7A, B2M, BAD, BAX, BCL3, BCL6, CASP8, CCL2, CCND3, CD14, CD24, CD69, CD74, CDKN1A, CHD4, CXCL12, CXCR4, EGR1, EGR2, EIF4E, FAS, FOS, GATA3, GRB2, HDAC7, HIF1A, HOXA9, HRH1, HSP90AA1, HSP90B1, HSPD1, ID1, IL6, IL8, IL10, IL15, IL18, IL12B, IL15RA, IL1B, IL4R, ITGAV, ITPKB, JAG2, JAK1, LAT, MOG, MYC, NFKB2, NP, PATZ1, PICALM, PRKX, PRL, PTGS2, PTPRC, RASA1, RBPJ, RELB, RHOH, RI…	80		affects formation of eukaryotic cells (32/50)	BAX, CASP8, CCL2, CD9, CDKN1A, DENND2D, EGR1, EIF4E, ENAH, ENPP2, EPO, FAS, FN1, GGT1, HES1, IL6, IL8, IL1B, ITGA9, LDLR, NOS2, NOV, PTGS2, RAC1, RBPJ, SDC2, SOCS3, SPI1, STAT1, TGFBR2, TNFRSF1A, VASP	32
											Cellular Development	developmental process	developmental process of fibroblast cell lines	­	0.000387	ACACA, AHR, AKAP12, CCND3, CDKN1A, CEBPB, CUL7 (includes EG:9820), DDX3X, DLK1, DYRK1A, E2F4, EIF2AK2, ERRFI1, FAM20C, FOS, HES1, HMGA1, HSP90AA1, HSPB2, ID1, IGF1R, IL6, IL1B, INSR, JUNB, LIF, LMNA, LPIN1, MAP2K7, MGP, MITF, MXD1, MYC, NFKBIA, NPM1 (includes EG:4869), NR3C1, NRAS, PDGFB, PFDN5, PLAC8, PLAUR, PRKAR2B, PTHLH, PTMA, RAC1, RASGRP4, RETN, RGS2, SHH, SKIL, SLC3A2, SMAD3, SMC3, STAT3, …	55		decreases formation of eukaryotic cells (8/50)	CD44, DLK1, HES1, IL10, IL18, SHH, THBS1, TNF	8
											Cellular Development	developmental process	developmental process of bone cell lines		0.000403	ABL1, ASPN, BHLHB2, CBFA2T3, CBLB, CCND3, CDKN1A, CEBPB, CXCL12, CXCR4, EGR1, EPO, ESR1, FN1, IGF1R, IL6, IL1B, KRAS, MEF2C, MYC, PLAC8, PTHLH, RGS2, SF3B4, SHOX2, SMURF1, SOCS2, SOX9, SPI1, TNF, WWTR1	31		increases formation of eukaryotic cells (21/50)	CCL2, CCL5, CD9, CDKN1A, CXCR4, EGR1, EPO, HES1, HSP90B1, ID1, IGF1R, IL6, IL15, LIF, MAP2K7, PTHLH, SDC2, SHFM1, SOCS3, TNF, TRAF6	21
											Cellular Development	developmental process	developmental process of bone marrow cells	«	0.000421	ABCG2, ABL1, ADAR, C1QC, CBFA2T3, CCL2, CCNA2, CCND3, CCR1, CD44, CDKN1A, CEBPD, CTBP1, CXCL12, CXCR4, EIF4E, EPO, ESR1, FAS, HOXA9, IGF1R, IL6, IL8, IL10, IL15, IL15RA, IL1B, IL1RN, KRAS, MYC, NFKBIA, NFYA, NOS2, NPM1 (includes EG:4869), PLSCR1, RASGRP4, SMAD3, SPI1, STAT3, THBS1, TNF, TREM1, TSLP, ZFP36	44		affects apoptosis of neurons (27/49)	APP, ATP2C1, BAD, BAX, CASP9, CDK5, CDKN1A, CREM, CTSB, FAS, FN1, FOS, GAPDH (includes EG:2597), HIF1A, INSR, KSR1, MAPK12, NOS2, NTF4, PAFAH1B1, PIGT, PPP1R9B, SH3RF1, SOD1, STAMBP, TNF, XRCC6	27
											Cellular Development	developmental process	developmental process of myeloid cells	«	0.00104	ABL1, ADAR, C1QC, CBFA2T3, CCL2, CCNA2, CCR1, CEBPD, CTBP1, CXCR4, EIF4E, EPO, HOXA9, IGF1R, IL6, IL8, IL10, IL15, IL15RA, IL1B, KRAS, MYC, NFKBIA, NFYA, PLSCR1, RASGRP4, SPI1, STAT3, TNF, TREM1, ZFP36	31		decreases apoptosis of neurons (19/49)	A2M, ATF3, BAD, BAX, CCL5, CDKN1A, EPO, GLUD1, HERPUD1, HSPA5, KRAS, MAP2K7, MAPK8IP1, RASA1, SH3RF1, SOD1, SOD2, TNF, TNFRSF1A	19
											Cellular Development	developmental process	developmental process of muscle cells	«	0.00186	BAX, CD9, CDKN1A, CDON, CEBPD, ELK1, FOS, HMOX1, IFRD1, IGFBP5, IL1B, ITGA6, ITGB1BP3, JAK1, KLF2, KRAS, LIF, LMNA, MAPK12, MEF2C, MMP2, MYC, NOS2, NR4A3, PRKCA, QKI, RAB1A, SHH, STAT1, TBX2, TGFBR2, THBS1, TNF, TNFRSF1A, TSC1	35		increases apoptosis of neurons (20/49)	AATK, APP, BAD, BAX, CASP9, CDK5, CREM, CXCL12, CYCS (includes EG:54205), FAS, IL1B, LIF, MAP2K7, NQO1, PTGS2, PTMA, RAC1, SOD1, TNF, TNFRSF1A	20
											Cellular Development	developmental process	developmental process of lymphocytes	Ý	0.00193	ABL1, AP3B1, APP, ATP7A, B2M, BAD, BAX, BCL3, BCL6, CASP8, CCND3, CD14, CD24, CD69, CD74, CDKN1A, CHD4, CXCL12, CXCR4, EGR1, EGR2, FAS, FOS, GATA3, GRB2, HDAC7, HIF1A, HSP90AA1, HSP90B1, HSPD1, ID1, IL6, IL10, IL15, IL18, IL12B, IL15RA, IL1B, IL4R, ITPKB, JAG2, JAK1, LAT, MOG, MYC, NFKB2, NP, PATZ1, PICALM, PRL, PTGS2, PTPRC, RBPJ, RELB, RHOH, RIPK2, SHH, SOCS3, SPI1, SRGN, STAT1, STAT3, TAPBP, T…	71		affects apoptosis of T lymphocytes (35/49)	ABL1, BAX, CASP7, CASP8, CASP9, CCNB1, CD9, CD24, CD44, CDKN1A, CFLAR, CXCR4, EGR1, FAS, FOS, GNAS, HOXA9, IL10, IL15, KLF13, MYC, NFKBIA, NP, NQO1, NR3C1, PTPRC, RAC1, RAC2, RIPK1, ST3GAL1, STAT1, THBS1, TNF, TNFRSF18, TNFRSF1A	35
											Cellular Development	developmental process	developmental process of muscle cell lines	¯	0.00237	CBX1, CCNT2, CD9, CD164, CDO1, CTSB, CXCL12, CXCR4, DUSP1, EPO, IGF1R, IGFBP5, ITGB1BP3, JAK1, LIF, MAPK12, MYF5, PLCG1, PLEKHO1, RBPJ, S100A9, SF3B4, SMAD3, STAT1, TNF	25		decreases apoptosis of T lymphocytes (15/49)	BAX, BCL3, BCL2A1, CCL5, CD59, CFLAR, CXCL12, FAS, IER3, IL6, IL10, IL15, PDIA3, TNF, TNFRSF6B	15
											Cellular Development	development	development of cells	Ý	3.25e-05	A2M, ADAR, ADD1, AHR, AMH, ANPEP, ANTXR1, ARHGEF1, ASAP1, ATP1B1, B2M, B4GALT1, BASP1, BAX, BCAR1, BCL6, CADM1, CAP1, CCL2, CCL5, CCL8, CCND3, CCR3, CD9, CD24, CD44, CD69, CD74, CD151, CDC42SE1, CDC42SE2, CDK5, CHD4, CNN2, COMP, CRKL, CTF1, CTSB, CTTN, CX3CL1, CXCL2, CXCL12, CXCR4, DENND2D, DLC1, DPYSL2, DUSP1, DYNLT1, E2F4, EFNA5, EGR1, EGR2, EIF4E, ENAH, ENG, EPO, FAS, FN1, FOS, GATA3, GNA11, G…	168		increases apoptosis of T lymphocytes (18/49)	BAX, CASP8, CD9, CD24, CD44, CXCL12, CXCR4, FAS, FN1, IL10, IL18, IL1B, MYC, NR3C1, RIPK1, SMARCC1, TNF, XCL1	18
											Cellular Development	development	development of antigen presenting cells	­	0.00138	CD9, EGR1, FN1, FOS, IL6, IL1RN, NFKBIA, RELB, SPI1, STAT1, STAT3, TNF, TNFRSF1A, TRAF6, XBP1	15		affects differentiation of connective tissue cells (27/49)	ADRB2, CA2, CASP8, CEBPB, DLK1, FAS, FOS, FOSL2, IL6, INSR, JUNB, LPIN1, MEF2C, MITF, MYC, NOS2, PLAU, PRKCA, PTHLH, RETN, SMAD3, SOCS3, SOX9, SREBF1, STAT1, TNF, TRAF6	27
											Cellular Development	development	development of leukocytes	­	0.0027	ADAR, B2M, BAX, BCL6, CCND3, CD9, CD24, CD69, CD74, CHD4, CXCL12, CXCR4, EGR1, EGR2, FN1, FOS, GATA3, HIF1A, IL6, IL10, IL15, IL18, IL12B, IL15RA, IL1B, IL1RN, IL4R, ITPKB, JAK1, KRAS, LAT, NFKB2, NFKBIA, NFYA, PTPRC, RELB, SOCS3, SPI1, STAT1, STAT3, TAPBP, TNF, TNFRSF1A, TRAF6, TSLP, XBP1, XRCC6	47		decreases differentiation of connective tissue cells (17/49)	DLK1, IL6, IL1B, LIF, MAP2K7, MEN1, RETN, SF3B4, SHH, SMAD3, SMURF1, SOD2, SOX9, TLR2, TLR4, TNF, WWTR1	17
											Cellular Development	development	development of osteocytes		0.00278	CCL2, FOS, IL6, MEN1, NFKB2, PLEKHO1, PTHLH, SHH, SMAD3, STAT1, TNF, TRAF6	12		increases differentiation of connective tissue cells (23/49)	ACVR2A, CA2, CCL2, CCNT2, CEBPB, FAM20C, FN1, FOS, GNAS, IL6, IL8, KLF10, LIF, MEN1, RETN, RGS2, SOCS3, SOX9, SREBF1, TGFBR2, TIMP1, TNF, TRAF6	23
											Cellular Development	development	development of blood cells	­	0.00309	ADAR, B2M, BAX, BCL6, CCND3, CD9, CD24, CD69, CD74, CHD4, CXCL12, CXCR4, E2F4, EGR1, EGR2, EPO, FN1, FOS, GATA3, HIF1A, IL6, IL10, IL15, IL18, IL12B, IL15RA, IL1B, IL1RN, IL4R, ITPKB, JAK1, KRAS, LAT, NFKB2, NFKBIA, NFYA, PTPRC, RELB, SLC19A1, SOCS3, SOD1, SPI1, STAT1, STAT3, TAPBP, THBS1, TNF, TNFRSF1A, TRAF6, TSLP, XBP1, XRCC6	52		affects G1 phase of eukaryotic cells (42/49)	ABL1, AHR, AKAP12, AMH, ATF3, BHLHB2, BTG2, CAMKK1, CCND3, CCNG1, CDK5RAP3 (includes EG:80279), CDKN1A, CEBPB, CREM, DTD1, DUSP1, E2F4, EIF2AK2, FASN, FN1, GNL3, GSPT1, HMGA1, IGF1R, IL6, INSR, ITGAV, LEF1, LMNA, MEN1, MXD1, MYC, NFKBIA, NR3C1, PTGES3 (includes EG:10728), RAC1, RPS6KA3 (includes EG:6197), SOD2, STAT3, TFDP1, TNF, YWHAG	42
											Cellular Development	morphogenesis	morphogenesis of cells	Ý	0.000832	A2M, ADD1, ANPEP, ANTXR1, ARHGEF1, ASAP1, BASP1, BCAR1, BCL6, CAP1, CCL2, CCL5, CCL8, CCR3, CD9, CD24, CD44, CD151, CDC42SE1, CDC42SE2, CDK5, CNN2, CRKL, CTTN, CX3CL1, CXCL2, CXCL12, DLC1, DPYSL2, EFNA5, FAS, FN1, GNA11, GNG12, HES1, HSP90AA1, IGF1R, IL6, IL8, IL8RB, INSR, IRAK1, ITGA6, ITGA9, ITGAV, ITGB5, KSR1, LAT, LIMS1, LMO2, MARCKS (includes EG:4082), MMP2, MYC, NFKB2, NRAS, PDGFB, PDPN, PF…	83		decreases G1 phase of eukaryotic cells (8/49)	BAD, BCL3, CCND3, CDKN1A, HES1, LIF, MXD1, MYC	8
											Cellular Development	senescence	senescence of fibroblasts	­	0.00195	ARID3A, CDKN1A, DNMT3B, ID1, ING1, JUNB, MYC, NPM1 (includes EG:4869), PHC2, SOD1, WRN (includes EG:7486)	11		increases G1 phase of eukaryotic cells (6/49)	BAX, CEBPD, IL6, ILKAP, MXD1, MYC	6
											Cellular Development	senescence	senescence of fibroblast cell lines	­	0.00283	BCL6, BUB3, CDKN1A, CEBPB, DUSP1, EGR1, ID1, KRAS, KSR1, MAP2K7, MYC, NRAS, PSMB5	13		affects apoptosis of connective tissue cells (28/48)	ABL1, ATF3, BAD, BAX, CASP4, CASP8, CASP9, CDKN1A, CEBPB, CFLAR, CTBP1, DHCR24, DUSP1, EIF2AK2, ELK1, FAS, IGF1R, INSR, ITGAV, KRAS, KSR1, MEN1, NRAS, PTHLH, RAC1, TNF, TNFAIP8, XRCC6	28
											Cell Morphology	morphology	morphology of cells	Ý	6.43e-08	ABL1, AHR, AMD1, ANXA1, APP, ARX, ASPN, ATF3, ATP6V0C, BAX, CAP1, CASP9, CCNA2, CD9, CD44, CD59, CDH5, CDKN1A, CEBPB, CITED2, CREM, CRKL, CTNND2, CXCL12, E2F4, EFNA5, EGR1, ELK1, EPO, ESR1, FAS, FASN, FN1, FOS, GAL3ST1, GATA3, HLF (includes EG:3131), HNRNPAB, HSPB2, IGF1R, IL6, IL10, IL18, IL1B, IRF6, ITGA6, JUNB, KLF2, KRAS, LIF, LPAR4, MARCKS (includes EG:4082), MARCKSL1, MEN1, MITF, MYC, NPEPP…	89		decreases apoptosis of connective tissue cells (15/48)	BIRC3, CD44, CFLAR, DHCR24, DUSP1, EIF4E, ESR1, FN1, IL10, IL1B, KLF2, NRAS, TIMP1, TNF, WNT7A	15
											Cell Morphology	morphology	morphology of eukaryotic cells	Ý	3.73e-07	ABL1, AHR, AMD1, ANXA1, APP, ARX, ASPN, ATF3, ATP6V0C, BAX, CASP9, CD9, CD44, CD59, CDH5, CDKN1A, CEBPB, CITED2, CREM, CRKL, CTNND2, CXCL12, EGR1, ELK1, EPO, ESR1, FAS, FASN, FN1, FOS, GAL3ST1, GATA3, HLF (includes EG:3131), HNRNPAB, HSPB2, IGF1R, IL6, IL10, IL18, IL1B, IRF6, ITGA6, JUNB, KLF2, KRAS, LIF, LPAR4, MARCKS (includes EG:4082), MARCKSL1, MEN1, MITF, MYC, NPEPPS, NR3C1, OSMR, PAFAH1B1, …	79		increases apoptosis of connective tissue cells (19/48)	ABL1, ATF3, BAX, CD44, CFLAR, CTSD, CYCS (includes EG:54205), FAS, IL8, KSR1, MEN1, MYC, PRKAR2B, QKI, SPHK2, TIMP3, TNF, TNFRSF1A, WRN (includes EG:7486)	19
											Cell Morphology	morphology	morphology of cell lines	Ý	6.73e-06	ABL1, AHR, AMD1, ANXA1, ASPN, ATF3, BAX, CD9, CD44, CD59, CDKN1A, CEBPB, CREM, CRKL, CTNND2, CXCL12, EGR1, ELK1, EPO, FAS, FASN, FN1, FOS, GAL3ST1, HLF (includes EG:3131), HNRNPAB, HSPB2, IGF1R, IL6, IRF6, JUNB, KLF2, KRAS, LIF, LPAR4, MARCKS (includes EG:4082), MEN1, MYC, PLAUR, PLSCR1, PRKAR2B, PRKCA, RRAS2, SDC2, SMARCE1, SOD2, SOX9, ST5, STARD13, TIMP3, VASP, WWTR1	52		affects cell movement of mononuclear leukocytes (30/48)	CCL2, CCL5, CCR1, CCR3, CD44, CXCL12, CXCR4, ESR1, FN1, GNA11, GNAI2, GNAS, IL6, IL8, IL10, IL1B, LDLR, MOG, NFKB2, PRKCB, RAC1, RAC2, S1PR1, SAA3, SELL, SELP, SMAD3, SOCS3, STAT3, TNF	30
											Cell Morphology	morphology	morphology of normal cells	Ý	0.000838	APP, ARX, ATP6V0C, BAX, CASP9, CD9, CD59, CDH5, CDKN1A, CITED2, EGR1, EPO, ESR1, FAS, FN1, GATA3, IL10, IL18, IL1B, ITGA6, KLF2, KRAS, LIF, MARCKSL1, MITF, MYC, NPEPPS, NR3C1, OSMR, PAFAH1B1, PDGFB, PRKCZ, RAC1, RASA1, SMPD1, TGFBR2, TLN1, TLR2, TNF	39		decreases cell movement of mononuclear leukocytes (13/48)	CCR1, CX3CL1, CXCL12, FN1, HSPD1, IL10, IL15, IL18BP, OPRD1, PRKCZ, SELP, TNF, TNFRSF6B	13
											Cell Morphology	morphology	morphology of leukocyte cell lines	Ý	0.00197	ANXA1, CD44, CRKL, EPO, LIF	5		increases cell movement of mononuclear leukocytes (23/48)	ANXA1, BTN1A1, C3, CALR, CCL2, CCL5, CCL8, CCL20, CX3CL1, CXCL12, CXCR4, IL8, IL10, IL15, IL1B, MOG, PLAUR, S1PR1, THBS1, TLR4, TNF, XCL1, YARS	23
											Cell Morphology	transformation	transformation of eukaryotic cells	Ý	0.00011	ABL1, AMD1, ARHGEF1, ATF3, BAX, BCAR1, BCL6, BCL2A1, BTG2, CCNA2, CCND3, CDKN1A, CEBPB, CLTC, EIF4E, EIF4G1, ERRFI1, ESR1, FOS, FTH1, GRB2, HMGA1, HMGA2, HOXA9, HSP90AA1, IGF1R, IL10, IL18, ING1, JUNB, KRAS, KSR1, LDHA, LRIG1, MAP2K7, MAP3K8, MAPK12, MEN1, MITF, MMP2, MTA1, MXD1, MYC, MYF5, MYL2, NFKB2, NPM1 (includes EG:4869), NR3C1, NRAS, PAK2, PBX3, PDGFB, PES1, PRDX1, PRKAR1A, PTN, RAC1, RAPG…	74		affects cell movement of tumor cell lines (23/48)	CCL2, CCL8, CD9, CD24, CD36, CD44, CD151, CTSB, CXCL12, CXCR4, FN1, HRH1, IL8, IL8RB, ITGA6, ITGAV, LCP1, PLAU, RAC1, SELL, SELP, STAT3, THBS1	23
											Cell Morphology	transformation	transformation of cells	Ý	0.000221	ABL1, AMD1, ARHGEF1, ATF3, BAX, BCAR1, BCL6, BCL2A1, BTG2, CCNA2, CCND3, CDKN1A, CEBPB, CLTC, DNAJC3, E2F4, EGR1, EIF4E, EIF4G1, ERRFI1, ESR1, FOS, FTH1, GRB2, HMGA1, HMGA2, HOXA9, HSP90AA1, IGF1R, IL10, IL18, IL1RN, ING1, JUNB, KAT2A, KRAS, KSR1, LDHA, LRIG1, MAP2K7, MAP3K8, MAPK12, MAPK8IP1, MEN1, MITF, MMP2, MTA1, MXD1, MYC, MYF5, MYL2, NFKB2, NPM1 (includes EG:4869), NR3C1, NRAS, PAK2, PBX3, …	84		decreases cell movement of tumor cell lines (14/48)	ABL1, CD9, CD69, CX3CL1, DLC1, ESR1, ESR2, ITGAV, ITGB5, LRIG1, NME1, PRKCZ, PTN, STARD13	14
											Cell Morphology	transformation	transformation of cell lines	Ý	0.000387	ABL1, AMD1, ARHGEF1, ATF3, BAX, BCAR1, BCL6, BTG2, CCNA2, CCND3, CDKN1A, CEBPB, CLTC, EIF4E, EIF4G1, ERRFI1, ESR1, FOS, FTH1, GRB2, HMGA1, HMGA2, HSP90AA1, IGF1R, ING1, JUNB, KRAS, KSR1, LDHA, LRIG1, MAP2K7, MAP3K8, MITF, MTA1, MXD1, MYC, MYL2, NFKB2, NPM1 (includes EG:4869), NR3C1, NRAS, PDGFB, PES1, PRKAR1A, PTN, RAC1, RAPGEF1, RNF7, RRAS2, SDCBP, SHFM1, SMC3, STARD13, STAT3, TFG, TNF, TOP1, TR…	59		increases cell movement of tumor cell lines (23/48)	C3, CCL2, CCL5, CD24, CD44, CD151, CLDN3, CX3CL1, CXCL12, CXCL14, ETV4, FN1, FOS, IL6, IL8, ITGA6, LIF, LY6D, MMP2, PLAU, PLAUR, PRL, S1PR1	23
											Cell Morphology	transformation	transformation of normal cells	Ý	0.000523	ABL1, AMD1, BAX, BCAR1, BCL2A1, CCND3, CDKN1A, CEBPB, EIF4E, FOS, HMGA2, HOXA9, IGF1R, IL10, IL18, JUNB, KRAS, KSR1, MAPK12, MEN1, MMP2, MXD1, MYC, MYF5, NRAS, PAK2, PBX3, PES1, PRDX1, RASA1, RRAS2, SKIL, STAT3, TNF, TRAF3, UBTF, USF1	37		affects inflammation (41/48)	ALOX5AP, B2M, B4GALT1, CCL2, CD14, CD44, CEBPB, CEBPD, CXCL12, FAS, HRH1, IL6, IL8, IL10, IL18, IL12B, IL1B, IL1RN, INSR, JUNB, LDLR, MME, NFKBIA, NOS2, NR3C1, PRKCA, PTGS2, PTPRC, RABGEF1, S100A9, S100A12, SELL, SELP, STAT1, STAT3, THBS1, TLR2, TLR4, TNF, TNFRSF1A, ZFP36	41
											Cell Morphology	transformation	transformation of fibroblast cell lines	Ý	0.00291	ABL1, AMD1, ARHGEF1, ATF3, BAX, BCL6, BTG2, CCNA2, CCND3, CDKN1A, CLTC, EIF4E, EIF4G1, ERRFI1, FOS, FTH1, GRB2, HMGA1, HMGA2, HSP90AA1, IGF1R, JUNB, KRAS, KSR1, LDHA, LRIG1, MAP2K7, MAP3K8, MITF, MTA1, MXD1, MYC, MYL2, NFKB2, NPM1 (includes EG:4869), NR3C1, NRAS, PDGFB, PRKAR1A, PTN, RAC1, RAPGEF1, RRAS2, SMC3, STAT3, TFG	46		decreases inflammation (12/48)	FAS, IL6, IL10, IL18, IL1R2, IL1RN, MME, NFKBIA, NOS2, TNF, TNFRSF1A, TREM1	12
											Cell Morphology	shape change	shape change of eukaryotic cells	Ý	0.000327	A2M, ANTXR1, ASAP1, BASP1, BCAR1, CCL2, CCL5, CCL8, CCR3, CD9, CD24, CD44, CD151, CDC42SE1, CDC42SE2, CDK5, CNN2, CRKL, CTTN, CX3CL1, CXCL12, DPYSL2, EFNA5, FAS, FN1, GNA11, GNG12, HES1, HSP90AA1, IL6, IL8, IL8RB, INSR, ITGA6, ITGA9, ITGAV, ITGB5, KSR1, LMO2, MARCKS (includes EG:4082), PFN1, PLAU, PLAUR, PLCG1, RAC1, RAPGEF1, RRAD, SELL, SEMA4D, SNAI2, SOD2, SORBS1, STAT3, TGFBI, THBS1, TLN1, TNC…	60		increases inflammation (12/48)	CCL5, CTSD, GATA3, IL6, IL8, IL18, IL1B, MOG, PTGS2, S100A9, TGFBR2, TNF	12
											Cell Morphology	shape change	shape change	Ý	0.000403	A2M, ANTXR1, AP1M1, APP, ARHGEF1, ASAP1, BASP1, BAX, BCAR1, CAP1, CCL2, CCL5, CCL8, CCR1, CCR3, CD9, CD24, CD44, CD151, CDC42SE1, CDC42SE2, CDK5, CNN2, CRKL, CTTN, CX3CL1, CXCL12, DLC1, DPYSL2, DYNLT1, EFNA5, EPHB2, FAS, FN1, FOS, GNA11, GNG12, HES1, HMOX1, HSP90AA1, IGF1R, IL6, IL8, IL8RB, INSR, IRAK1, ITGA6, ITGA9, ITGAV, ITGB5, KSR1, LAT, LIMS1, LMNA, LMO2, MARCKS (includes EG:4082), MYC, NTF4…	85		affects synthesis of lipid (35/48)	ACACA, ACSL3, ACSS2, ALOX5AP, ANG, B4GALT1, CD14, CD74, CEBPB, DGAT2, DLD, FABP3, FADS1, FASN, FGF7, GAL3ST1, IMPA1, INSIG1, LDLR, LPL, MITF, PDK4, PGS1, PI4KA, PLSCR1, PPAP2A, PTGES3 (includes EG:10728), PTGS2, QKI, S1PR1, SCD, SMPD1, SOAT1, SREBF1, TNF	35
											Cell Morphology	morphogenesis	morphogenesis of cells	Ý	0.000832	A2M, ADD1, ANPEP, ANTXR1, ARHGEF1, ASAP1, BASP1, BCAR1, BCL6, CAP1, CCL2, CCL5, CCL8, CCR3, CD9, CD24, CD44, CD151, CDC42SE1, CDC42SE2, CDK5, CNN2, CRKL, CTTN, CX3CL1, CXCL2, CXCL12, DLC1, DPYSL2, EFNA5, FAS, FN1, GNA11, GNG12, HES1, HSP90AA1, IGF1R, IL6, IL8, IL8RB, INSR, IRAK1, ITGA6, ITGA9, ITGAV, ITGB5, KSR1, LAT, LIMS1, LMO2, MARCKS (includes EG:4082), MMP2, MYC, NFKB2, NRAS, PDGFB, PDPN, PF…	83		decreases synthesis of lipid (3/48)	FASN, PTGS2, TNF	3
											Cell Morphology	reorganization	reorganization of cytoskeleton	ÝÝ	0.00211	APP, ARHGEF1, ATP2C1, BCAR1, CD44, CRKL, CXCL12, EFNA5, ENG, FN1, GRB2, IL10, ITGAV, KRAS, LPIN1, MAPK8IP1, MSN, PLAU, PLAUR, PRKCZ, RAC1, S100A9, SORBS1	23		increases synthesis of lipid (21/48)	ACACA, ARF1, C3, CD9, DGAT2, FAS, FASN, GPAM, IL8, IL18, IL1B, PLAU, PLSCR1, PTGS2, RAC1, SLC35A2, SOAT1, SOD1, SREBF1, TNF, XBP1	21
											Cell Morphology	blebbing	blebbing of eukaryotic cells	ÝÝ	0.00238	CDC42SE1, CDC42SE2, CTTN, DPYSL2, EFNA5, FAS, MARCKS (includes EG:4082), RAC1, TNF	9		affects cell movement of neutrophils (33/47)	ALOX5AP, B4GALT1, C3, CCL5, CD36, CD44, CD55, CD151, CTSB, CXCL2, DUSP1, FABP4, FAS, GNAI2, IL8, IL10, IL18, IL1B, IL8RB, NOS2, PRKCA, PTGS2, RAC2, S100A9, SELL, SELP, SOCS3, SPI1, TLR2, TLR4, TNF, TNFRSF18, TNFRSF1A	33
											Organismal Survival	death	death of mice		1.4e-07	ABL1, ACACA, ADAM19, ADAR, ADRB2, AHR, ANXA1, AP1M1, APP, ARX, B2M, BCL2A1, BECN1, BUB3, C3, CALCRL, CASP8, CASP9, CBLB, CBS, CCND3, CCR1, CD14, CD36, CD44, CDH5, CDK5, CDKN1A, CEBPB, CEBPD, CFLAR, CITED2, CKS1B, COX17, CTSB, CUL7 (includes EG:9820), CXCL2, CXCL12, CXCR4, DGAT2, DNMT3B, DUSP1, DYRK1A, E2F4, EGR2, ENAH, ENG, ENPP2, EPHB2, EPO, ESR1, ESR2, F13A1, FAS, FASN, FBL, FBXW8, FOXP2, GABRB…	152		decreases cell movement of neutrophils (7/47)	ANXA1, IL6, IL8, IL1RN, TLR4, TNF, TSC1	7
											Organismal Survival	death	death of animal	«	1.48e-07	ABL1, ACACA, ADAM19, ADAR, ADRB2, AHR, ANXA1, AP1M1, APP, ARX, B2M, BCL2A1, BECN1, BUB3, C3, CALCRL, CASP8, CASP9, CBLB, CBS, CCND3, CCR1, CD14, CD36, CD44, CDH5, CDK5, CDKN1A, CEBPB, CEBPD, CFLAR, CITED2, CKS1B, COX17, CTSB, CUL7 (includes EG:9820), CXCL2, CXCL12, CXCR4, DGAT2, DNAJB1, DNMT3B, DUSP1, DYRK1A, E2F4, EGR2, ENAH, ENG, ENPP2, EPHB2, EPO, ESR1, ESR2, F13A1, FAS, FASN, FBL, FBXW8, FOXP…	156		increases cell movement of neutrophils (18/47)	APP, CCL2, CX3CL1, CXCL2, CXCL6, CXCL14, IL8, IL1B, NFKBIA, PNOC, PRKCA, RAC1, RAC2, S100A9, SELL, TGFBR2, TNF, XCL1	18
											Organismal Survival	death	death of mammalia		2.27e-07	ABL1, ACACA, ADAM19, ADAR, ADRB2, AHR, ANXA1, AP1M1, APP, ARX, B2M, BCL2A1, BECN1, BUB3, C3, CALCRL, CASP8, CASP9, CBLB, CBS, CCND3, CCR1, CD14, CD36, CD44, CDH5, CDK5, CDKN1A, CEBPB, CEBPD, CFLAR, CITED2, CKS1B, COX17, CTSB, CUL7 (includes EG:9820), CXCL2, CXCL12, CXCR4, DGAT2, DNMT3B, DUSP1, DYRK1A, E2F4, EGR2, ENAH, ENG, ENPP2, EPHB2, EPO, ESR1, ESR2, F13A1, FAS, FASN, FBL, FBXW8, FOXP2, GABRB…	153		affects development of leukocytes (41/47)	ADAR, B2M, BAX, BCL6, CCND3, CD9, CD24, CD69, CD74, CHD4, CXCL12, CXCR4, EGR2, FN1, FOS, GATA3, HIF1A, IL6, IL10, IL15, IL12B, IL15RA, IL1B, IL4R, ITPKB, JAK1, KRAS, LAT, NFKB2, NFYA, PTPRC, RELB, SOCS3, SPI1, STAT1, STAT3, TAPBP, TNF, TNFRSF1A, XBP1, XRCC6	41
											Organismal Survival	survival	survival of animal	­	1.53e-05	ABL1, ADRB2, ALDH5A1, ANTXR2, APEX1, ATP2C1, BAX, BCL6, BCL2A1, CASP8, CCL2, CCNG1, CCR1, CDKN1A, CEBPB, COMP, CTF1, CTSB, CTSC, CXCL12, CYCS (includes EG:54205), DNMT3B, DUSP1, ENG, EPHX2, EPO, FAS, FGL2, FOS, FZD5, GNAI2, HLA-DRA, HMGA2, HMOX1, ID1, IL6, IL10, IL15, IL18, IL12B, IL1B, IL1RN, IL8RB, IQGAP1, IQGAP2, IRAK1, KRT19, LPL, MAP2K7, MARCKSL1, MME, MMP2, MYC, NFKBIA, NOS2, NP, NPC1, PHC2…	74		decreases development of leukocytes (7/47)	EGR1, GATA3, IL6, IL1RN, NFKBIA, TNF, TNFRSF1A	7
											Organismal Survival	survival	survival of mammalia		2.38e-05	ABL1, ADRB2, ALDH5A1, ANTXR2, APEX1, ATP2C1, BAX, BCL6, BCL2A1, CASP8, CCL2, CCNG1, CCR1, CDKN1A, CEBPB, COMP, CTF1, CTSB, CTSC, CXCL12, CYCS (includes EG:54205), DNMT3B, DUSP1, ENG, EPHX2, EPO, FAS, FGL2, FOS, FZD5, GNAI2, HLA-DRA, HMGA2, HMOX1, ID1, IL6, IL10, IL15, IL18, IL12B, IL1B, IL1RN, IL8RB, IQGAP1, IQGAP2, IRAK1, KRT19, LPL, MARCKSL1, MME, MMP2, MYC, NFKBIA, NOS2, NP, NPC1, PHC2, PRKCB,…	73		increases development of leukocytes (9/47)	EGR1, EGR2, FOS, IL15, IL18, SPI1, TNF, TRAF6, TSLP	9
											Organismal Survival	survival	survival of rodents		4.28e-05	ABL1, ADRB2, ALDH5A1, ANTXR2, APEX1, ATP2C1, BAX, BCL2A1, CASP8, CCL2, CCNG1, CCR1, CDKN1A, CEBPB, COMP, CTF1, CTSB, CTSC, CXCL12, CYCS (includes EG:54205), DNMT3B, DUSP1, ENG, EPHX2, EPO, FAS, FGL2, FOS, FZD5, GNAI2, HLA-DRA, HMOX1, ID1, IL6, IL10, IL15, IL18, IL12B, IL1B, IL1RN, IL8RB, IQGAP1, IQGAP2, IRAK1, KRT19, LPL, MARCKSL1, MMP2, MYC, NFKBIA, NOS2, NP, NPC1, PHC2, PRKCB, PTHLH, PTX3, RAMP…	70		affects proliferation of fibroblast cell lines (27/46)	AHR, AMD1, BAX, BTG2, CD9, CDKN1A, CEBPB, CKS1B, CLTC, CUL7 (includes EG:9820), FN1, IL6, KLF2, KSR1, LDHA, MAP2K7, MYC, NPM1 (includes EG:4869), NRAS, PDGFB, RIPK1, RPS6KA3 (includes EG:6197), STAT3, TFG, TGIF1, TSC1, WRN (includes EG:7486)	27
											Organismal Survival	survival	survival of mice		5.96e-05	ABL1, ADRB2, ALDH5A1, APEX1, ATP2C1, BAX, BCL2A1, CASP8, CCL2, CCNG1, CCR1, CDKN1A, CEBPB, COMP, CTF1, CTSB, CTSC, CXCL12, CYCS (includes EG:54205), DNMT3B, DUSP1, ENG, EPHX2, EPO, FAS, FGL2, FOS, FZD5, GNAI2, HLA-DRA, HMOX1, ID1, IL6, IL10, IL15, IL18, IL12B, IL1B, IL1RN, IL8RB, IQGAP1, IQGAP2, IRAK1, KRT19, LPL, MARCKSL1, MMP2, MYC, NFKBIA, NOS2, NP, NPC1, PHC2, PRKCB, PTHLH, PTX3, RAMP2, SLC19…	68		decreases proliferation of fibroblast cell lines (15/46)	BTG1, BTG2, CEBPB, CUL7 (includes EG:9820), CXCL12, EGR2, GRK5, JUNB, MEN1, MXD1, MYC, PLSCR1, PPAP2C, SPHK2, TXNIP	15
											Antigen Presentation	inflammatory response	inflammatory response	Ý	3.73e-07	A2M, ABCF1, ADRB2, ALOX5AP, ANXA1, AOX1, APOL3 (includes EG:80833), APP, BCL6, C3, CALCRL, CASP4, CCL2, CCL5, CCL8, CCL20, CCR1, CCR3, CD14, CD151, CDO1, CEBPB, CHRNA7, CX3CL1, CXCL2, CXCL6, CXCL12, CXCL14, CXCR4, EPHX2, EPO, FABP4, FGG, FN1, FOS, GNA11, GNAI2, GNAI3, GNAS, HDAC7, HRH1, HSPD1, IL6, IL8, IL10, IL15, IL18, IL10RB, IL12B, IL1B, IL1RAP, IL1RN, IL4R, IL8RB, LAT, LTF, LYZ, NDFIP1, NFKB…	96		increases proliferation of fibroblast cell lines (13/46)	A2M, C5ORF13, CEBPB, EBNA1BP2, GRP, HDGF, MAP2K7, MYC, NRAS, PDGFB, PLAC8, PTHLH, PTMA	13
											Antigen Presentation	inflammatory response	inflammatory response of organism	­	0.0021	ADRB2, BCL6, CALCRL, CHRNA7, FABP4, HSPD1, IL8, IL10, IL18, IL1B, NDFIP1, PLAU, PLAUR, PRKCA, TLR2, TLR4, TNFRSF1A, ZFP36	18		affects transformation of fibroblast cell lines (14/46)	ABL1, ATF3, BAX, BTG2, CDKN1A, IGF1R, LDHA, MTA1, MYC, MYL2, PDGFB, RAC1, RRAS2, STAT3	14
											Antigen Presentation	immune response	immune response	ÝÝ	2.51e-05	A2M, ABL1, ACR, AGRN, AKIRIN2, ANXA1, AP3B1, APP, ATP6V0A2, B2M, BAX, BCL6, BECN1, C3, CALR, CASP8, CBARA1, CBLB, CCL2, CCL5, CCL8, CCL20, CCR1, CD14, CD44, CD48, CD59, CD69, CD74, CD164, CDK5, CDKN1A, CEBPB, CHRNA7, CST3, CST7, CTGF, CTSC, CX3CL1, CXCL6, CXCL12, CXCR4, CYP11B1, EGR2, EPO, FABP4, FAS, FGF7, FN1, FTH1, GATA3, HLA-DRA, HPRT1, HRH1, HSF1, HSP90B1, HSPA4, HSPD1, IER3, IFITM3, IGF1R, …	129		decreases transformation of fibroblast cell lines (12/46)	ARHGEF1, CDKN1A, ERRFI1, FTH1, GRB2, JUNB, KSR1, LRIG1, MXD1, MYC, NFKB2, RAPGEF1	12
											Antigen Presentation	inflammation	inflammation of organism	­	3.98e-05	ALOX5AP, B2M, CCL2, CCL5, CD14, CEBPB, CEBPD, FAS, GATA3, IL6, IL8, IL10, IL1B, IL1R2, IL1RN, NFKBIA, NOS2, PRKCA, PTGS2, SELL, STAT3, TLR2, TLR4, TNF, TNFRSF1A, ZFP36	26		increases transformation of fibroblast cell lines (30/46)	ABL1, AMD1, BCL6, CCNA2, CCND3, CLTC, EIF4E, EIF4G1, FOS, HMGA1, HMGA2, HSP90AA1, IGF1R, KRAS, LDHA, MAP2K7, MAP3K8, MITF, MYC, NPM1 (includes EG:4869), NR3C1, NRAS, PDGFB, PRKAR1A, PTN, RAC1, RRAS2, SMC3, STAT3, TFG	30
											Antigen Presentation	inflammation	inflammation	Ý	0.000151	ALOX5AP, B2M, B4GALT1, CCL2, CCL5, CD14, CD44, CEBPB, CEBPD, CTSD, CXCL12, FAS, GATA3, HRH1, IL6, IL8, IL10, IL18, IL12B, IL1B, IL1R2, IL1RN, INSR, JUNB, LDLR, MME, MOG, NFKBIA, NOS2, NR3C1, PRKCA, PTGS2, PTPRC, RABGEF1, S100A9, S100A12, SELL, SELP, STAT1, STAT3, TGFBR2, THBS1, TLR2, TLR4, TNF, TNFRSF1A, TREM1, ZFP36	48		affects adhesion of leukocytes (27/45)	ANXA1, CBLB, CD24, CD44, CD151, CD99 (includes EG:4267), CX3CL1, CXCL12, FAS, FN1, IL6, IL8, IL1B, IL8RB, LIF, OLR1, PLAUR, PTPRC, RAC1, RAC2, SELL, SELP, TGFBR2, THY1, TLR4, TNF, VCAM1	27
											Antigen Presentation	accumulation	accumulation of macrophages	ÝÝ	7.98e-05	CCL5, CCR1, CX3CL1, CXCL2, FAS, IL12B, IL1RN, LDLR, NPC1, PAFAH1B1, PFN1, PLAU, RASA1, TLR4, VCAM1	15		decreases adhesion of leukocytes (8/45)	ANXA1, FGG, FN1, IL8, IL10, PAFAH1B1, PLAU, TXN	8
											Antigen Presentation	recruitment	recruitment of macrophages	ÝÝ	0.000247	ANXA1, APP, B4GALT1, CCL2, CCL5, CCR1, CD36, CD44, CXCL12, IL8, IL1B, MOG, THBS1, TLR2, TLR4, TNF, VCAM1	17		increases adhesion of leukocytes (21/45)	C3, CCL2, CCL5, CCL20, CD48, CX3CL1, CXCL2, CXCL12, FN1, IL8, IL15, IL1B, LCP1, PLAU, RAPGEF1, S100A9, SELP, SPI1, THBS1, TNF, TNFRSF6B	21
											Antigen Presentation	TH1 immune response	TH1 immune response of organism	ÝÝ	0.00222	BCL3, CCR1, IL10, IL18, IL12B, IL18BP, MOG, RELB, TLR2, TRAF6	10		affects cell cycle progression of cell lines (34/45)	ABL1, AHR, BAX, CCNA2, CCNB1, CCND3, CCNG1, CD44, CDKN1A, CUL7 (includes EG:9820), EGR1, EPO, ESR1, ID1, IER3, IL6, ING1, LIF, MITF, MYC, MYF5, NPM1 (includes EG:4869), NR3C1, NR4A3, PCM1, PCNA, PRKCA, SMAD3, SMARCE1, STAT3, TFDP1, TGIF1, TOP1, XBP1	34
											Cell-mediated Immune Response	inflammatory response	inflammatory response	Ý	3.73e-07	A2M, ABCF1, ADRB2, ALOX5AP, ANXA1, AOX1, APOL3 (includes EG:80833), APP, BCL6, C3, CALCRL, CASP4, CCL2, CCL5, CCL8, CCL20, CCR1, CCR3, CD14, CD151, CDO1, CEBPB, CHRNA7, CX3CL1, CXCL2, CXCL6, CXCL12, CXCL14, CXCR4, EPHX2, EPO, FABP4, FGG, FN1, FOS, GNA11, GNAI2, GNAI3, GNAS, HDAC7, HRH1, HSPD1, IL6, IL8, IL10, IL15, IL18, IL10RB, IL12B, IL1B, IL1RAP, IL1RN, IL4R, IL8RB, LAT, LTF, LYZ, NDFIP1, NFKB…	96		decreases cell cycle progression of cell lines (12/45)	AHR, BANP, BCL6, CDKN1A, DUSP1, ESR1, HMOX1, ID1, IL6, LRIG1, MXD1, TNF	12
											Cell-mediated Immune Response	inflammatory response	inflammatory response of organism	­	0.0021	ADRB2, BCL6, CALCRL, CHRNA7, FABP4, HSPD1, IL8, IL10, IL18, IL1B, NDFIP1, PLAU, PLAUR, PRKCA, TLR2, TLR4, TNFRSF1A, ZFP36	18		increases cell cycle progression of cell lines (6/45)	APP, GRP, IER3, MYC, PTHLH, RRAD	6
											Cell-mediated Immune Response	cell movement	cell movement of T lymphocytes	ÝÝ	1.31e-05	BTN1A1, C3, CALR, CCL2, CCL5, CCL8, CCL20, CCR1, CCR3, CD44, CXCL12, CXCR4, FN1, GNAI2, HSPD1, IL6, IL8, IL10, IL15, IL18BP, IL1B, LDLR, MOG, RAC1, S1PR1, SELL, SELP, SOCS3, STAT3, THBS1, TLR4, TNF, TNFRSF6B, XCL1	34		affects proliferation of connective tissue cells (31/45)	ABL1, ACVR2A, AHR, ARID3A, BAX, CCND3, CCNG1, CD44, CDKN1A, CEBPB, CITED2, FN1, FOS, FOSL2, GGT1, IL6, IL8, ITGAV, JUNB, KSR1, MYC, NFKB2, RAC1, SKIL, SMAD3, SOD2, STAT1, STAT3, TGFBR2, TNF, TNFAIP8	31
											Cell-mediated Immune Response	immune response	immune response	ÝÝ	2.51e-05	A2M, ABL1, ACR, AGRN, AKIRIN2, ANXA1, AP3B1, APP, ATP6V0A2, B2M, BAX, BCL6, BECN1, C3, CALR, CASP8, CBARA1, CBLB, CCL2, CCL5, CCL8, CCL20, CCR1, CD14, CD44, CD48, CD59, CD69, CD74, CD164, CDK5, CDKN1A, CEBPB, CHRNA7, CST3, CST7, CTGF, CTSC, CX3CL1, CXCL6, CXCL12, CXCR4, CYP11B1, EGR2, EPO, FABP4, FAS, FGF7, FN1, FTH1, GATA3, HLA-DRA, HPRT1, HRH1, HSF1, HSP90B1, HSPA4, HSPD1, IER3, IFITM3, IGF1R, …	129		decreases proliferation of connective tissue cells (9/45)	BAX, CDKN1A, IL18, IL1B, MYC, SHH, SMAD3, SOD2, TNF	9
											Cell-mediated Immune Response	inflammation	inflammation of organism	­	3.98e-05	ALOX5AP, B2M, CCL2, CCL5, CD14, CEBPB, CEBPD, FAS, GATA3, IL6, IL8, IL10, IL1B, IL1R2, IL1RN, NFKBIA, NOS2, PRKCA, PTGS2, SELL, STAT3, TLR2, TLR4, TNF, TNFRSF1A, ZFP36	26		increases proliferation of connective tissue cells (23/45)	AHR, CCNA2, CD44, CDKN1A, CTGF, FAS, FOSL2, GRB2, IGFBP5, IL6, IL15, IL18, IL1B, KSR1, LIF, MYC, PDGFB, PTHLH, SOD2, TGFBR2, TGIF1, TNF, XDH	23
											Cell-mediated Immune Response	inflammation	inflammation	Ý	0.000151	ALOX5AP, B2M, B4GALT1, CCL2, CCL5, CD14, CD44, CEBPB, CEBPD, CTSD, CXCL12, FAS, GATA3, HRH1, IL6, IL8, IL10, IL18, IL12B, IL1B, IL1R2, IL1RN, INSR, JUNB, LDLR, MME, MOG, NFKBIA, NOS2, NR3C1, PRKCA, PTGS2, PTPRC, RABGEF1, S100A9, S100A12, SELL, SELP, STAT1, STAT3, TGFBR2, THBS1, TLR2, TLR4, TNF, TNFRSF1A, TREM1, ZFP36	48		affects activation of T lymphocytes (26/44)	AGRN, B2M, C3, CASP8, CBLB, CD48, CDKN1A, CHRNA7, FAS, FN1, HPRT1, HSPD1, IL6, IL8, IL10, KLF2, KSR1, LAT, LDLR, MOG, PTPRC, SEMA4D, SMAD3, SPHK2, STAT1, TLR4	26
											Cell-mediated Immune Response	activation	activation of T lymphocytes	ÝÝ	0.00087	AGRN, B2M, C3, CASP8, CBLB, CCL2, CCL5, CCL8, CD44, CD48, CDKN1A, CHRNA7, EGR2, FAS, FN1, GATA3, HLA-DRA, HPRT1, HSP90B1, HSPA4, HSPD1, IL6, IL8, IL10, IL15, IL18, IL1B, KIR3DL1, KLF2, KSR1, LAT, LDLR, MGST1, MOG, PTPRC, SEMA4D, SMAD3, SPHK2, STAT1, THBS1, THY1, TLR4, TNC, TNF	44		decreases activation of T lymphocytes (6/44)	EGR2, FAS, IL10, IL15, THBS1, TNC	6
											Cell-mediated Immune Response	chemotaxis	chemotaxis of T lymphocytes	Ý	0.00119	CCL2, CCL5, CCL8, CCL20, CCR1, CCR3, CXCL12, CXCR4, FN1, GNAI2, HSPD1, IL8, IL15, RAC1, S1PR1, SOCS3, THBS1, TLR4, TNF, TNFRSF6B	20		increases activation of T lymphocytes (20/44)	CCL2, CCL5, CCL8, CD44, FN1, GATA3, HLA-DRA, HSP90B1, HSPA4, HSPD1, IL6, IL8, IL15, IL18, IL1B, KIR3DL1, MGST1, MOG, THY1, TNF	20
											Cell-mediated Immune Response	TH1 immune response	TH1 immune response of organism	ÝÝ	0.00222	BCL3, CCR1, IL10, IL18, IL12B, IL18BP, MOG, RELB, TLR2, TRAF6	10		affects cell death of fibroblasts (30/44)	ABL1, ATF3, BAD, BAX, BECN1, CASP4, CASP7, CASP8, CASP9, CDKN1A, CFLAR, CTBP1, DHCR24, DUSP1, EIF2AK2, FAS, HMOX1, IGF1R, INSR, KRAS, KSR1, MEN1, MYC, NPC1, NRAS, RAC1, TNF, TNFAIP8, TRAF6, XRCC6	30
											Humoral Immune Response	inflammatory response	inflammatory response	Ý	3.73e-07	A2M, ABCF1, ADRB2, ALOX5AP, ANXA1, AOX1, APOL3 (includes EG:80833), APP, BCL6, C3, CALCRL, CASP4, CCL2, CCL5, CCL8, CCL20, CCR1, CCR3, CD14, CD151, CDO1, CEBPB, CHRNA7, CX3CL1, CXCL2, CXCL6, CXCL12, CXCL14, CXCR4, EPHX2, EPO, FABP4, FGG, FN1, FOS, GNA11, GNAI2, GNAI3, GNAS, HDAC7, HRH1, HSPD1, IL6, IL8, IL10, IL15, IL18, IL10RB, IL12B, IL1B, IL1RAP, IL1RN, IL4R, IL8RB, LAT, LTF, LYZ, NDFIP1, NFKB…	96		decreases cell death of fibroblasts (10/44)	BIRC3, CFLAR, DHCR24, DUSP1, EIF4E, FN1, IL10, KLF2, NRAS, TNF	10
											Humoral Immune Response	inflammatory response	inflammatory response of organism	­	0.0021	ADRB2, BCL6, CALCRL, CHRNA7, FABP4, HSPD1, IL8, IL10, IL18, IL1B, NDFIP1, PLAU, PLAUR, PRKCA, TLR2, TLR4, TNFRSF1A, ZFP36	18		increases cell death of fibroblasts (18/44)	ABL1, ATF3, BAX, CFLAR, CTSD, CYCS (includes EG:54205), FAS, KSR1, MEN1, MYC, PEG3, PRKAR2B, QKI, SPHK2, TIMP3, TNF, TNFRSF1A, WRN (includes EG:7486)	18
											Humoral Immune Response	immune response	immune response	ÝÝ	2.51e-05	A2M, ABL1, ACR, AGRN, AKIRIN2, ANXA1, AP3B1, APP, ATP6V0A2, B2M, BAX, BCL6, BECN1, C3, CALR, CASP8, CBARA1, CBLB, CCL2, CCL5, CCL8, CCL20, CCR1, CD14, CD44, CD48, CD59, CD69, CD74, CD164, CDK5, CDKN1A, CEBPB, CHRNA7, CST3, CST7, CTGF, CTSC, CX3CL1, CXCL6, CXCL12, CXCR4, CYP11B1, EGR2, EPO, FABP4, FAS, FGF7, FN1, FTH1, GATA3, HLA-DRA, HPRT1, HRH1, HSF1, HSP90B1, HSPA4, HSPD1, IER3, IFITM3, IGF1R, …	129		affects cell death of lymphoma cell lines (24/44)	BIRC3, CASP4, CASP8, CASP9, CD99 (includes EG:4267), CDKN1A, CFLAR, CNN2, EGR1, EIF2AK2, FAS, GGT1, HNRNPC, IL10, JAK1, LEF1, MYC, NCL, NFKB2, PRKCB, PRL, STAT3, TNF, XBP1	24
											Humoral Immune Response	inflammation	inflammation of organism	­	3.98e-05	ALOX5AP, B2M, CCL2, CCL5, CD14, CEBPB, CEBPD, FAS, GATA3, IL6, IL8, IL10, IL1B, IL1R2, IL1RN, NFKBIA, NOS2, PRKCA, PTGS2, SELL, STAT3, TLR2, TLR4, TNF, TNFRSF1A, ZFP36	26		decreases cell death of lymphoma cell lines (14/44)	BCL2A1, CCND3, CFLAR, DUSP1, FAS, IL15, MSN, MYC, PRKCB, PRKCZ, PRL, SOD2, TNF, TNFRSF1A	14
											Humoral Immune Response	inflammation	inflammation	Ý	0.000151	ALOX5AP, B2M, B4GALT1, CCL2, CCL5, CD14, CD44, CEBPB, CEBPD, CTSD, CXCL12, FAS, GATA3, HRH1, IL6, IL8, IL10, IL18, IL12B, IL1B, IL1R2, IL1RN, INSR, JUNB, LDLR, MME, MOG, NFKBIA, NOS2, NR3C1, PRKCA, PTGS2, PTPRC, RABGEF1, S100A9, S100A12, SELL, SELP, STAT1, STAT3, TGFBR2, THBS1, TLR2, TLR4, TNF, TNFRSF1A, TREM1, ZFP36	48		increases cell death of lymphoma cell lines (17/44)	ABL1, BTG2, CD24, CD48, CD55, CD59, CDKN1A, FAS, MXD1, MYC, NFKBIA, PTPRC, SOX9, TNF, TNFRSF1A, TNFRSF6B, TRAF3	17
											Humoral Immune Response	proliferation	proliferation of B lymphocytes	ÝÝ	0.000757	ABL1, BCL6, CASP8, CBLB, CD24, CD44, CD74, CDKN1A, CEBPB, CXCL12, FAS, HRH1, HSPD1, IL6, IL10, IL15, IL13RA1, IL1RN, IL4R, JUNB, LEF1, LPIN1, MYC, PIK3AP1, PRKCB, PRKCZ, PTPRC, SEMA4D, SHH, SPI1, STAT1, TLR4, TNF, TRAF3, TSLP, TXN, USF1	37		affects developmental process of antigen presenting cells (28/44)	BCL3, CASP8, CD9, CD44, EGR1, ESR1, FAS, FN1, HSP90B1, IFIH1, IL6, IL10, IL1B, NFKB2, PRKX, RASA1, RELB, SOCS3, SPI1, STAT1, STAT3, TGFBR2, TLR2, TLR4, TNF, TNFRSF1A, TRAF6, XBP1	28
											Humoral Immune Response	TH1 immune response	TH1 immune response of organism	ÝÝ	0.00222	BCL3, CCR1, IL10, IL18, IL12B, IL18BP, MOG, RELB, TLR2, TRAF6	10		decreases developmental process of antigen presenting cells (14/44)	C1QC, EIF4E, FOS, HOXA9, IL6, IL10, IL1RN, ITGAV, LIF, NFKBIA, SOCS3, TIMP1, TNF, TNFRSF1A	14
											Hematopoiesis	hematopoiesis	hematopoiesis	­	3.94e-07	ABL1, ADAR, AP3B1, ATP7A, B2M, BAD, BAX, BCL3, BCL6, C1QC, CASP8, CBFA2T3, CCND3, CCR1, CD9, CD14, CD24, CD44, CD69, CD74, CEBPD, CHD4, CTBP1, CXCL12, CXCR4, E2F4, EGR1, EGR2, EIF4E, ENG, EPO, FAS, FN1, FOS, GATA3, GRB2, HDAC7, HIF1A, HOXA9, HSP90AA1, HSP90B1, HSPD1, ID1, IGF1R, IL6, IL10, IL15, IL18, IL12B, IL15RA, IL1B, IL1RN, IL4R, ITPKB, JAG2, JAK1, KRAS, LAT, LIF, LTF, MEN1, MOG, MYC, NFKB2,…	104		increases developmental process of antigen presenting cells (19/44)	ABL1, EGR1, FAS, FOS, HRH1, HSP90B1, HSPB2, HSPD1, IL6, IL10, IL15, IL1B, LIF, SPI1, TLR4, TNF, TRAF6, TREM1, TSLP	19
											Hematopoiesis	cell movement	cell movement of bone marrow cells	Ý	8.8e-07	ALOX5AP, ANXA1, APP, B4GALT1, C3, CCL2, CCL5, CCR1, CCR3, CD36, CD44, CD48, CD55, CD151, CTSB, CX3CL1, CXCL2, CXCL6, CXCL12, CXCL14, DUSP1, FABP4, FAS, GNAI2, IL6, IL8, IL10, IL18, IL12B, IL1B, IL1RN, IL4R, IL8RB, NFKBIA, NOS2, PLAUR, PNOC, PRKCA, PTGS2, RAC1, RAC2, S100A9, SELL, SELP, SOCS3, SPI1, TGFBR2, TLR2, TLR4, TNF, TNFRSF18, TNFRSF1A, TSC1, VCAM1, XCL1, YARS	56		affects developmental process of bone marrow cells (25/44)	ABCG2, ABL1, ADAR, CBFA2T3, CCR1, CD44, CTBP1, CXCR4, EPO, FAS, HOXA9, IL6, IL10, IL15, IL15RA, IL1RN, KRAS, MYC, NFYA, NOS2, PLSCR1, RASGRP4, SPI1, THBS1, TNF	25
											Hematopoiesis	differentiation	differentiation of leukocytes	­	6.73e-06	ABL1, AP3B1, ATP7A, BAD, BCL3, BCL6, C1QC, CASP8, CBFA2T3, CCL2, CCR1, CD14, CD24, CD74, CEBPD, CTBP1, EGR1, EIF4E, EPO, ESR1, FAS, FOS, GATA3, GRB2, HDAC7, HOXA9, HRH1, HSP90AA1, HSP90B1, HSPD1, ID1, IGF1R, IL6, IL8, IL10, IL15, IL18, IL12B, IL15RA, IL4R, ITGAV, ITPKB, JAG2, LAT, LIF, MOG, MYC, NFKB2, NFKBIA, NFYA, NP, PATZ1, PICALM, PLSCR1, PRKX, PTGS2, PTPRC, RASA1, RASGRP4, RBPJ, RELB, RHOH, …	78		decreases developmental process of bone marrow cells (13/44)	ABL1, C1QC, CCL2, EIF4E, ESR1, HOXA9, IL8, IL10, NFKBIA, NFYA, STAT3, TNF, ZFP36	13
											Hematopoiesis	differentiation	differentiation of mononuclear leukocytes	­	0.000201	ABL1, AP3B1, ATP7A, BAD, BCL3, BCL6, CASP8, CCL2, CD14, CD24, CD74, EGR1, EIF4E, FAS, FOS, GATA3, GRB2, HDAC7, HOXA9, HRH1, HSP90AA1, HSP90B1, HSPD1, ID1, IL6, IL8, IL10, IL15, IL18, IL12B, IL15RA, IL4R, ITGAV, ITPKB, JAG2, LAT, MOG, MYC, NP, PATZ1, PICALM, PRKX, PTGS2, PTPRC, RASA1, RBPJ, RELB, RHOH, RIPK2, SHH, SOCS3, SPI1, STAT1, TGFBR2, TLR4, TNF, TREM1, TSLP, XBP1	59		increases developmental process of bone marrow cells (17/44)	ABL1, CCNA2, CCND3, CDKN1A, CEBPD, CXCL12, EPO, IGF1R, IL6, IL15, IL1B, NPM1 (includes EG:4869), SMAD3, SPI1, TNF, TREM1, TSLP	17
											Hematopoiesis	differentiation	differentiation of lymphocytes	­	0.0018	ABL1, AP3B1, ATP7A, BAD, BCL3, BCL6, CASP8, CD14, CD24, CD74, EGR1, FAS, FOS, GATA3, GRB2, HDAC7, HSP90AA1, HSP90B1, HSPD1, ID1, IL6, IL10, IL15, IL18, IL12B, IL15RA, IL4R, ITPKB, JAG2, LAT, MOG, MYC, NP, PATZ1, PICALM, PTGS2, PTPRC, RBPJ, RELB, RHOH, RIPK2, SHH, SOCS3, SPI1, STAT1, TGFBR2, TLR4, TNF, TSLP, XBP1	50		affects cell death of epithelial cell lines (18/43)	ABCG2, BAX, BIRC3, CASP8, CD44, CYCS (includes EG:54205), E2F6, ESR1, FAS, HSPD1, IER3, IGF1R, INSR, ITGAV, KRAS, MYC, TNF, TNFRSF1A	18
											Hematopoiesis	differentiation	differentiation of antigen presenting cells	­	0.00291	ABL1, BCL3, C1QC, CASP8, EGR1, EIF4E, ESR1, HOXA9, HRH1, IL6, IL10, IL15, ITGAV, LIF, NFKB2, PRKX, RASA1, RELB, SOCS3, SPI1, TGFBR2, TIMP1, TNF, TNFRSF1A, TRAF6, TREM1	26		decreases cell death of epithelial cell lines (16/43)	ABCG2, BCL6, BCL2A1, BIRC3, CFLAR, CRYAB, CUL7 (includes EG:9820), E2F6, HSPA5, KRAS, MYC, NRAS, PEA15, RRAS2, TXNDC1, XRCC6	16
											Hematopoiesis	migration	migration of bone marrow cells	ÝÝ	0.000203	ANXA1, BCAR1, CCL5, CCR1, CCR3, CNN2, CXCL2, CXCL6, CXCL12, CXCR4, FAS, FN1, HIF1A, IL6, IL8, IL1B, IL8RB, MMP7, PLAU, PLAUR, RAC1, S100A9, SELL, SELP, TLR4, TNF, TNFRSF1A, TXN, VCAM1	29		increases cell death of epithelial cell lines (22/43)	APP, ATF3, BAD, BAX, CASP7, CASP8, CASP9, CEBPD, CFLAR, ELK1, FAS, IER3, IGFBP5, ING1, MYC, NOS2, PAK2, PPP3R1, RASSF4, RIPK1, TNF, TNFRSF1A	22
											Hematopoiesis	homing	homing of bone marrow cells	ÝÝ	0.000849	ANXA1, APP, CCL2, CCL5, CCR3, CD44, CD151, CX3CL1, CXCL2, CXCL6, CXCL12, CXCL14, IL8, IL10, IL1B, IL8RB, PLAUR, PNOC, PRKCA, RAC1, RAC2, S100A9, SPI1, TNF, TNFRSF1A, TSC1, VCAM1, XCL1, YARS	29		affects proliferation of epithelial cells (21/43)	ACVR2A, BAX, CDKN1A, CEBPB, CRYAB, FABP7, FGF7, HMX2, INSR, IRF6, ITGA6, JUNB, LGR4, MYC, NFKBIA, NR3C1, NR4A3, PRKCA, PTGS2, SMAD3, TNFRSF1A	21
											Hematopoiesis	development	development of antigen presenting cells	­	0.00138	CD9, EGR1, FN1, FOS, IL6, IL1RN, NFKBIA, RELB, SPI1, STAT1, STAT3, TNF, TNFRSF1A, TRAF6, XBP1	15		decreases proliferation of epithelial cells (8/43)	CD9, ESR2, LRIG1, NR3C1, PTHLH, PTN, RNF7, SNAI2	8
											Hematopoiesis	development	development of leukocytes	­	0.0027	ADAR, B2M, BAX, BCL6, CCND3, CD9, CD24, CD69, CD74, CHD4, CXCL12, CXCR4, EGR1, EGR2, FN1, FOS, GATA3, HIF1A, IL6, IL10, IL15, IL18, IL12B, IL15RA, IL1B, IL1RN, IL4R, ITPKB, JAK1, KRAS, LAT, NFKB2, NFKBIA, NFYA, PTPRC, RELB, SOCS3, SPI1, STAT1, STAT3, TAPBP, TNF, TNFRSF1A, TRAF6, TSLP, XBP1, XRCC6	47		increases proliferation of epithelial cells (17/43)	B4GALT1, BCL2A1, DDX5, EIF4E, ESR1, FGF7, FN1, FOXP2, ID1, IL6, IL8, KRAS, MTA1, MYC, NME1, PRL, TNF	17
											Hematopoiesis	chemotaxis	chemotaxis of bone marrow cells	Ý	0.0028	ANXA1, APP, CCL2, CCL5, CCR3, CD151, CX3CL1, CXCL2, CXCL6, CXCL12, CXCL14, IL8, IL10, IL1B, IL8RB, PLAUR, PNOC, PRKCA, RAC1, RAC2, S100A9, SPI1, TNF, TNFRSF1A, TSC1, XCL1, YARS	27		affects formation of normal cells (28/42)	BAX, CASP8, CCL2, CDKN1A, DENND2D, EGR1, ENAH, EPO, FAS, FN1, GGT1, HES1, IL6, IL8, IL1B, ITGA9, LDLR, NOS2, NOV, PTGS2, RAC1, RBPJ, SOCS3, SPI1, STAT1, TGFBR2, TNFRSF1A, VASP	28
																			decreases formation of normal cells (8/42)	CD44, DLK1, HES1, IL10, IL18, SHH, THBS1, TNF	8
																			increases formation of normal cells (14/42)	CCL2, CDKN1A, EGR1, HES1, HSP90B1, ID1, IGF1R, IL6, IL15, LIF, PTHLH, SOCS3, TNF, TRAF6	14
																			affects infiltration of phagocytes (30/42)	ALOX5AP, B4GALT1, C3, CD36, CD44, CD55, CTSB, CXCL2, DUSP1, FABP4, FAS, GAL3ST1, IL6, IL10, IL18, IL1B, IL8RB, LDLR, NOS2, PLAU, PPT2, PTGS2, SELL, SELP, SMAD3, SOCS3, TLR2, TLR4, TNFRSF18, TNFRSF1A	30
																			decreases infiltration of phagocytes (5/42)	ANXA1, IL6, IL10, IL1RN, TLR4	5
																			increases infiltration of phagocytes (14/42)	BTN1A1, C3, CCL2, CXCL2, IL8, IL1B, MOG, NFKBIA, PRKCA, PTGS2, SREBF1, TGFBR2, TNF, XCL1	14
																			affects cell death of cervical cancer cell lines (23/41)	ABL1, BAD, BAX, CASP4, CASP8, CCND3, CDCA2, CDKN1A, CTSB, EIF2AK2, ESR1, FAS, HSF1, HSPB2, IER3, IL6, IMMT, NME1, PPP2R2A, PTMA, RAC1, SOD1, TNF	23
																			decreases cell death of cervical cancer cell lines (11/41)	EXOC2, IL6, IL18, IL1B, LIMS1, MSN, NAPA, NME1, TNF, TNFAIP8, XRCC6	11
																			increases cell death of cervical cancer cell lines (17/41)	BAX, CALR, CCND3, CDC20, EIF4E, FAS, IER3, IL1B, MYC, NME1, PAK2, RASA1, RIPK1, TIMP3, TNF, TNFRSF1A, TXN	17
																			affects cell movement of lymphocytes (26/41)	CCL5, CCR1, CCR3, CD44, CXCL12, CXCR4, ESR1, FN1, GNA11, GNAI2, GNAS, IL6, IL8, IL10, LDLR, MOG, NFKB2, RAC1, RAC2, S1PR1, SAA3, SELL, SELP, SOCS3, STAT3, TNF	26
																			decreases cell movement of lymphocytes (9/41)	CCR1, CXCL12, FN1, HSPD1, IL10, IL18BP, SELP, TNF, TNFRSF6B	9
																			increases cell movement of lymphocytes (20/41)	BTN1A1, C3, CALR, CCL2, CCL5, CCL8, CCL20, CX3CL1, CXCL12, CXCR4, IL8, IL10, IL15, IL1B, MOG, S1PR1, THBS1, TLR4, TNF, XCL1	20
																			affects entry into cell division process of cells (23/41)	ABL1, CCND3, CDKN1A, CHRNA7, DDX3X, FN1, FOS, GRB2, IGF1R, IL6, IL1B, IL4R, ILKAP, JUNB, LMNA, MYC, PEA15, PLK2, PPAP2C, SMAD3, SOD2, TFDP1, TNF	23
																			decreases entry into cell division process of cells (11/41)	BHLHB2, CDKN1A, DUSP1, E2F6, ESR2, GNL3, HMOX1, IL6, IL1B, PLCG1, TNF	11
																			increases entry into cell division process of cells (18/41)	ABL1, APP, CXCL12, E2F4, EGR1, FOS, HMGA1, IL6, IL1B, ITGAV, KRAS, MAP3K8, MYC, NPM1 (includes EG:4869), PPAP2C, SHH, TNF, UHRF1	18
																			affects G1 phase of cell lines (34/40)	ABL1, AHR, AKAP12, AMH, BHLHB2, BTG2, CAMKK1, CCND3, CCNG1, CDK5RAP3 (includes EG:80279), CDKN1A, CEBPB, CREM, DTD1, DUSP1, FASN, GNL3, GSPT1, HMGA1, IGF1R, IL6, INSR, ITGAV, LEF1, LMNA, MEN1, MXD1, MYC, NR3C1, PTGES3 (includes EG:10728), RPS6KA3 (includes EG:6197), SOD2, TNF, YWHAG	34
																			decreases G1 phase of cell lines (8/40)	BAD, BCL3, CCND3, CDKN1A, HES1, LIF, MXD1, MYC	8
																			increases G1 phase of cell lines (5/40)	BAX, IL6, ILKAP, MXD1, MYC	5
																			affects entry into cell stage of cells (22/39)	ABL1, CCND3, CDKN1A, CHRNA7, DDX3X, FN1, FOS, GRB2, IGF1R, IL6, IL1B, IL4R, ILKAP, JUNB, LMNA, MYC, PEA15, PLK2, PPAP2C, SOD2, TFDP1, TNF	22
																			decreases entry into cell stage of cells (10/39)	BHLHB2, CDKN1A, E2F6, ESR2, GNL3, HMOX1, IL6, IL1B, PLCG1, TNF	10
																			increases entry into cell stage of cells (18/39)	ABL1, APP, CXCL12, E2F4, EGR1, FOS, HMGA1, IL6, IL1B, ITGAV, KRAS, MAP3K8, MYC, NPM1 (includes EG:4869), PPAP2C, SHH, TNF, UHRF1	18
																			affects homing of cell lines (22/39)	APP, CCL2, CCL5, CCL8, CCR1, CD36, CD151, CX3CL1, CXCL12, CXCR4, FN1, GNAI3, HRH1, IL8, IL12B, IL8RB, ITGA6, ITGAV, PTGS2, SMAD3, THBS1, TLR2	22
																			decreases homing of cell lines (7/39)	ABL1, CD69, CX3CL1, ITGAV, ITGB5, PRKCZ, PTN	7
																			increases homing of cell lines (23/39)	APP, C3, CCL2, CCL5, CCL20, CCR1, CRKL, CX3CL1, CXCL12, CXCL14, CXCR4, ENPP2, ETV4, FN1, IL8, IL8RB, ITGA6, LIF, PLAU, PLAUR, S1PR1, TXN, YARS	23
																			affects morphology of normal cells (39/39)	APP, ARX, ATP6V0C, BAX, CASP9, CD9, CD59, CDH5, CDKN1A, CITED2, EGR1, EPO, ESR1, FAS, FN1, GATA3, IL10, IL18, IL1B, ITGA6, KLF2, KRAS, LIF, MARCKSL1, MITF, MYC, NPEPPS, NR3C1, OSMR, PAFAH1B1, PDGFB, PRKCZ, RAC1, RASA1, SMPD1, TGFBR2, TLN1, TLR2, TNF	39
																			affects apoptosis of fibroblasts (24/38)	ABL1, ATF3, BAD, BAX, CASP4, CASP8, CASP9, CDKN1A, CFLAR, CTBP1, DHCR24, DUSP1, EIF2AK2, FAS, IGF1R, INSR, KRAS, KSR1, MEN1, NRAS, RAC1, TNF, TNFAIP8, XRCC6	24
																			decreases apoptosis of fibroblasts (10/38)	BIRC3, CFLAR, DHCR24, DUSP1, EIF4E, FN1, IL10, KLF2, NRAS, TNF	10
																			increases apoptosis of fibroblasts (17/38)	ABL1, ATF3, BAX, CFLAR, CTSD, CYCS (includes EG:54205), FAS, KSR1, MEN1, MYC, PRKAR2B, QKI, SPHK2, TIMP3, TNF, TNFRSF1A, WRN (includes EG:7486)	17
																			affects apoptosis of lymphoma cell lines (20/38)	BIRC3, CASP4, CASP8, CASP9, CDKN1A, CFLAR, CNN2, EGR1, EIF2AK2, FAS, GGT1, HNRNPC, JAK1, MYC, NCL, NFKB2, PRL, STAT3, TNF, XBP1	20
																			decreases apoptosis of lymphoma cell lines (10/38)	BCL2A1, CCND3, CFLAR, DUSP1, IL15, MSN, MYC, PRKCB, PRKCZ, PRL	10
																			increases apoptosis of lymphoma cell lines (15/38)	ABL1, CD24, CD48, CD55, CD59, CDKN1A, FAS, MXD1, MYC, NFKBIA, PTPRC, SOX9, TNF, TNFRSF1A, TNFRSF6B	15
																			affects cell viability of cell lines (17/38)	ANTXR2, CDKN1A, CFLAR, FAS, HSP90B1, HSPA5, IGF1R, IL10, LMNA, NRAS, SNRPE, SOD1, SOD2, STAT3, SUPT5H, TNF, TNFRSF1A	17
																			decreases cell viability of cell lines (16/38)	ANTXR1, APP, BAD, BAX, BCL6, CFLAR, EPO, FAS, HMOX1, IL10, IL1B, NFKBIA, SOCS2, THBS1, TNF, XDH	16
																			increases cell viability of cell lines (16/38)	ABCG2, ABL1, BCL6, BCL2A1, CCL2, CDKN1A, EPO, ESR1, FTH1, HMOX1, HSP90AB1, IGF1R, SOCS3, SOD1, SOD2, TNFAIP8	16
																			affects migration of endothelial cells (20/38)	CCL2, CD9, CD151, CDH5, ENG, ESAM, FN1, IL8RB, ITGA9, ITGAV, MAPK12, MMP2, OLR1, PLAU, PRKCA, PTGS2, RAC1, S100A2, S1PR1, TGFBR2	20
																			decreases migration of endothelial cells (8/38)	ADAM15, FN1, MXD1, MYC, PTHLH, THBS1, TIMP1, WARS	8
																			increases migration of endothelial cells (16/38)	AMOT, CCL2, CXCL12, FN1, ID1, IL8, IL1B, MGP, PDGFB, PLAU, PLAUR, SEMA3E, TGFBR2, THBS1, TNF, VCAM1	16
																			affects S phase of eukaryotic cells (20/38)	ABL1, CDKN1A, CHRNA7, DDX3X, E2F4, FN1, IL6, IL1B, IL4R, JUNB, MPG, MXD1, MYC, NRAS, PEA15, PLK2, PPAP2C, SOD2, TFDP1, TNF	20
																			decreases S phase of eukaryotic cells (11/38)	BHLHB2, CDKN1A, E2F6, ESR2, HMOX1, IL6, IL1B, MXD1, PLCG1, SOX9, TNF	11
																			increases S phase of eukaryotic cells (19/38)	ABL1, APP, BAD, CCNA2, CCND3, CCNG1, CEBPB, CXCL12, E2F4, FOS, HMGA1, ID1, IL6, IL1B, KRAS, MAP3K8, MYC, PPAP2C, TNF	19
																			affects apoptosis of cervical cancer cell lines (21/37)	ABL1, BAD, BAX, CASP4, CASP8, CCND3, CDCA2, CDKN1A, EIF2AK2, ESR1, FAS, HSF1, HSPB2, IER3, IL6, IMMT, NME1, PPP2R2A, PTMA, RAC1, TNF	21
																			decreases apoptosis of cervical cancer cell lines (11/37)	EXOC2, IL6, IL18, IL1B, LIMS1, MSN, NAPA, NME1, TNF, TNFAIP8, XRCC6	11
																			increases apoptosis of cervical cancer cell lines (15/37)	BAX, CCND3, CDC20, FAS, IER3, IL1B, MYC, NME1, PAK2, RASA1, RIPK1, TIMP3, TNF, TNFRSF1A, TXN	15
																			affects apoptosis of epithelial cell lines (16/37)	BAX, BIRC3, CASP8, CD44, CYCS (includes EG:54205), E2F6, ESR1, FAS, HSPD1, IER3, INSR, ITGAV, KRAS, MYC, TNF, TNFRSF1A	16
																			decreases apoptosis of epithelial cell lines (15/37)	BCL6, BCL2A1, BIRC3, CFLAR, CRYAB, CUL7 (includes EG:9820), E2F6, HSPA5, KRAS, MYC, NRAS, PEA15, RRAS2, TXNDC1, XRCC6	15
																			increases apoptosis of epithelial cell lines (18/37)	APP, ATF3, BAD, BAX, CASP8, CASP9, CEBPD, CFLAR, FAS, IER3, MYC, NOS2, PAK2, PPP3R1, RASSF4, RIPK1, TNF, TNFRSF1A	18
																			affects apoptosis of epithelial cells (24/37)	AATF, CASP9, CDKN1A, CEBPB, CFLAR, FAS, IL8, IL1B, KRAS, KSR1, MMP2, MYC, NR3C1, PLAU, PLAUR, PTHLH, S1PR1, SOAT1, SPHK2, STAT3, TIMP1, TLR4, TNF, TNFRSF1A	24
																			decreases apoptosis of epithelial cells (14/37)	AATF, BCL2A1, CFLAR, CRYAB, EIF4E, FN1, IL10, IL15, IL18, MYC, PEA15, PLAU, PTGS2, TIMP1	14
																			increases apoptosis of epithelial cells (10/37)	AMH, CFLAR, FAS, ID1, MYC, NR3C1, PIAS4, PLAUR, TIMP3, TNF	10
																			affects chemotaxis of cell lines (22/37)	APP, CCL2, CCL5, CCL8, CCR1, CD36, CD151, CX3CL1, CXCL12, CXCR4, FN1, GNAI3, HRH1, IL8, IL12B, IL8RB, ITGA6, ITGAV, PTGS2, SMAD3, THBS1, TLR2	22
																			decreases chemotaxis of cell lines (6/37)	ABL1, CD69, CX3CL1, ITGAV, ITGB5, PRKCZ	6
																			increases chemotaxis of cell lines (21/37)	APP, C3, CCL2, CCL5, CCL20, CCR1, CX3CL1, CXCL12, CXCL14, CXCR4, ENPP2, ETV4, IL8, IL8RB, ITGA6, LIF, PLAU, PLAUR, S1PR1, TXN, YARS	21
																			affects growth of breast cancer cell lines (13/37)	CD44, CTSD, ESR1, GRB2, HMGA1, IGF1R, IL6, MYC, PRKCA, SEMA4D, TNFRSF1A, TPT1 (includes EG:7178), WWTR1	13
																			decreases growth of breast cancer cell lines (16/37)	AMH, BAD, BTG2, CEBPD, DLC1, ESR1, IER3, IGFBP5, IL1B, MTA1, NME1, PDIA3, PLAUR, RRAD, SLC19A1, SMARCE1	16
																			increases growth of breast cancer cell lines (13/37)	BCAR1, ELK1, ESR1, HMGA1, KRAS, MTA1, PFN1, PLAU, RRAD, TNF, TNFAIP8, TXN, XBP1	13
																			affects infiltration of granulocytes (26/37)	ALOX5AP, B4GALT1, C3, CD36, CD44, CD48, CD55, CTSB, CXCL2, DUSP1, FABP4, FAS, IL10, IL18, IL12B, IL1B, IL8RB, NOS2, PTGS2, SELL, SELP, SOCS3, TLR2, TLR4, TNFRSF18, TNFRSF1A	26
																			decreases infiltration of granulocytes (5/37)	ANXA1, CCR1, IL6, IL1RN, TLR4	5
																			increases infiltration of granulocytes (9/37)	CXCL2, IL8, IL1B, IL4R, NFKBIA, PRKCA, TGFBR2, TNF, XCL1	9
																			affects proliferation of B lymphocytes (22/37)	ABL1, CASP8, CBLB, CD44, CD74, CDKN1A, CEBPB, HRH1, HSPD1, IL10, LEF1, MYC, PIK3AP1, PRKCB, PRKCZ, PTPRC, SEMA4D, SHH, SPI1, STAT1, TLR4, TNF	22
																			decreases proliferation of B lymphocytes (8/37)	CD24, CD44, CDKN1A, IL10, IL1RN, JUNB, LPIN1, USF1	8
																			increases proliferation of B lymphocytes (17/37)	BCL6, CDKN1A, CXCL12, FAS, IL6, IL10, IL15, IL13RA1, IL4R, MYC, PTPRC, SEMA4D, SPI1, TNF, TRAF3, TSLP, TXN	17
																			affects recruitment of leukocytes (22/37)	AHR, ANXA1, B4GALT1, CCL2, CCR1, CD36, CXCL2, CXCL12, F13A1, IL8, IL10, IL8RB, RAC1, RIPK2, SELP, SMAD3, THBS1, TLR2, TLR4, TNF, TNFRSF1A, VCAM1	22
																			decreases recruitment of leukocytes (3/37)	IL15RA, IL1RN, TXN	3
																			increases recruitment of leukocytes (17/37)	APP, CCL2, CCL5, CCR3, CD44, CX3CL1, CXCL2, IL6, IL8, IL15, IL18, IL1B, MOG, SELL, TNF, TPT1 (includes EG:7178), VCAM1	17
																			affects survival of blood cells (28/37)	BAX, BCL3, BCL6, BCL2A1, CASP9, CD44, CEBPB, EPO, FAS, HIF1A, IL6, IL10, IL15, ITPKB, LEF1, MYC, PRKCB, PRKCZ, RABGEF1, RAC2, RASA1, SHH, SMAD3, STAT1, STAT3, TNF, TNFRSF18, XBP1	28
																			decreases survival of blood cells (2/37)	IL10, TNF	2
																			increases survival of blood cells (15/37)	BCL3, CXCL12, DLK1, EPO, FN1, HBZ, HLF (includes EG:3131), IL6, IL8, IL10, IL15, JAG2, SNAI2, TNF, TSLP	15
																			affects transformation of normal cells (19/37)	AMD1, BAX, BCAR1, CCND3, CDKN1A, CEBPB, HMGA2, HOXA9, KSR1, MAPK12, MEN1, MMP2, MYC, MYF5, PAK2, PBX3, PRDX1, SKIL, STAT3	19
																			decreases transformation of normal cells (4/37)	JUNB, MXD1, RASA1, USF1	4
																			increases transformation of normal cells (17/37)	ABL1, AMD1, BCL2A1, EIF4E, FOS, HOXA9, IGF1R, IL10, IL18, KRAS, MYC, NRAS, PES1, RRAS2, TNF, TRAF3, UBTF	17
																			affects proliferation of muscle cells (10/36)	CALCRL, CDKN1A, ESR1, GNA11, MYC, PDGFB, PLAU, PLAUR, PTHLH, WTAP	10
																			decreases proliferation of muscle cells (11/36)	ANG, IGFBP5, IL10, IL15, IL12B, ITGA6, MYC, PTHLH, TGFBR2, TPT1 (includes EG:7178), WTAP	11
																			increases proliferation of muscle cells (21/36)	CALCRL, CCL2, CEBPD, FN1, HIF1A, IL6, IL8, IL1B, IL1RN, IRAK1, LIF, PDGFB, PRKCA, PTGS2, S1PR1, SHH, STAT1, TGFBR2, TNF, TRAF6, XDH	21
																			affects accumulation of blood cells (21/35)	CASP8, CCL2, CCL5, CCR1, CX3CL1, CXCL2, FAS, GNAI2, IL10, IL12B, ITGA6, KRT19, LDLR, NPC1, NR3C1, PFN1, SELP, STAT3, TLR4, TNF, VCAM1	21
																			decreases accumulation of blood cells (4/35)	IL10, IL1RN, PAFAH1B1, TNFRSF1A	4
																			increases accumulation of blood cells (16/35)	BCL3, CCL5, CFLAR, CXCL2, FAS, IER3, IL8, IL18, IL12B, IL1B, MOG, PLAU, PTX3, RASA1, S100A9, TNF	16
																			affects cell death of phagocytes (27/35)	ANPEP, BCL2A1, BIRC3, CASP4, CASP8, CD14, CDKN1A, CEBPB, CFLAR, CXCR4, FAS, HIF1A, IL6, IL8, IL10, IL1B, LDLR, NFKBIA, NPC1, RIPK1, SOAT1, SOD2, STAT3, TLR2, TLR4, TNF, TNFRSF1A	27
																			decreases cell death of phagocytes (8/35)	CFLAR, CXCL2, IL8, IL1B, IL1RN, NR3C1, STAT3, TNF	8
																			increases cell death of phagocytes (10/35)	ANXA1, CXCL12, CXCR4, EIF2AK2, FAS, IL10, IL18, IL1B, TNF, TREM1	10
																			affects chemotaxis of mononuclear leukocytes (21/35)	CCL2, CCL5, CCR1, CCR3, CXCL12, CXCR4, FN1, GNA11, GNAI2, GNAS, IL8, IL10, IL1B, NFKB2, PRKCB, RAC1, RAC2, S1PR1, SAA3, SMAD3, SOCS3	21
																			decreases chemotaxis of mononuclear leukocytes (8/35)	CX3CL1, CXCL12, FN1, HSPD1, IL15, OPRD1, TNF, TNFRSF6B	8
																			increases chemotaxis of mononuclear leukocytes (18/35)	ANXA1, CCL2, CCL5, CCL8, CCL20, CX3CL1, CXCL12, CXCR4, IL8, IL10, IL15, PLAUR, S1PR1, THBS1, TLR4, TNF, XCL1, YARS	18
																			affects developmental process of muscle cells (24/35)	BAX, CD9, CDKN1A, ELK1, FOS, IFRD1, JAK1, KLF2, KRAS, LIF, LMNA, MAPK12, MEF2C, MMP2, MYC, NOS2, NR4A3, PRKCA, QKI, SHH, STAT1, TBX2, TNF, TSC1	24
																			decreases developmental process of muscle cells (5/35)	HMOX1, IL1B, ITGB1BP3, TNF, TNFRSF1A	5
																			increases developmental process of muscle cells (10/35)	CDON, CEBPD, IGFBP5, ITGA6, MEF2C, PRKCA, RAB1A, SHH, TGFBR2, THBS1	10
																			affects migration of mononuclear leukocytes (24/35)	ARHGEF1, CCL2, CCL5, CCR1, CD44, CX3CL1, CXCL12, CXCR4, DPYSL2, FN1, GNAI2, GNAI3, IL8, ITGA6, ITGAV, JAK1, LDLR, NFKB2, NT5E, SEMA4D, SPHK2, THBS1, TNF, VCAM1	24
																			decreases migration of mononuclear leukocytes (7/35)	CXCL12, HSPD1, IL10, PLAU, SEMA4D, TIMP1, TNFRSF1A	7
																			increases migration of mononuclear leukocytes (15/35)	CCL2, CCL5, CCL8, CCL20, CCR1, CD69, CX3CL1, CXCL12, FN1, IL8, IL10, IL15, S1PR1, TNF, XCL1	15
																			affects migration of phagocytes (22/35)	CCL2, CNN2, FAS, FN1, IL6, IL8, IL8RB, ITGAV, JAK1, LDLR, MMP7, RAC1, RAC2, S100A9, SELL, SELP, SEMA4D, TLR2, TLR4, TNF, TNFRSF1A, VCAM1	22
																			decreases migration of phagocytes (6/35)	ANXA1, IL8, IL10, SEMA4D, TNFRSF1A, TXN	6
																			increases migration of phagocytes (15/35)	CCL2, CCL5, CCL20, CCR1, CX3CL1, CXCL2, CXCL6, CXCL12, FN1, IL8, IL12B, IL1B, PLAU, SELP, TNF	15
																			affects quantity of lymphatic system cells (25/35)	AHR, CASP8, CDKN1A, CNN2, EPO, FAS, HOXA9, IL6, IL8, IL1B, LIF, NFKB2, NQO1, PLSCR1, PRL, RELB, SELL, SELP, SMAD3, SOCS3, SOD1, THBS1, TLR4, TNF, TNFRSF1A	25
																			decreases quantity of lymphatic system cells (6/35)	CD9, EPO, IL10, IL18BP, MXD1, S100A9	6
																			increases quantity of lymphatic system cells (10/35)	ABL1, CD9, IL6, IL15, IL18, IL1B, NPM1 (includes EG:4869), PREP, S100A9, TNF	10
																			affects quantity of phagocytes (25/35)	B2M, CCL2, CNN2, CX3CL1, FAS, IL8, IL1B, LDLR, LIF, NFKBIA, NPC1, NQO1, PLAU, PLSCR1, PRL, RELB, SELL, SELP, SMAD3, SOAT1, SOCS3, SPI1, TLR4, TNF, TNFRSF1A	25
																			decreases quantity of phagocytes (3/35)	IL10, IL18BP, S100A9	3
																			increases quantity of phagocytes (10/35)	ABL1, FGF7, IL15, IL18, IL12B, IL1B, MOG, PREP, S100A9, TNF	10
																			affects cell death of prostate cancer cell lines (17/34)	ACACA, BAX, CALR, CASP8, CASP9, CDK5, CFLAR, EGR1, FAS, FASN, HSPD1, IGFBP5, IL6, PRKCA, STAT3, TNF, TXN	17
																			decreases cell death of prostate cancer cell lines (11/34)	CCL2, CFLAR, EGR1, FN1, ID1, MAPK8IP1, MME, NFKB2, PTGS2, ST3GAL1, TXN	11
																			increases cell death of prostate cancer cell lines (14/34)	ABL1, BAD, BAX, CASP7, FAS, FASN, FOS, ITGAV, ITGB5, MYC, PRKAR2B, PRKCA, SPHK2, TNF	14
																			affects cell movement of T lymphocytes (18/34)	CCL5, CCR1, CCR3, CD44, CXCL12, CXCR4, FN1, GNAI2, IL6, IL8, LDLR, MOG, RAC1, S1PR1, SELL, SELP, SOCS3, STAT3	18
																			decreases cell movement of T lymphocytes (6/34)	CXCL12, FN1, HSPD1, IL18BP, TNF, TNFRSF6B	6
																			increases cell movement of T lymphocytes (19/34)	BTN1A1, C3, CALR, CCL2, CCL5, CCL8, CCL20, CXCL12, CXCR4, IL8, IL10, IL15, IL1B, MOG, S1PR1, THBS1, TLR4, TNF, XCL1	19
																			affects production of nitric oxide (19/34)	ABL1, CALR, ESR1, IL10, IL15, IL18, IL12B, IL1B, IL1RN, JAK1, NOS2, PFN1, RIPK2, S1PR1, SOCS3, STAT1, TLR4, TNF, TNFRSF1A	19
																			decreases production of nitric oxide (10/34)	ARG2, EPO, IL6, IL10, IL1R2, IL1RN, PRL, SOCS3, SOD2, TREM1	10
																			increases production of nitric oxide (15/34)	APP, CEBPB, FN1, HMOX1, HSP90B1, HSPD1, IL6, IL10, IL18, IL12B, IL1B, KRAS, MOG, NOS2, TNF	15
																			affects quantity of bone marrow cells (24/34)	AHR, CASP8, CDKN1A, CNN2, EPO, FAS, HOXA9, IL6, IL8, IL1B, LIF, NQO1, PLSCR1, PRL, RELB, SELL, SELP, SMAD3, SOCS3, SOD1, THBS1, TLR4, TNF, TNFRSF1A	24
																			decreases quantity of bone marrow cells (6/34)	CD9, EPO, IL10, IL18BP, MXD1, S100A9	6
																			increases quantity of bone marrow cells (10/34)	ABL1, CD9, IL6, IL15, IL18, IL1B, NPM1 (includes EG:4869), PREP, S100A9, TNF	10
																			affects accumulation of leukocytes (19/33)	CCL2, CCL5, CCR1, CX3CL1, CXCL2, FAS, GNAI2, IL10, IL12B, ITGA6, LDLR, NPC1, NR3C1, PFN1, SELP, STAT3, TLR4, TNF, VCAM1	19
																			decreases accumulation of leukocytes (4/33)	IL10, IL1RN, PAFAH1B1, TNFRSF1A	4
																			increases accumulation of leukocytes (16/33)	BCL3, CCL5, CFLAR, CXCL2, FAS, IER3, IL8, IL18, IL12B, IL1B, MOG, PLAU, PTX3, RASA1, S100A9, TNF	16
																			affects apoptosis of phagocytes (26/33)	ANPEP, BCL2A1, BIRC3, CASP4, CASP8, CD14, CDKN1A, CEBPB, CFLAR, CXCR4, FAS, HIF1A, IL6, IL8, IL10, IL1B, LDLR, NFKBIA, NPC1, RIPK1, SOAT1, SOD2, STAT3, TLR4, TNF, TNFRSF1A	26
																			decreases apoptosis of phagocytes (6/33)	CFLAR, CXCL2, IL8, IL1B, IL1RN, TNF	6
																			increases apoptosis of phagocytes (10/33)	ANXA1, CXCL12, CXCR4, EIF2AK2, FAS, IL10, IL18, IL1B, TNF, TREM1	10
																			affects chemotaxis of phagocytes (18/33)	CCL2, CCL5, CD151, CXCL2, CXCR4, GNAI3, IL8, IL12B, IL1B, IL8RB, PRKCA, PRKCB, RAC2, S100A9, SAA3, SMAD3, SPI1, TNFRSF1A	18
																			decreases chemotaxis of phagocytes (5/33)	CX3CL1, IL8, OPRD1, TNF, TSC1	5
																			increases chemotaxis of phagocytes (21/33)	ANXA1, APP, CCL2, CCL5, CCL8, CX3CL1, CXCL2, CXCL6, CXCL12, CXCL14, IL8, IL10, IL12B, IL1B, PLAUR, PNOC, RAC1, RAC2, S100A9, TNF, XCL1	21
																			affects G1 phase of tumor cell lines (27/33)	AHR, AMH, BHLHB2, BTG2, CAMKK1, CCND3, CCNG1, CDK5RAP3 (includes EG:80279), CDKN1A, CEBPB, CREM, DTD1, DUSP1, FASN, GNL3, GSPT1, HMGA1, IGF1R, IL6, INSR, ITGAV, MYC, NR3C1, PTGES3 (includes EG:10728), SOD2, TNF, YWHAG	27
																			decreases G1 phase of tumor cell lines (6/33)	BAD, CDKN1A, HES1, LIF, MXD1, MYC	6
																			increases G1 phase of tumor cell lines (4/33)	BAX, IL6, ILKAP, MYC	4
																			affects infiltration of neutrophils (24/33)	ALOX5AP, B4GALT1, C3, CD36, CD44, CD55, CTSB, CXCL2, DUSP1, FABP4, FAS, IL10, IL18, IL1B, IL8RB, NOS2, PTGS2, SELL, SELP, SOCS3, TLR2, TLR4, TNFRSF18, TNFRSF1A	24
																			decreases infiltration of neutrophils (4/33)	ANXA1, IL6, IL1RN, TLR4	4
																			increases infiltration of neutrophils (8/33)	CXCL2, IL8, IL1B, NFKBIA, PRKCA, TGFBR2, TNF, XCL1	8
																			affects quantity of antigen presenting cells (25/33)	B2M, CCL2, CNN2, CX3CL1, FAS, IL8, IL15, IL15RA, LDLR, LIF, NFKB2, NFKBIA, NPC1, PLAU, PRL, RELB, SELL, SELP, SOAT1, SPI1, STAT3, TLR4, TNF, TNFRSF1A, XBP1	25
																			decreases quantity of antigen presenting cells (2/33)	IL6, IL10	2
																			increases quantity of antigen presenting cells (9/33)	ABL1, FGF7, IL6, IL15, IL18, IL12B, IL1B, MOG, TNF	9
																			affects survival of leukocytes (27/33)	BAX, BCL3, BCL6, BCL2A1, CASP9, CD44, CEBPB, FAS, HIF1A, IL6, IL10, IL15, ITPKB, LEF1, MYC, PRKCB, PRKCZ, RABGEF1, RAC2, RASA1, SHH, SMAD3, STAT1, STAT3, TNF, TNFRSF18, XBP1	27
																			decreases survival of leukocytes (2/33)	IL10, TNF	2
																			increases survival of leukocytes (11/33)	BCL3, CXCL12, DLK1, FN1, HLF (includes EG:3131), IL6, IL10, IL15, SNAI2, TNF, TSLP	11
																			affects entry into cell division process of eukaryotic cells (18/32)	ABL1, CDKN1A, CHRNA7, DDX3X, FN1, IGF1R, IL6, IL1B, IL4R, JUNB, MYC, PEA15, PLK2, PPAP2C, SMAD3, SOD2, TFDP1, TNF	18
																			decreases entry into cell division process of eukaryotic cells (9/32)	BHLHB2, DUSP1, E2F6, ESR2, HMOX1, IL6, IL1B, PLCG1, TNF	9
																			increases entry into cell division process of eukaryotic cells (14/32)	ABL1, APP, CXCL12, E2F4, FOS, HMGA1, IL6, IL1B, KRAS, MAP3K8, MYC, PPAP2C, SHH, TNF	14
																			affects migration of lymphocytes (21/32)	ARHGEF1, CCL2, CCL5, CCR1, CD44, CX3CL1, CXCL12, CXCR4, DPYSL2, FN1, GNAI2, GNAI3, IL8, ITGA6, LDLR, NFKB2, NT5E, SPHK2, THBS1, TNF, VCAM1	21
																			decreases migration of lymphocytes (6/32)	CXCL12, HSPD1, IL10, PLAU, TIMP1, TNFRSF1A	6
																			increases migration of lymphocytes (15/32)	CCL2, CCL5, CCL8, CCL20, CCR1, CD69, CX3CL1, CXCL12, FN1, IL8, IL10, IL15, S1PR1, TNF, XCL1	15
																			affects necrosis (21/32)	ABL1, CTSB, CTSD, EGR1, FAS, FGL2, IL10, KLF2, LDLR, MPG, MYC, NOS2, NPC1, PDGFB, PLAU, RIPK1, SGCA, TIMP3, TLR4, TNF, TNFRSF1A	21
																			decreases necrosis (5/32)	BCL2A1, IL1RN, PTMA, SHH, SOD1	5
																			increases necrosis (9/32)	CDKN1A, FAS, IL1B, NTF4, S100A9, SOCS3, TIMP1, TNF, TNFRSF1A	9
																			affects production of lipid (16/32)	ALOX5AP, CUX1, EPHX2, FAS, HRH1, IL8, IL10, IL1B, INSIG1, NOS2, NPC1, OLR1, PLCG1, PTGS2, SOAT1, TNF	16
																			decreases production of lipid (7/32)	IL10, IL1B, IL1R2, IL1RN, PTGS2, RGS2, TNF	7
																			increases production of lipid (20/32)	APP, C3, ENPP2, FAS, GAL3ST1, IL6, IL8, IL15, IL18, IL1B, IL1RN, LTF, MOG, PLCG1, PNOC, PTGS2, RASGRP4, SMPD1, SREBF1, TNF	20
																			affects proliferation of smooth muscle cells (10/32)	CALCRL, CDKN1A, ESR1, GNA11, MYC, PDGFB, PLAU, PLAUR, PTHLH, WTAP	10
																			decreases proliferation of smooth muscle cells (9/32)	ANG, IGFBP5, IL10, IL15, IL12B, MYC, PTHLH, TPT1 (includes EG:7178), WTAP	9
																			increases proliferation of smooth muscle cells (18/32)	CALCRL, CCL2, CEBPD, HIF1A, IL6, IL8, IL1B, IL1RN, IRAK1, PDGFB, PRKCA, PTGS2, S1PR1, STAT1, TGFBR2, TNF, TRAF6, XDH	18
																			affects apoptosis of prostate cancer cell lines (15/31)	ACACA, BAX, CALR, CASP8, CASP9, CDK5, EGR1, FAS, FASN, HSPD1, IGFBP5, IL6, PRKCA, STAT3, TNF	15
																			decreases apoptosis of prostate cancer cell lines (8/31)	CFLAR, EGR1, FN1, ID1, MAPK8IP1, MME, PTGS2, ST3GAL1	8
																			increases apoptosis of prostate cancer cell lines (14/31)	ABL1, BAD, BAX, CASP7, FAS, FASN, FOS, ITGAV, ITGB5, MYC, PRKAR2B, PRKCA, SPHK2, TNF	14
																			affects cardiovascular process of organism (20/31)	CD14, CDH5, CX3CL1, CXCL12, EPHB2, ESR1, ESR2, HIF1A, IL8, IL15, ITGAV, MMP2, MYC, NR2F2, NRP2, PTGS2, SHH, SOD1, TNF, TNFRSF1A	20
																			decreases cardiovascular process of organism (5/31)	CALR, IL1RN, THBS1, TIMP1, WARS	5
																			increases cardiovascular process of organism (12/31)	CCL2, COMP, CXCL12, HIF1A, IL8, IL1B, MYC, PTGS2, TNF, TNFRSF6B, VCAM1, YARS	12
																			affects developmental process of bone cell lines (11/31)	ASPN, CBFA2T3, CDKN1A, CXCL12, CXCR4, EPO, KRAS, MEF2C, PLAC8, SHOX2, WWTR1	11
																			decreases developmental process of bone cell lines (10/31)	CBLB, CCND3, EGR1, IL6, MYC, PTHLH, SF3B4, SMURF1, SOCS2, TNF	10
																			increases developmental process of bone cell lines (14/31)	ABL1, BHLHB2, CEBPB, EGR1, EPO, ESR1, FN1, IGF1R, IL6, IL1B, MYC, RGS2, SOX9, SPI1	14
																			affects developmental process of myeloid cells (16/31)	ADAR, CBFA2T3, CCR1, CTBP1, CXCR4, EPO, HOXA9, IL10, IL15RA, KRAS, MYC, NFYA, PLSCR1, RASGRP4, SPI1, TNF	16
																			decreases developmental process of myeloid cells (12/31)	ABL1, C1QC, CCL2, EIF4E, HOXA9, IL8, IL10, NFKBIA, NFYA, STAT3, TNF, ZFP36	12
																			increases developmental process of myeloid cells (9/31)	CCNA2, CEBPD, IGF1R, IL6, IL15, IL1B, SPI1, TNF, TREM1	9
																			affects quantity of acylglycerol (17/31)	CBS, CD36, DGAT2, DLK1, FABP4, FASN, GNA11, GPAM, LALBA, LDLR, LPL, NQO1, PPP1R3C, SCD, SREBF1, TNF, VLDLR	17
																			decreases quantity of acylglycerol (5/31)	CD36, LPIN1, LPL, PNPLA2, RRAD	5
																			increases quantity of acylglycerol (14/31)	ADFP, FGF7, GPAM, GRP, IDH1, IFRD1, IL6, IL1B, LPL, PPAP2B, PRKAA2, PRKCB, PTHLH, TNF	14
																			affects release of lipid (21/31)	ALOX5AP, APP, BCL6, CEBPB, CTSB, FABP4, FAS, GNAI2, GNAI3, IL10, IL1B, NOS2, PLCG1, PRKCA, PRKCB, PTGS2, RABGEF1, TLR4, TNF, TNFRSF1A, TRPM4	21
																			decreases release of lipid (3/31)	C3, IL1RN, TNF	3
																			increases release of lipid (14/31)	APP, C3, CCL2, CCL5, FAS, GNA11, GRP, IL8, IL1B, NOS2, PDGFB, PLA1A, SMPD1, TNF	14
																			affects cell viability of tumor cell lines (13/30)	ANTXR2, CFLAR, FAS, HSP90B1, HSPA5, IGF1R, IL10, SNRPE, SOD1, SOD2, STAT3, SUPT5H, TNF	13
																			decreases cell viability of tumor cell lines (14/30)	APP, BAD, BAX, BCL6, CFLAR, EPO, FAS, HMOX1, IL10, IL1B, NFKBIA, THBS1, TNF, XDH	14
																			increases cell viability of tumor cell lines (11/30)	ABCG2, BCL2A1, CCL2, EPO, FTH1, HMOX1, HSP90AB1, SOCS3, SOD1, SOD2, TNFAIP8	11
																			affects developmental process of dendritic cells (23/30)	BCL3, CD44, EGR1, ESR1, FAS, FN1, HSP90B1, IFIH1, IL6, IL10, IL1B, NFKB2, RELB, SPI1, STAT1, STAT3, TGFBR2, TLR2, TLR4, TNF, TNFRSF1A, TRAF6, XBP1	23
																			decreases developmental process of dendritic cells (5/30)	FOS, IL6, IL10, ITGAV, TNF	5
																			increases developmental process of dendritic cells (12/30)	FAS, HSP90B1, HSPB2, HSPD1, IL6, IL15, IL1B, SPI1, TLR4, TNF, TREM1, TSLP	12
																			affects entry into interphase of eukaryotic cells (17/30)	ABL1, CDKN1A, CHRNA7, DDX3X, FN1, IGF1R, IL6, IL1B, IL4R, JUNB, MYC, PEA15, PLK2, PPAP2C, SOD2, TFDP1, TNF	17
																			decreases entry into interphase of eukaryotic cells (8/30)	BHLHB2, E2F6, ESR2, HMOX1, IL6, IL1B, PLCG1, TNF	8
																			increases entry into interphase of eukaryotic cells (14/30)	ABL1, APP, CXCL12, E2F4, FOS, HMGA1, IL6, IL1B, KRAS, MAP3K8, MYC, PPAP2C, SHH, TNF	14
																			affects migration of lymphatic system cells (23/30)	ANXA1, BCAR1, CCR3, CNN2, CXCL12, CXCR4, FAS, FN1, HIF1A, IL6, IL8, IL8RB, ITGA9, MMP7, PLAUR, RAC1, S100A9, SELL, SELP, TLR4, TNF, TNFRSF1A, VCAM1	23
																			decreases migration of lymphatic system cells (3/30)	ANXA1, IL8, TXN	3
																			increases migration of lymphatic system cells (12/30)	CCL5, CCR1, CXCL2, CXCL6, CXCL12, IL6, IL8, IL1B, PLAU, SELP, TNF, TXN	12
																			affects S phase of cell lines (11/30)	ABL1, CDKN1A, CHRNA7, DDX3X, E2F4, FN1, MPG, MXD1, MYC, NRAS, PPAP2C	11
																			decreases S phase of cell lines (11/30)	BHLHB2, CDKN1A, E2F6, ESR2, HMOX1, IL6, IL1B, MXD1, PLCG1, SOX9, TNF	11
																			increases S phase of cell lines (13/30)	ABL1, CCNA2, CCND3, CCNG1, CEBPB, CXCL12, FOS, HMGA1, ID1, KRAS, MAP3K8, MYC, PPAP2C	13
																			affects adhesion of mononuclear leukocytes (17/29)	CBLB, CD44, CD151, CD99 (includes EG:4267), CX3CL1, FAS, FN1, IL6, IL8, LIF, RAC1, SELL, SELP, TGFBR2, TLR4, TNF, VCAM1	17
																			decreases adhesion of mononuclear leukocytes (3/29)	FN1, IL10, PLAU	3
																			increases adhesion of mononuclear leukocytes (15/29)	CCL2, CCL5, CCL20, CD48, CX3CL1, CXCL12, FN1, IL8, IL15, LCP1, RAPGEF1, SELP, THBS1, TNF, TNFRSF6B	15
																			affects apoptosis of embryonic cell lines (12/29)	BAX, CASP8, CD44, CYCS (includes EG:54205), E2F6, FAS, IER3, ITGAV, KRAS, TLR2, TNF, TNFRSF1A	12
																			decreases apoptosis of embryonic cell lines (10/29)	BCL6, BCL2A1, BIRC3, CFLAR, E2F6, HSPA5, PEA15, PTHLH, TXNDC1, XRCC6	10
																			increases apoptosis of embryonic cell lines (15/29)	APP, BAD, BAX, CASP8, CASP9, CFLAR, FAS, IER3, NOS2, PAK2, PPP3R1, RASSF4, RIPK1, TNF, TNFRSF1A	15
																			affects homing of bone marrow cells (16/29)	ANXA1, CCL5, CCR3, CD44, CD151, CXCL2, IL8, IL1B, IL8RB, PLAUR, PRKCA, RAC2, S100A9, SPI1, TNFRSF1A, VCAM1	16
																			decreases homing of bone marrow cells (4/29)	IL8, IL10, TNF, TSC1	4
																			increases homing of bone marrow cells (18/29)	APP, CCL2, CCL5, CX3CL1, CXCL2, CXCL6, CXCL12, CXCL14, IL8, IL1B, PLAUR, PNOC, RAC1, RAC2, S100A9, TNF, XCL1, YARS	18
																			affects migration of bone marrow cells (22/29)	ANXA1, BCAR1, CCR3, CNN2, CXCL12, CXCR4, FAS, FN1, HIF1A, IL6, IL8, IL8RB, MMP7, PLAUR, RAC1, S100A9, SELL, SELP, TLR4, TNF, TNFRSF1A, VCAM1	22
																			decreases migration of bone marrow cells (3/29)	ANXA1, IL8, TXN	3
																			increases migration of bone marrow cells (12/29)	CCL5, CCR1, CXCL2, CXCL6, CXCL12, IL6, IL8, IL1B, PLAU, SELP, TNF, TXN	12
																			affects chemotaxis of lymphocytes (17/28)	CCL5, CCR1, CCR3, CXCL12, CXCR4, FN1, GNA11, GNAI2, GNAS, IL8, IL10, NFKB2, RAC1, RAC2, S1PR1, SAA3, SOCS3	17
																			decreases chemotaxis of lymphocytes (5/28)	CXCL12, FN1, HSPD1, TNF, TNFRSF6B	5
																			increases chemotaxis of lymphocytes (14/28)	CCL2, CCL5, CCL8, CCL20, CX3CL1, CXCL12, CXCR4, IL8, IL10, IL15, S1PR1, THBS1, TLR4, XCL1	14
																			affects entry into S phase of eukaryotic cells (16/28)	ABL1, CDKN1A, CHRNA7, DDX3X, FN1, IL6, IL1B, IL4R, JUNB, MYC, PEA15, PLK2, PPAP2C, SOD2, TFDP1, TNF	16
																			decreases entry into S phase of eukaryotic cells (8/28)	BHLHB2, E2F6, ESR2, HMOX1, IL6, IL1B, PLCG1, TNF	8
																			increases entry into S phase of eukaryotic cells (13/28)	ABL1, APP, CXCL12, E2F4, FOS, HMGA1, IL6, IL1B, KRAS, MAP3K8, MYC, PPAP2C, TNF	13
																			affects recruitment of phagocytes (21/28)	AHR, ANXA1, B4GALT1, CCL2, CCR1, CD36, CXCL2, CXCL12, F13A1, IL8, IL10, IL8RB, RAC1, RIPK2, SMAD3, THBS1, TLR2, TLR4, TNF, TNFRSF1A, VCAM1	21
																			decreases recruitment of phagocytes (1/28)	IL1RN	1
																			increases recruitment of phagocytes (11/28)	APP, CCL2, CCL5, CD44, CXCL2, IL8, IL18, IL1B, MOG, TNF, VCAM1	11
																			affects cell death of antigen presenting cells (22/27)	BIRC3, CASP4, CASP8, CD14, CDKN1A, CEBPB, CFLAR, FAS, HIF1A, HSP90AB1, IL10, LDLR, NFKBIA, NPC1, RIPK1, SOAT1, SOD2, STAT3, TLR2, TLR4, TNF, TNFRSF1A	22
																			decreases cell death of antigen presenting cells (4/27)	CFLAR, IL1B, STAT3, TNF	4
																			increases cell death of antigen presenting cells (8/27)	EIF2AK2, FAS, IL10, IL15, IL18, IL1B, SMPD1, TNF	8
																			affects cell death of lymphatic system cells (15/27)	ANPEP, BAX, BCL2A1, CD44, CXCR4, EGR1, FAS, HOXA9, IL6, IL8, IL1B, MYC, SPHK2, STAT1, TNF	15
																			decreases cell death of lymphatic system cells (10/27)	BCL2A1, CXCL2, HSPA5, IL8, IL1B, IL1RN, NR3C1, SHH, TNF, TXN	10
																			increases cell death of lymphatic system cells (11/27)	ANXA1, CD69, CXCL12, CXCR4, FAS, IL6, IL10, LALBA, MYC, TNF, TREM1	11
																			affects chemotaxis of bone marrow cells (14/27)	ANXA1, CCL5, CCR3, CD151, CXCL2, IL8, IL1B, IL8RB, PLAUR, PRKCA, RAC2, S100A9, SPI1, TNFRSF1A	14
																			decreases chemotaxis of bone marrow cells (4/27)	IL8, IL10, TNF, TSC1	4
																			increases chemotaxis of bone marrow cells (18/27)	APP, CCL2, CCL5, CX3CL1, CXCL2, CXCL6, CXCL12, CXCL14, IL8, IL1B, PLAUR, PNOC, RAC1, RAC2, S100A9, TNF, XCL1, YARS	18
																			affects differentiation of fibroblast cell lines (11/27)	ACACA, AHR, CCND3, CDKN1A, DLK1, E2F4, HMGA1, INSR, LPIN1, NR3C1, TNF	11
																			decreases differentiation of fibroblast cell lines (14/27)	AHR, DLK1, HES1, HSP90AA1, IL6, IL1B, LIF, LMNA, MGP, MXD1, PTHLH, RETN, SMAD3, TNF	14
																			increases differentiation of fibroblast cell lines (8/27)	CEBPB, DYRK1A, FAM20C, LIF, MGP, RETN, RGS2, SHH	8
																			affects quantity of triacylglycerol (16/27)	CBS, CD36, DGAT2, DLK1, FABP4, FASN, GPAM, LALBA, LDLR, LPL, NQO1, PPP1R3C, SCD, SREBF1, TNF, VLDLR	16
																			decreases quantity of triacylglycerol (5/27)	CD36, LPIN1, LPL, PNPLA2, RRAD	5
																			increases quantity of triacylglycerol (11/27)	ADFP, FGF7, GPAM, IDH1, IFRD1, IL6, IL1B, LPL, PRKAA2, PTHLH, TNF	11
																			affects apoptosis of antigen presenting cells (21/26)	BIRC3, CASP4, CASP8, CD14, CDKN1A, CEBPB, CFLAR, FAS, HIF1A, HSP90AB1, IL10, LDLR, NFKBIA, NPC1, RIPK1, SOAT1, SOD2, STAT3, TLR4, TNF, TNFRSF1A	21
																			decreases apoptosis of antigen presenting cells (3/26)	CFLAR, IL1B, TNF	3
																			increases apoptosis of antigen presenting cells (8/26)	EIF2AK2, FAS, IL10, IL15, IL18, IL1B, SMPD1, TNF	8
																			affects cell death of liver cells (21/26)	AHR, BAX, CASP7, CASP8, CDKN1A, CEBPB, CTSB, FAS, FGL2, HMOX1, IL6, ITGAV, MYC, NOS2, PTGS2, SMPD1, TIMP3, TLR4, TNF, TNFRSF1A, XBP1	21
																			decreases cell death of liver cells (5/26)	IL6, SOCS3, SOD2, TIMP1, TNFRSF6B	5
																			increases cell death of liver cells (6/26)	CDKN1A, FAS, FOS, SMPD1, SOCS3, TNF	6
																			affects differentiation of antigen presenting cells (15/26)	BCL3, CASP8, ESR1, IL6, IL10, NFKB2, PRKX, RASA1, RELB, SOCS3, SPI1, TGFBR2, TNF, TNFRSF1A, TRAF6	15
																			decreases differentiation of antigen presenting cells (9/26)	C1QC, EIF4E, HOXA9, IL6, IL10, ITGAV, LIF, SOCS3, TIMP1	9
																			increases differentiation of antigen presenting cells (11/26)	ABL1, EGR1, HRH1, IL6, IL10, IL15, LIF, SPI1, TNF, TRAF6, TREM1	11
																			affects inflammation of organism (20/26)	ALOX5AP, B2M, CCL2, CD14, CEBPB, CEBPD, FAS, IL6, IL10, IL1B, NFKBIA, PRKCA, PTGS2, SELL, STAT3, TLR2, TLR4, TNF, TNFRSF1A, ZFP36	20
																			decreases inflammation of organism (7/26)	IL6, IL10, IL1R2, IL1RN, NOS2, TNF, TNFRSF1A	7
																			increases inflammation of organism (5/26)	CCL5, GATA3, IL6, IL8, TNF	5
																			affects migration of breast cancer cell lines (15/26)	CXCR4, EPO, FN1, IGF1R, IGFBP5, IL8, ITGA6, ITGAV, ITGB5, MMP2, PLAU, PLAUR, PTHLH, SPHK2, WWTR1	15
																			decreases migration of breast cancer cell lines (6/26)	CST6, FN1, NME1, SEMA4D, TIMP1, VASP	6
																			increases migration of breast cancer cell lines (10/26)	CXCL12, EPO, IL6, PLAU, PLAUR, PRL, SDCBP, SEMA4D, TNFAIP8, TNN	10
																			affects migration of granulocytes (18/26)	ANXA1, CCR3, CNN2, FAS, FN1, IL6, IL8, IL8RB, MMP7, PLAUR, RAC1, S100A9, SELL, SELP, TLR4, TNF, TNFRSF1A, VCAM1	18
																			decreases migration of granulocytes (3/26)	ANXA1, IL8, TXN	3
																			increases migration of granulocytes (11/26)	CCL5, CCR1, CXCL2, CXCL6, CXCL12, IL8, IL1B, PLAU, SELP, TNF, TXN	11
																			affects quantity of connective tissue cells (20/26)	ACVR2A, AHR, CCNG1, CD44, CTGF, DNMT3B, FOS, FOSL2, GGT1, GNAS, GRID1, JUNB, KLF2, NFKB2, NOS2, NT5E, PDGFB, PTHLH, S1PR1, SMAD3	20
																			decreases quantity of connective tissue cells (4/26)	ABL1, IL1RN, PTHLH, TNF	4
																			increases quantity of connective tissue cells (7/26)	CCL2, FOS, IL1RN, LIF, MYC, PTHLH, TNF	7
																			affects adhesion of phagocytes (13/25)	CD44, CX3CL1, FN1, IL8, IL1B, IL8RB, PLAUR, RAC1, SELL, SELP, TGFBR2, TLR4, TNF	13
																			decreases adhesion of phagocytes (5/25)	ANXA1, IL8, IL10, PAFAH1B1, TXN	5
																			increases adhesion of phagocytes (13/25)	CCL5, CX3CL1, CXCL2, IL8, IL15, IL1B, LCP1, PLAU, S100A9, SELP, SPI1, TNF, TNFRSF6B	13
																			affects cardiovascular process of animal (14/25)	CD14, CDH5, CXCL12, ESR1, ESR2, HIF1A, ITGAV, MMP2, MYC, NR2F2, NRP2, SOD1, TNF, TNFRSF1A	14
																			decreases cardiovascular process of animal (4/25)	CALR, IL1RN, THBS1, WARS	4
																			increases cardiovascular process of animal (11/25)	CCL2, COMP, CXCL12, HIF1A, IL8, IL1B, MYC, TNF, TNFRSF6B, VCAM1, YARS	11
																			affects cell death of thymocytes (18/25)	ABL1, BAD, BAX, CASP8, CASP9, CD24, EGR1, FAS, FOS, GAPDH (includes EG:2597), GNAS, IL10, KLF13, NQO1, NR3C1, PTPRC, TNF, TNFRSF1A	18
																			decreases cell death of thymocytes (2/25)	BCL2A1, IL10	2
																			increases cell death of thymocytes (11/25)	BAX, CD24, CD44, CDKN1A, FAS, IL18, IL1B, MYC, NR3C1, SMARCC1, TNF	11
																			affects cell division process of breast cancer cell lines (17/25)	AHR, BHLHB2, BTG2, CAMKK1, CCNG1, CDKN1A, CUL7 (includes EG:9820), ESR1, IGFBP5, IL6, IL1B, MYC, RAC1, SMARCE1, SPHK2, TNF, XBP1	17
																			decreases cell division process of breast cancer cell lines (9/25)	BAD, CDKN1A, ESR2, HES1, HIF1A, IL6, IL1B, SOX9, TNF	9
																			increases cell division process of breast cancer cell lines (5/25)	CCNG1, KRAS, PTHLH, RRAD, SOX9	5
																			affects developmental process of muscle cell lines (9/25)	CD9, CD164, CXCL12, CXCR4, JAK1, LIF, MYF5, PLCG1, STAT1	9
																			decreases developmental process of muscle cell lines (14/25)	CBX1, CD164, CDO1, CTSB, DUSP1, EPO, IGFBP5, ITGB1BP3, LIF, RBPJ, S100A9, SF3B4, SMAD3, TNF	14
																			increases developmental process of muscle cell lines (7/25)	CCNT2, CD164, CDO1, IGF1R, MAPK12, MYF5, PLEKHO1	7
																			affects migration of endothelial cell lines (15/25)	CD151, CNN2, CTSB, CXCL12, FN1, GNA11, IL8, ITGA9, ITGAV, NCL, PTGS2, PTN, RAC1, S1PR1, TGFBI	15
																			decreases migration of endothelial cell lines (1/25)	KLF2	1
																			increases migration of endothelial cell lines (13/25)	CNN2, CXCL12, FN1, HIF1A, HOXA9, HSP90AB1, ID1, PTN, SDC2, SEMA3E, TNC, TNF, TNFRSF6B	13
																			affects senescence of cells (14/25)	BHLHB2, BUB3, CDKN1A, CEBPB, DNMT3B, DUSP1, ID1, MAP2K7, MYC, PCM1, PHC2, RAC1, SOD1, WRN (includes EG:7486)	14
																			decreases senescence of cells (6/25)	ARID3A, ID1, KSR1, MYC, PSMB5, RAC1	6
																			increases senescence of cells (11/25)	BCL6, BHLHB2, CDKN1A, EGR1, EIF4E, ING1, JUNB, KRAS, MYC, NPM1 (includes EG:4869), NRAS	11
																			affects accumulation of phagocytes (13/24)	CCL5, CCR1, CX3CL1, CXCL2, GNAI2, IL12B, ITGA6, LDLR, NPC1, PFN1, SELP, TLR4, VCAM1	13
																			decreases accumulation of phagocytes (3/24)	IL10, IL1RN, PAFAH1B1	3
																			increases accumulation of phagocytes (10/24)	CXCL2, FAS, IL8, IL18, IL12B, IL1B, PLAU, PTX3, RASA1, S100A9	10
																			affects adhesion of endothelial cells (15/24)	ADAM15, CD44, CD99 (includes EG:4267), IL8, IL1B, ITGA6, ITGAV, OLR1, PRKCA, SELL, SELP, TGFBR2, TNF, VASP, VCAM1	15
																			decreases adhesion of endothelial cells (7/24)	ADAM15, FN1, IL8, IL10, RAC1, THBS1, TXN	7
																			increases adhesion of endothelial cells (10/24)	CCL2, CCL5, CD44, IL8, IL1B, ITGAV, PPAP2B, SELP, TNF, TNFRSF6B	10
																			affects cell death of macrophages (21/24)	BIRC3, CASP4, CASP8, CD14, CDKN1A, CEBPB, CFLAR, FAS, HIF1A, IL10, LDLR, NFKBIA, NPC1, RIPK1, SOAT1, SOD2, STAT3, TLR2, TLR4, TNF, TNFRSF1A	21
																			decreases cell death of macrophages (3/24)	CFLAR, STAT3, TNF	3
																			increases cell death of macrophages (6/24)	EIF2AK2, FAS, IL10, IL18, IL1B, TNF	6
																			affects differentiation of bone cell lines (9/24)	ASPN, CBFA2T3, CDKN1A, CXCL12, CXCR4, EPO, MEF2C, SHOX2, WWTR1	9
																			decreases differentiation of bone cell lines (6/24)	CCND3, EGR1, MYC, PTHLH, SF3B4, SMURF1	6
																			increases differentiation of bone cell lines (10/24)	BHLHB2, CEBPB, EGR1, ESR1, FN1, IGF1R, IL6, RGS2, SOX9, SPI1	10
																			affects remodeling of tissue (20/24)	ADRB2, CA2, CD44, EGR1, ENG, EPHB2, GGT1, IL6, IL1B, MITF, MMP2, NOS2, PTGS2, RAB7A, RAC1, RAC2, TNF, TNFRSF1A, TRAF6, XDH	20
																			decreases remodeling of tissue (4/24)	HMOX1, IL1RN, PTHLH, TNFRSF1A	4
																			increases remodeling of tissue (7/24)	CA2, EGR1, IL6, IL1B, LIF, PTHLH, TNF	7
																			affects senescence of eukaryotic cells (13/24)	BHLHB2, BUB3, CDKN1A, CEBPB, DNMT3B, DUSP1, ID1, MAP2K7, MYC, PCM1, PHC2, SOD1, WRN (includes EG:7486)	13
																			decreases senescence of eukaryotic cells (5/24)	ARID3A, ID1, KSR1, MYC, PSMB5	5
																			increases senescence of eukaryotic cells (10/24)	BCL6, BHLHB2, CDKN1A, EGR1, EIF4E, ING1, JUNB, KRAS, NPM1 (includes EG:4869), NRAS	10
																			affects angiogenesis of organism (13/23)	CDH5, CX3CL1, HIF1A, IL8, IL15, ITGAV, MMP2, NR2F2, NRP2, PTGS2, SHH, TNF, TNFRSF1A	13
																			decreases angiogenesis of organism (5/23)	CALR, IL1RN, THBS1, TIMP1, WARS	5
																			increases angiogenesis of organism (9/23)	CCL2, COMP, CXCL12, HIF1A, IL8, MYC, PTGS2, TNF, YARS	9
																			affects apoptosis of macrophages (20/23)	BIRC3, CASP4, CASP8, CD14, CDKN1A, CEBPB, CFLAR, FAS, HIF1A, IL10, LDLR, NFKBIA, NPC1, RIPK1, SOAT1, SOD2, STAT3, TLR4, TNF, TNFRSF1A	20
																			decreases apoptosis of macrophages (2/23)	CFLAR, TNF	2
																			increases apoptosis of macrophages (6/23)	EIF2AK2, FAS, IL10, IL18, IL1B, TNF	6
																			affects differentiation of muscle cell lines (8/23)	CD9, CD164, CXCL12, CXCR4, JAK1, LIF, PLCG1, STAT1	8
																			decreases differentiation of muscle cell lines (12/23)	CBX1, CD164, CDO1, CTSB, EPO, IGFBP5, ITGB1BP3, LIF, S100A9, SF3B4, SMAD3, TNF	12
																			increases differentiation of muscle cell lines (7/23)	CCNT2, CD164, CDO1, IGF1R, MAPK12, MYF5, PLEKHO1	7
																			affects recruitment of granulocytes (17/23)	AHR, ANXA1, B4GALT1, CCL2, CCR1, CXCL2, IL8, IL10, IL8RB, RAC1, RIPK2, SELP, SMAD3, TLR4, TNF, TNFRSF1A, VCAM1	17
																			decreases recruitment of granulocytes (2/23)	IL15RA, IL1RN	2
																			increases recruitment of granulocytes (7/23)	CCL5, CXCL2, IL8, IL18, IL1B, TNF, TPT1 (includes EG:7178)	7
																			affects reorganization of cytoskeleton (12/23)	ATP2C1, BCAR1, CRKL, FN1, ITGAV, LPIN1, MSN, PLAUR, PRKCZ, RAC1, S100A9, SORBS1	12
																			decreases reorganization of cytoskeleton (3/23)	ARHGEF1, KRAS, MAPK8IP1	3
																			increases reorganization of cytoskeleton (11/23)	APP, CD44, CXCL12, EFNA5, ENG, FN1, GRB2, IL10, ITGAV, PLAU, RAC1	11
																			affects cell death of parenchymal cells (16/22)	AHR, BAX, CASP7, CASP8, CDKN1A, CTSB, FAS, FGL2, HMOX1, IL6, MYC, NOS2, SMPD1, TNF, TNFRSF1A, XBP1	16
																			decreases cell death of parenchymal cells (5/22)	HSPA5, IL6, SOD2, TNFRSF6B, TXN	5
																			increases cell death of parenchymal cells (7/22)	CDKN1A, FAS, FOS, LALBA, MYC, SMPD1, TNF	7
																			affects entry into cell division process of cell lines (8/22)	ABL1, CDKN1A, CHRNA7, DDX3X, FN1, IGF1R, MYC, PPAP2C	8
																			decreases entry into cell division process of cell lines (9/22)	BHLHB2, DUSP1, E2F6, ESR2, HMOX1, IL6, IL1B, PLCG1, TNF	9
																			increases entry into cell division process of cell lines (8/22)	ABL1, CXCL12, FOS, HMGA1, KRAS, MAP3K8, MYC, PPAP2C	8
																			affects migration of neutrophils (15/22)	CNN2, FAS, FN1, IL6, IL8, IL8RB, MMP7, RAC1, S100A9, SELL, SELP, TLR4, TNF, TNFRSF1A, VCAM1	15
																			decreases migration of neutrophils (3/22)	ANXA1, IL8, TXN	3
																			increases migration of neutrophils (8/22)	CCR1, CXCL2, CXCL6, IL8, IL1B, PLAU, SELP, TNF	8
																			affects necrosis of eukaryotic cells (14/22)	CTSD, EGR1, FAS, FGL2, IL10, KLF2, MPG, MYC, NOS2, RIPK1, TIMP3, TLR4, TNF, TNFRSF1A	14
																			decreases necrosis of eukaryotic cells (4/22)	BCL2A1, IL1RN, PTMA, SOD1	4
																			increases necrosis of eukaryotic cells (7/22)	CDKN1A, FAS, IL1B, S100A9, SOCS3, TNF, TNFRSF1A	7
																			affects quantity of fatty acid (14/22)	APEX1, C3, CBS, CD36, CEBPB, DGAT2, DLK1, FABP3, FABP4, LDLR, PPP1R3C, SCD, TNF, VLDLR	14
																			decreases quantity of fatty acid (6/22)	CD36, LPIN1, PON3, SOD1, TNF, TNFRSF1A	6
																			increases quantity of fatty acid (6/22)	ELL, FGF7, PNPLA2, RETN, SCD, TNF	6
																			affects uptake of D-glucose (10/22)	CD36, FABP3, HIF1A, PLAUR, PRKAA2, PRKCA, RETN, SCD, SLC2A3, TNF	10
																			decreases uptake of D-glucose (8/22)	CTF1, INSR, LPL, PDK4, PEA15, RETN, SOCS3, TNF	8
																			increases uptake of D-glucose (10/22)	IGF1R, IL6, IL1B, INSR, MYC, PEA15, PLAU, PLAUR, PRKCZ, TNF	10
																			affects apoptosis of B lymphocytes (13/21)	BAX, CASP8, CASP9, CDKN1A, FAS, IL10, LRIG1, MYC, NFKB2, NFKBIA, PRKCB, PTPRC, SKIL	13
																			decreases apoptosis of B lymphocytes (6/21)	BCL2A1, CFLAR, EIF4E, IL6, SHH, TSLP	6
																			increases apoptosis of B lymphocytes (5/21)	BAX, CASP4, FAS, MYC, TNF	5
																			affects apoptosis of thymocytes (15/21)	ABL1, BAX, CASP8, CD24, EGR1, FAS, FOS, GNAS, IL10, KLF13, NQO1, NR3C1, PTPRC, TNF, TNFRSF1A	15
																			decreases apoptosis of thymocytes (2/21)	BCL2A1, IL10	2
																			increases apoptosis of thymocytes (10/21)	BAX, CD24, CD44, FAS, IL18, IL1B, MYC, NR3C1, SMARCC1, TNF	10
																			affects entry into interphase of cell lines (8/21)	ABL1, CDKN1A, CHRNA7, DDX3X, FN1, IGF1R, MYC, PPAP2C	8
																			decreases entry into interphase of cell lines (8/21)	BHLHB2, E2F6, ESR2, HMOX1, IL6, IL1B, PLCG1, TNF	8
																			increases entry into interphase of cell lines (8/21)	ABL1, CXCL12, FOS, HMGA1, KRAS, MAP3K8, MYC, PPAP2C	8
																			affects migration of smooth muscle cells (11/21)	CCL2, CCL5, FN1, IL18, ITGB5, LDLR, MYC, PLAU, PLAUR, PTGS2, THBS1	11
																			decreases migration of smooth muscle cells (5/21)	CALCRL, PLAU, RAMP2, TIMP1, TPT1 (includes EG:7178)	5
																			increases migration of smooth muscle cells (9/21)	DUSP1, IGFBP5, IL6, IL18, IL1B, PLAU, S1PR1, THBS1, TNF	9
																			affects proliferation of neuroglia (13/21)	CCL5, CCR1, CXCL2, EGR2, ESR2, IL6, ITGA6, LAMA4, PTPRC, RAC1, SHH, TNC, TNF	13
																			decreases proliferation of neuroglia (3/21)	BTG1, CCL5, EGR2	3
																			increases proliferation of neuroglia (10/21)	CCL5, CXCL2, EPO, IL1B, ITGAV, KRAS, PDGFB, PRL, TNF, XDH	10
																			affects activation of myeloid cells (4/20)	C3, CD14, IL8, IL8RB	4
																			decreases activation of myeloid cells (3/20)	ANXA1, IL10, IL1RN	3
																			increases activation of myeloid cells (16/20)	C3, CCL2, CCL5, CD14, CXCL6, IL6, IL8, IL15, IL18, IL1B, LTF, SELL, TNF, TPT1 (includes EG:7178), TREM1, VCAM1	16
																			affects chemotaxis of T lymphocytes (11/20)	CCL5, CCR1, CCR3, CXCL12, CXCR4, FN1, GNAI2, IL8, RAC1, S1PR1, SOCS3	11
																			decreases chemotaxis of T lymphocytes (5/20)	CXCL12, FN1, HSPD1, TNF, TNFRSF6B	5
																			increases chemotaxis of T lymphocytes (11/20)	CCL2, CCL5, CCL8, CCL20, CXCL12, CXCR4, IL8, IL15, S1PR1, THBS1, TLR4	11
																			affects entry into S phase of cell lines (7/20)	ABL1, CDKN1A, CHRNA7, DDX3X, FN1, MYC, PPAP2C	7
																			decreases entry into S phase of cell lines (8/20)	BHLHB2, E2F6, ESR2, HMOX1, IL6, IL1B, PLCG1, TNF	8
																			increases entry into S phase of cell lines (8/20)	ABL1, CXCL12, FOS, HMGA1, KRAS, MAP3K8, MYC, PPAP2C	8
																			affects inflammation of animal (15/20)	ALOX5AP, B2M, CCL2, CD14, IL6, IL10, NFKBIA, PRKCA, PTGS2, SELL, STAT3, TLR2, TLR4, TNF, ZFP36	15
																			decreases inflammation of animal (6/20)	IL6, IL10, IL1R2, NOS2, TNF, TNFRSF1A	6
																			increases inflammation of animal (4/20)	CCL5, GATA3, IL6, TNF	4
																			affects apoptosis of liver cells (16/19)	AHR, CASP7, CASP8, CDKN1A, CEBPB, CTSB, FAS, IL6, ITGAV, MYC, PTGS2, SMPD1, TIMP3, TNF, TNFRSF1A, XBP1	16
																			decreases apoptosis of liver cells (4/19)	IL6, SOCS3, SOD2, TIMP1	4
																			increases apoptosis of liver cells (3/19)	FAS, SOCS3, TNF	3
																			affects cell death of hepatocytes (16/19)	AHR, BAX, CASP7, CASP8, CDKN1A, CTSB, FAS, FGL2, HMOX1, IL6, MYC, NOS2, SMPD1, TNF, TNFRSF1A, XBP1	16
																			decreases cell death of hepatocytes (3/19)	IL6, SOD2, TNFRSF6B	3
																			increases cell death of hepatocytes (5/19)	CDKN1A, FAS, FOS, SMPD1, TNF	5
																			affects proliferation of liver cells (11/19)	CDKN1A, EPO, IL6, IL8RB, ITGAV, MAP2K7, MYC, SMAD3, SPTBN1, STAT1, TGFBR2	11
																			decreases proliferation of liver cells (4/19)	FOS, IL1B, SMAD3, SOCS3	4
																			increases proliferation of liver cells (7/19)	C3, CEBPB, CITED2, IGF1R, IL6, MYC, XDH	7
																			affects accumulation of myeloid cells (9/18)	CCL2, CXCL2, GNAI2, IL10, ITGA6, SELP, STAT3, TLR4, VCAM1	9
																			decreases accumulation of myeloid cells (3/18)	IL10, IL1RN, TNFRSF1A	3
																			increases accumulation of myeloid cells (8/18)	CCL5, CXCL2, IL8, IL18, IL1B, PTX3, S100A9, TNF	8
																			affects cell death of fibrosarcoma cell lines (11/18)	CASP7, CASP8, CFLAR, CTSB, FAS, HSPA5, IFNAR2, LIMS1, STAT1, TNFRSF1A, TRIM28	11
																			decreases cell death of fibrosarcoma cell lines (4/18)	BCL2A1, BIRC3, LIMS1, SOD2	4
																			increases cell death of fibrosarcoma cell lines (6/18)	CDKN1A, NFKB2, RIPK1, STAT1, TNF, TNFRSF1A	6
																			affects cell death of gonadal cell lines (3/18)	ANTXR1, FAS, TLR2	3
																			decreases cell death of gonadal cell lines (6/18)	ANTXR1, ANTXR2, DUSP1, FN1, MYC, YWHAB	6
																			increases cell death of gonadal cell lines (12/18)	AMH, ANTXR2, BAD, CASP8, CCL5, CDKN1A, FAS, NQO1, PAK2, PDIA3, PLSCR1, TNF	12
																			affects hydrolysis of GTP (6/18)	GNA11, GNAI1, GNAI3, GNAS, GRK1, RAC1	6
																			decreases hydrolysis of GTP (3/18)	CALR, IQGAP2, RAN	3
																			increases hydrolysis of GTP (13/18)	ADRB2, GNAI1, GNAI2, GNAS, KPNB1, MEN1, NME1, RAB7A, RAC1, RAC2, RAN, RASA1, RRAS2	13
																			affects inflammatory response of organism (8/18)	BCL6, CHRNA7, IL8, IL10, PLAU, PLAUR, TLR2, TLR4	8
																			decreases inflammatory response of organism (7/18)	ADRB2, CALCRL, CHRNA7, IL10, IL18, NDFIP1, ZFP36	7
																			increases inflammatory response of organism (7/18)	FABP4, HSPD1, IL8, IL1B, PRKCA, TLR4, TNFRSF1A	7
																			affects accumulation of granulocytes (8/17)	CCL2, CXCL2, GNAI2, IL10, ITGA6, SELP, TLR4, VCAM1	8
																			decreases accumulation of granulocytes (3/17)	IL10, IL1RN, TNFRSF1A	3
																			increases accumulation of granulocytes (8/17)	CCL5, CXCL2, IL8, IL18, IL1B, PTX3, S100A9, TNF	8
																			affects activation of neutrophils (4/17)	C3, CD14, IL8, IL8RB	4
																			decreases activation of neutrophils (3/17)	ANXA1, IL10, IL1RN	3
																			increases activation of neutrophils (12/17)	CCL2, CCL5, CD14, CXCL6, IL6, IL8, IL15, IL18, IL1B, LTF, SELL, TNF	12
																			affects apoptosis of fibrosarcoma cell lines (11/17)	CASP7, CASP8, CFLAR, CTSB, FAS, HSPA5, IFNAR2, LIMS1, STAT1, TNFRSF1A, TRIM28	11
																			decreases apoptosis of fibrosarcoma cell lines (4/17)	BCL2A1, BIRC3, LIMS1, SOD2	4
																			increases apoptosis of fibrosarcoma cell lines (5/17)	CDKN1A, NFKB2, STAT1, TNF, TNFRSF1A	5
																			affects binding of endothelial cells (8/17)	CCR1, CCR3, CD44, CD151, ITGA6, ITGAV, S1PR1, VCAM1	8
																			decreases binding of endothelial cells (3/17)	CX3CL1, IL1B, ITGAV	3
																			increases binding of endothelial cells (8/17)	CCL2, CCL5, CD44, CXCL12, IL6, IL8, SELL, TNF	8
																			affects cell death of breast cell lines (6/17)	BAD, CDKN1A, ESR1, FAS, NFKBIA, UBE2B	6
																			decreases cell death of breast cell lines (6/17)	BCL2A1, IGF1R, LIMS1, TIMP1, TNF, UBE2B	6
																			increases cell death of breast cell lines (8/17)	CEBPD, FAS, ID1, IGFBP5, ING1, MYC, PRL, TNF	8
																			affects G0/G1 phase transition of eukaryotic cells (15/17)	CD44, CDKN1A, CEBPD, EGR1, EIF2AK2, EPO, FOS, IL6, IL15, IL1B, MYC, PLAUR, PRKCA, STAT1, TNF	15
																			decreases G0/G1 phase transition of eukaryotic cells (1/17)	KRAS	1
																			increases G0/G1 phase transition of eukaryotic cells (1/17)	SOX9	1
																			affects recruitment of macrophages (11/17)	ANXA1, B4GALT1, CCL2, CCR1, CD36, CXCL12, THBS1, TLR2, TLR4, TNF, VCAM1	11
																			increases recruitment of macrophages (9/17)	APP, CCL2, CCL5, CD44, IL8, IL1B, MOG, TNF, VCAM1	9
																			affects adhesion of neutrophils (10/16)	CD44, FN1, IL8, IL1B, IL8RB, PLAUR, SELL, SELP, TLR4, TNF	10
																			decreases adhesion of neutrophils (3/16)	ANXA1, IL8, TXN	3
																			increases adhesion of neutrophils (8/16)	CXCL2, IL8, IL1B, LCP1, PLAU, S100A9, SELP, TNF	8
																			affects cell rolling of eukaryotic cells (13/16)	CD14, CD36, CD44, CXCL2, GNAI2, IL8, IL1B, RAC2, SELL, SELP, TLR4, TNF, VCAM1	13
																			decreases cell rolling of eukaryotic cells (3/16)	ANXA1, SELP, TNF	3
																			increases cell rolling of eukaryotic cells (7/16)	CD24, CD44, IL1B, LY6D, SELL, SELP, TNF	7
																			affects quantity of muscle cells (10/16)	CDKN1A, ENG, HSP90B1, KLF2, LDLR, MMP7, PDGFB, PLAU, S1PR1, SMAD3	10
																			decreases quantity of muscle cells (3/16)	APP, IL1B, TNF	3
																			increases quantity of muscle cells (3/16)	HDGF, MMP2, TIMP3	3
																			affects accumulation of macrophages (10/15)	CCL5, CCR1, CX3CL1, CXCL2, IL12B, LDLR, NPC1, PFN1, TLR4, VCAM1	10
																			decreases accumulation of macrophages (2/15)	IL1RN, PAFAH1B1	2
																			increases accumulation of macrophages (5/15)	CXCL2, FAS, IL12B, PLAU, RASA1	5
																			affects apoptosis of parenchymal cells (12/15)	AHR, CASP7, CASP8, CDKN1A, CTSB, FAS, IL6, MYC, SMPD1, TNF, TNFRSF1A, XBP1	12
																			decreases apoptosis of parenchymal cells (4/15)	HSPA5, IL6, SOD2, TXN	4
																			increases apoptosis of parenchymal cells (3/15)	FAS, MYC, TNF	3
																			affects development of antigen presenting cells (10/15)	CD9, FN1, IL6, RELB, SPI1, STAT1, STAT3, TNF, TNFRSF1A, XBP1	10
																			decreases development of antigen presenting cells (5/15)	IL6, IL1RN, NFKBIA, TNF, TNFRSF1A	5
																			increases development of antigen presenting cells (5/15)	EGR1, FOS, SPI1, TNF, TRAF6	5
																			affects migration of prostate cancer cell lines (7/15)	ADAM15, AFAP1, CXCR4, ESR2, IGF1R, IL15, PTN	7
																			decreases migration of prostate cancer cell lines (1/15)	MME	1
																			increases migration of prostate cancer cell lines (8/15)	BCAR1, CXCL12, FN1, GRP, ID1, IL8, IL15, IL15RA	8
																			affects synthesis of nitric oxide (7/15)	ARG2, GCH1, HSP90AA1, NOS2, NQO1, SPR, TNF	7
																			decreases synthesis of nitric oxide (2/15)	IL10, SOCS3	2
																			increases synthesis of nitric oxide (9/15)	HRH1, HSP90AA1, IL1B, INSR, NOS2, PTX3, SOD2, TNF, TNFRSF1A	9
																			affects cell death of neutrophils (8/14)	ANPEP, BCL2A1, CXCR4, FAS, IL6, IL8, IL1B, TNF	8
																			decreases cell death of neutrophils (6/14)	CXCL2, IL8, IL1B, IL1RN, NR3C1, TNF	6
																			increases cell death of neutrophils (6/14)	ANXA1, CXCL12, CXCR4, FAS, TNF, TREM1	6
																			affects stimulation of cell lines (6/14)	CCND3, IL15, MYC, TLR2, TLR4, TNF	6
																			decreases stimulation of cell lines (1/14)	THBS1	1
																			increases stimulation of cell lines (9/14)	CCL5, EPO, GRP, IL6, IL10, IL1B, MYC, PRL, TNF	9
																			affects biosynthesis of nitric oxide (6/13)	ARG2, GCH1, HSP90AA1, NOS2, NQO1, SPR	6
																			decreases biosynthesis of nitric oxide (1/13)	IL10	1
																			increases biosynthesis of nitric oxide (7/13)	HRH1, HSP90AA1, IL1B, INSR, PTX3, SOD2, TNF	7
																			affects differentiation of embryonic cell lines (4/13)	ASPN, EPO, IGF1R, LIF	4
																			decreases differentiation of embryonic cell lines (7/13)	EPO, HSP90AA1, LIF, MGP, PTHLH, SMAD3, TNF	7
																			increases differentiation of embryonic cell lines (5/13)	DYRK1A, FAM20C, MGP, PRKCB, SHH	5
																			affects quantity of smooth muscle cells (8/13)	CDKN1A, ENG, KLF2, LDLR, MMP7, PDGFB, PLAU, S1PR1	8
																			decreases quantity of smooth muscle cells (3/13)	APP, IL1B, TNF	3
																			increases quantity of smooth muscle cells (2/13)	HDGF, TIMP3	2
																			affects senescence of fibroblast cell lines (7/13)	BUB3, CDKN1A, CEBPB, DUSP1, ID1, MAP2K7, MYC	7
																			decreases senescence of fibroblast cell lines (3/13)	KSR1, MYC, PSMB5	3
																			increases senescence of fibroblast cell lines (4/13)	BCL6, EGR1, KRAS, NRAS	4
																			affects development of osteocytes (10/12)	FOS, IL6, MEN1, NFKB2, PLEKHO1, PTHLH, SHH, SMAD3, STAT1, TNF	10
																			decreases development of osteocytes (1/12)	TNF	1
																			increases development of osteocytes (3/12)	CCL2, TNF, TRAF6	3
																			affects emigration of leukocytes (8/12)	ANXA1, CD44, CNN2, CXCL6, CXCR4, ITGAV, TNFRSF1A, VCAM1	8
																			decreases emigration of leukocytes (2/12)	ANXA1, CXCL12	2
																			increases emigration of leukocytes (3/12)	CXCL2, IL1B, SELL	3
																			affects influx of cells (6/12)	IL10, IL12B, MOG, SMAD3, TLR2, TNF	6
																			decreases influx of cells (2/12)	IL6, TIMP1	2
																			increases influx of cells (5/12)	CXCL6, IL18, IL12B, PTHLH, TSLP	5
																			affects apoptosis of lymphoblastoid cell lines (5/11)	BAX, CDKN1A, PCNA, SMPD1, TNF	5
																			decreases apoptosis of lymphoblastoid cell lines (1/11)	NPM1 (includes EG:4869)	1
																			increases apoptosis of lymphoblastoid cell lines (7/11)	FAS, IL6, MYC, NFKBIA, SMPD1, SOD2, TNF	7
																			affects necrosis of cell lines (7/11)	CTSD, FAS, IL10, MYC, RIPK1, TNF, TNFRSF1A	7
																			decreases necrosis of cell lines (1/11)	SOD1	1
																			increases necrosis of cell lines (6/11)	CDKN1A, FAS, IL1B, S100A9, TNF, TNFRSF1A	6
																			affects senescence of fibroblasts (6/11)	CDKN1A, DNMT3B, ID1, PHC2, SOD1, WRN (includes EG:7486)	6
																			decreases senescence of fibroblasts (2/11)	ARID3A, MYC	2
																			increases senescence of fibroblasts (3/11)	ING1, JUNB, NPM1 (includes EG:4869)	3
																			affects cell movement of peripheral blood leukocytes (3/10)	CXCL12, SELL, SELP	3
																			decreases cell movement of peripheral blood leukocytes (2/10)	IL15, PRKCZ	2
																			increases cell movement of peripheral blood leukocytes (6/10)	CCL2, CCL5, CCL20, CX3CL1, CXCL12, PLAUR	6
																			affects quantity of superoxide (3/10)	OLR1, SOD1, TNFRSF1A	3
																			decreases quantity of superoxide (2/10)	GCH1, HMOX1	2
																			increases quantity of superoxide (5/10)	BAX, IL8, NOS2, TNF, XDH	5
																			affects synthesis of acylglycerol (5/10)	ANG, DGAT2, LPL, PPAP2A, SCD	5
																			decreases synthesis of acylglycerol (1/10)	FASN	1
																			increases synthesis of acylglycerol (5/10)	C3, DGAT2, GPAM, PLAU, TNF	5
																			affects TH1 immune response of organism (8/10)	BCL3, CCR1, IL18, IL12B, IL18BP, MOG, RELB, TRAF6	8
																			decreases TH1 immune response of organism (2/10)	IL10, IL12B	2
																			increases TH1 immune response of organism (2/10)	IL10, TLR2	2
																			affects blebbing of eukaryotic cells (1/9)	RAC1	1
																			increases blebbing of eukaryotic cells (8/9)	CDC42SE1, CDC42SE2, CTTN, DPYSL2, EFNA5, FAS, MARCKS (includes EG:4082), TNF	8
																			affects cell movement of neuroglia (5/9)	APP, CXCL12, NPC1, RAC1, SMAD3	5
																			decreases cell movement of neuroglia (1/9)	TNFRSF6B	1
																			increases cell movement of neuroglia (5/9)	APP, CCL2, CX3CL1, CXCL12, IL6	5
																			affects invasion of ovarian cancer cell lines (5/9)	CLDN3, FAS, HIF1A, STAT3, TNF	5
																			decreases invasion of ovarian cancer cell lines (2/9)	ATF3, DLC1	2
																			increases invasion of ovarian cancer cell lines (3/9)	CLDN3, CXCL12, PLAU	3
																			affects fever of animal (4/8)	CD14, IL6, IL1B, IL1RN	4
																			decreases fever of animal (2/8)	IL10, IL1RN	2
																			increases fever of animal (5/8)	IL6, IL15, IL18, IL1B, TNF	5
																			affects cell death of lymph node cells (2/7)	FAS, TNF	2
																			decreases cell death of lymph node cells (3/7)	HSPA5, SHH, TXN	3
																			increases cell death of lymph node cells (4/7)	FAS, LALBA, MYC, TNF	4
																			affects induction of prostaglandin (1/7)	PTGS2	1
																			decreases induction of prostaglandin (1/7)	IL10	1
																			increases induction of prostaglandin (5/7)	IL6, IL15, IL18, IL1B, TNF	5
																			affects inflammatory response of mammalia (6/7)	IL8, IL10, PLAU, PLAUR, TLR2, TLR4	6
																			decreases inflammatory response of mammalia (1/7)	IL10	1
																			increases inflammatory response of mammalia (1/7)	IL1B	1
																			decreases modification of hydrogen peroxide (1/7)	TXN	1
																			increases modification of hydrogen peroxide (7/7)	APP, PRDX1, PRDX5, PTGS2, SOD1, SOD2, TXN	7
																			affects quantity of fibroblasts (5/7)	CCNG1, CTGF, DNMT3B, GRID1, JUNB	5
																			decreases quantity of fibroblasts (1/7)	ABL1	1
																			increases quantity of fibroblasts (1/7)	MYC	1
																			affects cell death of lymphoid cells (2/6)	FAS, TNF	2
																			decreases cell death of lymphoid cells (2/6)	HSPA5, TXN	2
																			increases cell death of lymphoid cells (4/6)	FAS, LALBA, MYC, TNF	4
																			affects quantity of nitrite (4/6)	IL10, NOS2, NR3C1, TNFRSF1A	4
																			increases quantity of nitrite (2/6)	IL6, IL1B	2
																			affects morphology of leukocyte cell lines (5/5)	ANXA1, CD44, CRKL, EPO, LIF	5
																			affects quantity of epoprostenol (1/4)	LDLR	1
																			decreases quantity of epoprostenol (1/4)	IL1RN	1
																			increases quantity of epoprostenol (2/4)	IL1B, TNF	2
