# Supplementary material for: Gene network and pathway analysis of bovine mammary tissue challenged with Streptococcus uberis reveals induction of cell proliferation and inhibition of PPARγ signaling as potential mechanism for the negative relationships between immune response and lipid metabolism
Source: BMC Genomics. 2009 Nov 19;10:542. doi: 10.1186/1471-2164-10-542 (PMC2784807; doi:10.1186/1471-2164-10-542)
Supplement: Additional file 4 — Functions UP all DEG. Functions up-regulated during IMI with regards to all DEG (n = 2,102) using IPA Knowledge Base. [file 1471-2164-10-542-S4.XLS]

## Sheet: IPA function UP regulated
UP-REGULATED FUNCTIONS FOR ALL DEG (n = 2,102)											FUNCTION AFFECTED							EFFECT ON FUNCTION
NOTE: Scroll to the right to view 'affects on functions'											Category	Function	Function Annotation	B-H P-value	Molecules	# Molecules		Function Annotation	Molecules	# Molecules
											Cellular Growth and Proliferation	growth	growth of cells	6.28e-23	AATF, ABL1, ACSL5, ACTG1, ADAM15, ADAR, ADFP, AHR, AK2, AKAP12, AKIRIN2, ANXA1, APBA3, ARF1, ARHGEF1, ATF3, ATP5B, ATP5F1, B2M, BCAR1, BCL6, BCL2A1, BTG1, BTG2, CALR, CAPZA1, CCL2, CCNB1, CCT2, CCT3, CD14, CD44, CD55, CD164, CDH5, CDKN1A, CEBPB, CEBPD, CKS1B, CREM, CTBP1, CTSB, CTSC, CUX1, CX3CL1, CXCL2, CXCR4, DDX3X, DEGS1, DLC1, DLG5, DLK1, DNAJA1, DNAJB1, DUSP1, DUSP6, E2F4, EFNA4, EGR1, EGR2,…	198		affects cell death (173/237)	AATF, AATK, ABL1, AHR, AKAP12, ALS2, APEX1, ATF3, B2M, B4GALT5, BCAR1, BCL3, BCL6, BCL2A1, BECN1, BIRC3, BTG1, BTG2, CALR, CASP4, CASP7, CASP8, CBS, CCNB1, CD9, CD14, CD44, CD59, CDC2L2, CDK5RAP3 (includes EG:80279), CDKN1A, CEBPB, CEBPD, CFLAR, CNN2, CREM, CTBP1, CTSB, CXCR4, CYCS (includes EG:54205), DDX3X, DLC1, DUSP1, E2F4, EGR1, EGR2, EI24, EIF2AK2, EIF2S1, EIF4E, ELK1, ELL, ERC1, FAS, FBL, …	173
											Cellular Growth and Proliferation	growth	growth of eukaryotic cells	3.71e-12	ABL1, ACSL5, AHR, AKAP12, AKIRIN2, ANXA1, ATF3, B2M, BCAR1, BCL6, BTG1, BTG2, CALR, CCL2, CD14, CD44, CDH5, CDKN1A, CEBPB, CEBPD, CKS1B, CREM, CXCL2, CXCR4, DDX3X, DEGS1, DLC1, DLG5, DUSP1, E2F4, EGR1, EGR2, EIF2AK2, EIF4E, ELK1, ERRFI1, ESR2, FAS, FGF7, FN1, FOS, FTH1, GRB2, GRP, GTPBP4, HIF1A, HMGA1, HMOX1, HSPA5, HSPB2, ID1, IER3, IL6, IL8, IL10, IL18, IL10RA, IL15RA, IL1B, IL1RN, IL8RB, INSR,…	127		decreases cell death (126/237)	A2M, AATF, ABL1, ACSL4, AHR, ALS2, ANTXR2, ARG2, ATF3, BCAR1, BCL3, BCL6, BCL2A1, BHLHB2, BIRC3, CALR, CASP8, CCL2, CCT2, CCT3, CD44, CD53, CD55, CD59, CD74, CDKN1A, CFLAR, COMP, CREM, CTSB, CX3CL1, CXCL2, CYCS (includes EG:54205), DNAJB1, DUSP1, DUSP6, EGR1, EGR2, EIF2AK2, EIF4E, ELL, FAS, FN1, FOS, FSTL1, FTH1, GLUD1, HERPUD1, HIF1A, HMGA1, HMOX1, HSPA5, HSPA8, HSPB2, HSPD1, ID1, IER3, IL6, IL8…	126
											Cellular Growth and Proliferation	growth	growth of cell lines	4.66e-11	ABL1, ACSL5, AHR, AKAP12, AKIRIN2, ANXA1, ATF3, BCAR1, BCL6, BTG2, CALR, CD44, CDKN1A, CEBPB, CEBPD, CKS1B, CREM, CXCL2, CXCR4, DDX3X, DEGS1, DLC1, DLG5, E2F4, EGR1, EGR2, EIF2AK2, EIF4E, ELK1, ERRFI1, ESR2, FGF7, FN1, FOS, FTH1, GRB2, GRP, GTPBP4, HIF1A, HMGA1, HMOX1, HSPA5, HSPB2, ID1, IER3, IL6, IL8, IL10, IL18, IL1B, IL1RN, IL8RB, INSR, ITGAV, JUNB, KLF2, LCP1, LEF1, LIF, MAPRE1, MITF, MMP7, …	104		increases cell death (133/237)	AATK, ABL1, ADRB2, AHR, ALDH1A3, ANTXR2, ANXA1, ATF3, B2M, B4GALT1, BCAR1, BCL6, BTG1, BTG2, CALR, CASP4, CASP7, CASP8, CCNB1, CD9, CD44, CD48, CD55, CD59, CD69, CDK5RAP3 (includes EG:80279), CDKN1A, CEBPD, CFLAR, CREM, CTSB, CX3CL1, CXCR4, CYCS (includes EG:54205), DUSP1, DUSP6, EGR1, EGR2, EI24, EIF2AK2, EIF4E, ELK1, ELL, ESR2, FAS, FN1, FOS, GNL3, GRB2, HDGF, HIF1A, HPRT1, HSPD1, ID1, IER3, IL…	133
											Cellular Growth and Proliferation	growth	growth of tumor cell lines	2.28e-09	ABL1, ACSL5, AKAP12, AKIRIN2, ANXA1, ATF3, BCAR1, BCL6, BTG2, CALR, CD44, CDKN1A, CEBPD, CKS1B, CREM, CXCR4, DEGS1, DLC1, DLG5, EGR1, EGR2, EIF4E, ELK1, ESR2, FGF7, FN1, FTH1, GRB2, GRP, GTPBP4, HMGA1, HMOX1, HSPA5, ID1, IER3, IL6, IL8, IL10, IL18, IL1B, IL1RN, INSR, ITGAV, KLF2, LCP1, LEF1, LIF, MAPRE1, MMP7, MTA2, MYC, NME1, NOS2, NRAS, PDIA3, PFN1, PLAU, PLAUR, PRKAR1A, PTGS2, RAC1, RRAD, SEMA…	81		affects proliferation of cells (155/223)	AATF, ABL1, ACE2, AFAP1, AHR, AMD1, ANXA1, ARHGEF1, ARID3A, B4GALT1, BCAR1, BCL6, BTG2, BUB3, BYSL, CADM1, CALCRL, CASP8, CCL2, CCR1, CD9, CD44, CD48, CD74, CDKN1A, CEBPB, CKS1B, CLTC, CNN2, COMP, CTBP1, CTSB, CXCL2, CXCR4, DDX21, DUSP1, E2F4, EGR1, EGR2, EIF2AK2, ESR2, FABP7, FAS, FGF7, FN1, FOS, FOSL2, FSCN1, FTH1, GNAI2, GNL3, GRB2, HDGF, HIF1A, HMGA1, HMOX1, HPRT1, HRH1, HSP90B1, HSPD1, ID1, …	155
											Cellular Growth and Proliferation	growth	growth of normal cells	2.84e-07	ABL1, ATF3, B2M, BTG1, CCL2, CD14, CDKN1A, CEBPD, DUSP1, E2F4, ELK1, FAS, FGF7, FOS, HIF1A, HMOX1, IL6, IL8, IL10, IL10RA, IL15RA, IL1B, IL1RN, LDHA, LIF, MEN1, MYC, NPM1 (includes EG:4869), NR4A3, NTF4, OSMR, PDGFB, RAB1A, RAC1, S100A11, SEMA4D, SH2B1, SHH, SMAD3, SPI1, SRGN, STAT1, STAT3, THBS1, TIMP1, TNF, TNFAIP6, TNFRSF1A, TRIM25, TXN, XBP1	51		decreases proliferation of cells (93/223)	A2M, AATF, ADAM15, ADRB2, AHR, ANXA1, ARIH2, ATP6V0A2, B4GALT1, BCL6, BECN1, BTG1, BTG2, CALR, CCL20, CD9, CD14, CD44, CD74, CD164, CDH5, CDKN1A, CEBPB, CNN1, CTBP1, CTSB, DLC1, DLG5, EGR2, EIF2AK2, ESR2, FABP7, FAS, FGL2, FN1, FOS, FTH1, GNL3, GTPBP4, HMOX1, IFITM3, IL6, IL8, IL10, IL18, IL12B, IL13RA1, IL15RA, IL1B, IL1RN, IRF6, JUNB, KLF2, KLF10, KSR1, LIF, MEG3 (includes EG:55384), MEN1, MXD1…	93
											Cellular Growth and Proliferation	growth	growth of fibroblast cell lines	8.28e-06	AHR, AKAP12, CDKN1A, CEBPB, DDX3X, E2F4, EIF2AK2, ERRFI1, FOS, HMGA1, HSPB2, ID1, IL1B, INSR, JUNB, MITF, MYC, NPM1 (includes EG:4869), NRAS, PDGFB, PLAC8, PLAUR, PTMA, RAC1, RASGRP4, SKIL, SLC3A2, STAT3, TNF	29		increases proliferation of cells (107/223)	A2M, ABL1, ADRB2, AHR, ATF3, B4GALT1, BCAR1, BCL3, BCL6, BCL2A1, C3, CALCRL, CALR, CCL2, CCL20, CD44, CD59, CDKN1A, CEBPB, CEBPD, CFLAR, COMP, CXCL2, CXCR4, DHPS, EBNA1BP2, EIF4E, ENPP2, ESR2, FAS, FGF7, FN1, FOSL2, GNAI2, GRB2, GRP, HDGF, HIF1A, HSPA5, HSPD1, ID1, IFNAR2, IL6, IL8, IL10, IL18, IL10RA, IL12B, IL13RA1, IL15RA, IL1B, IL1RN, IL4R, IL8RB, IRAK1, ITGAV, KSR1, LIF, MAPK6, MARCKSL1, MYC…	107
											Cellular Growth and Proliferation	growth	growth of tumor cells	2.27e-05	ABL1, CDH5, CDKN1A, CREM, DUSP1, EGR1, FAS, HIF1A, IL6, IL18, IL1B, IL1RN, ITGAV, MYC, NRAS, PDGFB, SLC3A2, SMAD3, STAT1, STAT3, TFG, TNF	22		affects apoptosis (150/215)	AATF, AATK, ABL1, AHR, AKAP12, ATF3, B2M, B4GALT5, BCAR1, BCL6, BCL2A1, BECN1, BIRC3, BTG1, BTG2, CALR, CASP4, CASP7, CASP8, CCNB1, CD9, CD14, CD44, CDC2L2, CDKN1A, CEBPB, CEBPD, CFLAR, CNN2, CREM, CTBP1, CTSB, CXCR4, CYCS (includes EG:54205), DDX3X, DLC1, DUSP1, EGR1, EGR2, EI24, EIF2AK2, EIF2S1, ELK1, ELL, ERC1, FAS, FBL, FN1, FOS, GAPDH (includes EG:2597), GRK1, GSPT1, HIF1A, HMGA1, HMOX1, HNR…	150
											Cellular Growth and Proliferation	proliferation	proliferation of cells	1.03e-17	A2M, AATF, ABL1, ACE2, ADAM15, ADRB2, AFAP1, AHR, AMD1, ANXA1, ARHGEF1, ARID3A, ARIH2, ATF3, ATP6V0A2, B4GALT1, BCAR1, BCL3, BCL6, BCL2A1, BECN1, BTG1, BTG2, BUB3, BYSL, C3, CADM1, CALCRL, CALR, CASP8, CCL2, CCL20, CCR1, CD9, CD14, CD44, CD48, CD59, CD74, CD164, CDH5, CDKN1A, CEBPB, CEBPD, CFLAR, CKS1B, CLTC, CNN1, CNN2, COMP, CTBP1, CTSB, CXCL2, CXCR4, DDX21, DHPS, DLC1, DLG5, DUSP1, E2F4, EBNA1…	223		decreases apoptosis (112/215)	A2M, AATF, ABL1, ACSL4, AHR, ALS2, ARG2, ATF3, BCAR1, BCL3, BCL6, BCL2A1, BHLHB2, BIRC3, CALR, CASP8, CD44, CD53, CD55, CD59, CD74, CDKN1A, CFLAR, COMP, CTSB, CX3CL1, CXCL2, CYCS (includes EG:54205), DNAJB1, DUSP1, DUSP6, EGR1, EIF2AK2, EIF4E, ELL, FAS, FN1, FOS, FSTL1, FTH1, GLUD1, HERPUD1, HIF1A, HMGA1, HMOX1, HSPA5, HSPA8, HSPB2, HSPD1, ID1, IER3, IL6, IL8, IL10, IL18, IL15RA, IL1B, IL1RN, IL4…	112
											Cellular Growth and Proliferation	proliferation	proliferation of eukaryotic cells	3.48e-16	A2M, AATF, ABL1, ADAM15, ADRB2, AFAP1, AHR, AMD1, ANXA1, ARID3A, ARIH2, ATP6V0A2, B4GALT1, BCAR1, BCL6, BCL2A1, BTG1, BTG2, BYSL, C3, CADM1, CALCRL, CALR, CASP8, CCL2, CCL20, CCR1, CD9, CD14, CD44, CD48, CD59, CD74, CDKN1A, CEBPB, CEBPD, CFLAR, CKS1B, CLTC, CNN1, CNN2, COMP, CTBP1, CTSB, CXCL2, CXCR4, DDX21, DLC1, DUSP1, EBNA1BP2, EGR1, EGR2, EIF2AK2, EIF4E, ESR2, FABP7, FAS, FGF7, FGL2, FN1, FOS…	183		increases apoptosis (114/215)	AATK, ABL1, ADRB2, AHR, ALDH1A3, ANXA1, ATF3, B2M, B4GALT1, BCAR1, BCL6, BTG1, CALR, CASP4, CASP7, CASP8, CCNB1, CD9, CD44, CD48, CD55, CD59, CD69, CDKN1A, CEBPD, CFLAR, CREM, CXCR4, CYCS (includes EG:54205), DUSP1, DUSP6, EGR1, EGR2, EI24, EIF2AK2, ELL, ESR2, FAS, FN1, FOS, GNL3, HIF1A, HSPD1, ID1, IER3, IL6, IL8, IL10, IL18, IL1B, IL1RN, ITGAV, KLF2, KSR1, LDHA, LEF1, LIF, MEF2C, MEN1, MMP7, MX…	114
											Cellular Growth and Proliferation	proliferation	proliferation of cell lines	2.79e-14	A2M, AATF, ABL1, AFAP1, AHR, AMD1, ANXA1, ARIH2, ATP6V0A2, BCAR1, BCL6, BTG1, BTG2, CASP8, CCL2, CCL20, CD9, CD44, CDKN1A, CEBPB, CKS1B, CLTC, CNN1, CNN2, COMP, CTBP1, CTSB, CXCR4, DDX21, DLC1, EBNA1BP2, EGR1, EGR2, EIF2AK2, ESR2, FGF7, FN1, FOS, GRB2, GRP, HDGF, HIF1A, HMGA1, HMOX1, ID1, IL6, IL8, IL10, IL10RA, IL13RA1, IL15RA, IL1B, IMMT, INSR, ITGAV, JUNB, KLF2, KLF10, KSR1, LDHA, LEF1, LIF, M…	116		affects growth of cells (150/198)	ABL1, ACTG1, ADAM15, ADAR, ADFP, AK2, AKAP12, AKIRIN2, ANXA1, APBA3, ARF1, ARHGEF1, ATF3, ATP5B, ATP5F1, B2M, BCAR1, BCL2A1, BTG2, CALR, CAPZA1, CCT2, CCT3, CD44, CD55, CD164, CDH5, CDKN1A, CEBPB, CEBPD, CKS1B, CTSB, CTSC, CUX1, CX3CL1, CXCL2, CXCR4, DDX3X, DEGS1, DLG5, DLK1, DNAJA1, DNAJB1, DUSP1, DUSP6, EFNA4, EGR1, EGR2, EIF2AK2, EIF4A1, EIF4E, EIF4G1, ELK1, ESR2, FAS, FKBP4, FOS, FTH1, GRB2, …	150
											Cellular Growth and Proliferation	proliferation	proliferation of normal cells	4.25e-11	A2M, ABL1, ADAM15, ADRB2, AHR, ARID3A, B4GALT1, BCL6, BCL2A1, BTG1, BYSL, C3, CADM1, CALCRL, CALR, CASP8, CCL2, CCL20, CCR1, CD9, CD14, CD44, CD48, CD59, CD74, CDKN1A, CEBPB, CEBPD, CFLAR, CXCL2, CXCR4, DUSP1, EGR1, EGR2, EIF2AK2, EIF4E, ESR2, FABP7, FAS, FGF7, FGL2, FN1, FOS, FOSL2, GNL3, GRB2, HIF1A, HMGA1, HMOX1, HPRT1, HRH1, HSP90B1, HSPA5, HSPD1, ID1, IFNAR2, IL6, IL8, IL10, IL18, IL10RA, IL…	128		decreases growth of cells (66/198)	AHR, AKAP12, ATF3, BCL6, BTG1, BTG2, CALR, CCL2, CDKN1A, CEBPB, CEBPD, CREM, DDX3X, DLC1, DUSP1, EGR1, EGR2, EI24, EIF2AK2, ELL, ERRFI1, FOS, FTH1, GTPBP4, HIF1A, HMGA1, HMOX1, IER3, IL6, IL8, IL10, IL18, IL1B, IL1RN, INSR, KLF2, LIF, MXD1, MYC, NME1, NOS2, NRAS, PDIA3, PHLDA1, PLAUR, PLSCR1, PPP1R9B, PTGS2, RASA1, RRAD, S100A11, S1PR1, SMAD3, SMARCE1, SOCS2, SOCS3, SOD2, SPI1, STAT3, TGIF1, THBS…	66
											Cellular Growth and Proliferation	proliferation	proliferation of leukocytes	1.72e-09	A2M, ABL1, ADRB2, BCL6, CADM1, CASP8, CCL20, CD14, CD44, CD48, CD59, CD74, CDKN1A, CEBPB, CFLAR, CXCR4, EGR1, EIF2AK2, FAS, FGL2, FN1, HMGA1, HMOX1, HPRT1, HRH1, HSP90B1, HSPA5, HSPD1, IFNAR2, IL6, IL10, IL18, IL10RA, IL12B, IL13RA1, IL1B, IL1RN, IL4R, JUNB, KLF2, LEF1, MYC, PIK3AP1, PRKCB, PTGS2, PTPRC, RABGEF1, RAC2, RGS2, RIPK2, SEMA4D, SHH, SLC29A1, SOCS3, SPI1, SRGN, STAT1, STAT3, THBS1, TLR…	70		increases growth of cells (66/198)	AATF, ABL1, ACSL5, BCAR1, CCNB1, CD14, CEBPB, CEBPD, CTBP1, CXCL2, E2F4, EIF4E, ELK1, FAS, FGF7, FN1, FOS, GRP, HDGF, HMGA1, HSPB2, ID1, IL6, IL8, IL10, IL18, IL15RA, IL1B, IL1RN, INSR, ITGAV, JUNB, LDHA, LIF, MAPRE1, MITF, MMP7, MTA2, MYC, NME1, NPM1 (includes EG:4869), NRAS, PDGFB, PFN1, PLAC8, PLAU, PPP2R1A, PTGS2, PTMA, RAB1A, RAC1, RASGRP4, RRAD, SEMA4D, SFRS2, SHH, SLC3A2, SOCS3, SOD2, STAT…	66
											Cellular Growth and Proliferation	proliferation	proliferation of blood cells	7.13e-09	A2M, ABL1, ADRB2, BCL6, CADM1, CASP8, CCL20, CD14, CD44, CD48, CD59, CD74, CDKN1A, CEBPB, CFLAR, CXCR4, EGR1, EIF2AK2, FAS, FGL2, FN1, HMGA1, HMOX1, HPRT1, HRH1, HSP90B1, HSPA5, HSPD1, IFNAR2, IL6, IL8, IL10, IL18, IL10RA, IL12B, IL13RA1, IL1B, IL1RN, IL4R, JUNB, KLF2, LEF1, LIF, MYC, PIK3AP1, PRKCB, PTGS2, PTPRC, RABGEF1, RAC2, RGS2, RIPK2, SEMA4D, SHH, SLC29A1, SOCS3, SPI1, SRGN, STAT1, STAT3, …	72		affects cell death of eukaryotic cells (130/196)	AATF, ABL1, AHR, ATF3, B2M, B4GALT5, BCL3, BCL6, BCL2A1, BECN1, BIRC3, BTG2, CALR, CASP4, CASP7, CASP8, CCNB1, CD9, CD14, CD44, CD59, CDKN1A, CEBPB, CFLAR, CNN2, CREM, CTBP1, CTSB, CXCR4, CYCS (includes EG:54205), DDX3X, DUSP1, E2F4, EGR1, EGR2, EIF2AK2, ELK1, FAS, FGL2, FN1, FOS, GAPDH (includes EG:2597), HIF1A, HMGA1, HMOX1, HNRNPC, HSP90AA1, HSP90AB1, HSPA2, HSPA5, HSPB2, HSPD1, IER3, IFNAR2, …	130
											Cellular Growth and Proliferation	proliferation	proliferation of fibroblast cell lines	1.23e-08	A2M, AHR, AMD1, BTG1, BTG2, CD9, CDKN1A, CEBPB, CKS1B, CLTC, EBNA1BP2, EGR2, FN1, GRP, HDGF, IL6, JUNB, KLF2, KSR1, LDHA, MEN1, MXD1, MYC, NPM1 (includes EG:4869), NRAS, PDGFB, PLAC8, PLSCR1, PTMA, RIPK1, RPS6KA3 (includes EG:6197), STAT3, TFG, TGIF1, WRN (includes EG:7486)	35		decreases cell death of eukaryotic cells (110/196)	A2M, AATF, ABL1, AHR, ALS2, ANTXR2, ATF3, BCAR1, BCL3, BCL6, BCL2A1, BHLHB2, BIRC3, CASP8, CCL2, CCT2, CCT3, CD44, CD55, CD59, CDKN1A, CFLAR, COMP, CTSB, CX3CL1, CXCL2, DNAJB1, DUSP1, DUSP6, EGR1, EGR2, EIF4E, ELL, FAS, FN1, FSTL1, FTH1, GLUD1, HERPUD1, HIF1A, HMGA1, HMOX1, HSPA5, HSPA8, HSPB2, HSPD1, ID1, IER3, IL6, IL8, IL10, IL18, IL15RA, IL1B, IL1RN, IRAK1, ITGAV, KIR3DL1, KLF2, LIF, MB, MEF2…	110
											Cellular Growth and Proliferation	proliferation	proliferation of lymphocytes	1.27e-08	A2M, ABL1, ADRB2, BCL6, CADM1, CASP8, CD14, CD44, CD48, CD59, CD74, CDKN1A, CEBPB, CFLAR, CXCR4, EGR1, EIF2AK2, FAS, FGL2, FN1, HMGA1, HMOX1, HPRT1, HRH1, HSP90B1, HSPA5, HSPD1, IFNAR2, IL6, IL10, IL18, IL12B, IL13RA1, IL1B, IL1RN, IL4R, JUNB, KLF2, LEF1, MYC, PIK3AP1, PRKCB, PTGS2, PTPRC, RAC2, RGS2, RIPK2, SEMA4D, SHH, SOCS3, SPI1, SRGN, STAT1, STAT3, THBS1, TLR2, TLR4, TNF, TNFRSF18, TNFRSF1A,…	65		increases cell death of eukaryotic cells (105/196)	AATK, ABL1, AHR, ANTXR2, ANXA1, ATF3, B2M, BCL6, BTG1, BTG2, CALR, CASP4, CASP7, CASP8, CD9, CD44, CD48, CD55, CD59, CD69, CDKN1A, CEBPD, CFLAR, CREM, CTSB, CX3CL1, CXCR4, CYCS (includes EG:54205), DUSP1, DUSP6, EGR1, EGR2, EI24, EIF2AK2, EIF4E, ELK1, ESR2, FAS, FN1, FOS, HDGF, HIF1A, HPRT1, ID1, IER3, IL6, IL8, IL10, IL18, IL1B, ITGAV, KLF2, KSR1, LDHA, LEF1, LIF, MEF2C, MEN1, MXD1, MYC, NCL, NF…	105
											Cellular Growth and Proliferation	proliferation	proliferation of B lymphocytes	2.95e-07	ABL1, BCL6, CASP8, CD44, CD74, CDKN1A, CEBPB, FAS, HRH1, HSPD1, IL6, IL10, IL13RA1, IL1RN, IL4R, JUNB, LEF1, MYC, PIK3AP1, PRKCB, PTPRC, SEMA4D, SHH, SPI1, STAT1, TLR4, TNF, TRAF3, TXN	29		affects proliferation of eukaryotic cells (122/183)	AATF, ABL1, AFAP1, AHR, AMD1, ARID3A, BCL6, BTG2, BYSL, CADM1, CALCRL, CASP8, CCL2, CCR1, CD9, CD44, CD48, CD74, CDKN1A, CEBPB, CKS1B, CLTC, CNN2, COMP, CTBP1, CTSB, CXCL2, CXCR4, DDX21, DUSP1, EGR1, EGR2, EIF2AK2, ESR2, FABP7, FAS, FGF7, FN1, FOS, FOSL2, GNL3, GRB2, HIF1A, HMGA1, HMOX1, HPRT1, HRH1, HSP90B1, HSPD1, ID1, IL6, IL8, IL10, IL18, IL10RA, IL13RA1, IL1B, IL8RB, IMMT, INSR, IRF6, ITGAV,…	122
											Cellular Growth and Proliferation	proliferation	proliferation of tumor cell lines	7.98e-07	AATF, ABL1, AFAP1, AHR, ANXA1, ARIH2, BCAR1, BCL6, CASP8, CCL2, CCL20, CD44, CDKN1A, CEBPB, CNN1, CNN2, COMP, CTSB, CXCR4, DDX21, DLC1, EGR1, ESR2, FGF7, FN1, FOS, GRB2, GRP, HMGA1, HMOX1, ID1, IL6, IL8, IL10, IL15RA, IL1B, IMMT, INSR, ITGAV, JUNB, KLF2, KLF10, LDHA, LEF1, LIF, MAPK6, MEG3 (includes EG:55384), MYC, NCL, NOS2, PCNA, PLAU, PLAUR, PRKCB, PTGS2, PTMA, RAC1, RELB, SHH, SOCS3, SOD2, SO…	70		decreases proliferation of eukaryotic cells (72/183)	A2M, AATF, ADAM15, ADRB2, ANXA1, ARIH2, ATP6V0A2, BTG1, BTG2, CALR, CCL20, CD9, CD14, CD44, CD74, CDKN1A, CEBPB, CNN1, CTSB, DLC1, EGR2, EIF2AK2, ESR2, FAS, FGL2, FN1, FOS, GNL3, HMOX1, IL6, IL8, IL10, IL18, IL12B, IL13RA1, IL15RA, IL1B, IL1RN, JUNB, KLF2, KLF10, KSR1, LIF, MEG3 (includes EG:55384), MEN1, MXD1, MYC, NCL, NFKBIA, NTF4, PEA15, PLSCR1, PTGS2, PTX3, RNF7, S100A9, S1PR1, SHH, SMAD3, S…	72
											Cellular Growth and Proliferation	proliferation	proliferation of neuroglia	2.71e-06	BTG1, CCR1, CXCL2, EGR2, ESR2, IL6, IL1B, ITGAV, LAMA4, PDGFB, PTPRC, RAC1, SHH, TNC, TNF	15		increases proliferation of eukaryotic cells (90/183)	A2M, ABL1, AHR, B4GALT1, BCAR1, BCL6, BCL2A1, C3, CALCRL, CCL2, CCL20, CD44, CD59, CDKN1A, CEBPB, CEBPD, CFLAR, COMP, CXCL2, CXCR4, EBNA1BP2, EIF4E, ESR2, FAS, FGF7, FN1, FOSL2, GRB2, GRP, HDGF, HIF1A, HSPA5, HSPD1, ID1, IFNAR2, IL6, IL8, IL10, IL18, IL12B, IL13RA1, IL15RA, IL1B, IL1RN, IL4R, IRAK1, ITGAV, KSR1, LIF, MAPK6, MYC, NME1, NRAS, PDGFB, PLAC8, PLAU, PLAUR, PLEKHO1, PTGS2, PTMA, PTPRC, …	90
											Cellular Growth and Proliferation	proliferation	proliferation of T lymphocytes	6.7e-06	A2M, ADRB2, CADM1, CASP8, CD14, CD44, CD48, CD59, CD74, CDKN1A, CFLAR, CXCR4, EGR1, EIF2AK2, FAS, FGL2, FN1, HMOX1, HSP90B1, HSPA5, HSPD1, IFNAR2, IL6, IL10, IL18, IL12B, IL1B, KLF2, PTGS2, PTPRC, RAC2, RGS2, RIPK2, SHH, SOCS3, SRGN, STAT3, THBS1, TLR2, TLR4, TNF, TNFRSF18, TNFRSF1A, TNFRSF6B, TXN, VCAM1, XCL1	47		affects apoptosis of eukaryotic cells (114/179)	AATF, ABL1, AHR, ATF3, B2M, B4GALT5, BCL6, BCL2A1, BECN1, BIRC3, BTG2, CALR, CASP4, CASP7, CASP8, CCNB1, CD9, CD14, CD44, CDKN1A, CEBPB, CFLAR, CNN2, CREM, CTBP1, CTSB, CXCR4, CYCS (includes EG:54205), DDX3X, DUSP1, EGR1, EGR2, EIF2AK2, ELK1, FAS, FN1, FOS, GAPDH (includes EG:2597), HIF1A, HMGA1, HMOX1, HNRNPC, HSP90AA1, HSP90AB1, HSPA2, HSPA5, HSPB2, HSPD1, IER3, IFNAR2, IL6, IL8, IL10, IL1B, IM…	114
											Cellular Growth and Proliferation	proliferation	proliferation of muscle cells	7.1e-06	CALCRL, CCL2, CDKN1A, CEBPD, FN1, HIF1A, IL6, IL8, IL10, IL12B, IL1B, IL1RN, IRAK1, LIF, MYC, PDGFB, PLAU, PLAUR, PTGS2, S1PR1, SHH, STAT1, TNF, TRAF6, WTAP	25		decreases apoptosis of eukaryotic cells (96/179)	A2M, AATF, ABL1, AHR, ALS2, ATF3, BCAR1, BCL3, BCL6, BCL2A1, BHLHB2, BIRC3, CASP8, CD44, CD55, CD59, CDKN1A, CFLAR, COMP, CTSB, CX3CL1, CXCL2, DNAJB1, DUSP1, EGR1, EIF4E, ELL, FAS, FN1, FSTL1, FTH1, GLUD1, HERPUD1, HIF1A, HMGA1, HMOX1, HSPA5, HSPA8, HSPB2, HSPD1, ID1, IER3, IL6, IL8, IL10, IL18, IL15RA, IL1B, IL1RN, IRAK1, ITGAV, KIR3DL1, KLF2, LIF, MB, MEF2C, MMP7, MSN, MTA2, MXD1, MYC, NAPA, NM…	96
											Cellular Growth and Proliferation	proliferation	proliferation of lymphatic system cells	1.32e-05	ABL1, CCL20, CD44, CDKN1A, HPRT1, IL6, IL10, IL18, IL1B, JUNB, MEN1, NOS2, SHH, SOCS3, SPI1, STAT3, TLR2, TLR4, TNFRSF1A, ZFP36L1	20		increases apoptosis of eukaryotic cells (88/179)	AATK, ABL1, AHR, ANXA1, ATF3, B2M, BCL6, BTG1, CALR, CASP4, CASP7, CASP8, CD9, CD44, CD48, CD55, CD59, CD69, CDKN1A, CEBPD, CFLAR, CREM, CXCR4, CYCS (includes EG:54205), DUSP6, EGR1, EGR2, EI24, EIF2AK2, ESR2, FAS, FN1, FOS, HIF1A, ID1, IER3, IL6, IL8, IL10, IL18, IL1B, ITGAV, KLF2, KSR1, LDHA, LEF1, LIF, MEF2C, MEN1, MXD1, MYC, NCL, NFKB2, NFKBIA, NME1, NOS2, PHLDA1, PIAS4, PLAUR, PLSCR1, PTGS2,…	88
											Cellular Growth and Proliferation	proliferation	proliferation of smooth muscle cells	2.03e-05	CALCRL, CCL2, CDKN1A, CEBPD, HIF1A, IL6, IL8, IL10, IL12B, IL1B, IL1RN, IRAK1, MYC, PDGFB, PLAU, PLAUR, PTGS2, S1PR1, STAT1, TNF, TRAF6, WTAP	22		affects transcription (91/150)	ABL1, AHR, AKIRIN2, APEX1, ARID3A, ASH1L, ATF3, BASP1, BCL6, BHLHB2, BTG1, BTG2, CALR, CBX1, CCRN4L, CDC5L, CDK8, CEBPB, CEBPD, CEBPZ, CHD4, CREM, CTBP1, E2F4, EGR1, EGR2, EIF2AK2, EIF2S1, ELK1, ELP3 (includes EG:55140), ESR2, ETF1, FOS, FOSL2, GMEB2, GTF2B, HELB, HIF1A, HMGA1, HNF4G, IFNAR2, IFRD1, IL6, IL10RB, IL1B, JUNB, KLF10, LEF1, LIF, MEF2C, MEN1, MITF, MRPL12, MYC, NFKB2, NFKBIA, NME1, NR…	91
											Cellular Growth and Proliferation	proliferation	proliferation of connective tissue cells	3.44e-05	ABL1, AHR, ARID3A, CD44, CDKN1A, CEBPB, FAS, FN1, FOS, FOSL2, GRB2, IL6, IL8, IL18, IL1B, ITGAV, JUNB, KSR1, LIF, MYC, NFKB2, PDGFB, RAC1, SHH, SKIL, SMAD3, SOD2, STAT1, STAT3, TGIF1, TNF	31		decreases transcription (60/150)	AHR, ATF3, BCL3, BCL6, BHLHB2, CALR, CBX1, CDK8, CEBPB, CREM, CTBP1, CUX1, DUSP1, E2F4, EGR1, ELK1, ELL, ESR2, FOXP4, GTF2B, HIF1A, HNRNPAB, ID1, IL1B, KLF10, LEF1, MEN1, MGA (includes EG:23269), MTA2, MXD1, MYC, NFKB2, NFKBIA, NME1, OVOL2, PEA15, PIAS4, PKIG, POU2F1, PTGES3 (includes EG:10728), RASA1, RBM14, RBPJ, REST, SKIL, SMAD3, SMARCE1, SNAI2, SOCS3, SOX9, SPI1, STAT3, TGIF1, TIMP1, TLE4, T…	60
											Cellular Growth and Proliferation	formation	formation of cells	2.11e-08	CASP8, CCL2, CD9, CD44, CDKN1A, CXCR4, DENND2D, DLK1, EGR1, EIF4E, ENPP2, FAS, FN1, HSP90B1, ID1, IL6, IL8, IL10, IL18, IL1B, ITGA9, LDLR, LIF, MYC, NOS2, NRAS, PTGS2, RAC1, RBPJ, SHFM1, SHH, SOCS3, SPI1, STAT1, THBS1, TNF, TNFRSF1A, TRAF6, VASP	39		increases transcription (93/150)	AATF, ABL1, ABLIM2, ABLIM3, ADRB2, AHR, AKIRIN2, ATF3, BCL3, BTG1, BTG2, CASP8, CCNB1, CD44, CDK8, CEBPB, CEBPD, CFLAR, CREM, DYRK1A, E2F4, EGR1, EGR2, ELK1, ELL, ELP3 (includes EG:55140), ESR2, FGF7, FN1, FOS, FOSL2, GPBP1, GTF2B, HIF1A, HMGA1, IL6, IL18, IL1B, IRAK1, ITGAV, JUNB, KLF2, KLF10, LEF1, LIF, MEF2C, MEG3 (includes EG:55384), MEN1, MITF, MRPL12, MTA2, MYC, NFKB2, NFKBIA, NME1, NPM1 (i…	93
											Cellular Growth and Proliferation	formation	formation of eukaryotic cells	5.98e-08	CASP8, CCL2, CD9, CD44, CDKN1A, CXCR4, DENND2D, DLK1, EGR1, EIF4E, ENPP2, FAS, FN1, HSP90B1, ID1, IL6, IL8, IL10, IL18, IL1B, ITGA9, LDLR, LIF, NOS2, PTGS2, RAC1, RBPJ, SHFM1, SHH, SOCS3, SPI1, STAT1, THBS1, TNF, TNFRSF1A, TRAF6, VASP	37		affects cell death of cell lines (90/145)	AATF, ABL1, AHR, ATF3, B2M, BCL6, BCL2A1, BECN1, BIRC3, BTG2, CALR, CASP4, CASP7, CASP8, CD44, CD59, CDKN1A, CEBPB, CFLAR, CNN2, CTBP1, CTSB, CYCS (includes EG:54205), DDX3X, DUSP1, EGR1, EIF2AK2, FAS, FN1, FOS, GAPDH (includes EG:2597), HIF1A, HMGA1, HMOX1, HNRNPC, HSP90AB1, HSPA5, HSPB2, HSPD1, IER3, IFNAR2, IL6, IL10, IL1B, IL1RN, IMMT, INSR, ITGAV, LEF1, LIF, MMP7, MSN, MYC, NCL, NFKB2, NFKBI…	90
											Cellular Growth and Proliferation	formation	formation of normal cells	2.45e-07	CASP8, CCL2, CD44, CDKN1A, DENND2D, DLK1, EGR1, FAS, FN1, HSP90B1, ID1, IL6, IL8, IL10, IL18, IL1B, ITGA9, LDLR, LIF, NOS2, PTGS2, RAC1, RBPJ, SHH, SOCS3, SPI1, STAT1, THBS1, TNF, TNFRSF1A, TRAF6, VASP	32		decreases cell death of cell lines (84/145)	AATF, ABL1, AHR, ALS2, ANTXR2, ATF3, BCAR1, BCL3, BCL6, BCL2A1, BHLHB2, BIRC3, CASP8, CCL2, CCT2, CCT3, CD44, CD55, CD59, CDKN1A, CFLAR, DNAJB1, DUSP1, DUSP6, EGR1, EGR2, ELL, FAS, FN1, FTH1, HIF1A, HMGA1, HMOX1, HSPA5, HSPA8, HSPB2, ID1, IER3, IL6, IL8, IL10, IL18, IL15RA, IL1B, ITGAV, KIR3DL1, MEF2C, MMP7, MSN, MTA2, MXD1, MYC, NAPA, NFKB2, NME1, NOS2, NPM1 (includes EG:4869), NRAS, PDGFB, PEA1…	84
											Cellular Growth and Proliferation	formation	formation of osteocytes	1.1e-05	CCL2, CD44, CDKN1A, EGR1, IL6, IL18, IL1B, LIF, PTGS2, SOCS3, TNF, TNFRSF1A, TRAF6	13		increases cell death of cell lines (77/145)	ABL1, AHR, ANTXR2, ATF3, B2M, BCL6, BTG2, CALR, CASP7, CASP8, CD44, CD48, CD55, CD59, CDKN1A, CEBPD, CFLAR, CTSB, CYCS (includes EG:54205), DUSP1, DUSP6, EGR1, EGR2, EI24, EIF2AK2, EIF4E, ELK1, FAS, FOS, HIF1A, ID1, IER3, IL6, IL8, IL10, IL18, IL1B, ITGAV, KLF2, KSR1, LDHA, LEF1, LIF, MEN1, MXD1, MYC, NCL, NFKB2, NFKBIA, NME1, NOS2, PDGFB, PDIA3, PLSCR1, PPP2R1A, PTGS2, PTPRC, RAC1, RASA1, REST, …	77
											Cellular Growth and Proliferation	formation	formation of connective tissue cells	2.88e-05	CCL2, CD44, CDKN1A, DLK1, EGR1, IL6, IL18, IL1B, LIF, PTGS2, SOCS3, TNF, TNFRSF1A, TRAF6	14		affects differentiation of cells (96/138)	ADRB2, AHR, AMD1, ANXA1, ATF3, ATP7A, BCL3, BCL6, BECN1, CA2, CASP8, CCR1, CD9, CD14, CD44, CD74, CD164, CDH5, CDKN1A, CEBPB, CTBP1, CUX1, CXCR4, DLK1, E2F4, EGR1, EGR2, EIF2AK2, EIF4E, FABP7, FAS, FGF7, FOS, FOSL2, GRB2, HIF1A, HMGA1, HSP90B1, HSPA2, IFRD1, IL6, IL10, IL18, IL10RA, IL12B, IL15RA, IL1B, IL1RN, IL4R, INSR, IRF6, ITPKB, JUNB, LIF, MEF2C, MITF, MYC, NAPA, NFKB2, NOS2, NPM1 (includes…	96
											Cellular Growth and Proliferation	formation	formation of osteoclasts	3.07e-05	CCL2, CD44, CDKN1A, EGR1, IL6, IL18, IL1B, LIF, PTGS2, SOCS3, TNF, TNFRSF1A	12		decreases differentiation of cells (50/138)	ABL1, AHR, BCL6, C1QC, CALR, CBX1, CD74, CD164, CDKN1A, CDO1, CEBPB, CTSB, DLK1, DUSP1, EGR1, EIF4E, FN1, FOS, HSP90AA1, ID1, IL6, IL10, IL1B, INSR, ITGAV, LIF, MEN1, MXD1, MYC, NFKBIA, NME1, PICALM, RBPJ, REST, S100A9, SF3B4, SHH, SMAD3, SMURF1, SOCS3, SOD2, SOX9, SPI1, STAT1, STAT3, TIMP1, TLR2, TLR4, TNF, ZFP36	50
											Cellular Growth and Proliferation	colony formation	colony formation of cells	2.41e-06	ABL1, AKAP12, ANXA1, ATF3, CADM1, CD9, CD44, CDKN1A, CLTC, DLC1, EGR1, EI24, ESR2, FAS, FOS, GRB2, HSPB2, IL6, IL10, IL1B, IL1RN, ITGAV, JUNB, LIF, MEN1, MITF, MXD1, MYC, NPM1 (includes EG:4869), NRAS, PDGFB, PEA15, PHLDA1, PLSCR1, PPP1R9B, PRKAR1A, PTGS2, RAC2, RPS6KA3 (includes EG:6197), SEMA4D, SLC3A2, SOCS2, SOD2, SPI1, TFG, TNF, UBTF, WRN (includes EG:7486)	48		increases differentiation of cells (58/138)	ABL1, AHR, BHLHB2, BTG1, BTG2, CA2, CCL2, CD14, CD74, CD164, CDKN1A, CDO1, CEBPB, CEBPD, DYRK1A, E2F4, EGR1, FABP7, FAM20C, FN1, FOS, HIF1A, HRH1, HSP90AA1, HSPD1, ID1, IL6, IL8, IL10, IL18, IL12B, IL4R, INSR, ITPKB, JUNB, KLF10, LIF, MEF2C, MEN1, MYC, NR4A3, NTF4, PLEKHO1, PRKCB, PTPRC, RGS2, RRAS2, SHH, SOCS2, SOCS3, SOX9, SPI1, TIMP1, TNF, TNFRSF1A, TRAF6, TREM1, XBP1	58
											Cellular Growth and Proliferation	colony formation	colony formation of eukaryotic cells	6.19e-06	ABL1, AKAP12, ANXA1, ATF3, CADM1, CD9, CD44, CDKN1A, CLTC, DLC1, EGR1, EI24, ESR2, FAS, FOS, GRB2, HSPB2, IL6, IL10, IL1B, IL1RN, ITGAV, JUNB, LIF, MEN1, MITF, MYC, NPM1 (includes EG:4869), NRAS, PDGFB, PEA15, PLSCR1, PRKAR1A, PTGS2, RAC2, RPS6KA3 (includes EG:6197), SLC3A2, SOCS2, SOD2, SPI1, TFG, TNF, UBTF, WRN (includes EG:7486)	44		affects apoptosis of cell lines (80/132)	AATF, ABL1, AHR, ATF3, B2M, BCL6, BCL2A1, BECN1, BIRC3, BTG2, CALR, CASP4, CASP7, CASP8, CD44, CDKN1A, CEBPB, CFLAR, CNN2, CTBP1, CTSB, CYCS (includes EG:54205), DDX3X, DUSP1, EGR1, EIF2AK2, FAS, FN1, FOS, GAPDH (includes EG:2597), HIF1A, HMGA1, HMOX1, HNRNPC, HSP90AB1, HSPA5, HSPB2, HSPD1, IER3, IFNAR2, IL6, IL10, IL1B, IMMT, INSR, ITGAV, LIF, MMP7, MYC, NCL, NFKB2, NFKBIA, NME1, NOS2, NPM1 (inc…	80
											Cellular Growth and Proliferation	generation	generation of leukocytes	3.44e-05	C3, CEBPB, IL6, IL10, IL10RA, IL12B, IL15RA, IL1RN, PSMB8, SOCS3, SPI1, TLR4, TNF, TNFRSF1A	14		decreases apoptosis of cell lines (74/132)	AATF, ABL1, AHR, ALS2, ATF3, BCAR1, BCL3, BCL6, BCL2A1, BHLHB2, BIRC3, CASP8, CD44, CD55, CD59, CDKN1A, CFLAR, DNAJB1, DUSP1, EGR1, ELL, FAS, FN1, FTH1, HIF1A, HMGA1, HMOX1, HSPA5, HSPA8, HSPB2, ID1, IER3, IL6, IL8, IL10, IL18, IL15RA, IL1B, ITGAV, KIR3DL1, MEF2C, MMP7, MSN, MTA2, MXD1, MYC, NAPA, NME1, NOS2, NPM1 (includes EG:4869), NRAS, PEA15, PLAC8, PRDX1, PRKCB, PTGS2, RAC1, RNF7, RRAS2, S10…	74
											Cell Death	apoptosis	apoptosis	1.05e-17	A2M, AATF, AATK, ABL1, ACSL4, ADRB2, AHR, AKAP12, ALDH1A3, ALS2, ANXA1, ARG2, ATF3, B2M, B4GALT1, B4GALT5, BCAR1, BCL3, BCL6, BCL2A1, BECN1, BHLHB2, BIRC3, BTG1, BTG2, CALR, CASP4, CASP7, CASP8, CCNB1, CD9, CD14, CD44, CD48, CD53, CD55, CD59, CD69, CD74, CDC2L2, CDKN1A, CEBPB, CEBPD, CFLAR, CNN2, COMP, CREM, CTBP1, CTSB, CX3CL1, CXCL2, CXCR4, CYCS (includes EG:54205), DDX3X, DLC1, DNAJB1, DUSP1, …	215		increases apoptosis of cell lines (65/132)	ABL1, AHR, ATF3, B2M, BCL6, CALR, CASP7, CASP8, CD44, CD48, CD55, CD59, CDKN1A, CEBPD, CFLAR, CYCS (includes EG:54205), DUSP6, EGR1, EGR2, EI24, EIF2AK2, FAS, FOS, HIF1A, ID1, IER3, IL6, IL8, IL10, IL18, IL1B, ITGAV, KLF2, KSR1, LDHA, LEF1, LIF, MEN1, MXD1, MYC, NCL, NFKB2, NFKBIA, NME1, NOS2, PLSCR1, PTGS2, PTPRC, RAC1, RASA1, REST, RIPK1, S100A9, SH3RF1, SMARCE1, SOD2, SOX9, STAT1, STAT3, THBS1…	65
											Cell Death	apoptosis	apoptosis of eukaryotic cells	1.82e-16	A2M, AATF, AATK, ABL1, AHR, ALS2, ANXA1, ATF3, B2M, B4GALT5, BCAR1, BCL3, BCL6, BCL2A1, BECN1, BHLHB2, BIRC3, BTG1, BTG2, CALR, CASP4, CASP7, CASP8, CCNB1, CD9, CD14, CD44, CD48, CD55, CD59, CD69, CDKN1A, CEBPB, CEBPD, CFLAR, CNN2, COMP, CREM, CTBP1, CTSB, CX3CL1, CXCL2, CXCR4, CYCS (includes EG:54205), DDX3X, DNAJB1, DUSP1, DUSP6, EGR1, EGR2, EI24, EIF2AK2, EIF4E, ELK1, ELL, ESR2, FAS, FN1, FOS,…	179		affects cell death of normal cells (92/132)	AATF, ABL1, AHR, ATF3, BCL3, BCL2A1, BECN1, BIRC3, CASP4, CASP7, CASP8, CCNB1, CD9, CD14, CD44, CDKN1A, CEBPB, CFLAR, CREM, CTBP1, CTSB, CXCR4, CYCS (includes EG:54205), DUSP1, E2F4, EGR1, EGR2, EIF2AK2, ELK1, FAS, FGL2, FN1, FOS, GAPDH (includes EG:2597), HIF1A, HMGA1, HMOX1, HSP90AA1, HSP90AB1, HSPA2, IL6, IL8, IL10, IL15RA, IL1B, IL1RN, INSR, ITGAV, JUNB, KLF2, KSR1, LDLR, LIF, MEN1, MYC, NFKB…	92
											Cell Death	apoptosis	apoptosis of normal cells	4.64e-16	A2M, AATF, AATK, ABL1, AHR, ANXA1, ATF3, BCL3, BCL2A1, BIRC3, BTG1, CASP4, CASP7, CASP8, CCNB1, CD9, CD14, CD44, CD59, CD69, CDKN1A, CEBPB, CFLAR, COMP, CREM, CTBP1, CTSB, CX3CL1, CXCL2, CXCR4, CYCS (includes EG:54205), DUSP1, EGR1, EGR2, EIF2AK2, EIF4E, ELK1, FAS, FN1, FOS, FSTL1, GAPDH (includes EG:2597), GLUD1, HERPUD1, HIF1A, HMGA1, HMOX1, HSP90AA1, HSP90AB1, HSPA2, HSPA5, HSPD1, ID1, IER3, I…	118		decreases cell death of normal cells (59/132)	A2M, AATF, ALS2, ATF3, BCL3, BCL2A1, BIRC3, CD44, CD59, CDKN1A, CFLAR, COMP, CX3CL1, CXCL2, DUSP1, DUSP6, EGR2, EIF4E, FAS, FN1, FSTL1, GLUD1, HERPUD1, HMOX1, HSPA5, HSPD1, IER3, IL6, IL8, IL10, IL18, IL1B, IL1RN, IRAK1, KLF2, LIF, MB, MXD1, MYC, NRAS, NTF4, PDIA3, PEA15, PLAU, PTGS2, PTMA, RASA1, RIPK2, SH3RF1, SHH, SOCS3, SOD2, STAT3, TIMP1, TLR4, TNF, TNFRSF1A, TNFRSF6B, TXN	59
											Cell Death	apoptosis	apoptosis of blood cells	1.98e-14	ABL1, ANXA1, BCL3, BCL2A1, BIRC3, CASP4, CASP7, CASP8, CCNB1, CD9, CD14, CD44, CD59, CD69, CDKN1A, CEBPB, CFLAR, CXCL2, CXCR4, EGR1, EIF2AK2, EIF4E, FAS, FN1, FOS, HIF1A, HSP90AB1, IER3, IL6, IL8, IL10, IL18, IL1B, IL1RN, LDLR, MXD1, MYC, NFKB2, NFKBIA, PDIA3, PRKCB, PTPRC, RAC1, RAC2, RIPK1, SHH, SKIL, SMARCC1, SOAT1, SOD2, STAT1, STAT3, THBS1, TLR4, TNF, TNFRSF18, TNFRSF1A, TNFRSF6B, TRAF3, TRE…	61		increases cell death of normal cells (55/132)	AATK, ABL1, ANXA1, ATF3, BTG1, CASP4, CASP8, CD9, CD44, CD59, CD69, CDKN1A, CFLAR, CREM, CX3CL1, CXCR4, CYCS (includes EG:54205), EIF2AK2, FAS, FN1, FOS, HDGF, HPRT1, ID1, IL6, IL8, IL10, IL18, IL1B, KSR1, LIF, MEN1, MYC, NFKBIA, NOS2, PIAS4, PLAUR, PTGS2, PTMA, RAC1, RIPK1, SH3RF1, SMARCC1, SOCS3, STAT3, THBS1, TLR2, TLR4, TNF, TNFRSF1A, TREM1, TRIP10, WRN (includes EG:7486), WTAP, XCL1	55
											Cell Death	apoptosis	apoptosis of leukocytes	2.3e-14	ABL1, ANXA1, BCL3, BCL2A1, BIRC3, CASP4, CASP7, CASP8, CCNB1, CD9, CD14, CD44, CD59, CD69, CDKN1A, CEBPB, CFLAR, CXCL2, CXCR4, EGR1, EIF2AK2, EIF4E, FAS, FN1, FOS, HIF1A, HSP90AB1, IER3, IL6, IL8, IL10, IL18, IL1B, IL1RN, LDLR, MYC, NFKB2, NFKBIA, PDIA3, PRKCB, PTPRC, RAC1, RAC2, RIPK1, SHH, SKIL, SMARCC1, SOAT1, SOD2, STAT1, STAT3, THBS1, TLR4, TNF, TNFRSF18, TNFRSF1A, TNFRSF6B, TREM1, XCL1	59		affects movement of cells (91/131)	ABL1, ADAM15, AFAP1, ANXA1, ARHGEF1, B4GALT1, BCAR1, C3, CAP1, CCL2, CCR1, CCR3, CD9, CD44, CDH5, CDKN1A, CNN1, CNN2, CRKL, CTSB, CX3CL1, CXCL2, CXCL6, CXCR4, ENPP2, ERRFI1, ESR2, FABP7, FAS, FN1, GNAI2, GNAI3, HIF1A, HSP90AA1, HSP90AB1, IL6, IL8, IL10, IL18, IL10RA, IL12B, IL1B, IL8RB, INSR, ITGA9, ITGAV, KLF2, LDLR, MARCKS (includes EG:4082), MMP7, MYC, NCL, NFKB2, NRP2, OLR1, OVOL2, PDGFB, PLA…	91
											Cell Death	apoptosis	apoptosis of tumor cell lines	9.27e-14	ABL1, AHR, ALS2, ATF3, B2M, BCAR1, BCL6, BCL2A1, BECN1, BHLHB2, BIRC3, BTG2, CALR, CASP4, CASP7, CASP8, CD44, CD48, CD55, CD59, CDKN1A, CEBPB, CEBPD, CFLAR, CNN2, CTBP1, CTSB, CYCS (includes EG:54205), DNAJB1, DUSP1, EGR1, EGR2, EIF2AK2, ELL, FAS, FN1, FOS, GAPDH (includes EG:2597), HIF1A, HMGA1, HMOX1, HNRNPC, HSP90AB1, HSPA5, HSPA8, HSPB2, HSPD1, ID1, IER3, IFNAR2, IL6, IL8, IL18, IL15RA, IL1B,…	112		decreases movement of cells (40/131)	ABL1, ADAM15, ADAM19, ADRB2, ANXA1, ASAP1, CADM1, CALCRL, CD44, CDH5, CX3CL1, DDX3X, DLC1, ERRFI1, FN1, GTPBP4, HSPD1, IL8, IL10, IL1B, ITGA9, ITGAV, KLF2, MIA3, MXD1, MYC, NME1, PDGFB, PLAU, SEMA4D, SHH, SOCS3, THBS1, TIMP1, TNF, TNFRSF1A, TNFRSF6B, TXN, VASP, WARS	40
											Cell Death	apoptosis	apoptosis of phagocytes	1.35e-13	ANXA1, BCL2A1, BIRC3, CASP4, CASP8, CD14, CDKN1A, CEBPB, CFLAR, CXCL2, CXCR4, EIF2AK2, FAS, HIF1A, IL6, IL8, IL10, IL18, IL1B, IL1RN, LDLR, NFKBIA, RIPK1, SOAT1, SOD2, STAT3, TLR4, TNF, TNFRSF1A, TREM1	30		increases movement of cells (73/131)	ABL1, AMD1, ANXA1, BCAR1, C3, CCL2, CCL8, CCL20, CCR1, CD44, CD69, CNN2, CRKL, CTTN, CX3CL1, CXCL2, CXCL6, CXCR4, DUSP1, EGR1, ENPP2, FAS, FGF7, FN1, GNG12, GRP, HIF1A, HRH1, HSP90AB1, ID1, IL6, IL8, IL10, IL18, IL12B, IL15RA, IL1B, INSR, IQGAP1, ITGA9, ITGAV, NRAS, NTF4, PARP9, PDGFB, PLAU, PLAUR, PNOC, PRKX, RAC1, RAC2, REST, RRAS2, S100A2, S100A9, S1PR1, SAA3, SDCBP, SELL, SELP, SEMA4D, SMAD3,…	73
											Cell Death	apoptosis	apoptosis of cell lines	9.13e-13	AATF, ABL1, AHR, ALS2, ATF3, B2M, BCAR1, BCL3, BCL6, BCL2A1, BECN1, BHLHB2, BIRC3, BTG2, CALR, CASP4, CASP7, CASP8, CD44, CD48, CD55, CD59, CDKN1A, CEBPB, CEBPD, CFLAR, CNN2, CTBP1, CTSB, CYCS (includes EG:54205), DDX3X, DNAJB1, DUSP1, DUSP6, EGR1, EGR2, EI24, EIF2AK2, ELL, FAS, FN1, FOS, FTH1, GAPDH (includes EG:2597), HIF1A, HMGA1, HMOX1, HNRNPC, HSP90AB1, HSPA5, HSPA8, HSPB2, HSPD1, ID1, IER3,…	132		affects proliferation of normal cells (89/128)	ABL1, AHR, ARID3A, BYSL, CADM1, CALCRL, CASP8, CCR1, CD44, CD48, CD74, CDKN1A, CEBPB, CXCL2, CXCR4, DUSP1, EGR1, EGR2, EIF2AK2, ESR2, FABP7, FAS, FGF7, FN1, FOS, FOSL2, GNL3, HIF1A, HMGA1, HMOX1, HPRT1, HRH1, HSP90B1, HSPD1, ID1, IL6, IL8, IL10, IL18, IL10RA, IL1B, IL8RB, INSR, IRF6, ITGAV, JUNB, KLF2, KSR1, LAMA4, LEF1, LIF, MEN1, MYC, NFKB2, NFKBIA, NOS2, NR4A3, PDGFB, PIK3AP1, PLAU, PLAUR, PRK…	89
											Cell Death	apoptosis	apoptosis of lymphocytes	8.79e-11	ABL1, BCL3, BCL2A1, CASP4, CASP7, CASP8, CCNB1, CD9, CD44, CD59, CDKN1A, CFLAR, CXCR4, EGR1, EIF4E, FAS, FN1, FOS, IER3, IL6, IL10, IL18, IL1B, MYC, NFKB2, NFKBIA, PDIA3, PRKCB, PTPRC, RAC1, RAC2, RIPK1, SHH, SKIL, SMARCC1, STAT1, STAT3, THBS1, TNF, TNFRSF18, TNFRSF1A, TNFRSF6B, XCL1	43		decreases proliferation of normal cells (41/128)	A2M, ADAM15, ADRB2, BTG1, CALR, CCL20, CD9, CD14, CD44, CD74, CDKN1A, EGR2, ESR2, FAS, FGL2, FN1, FOS, GNL3, HMOX1, IL8, IL10, IL18, IL12B, IL1B, IL1RN, JUNB, KSR1, MYC, RNF7, SHH, SMAD3, SNAI2, SOCS3, SOD2, SPI1, THBS1, TNF, TNFRSF18, TNFRSF1A, WTAP, XCL1	41
											Cell Death	apoptosis	apoptosis of macrophages	1.31e-10	BIRC3, CASP4, CASP8, CD14, CDKN1A, CEBPB, CFLAR, EIF2AK2, FAS, HIF1A, IL10, IL18, IL1B, LDLR, NFKBIA, RIPK1, SOAT1, SOD2, STAT3, TLR4, TNF, TNFRSF1A	22		increases proliferation of normal cells (65/128)	ABL1, AHR, B4GALT1, BCL6, BCL2A1, C3, CALCRL, CCL2, CD44, CD59, CDKN1A, CEBPB, CEBPD, CFLAR, CXCL2, EIF4E, FAS, FGF7, FN1, FOSL2, GRB2, HIF1A, HSPA5, HSPD1, ID1, IFNAR2, IL6, IL8, IL10, IL18, IL12B, IL13RA1, IL1B, IL1RN, IL4R, IRAK1, ITGAV, KSR1, LIF, MYC, NME1, PDGFB, PTGS2, PTPRC, RAC2, S1PR1, SEMA4D, SHH, SOD2, SPI1, STAT1, STAT3, TGIF1, THBS1, TLR2, TLR4, TNF, TNFRSF18, TNFRSF6B, TRAF3, TRAF6…	65
											Cell Death	apoptosis	apoptosis of T lymphocytes	2.99e-10	ABL1, BCL3, BCL2A1, CASP7, CASP8, CCNB1, CD9, CD44, CD59, CDKN1A, CFLAR, CXCR4, EGR1, FAS, FN1, FOS, IER3, IL6, IL10, IL18, IL1B, MYC, NFKBIA, PDIA3, PTPRC, RAC1, RAC2, RIPK1, SMARCC1, STAT1, THBS1, TNF, TNFRSF18, TNFRSF1A, TNFRSF6B, XCL1	36		affects growth of eukaryotic cells (78/127)	ABL1, AKAP12, AKIRIN2, ANXA1, ATF3, B2M, BCAR1, BTG2, CD44, CDH5, CDKN1A, CEBPB, CEBPD, CKS1B, CXCR4, DDX3X, DEGS1, DLG5, DUSP1, EGR1, EIF2AK2, ELK1, ESR2, FAS, FOS, FTH1, GRB2, HIF1A, HMGA1, HMOX1, HSPA5, ID1, IL6, IL10, IL18, IL10RA, IL1B, IL8RB, INSR, ITGAV, LCP1, LDHA, LEF1, LIF, MAPRE1, MEN1, MYC, NR4A3, NRAS, NTF4, OSMR, PDGFB, PLAC8, PLAUR, PRKAR1A, PTGS2, RAC1, S100A11, S1PR1, SEMA4D, SH2…	78
											Cell Death	apoptosis	apoptosis of lymphoma cell lines	4.83e-10	ABL1, BCL2A1, BIRC3, CASP4, CASP8, CD48, CD55, CD59, CDKN1A, CFLAR, CNN2, DUSP1, EGR1, EIF2AK2, FAS, HNRNPC, MSN, MXD1, MYC, NCL, NFKB2, NFKBIA, PRKCB, PTPRC, SOX9, STAT3, TNF, TNFRSF1A, TNFRSF6B, XBP1	30		decreases growth of eukaryotic cells (57/127)	AHR, AKAP12, ATF3, BCL6, BTG1, BTG2, CALR, CCL2, CDKN1A, CEBPB, CEBPD, CREM, DDX3X, DLC1, DUSP1, EGR1, EGR2, ERRFI1, FOS, FTH1, GTPBP4, HIF1A, HMGA1, HMOX1, IER3, IL6, IL8, IL10, IL18, IL1B, IL1RN, KLF2, LIF, MYC, NME1, NOS2, NRAS, PDIA3, PLAUR, PLSCR1, PTGS2, RRAD, S100A11, S1PR1, SMAD3, SMARCE1, SOCS2, SOCS3, SOD2, SPI1, STAT3, THBS1, TIMP1, TMEM49, TNF, TNFRSF1A, USP21 (includes EG:27005)	57
											Cell Death	apoptosis	apoptosis of antigen presenting cells	1.1e-09	BIRC3, CASP4, CASP8, CD14, CDKN1A, CEBPB, CFLAR, EIF2AK2, FAS, HIF1A, HSP90AB1, IL10, IL18, IL1B, LDLR, NFKBIA, RIPK1, SOAT1, SOD2, STAT3, TLR4, TNF, TNFRSF1A	23		increases growth of eukaryotic cells (60/127)	ABL1, ACSL5, BCAR1, CD14, CEBPB, CEBPD, CXCL2, E2F4, EIF4E, ELK1, FAS, FGF7, FN1, FOS, GRP, HMGA1, HSPB2, ID1, IL6, IL8, IL10, IL18, IL15RA, IL1B, IL1RN, INSR, ITGAV, JUNB, LIF, MAPRE1, MITF, MMP7, MTA2, MYC, NME1, NPM1 (includes EG:4869), NRAS, PDGFB, PFN1, PLAC8, PLAU, PPP2R1A, PTGS2, PTMA, RAB1A, RAC1, RASGRP4, RRAD, SEMA4D, SFRS2, SHH, SLC3A2, SOCS3, STAT3, TFG, THBS1, TNF, TXN, XBP1, ZNF639	60
											Cell Death	apoptosis	apoptosis of fibrosarcoma cell lines	4.77e-09	BCL2A1, BIRC3, CASP7, CASP8, CDKN1A, CFLAR, CTSB, FAS, HSPA5, IFNAR2, NFKB2, SOD2, STAT1, TNF, TNFRSF1A	15		affects migration of cells (90/127)	ABL1, ADAM15, AFAP1, ANXA1, ARHGEF1, B4GALT1, BCAR1, C3, CAP1, CCL2, CCR1, CCR3, CD9, CD44, CDH5, CDKN1A, CNN2, CRKL, CTSB, CX3CL1, CXCL2, CXCL6, CXCR4, ENPP2, ERRFI1, ESR2, FABP7, FAS, FN1, GNAI2, GNAI3, HIF1A, HSP90AA1, HSP90AB1, IL6, IL8, IL10, IL18, IL10RA, IL12B, IL1B, IL8RB, INSR, ITGA9, ITGAV, KLF2, LDLR, MARCKS (includes EG:4082), MMP7, MYC, NCL, NFKB2, NRP2, OLR1, OVOL2, PDGFB, PLAU, PLA…	90
											Cell Death	apoptosis	apoptosis of leukemia cell lines	7.52e-08	ABL1, B2M, BCL2A1, BECN1, CASP8, CD55, CD59, CDKN1A, CEBPD, CFLAR, CYCS (includes EG:54205), DUSP1, FAS, HMOX1, HSPA8, HSPB2, IL6, IL15RA, KIR3DL1, LIF, MYC, NFKBIA, NPM1 (includes EG:4869), PTPRC, RAC1, S100A9, SOD2, TLR2, TNF, TNFRSF18, TNFRSF1A, TNFRSF6B, TOP1	33		decreases migration of cells (39/127)	ABL1, ADAM15, ADAM19, ADRB2, ANXA1, ASAP1, CALCRL, CD44, CDH5, CX3CL1, DDX3X, DLC1, ERRFI1, FN1, GTPBP4, HSPD1, IL8, IL10, IL1B, ITGA9, ITGAV, KLF2, MIA3, MXD1, MYC, NME1, PDGFB, PLAU, SEMA4D, SHH, SOCS3, THBS1, TIMP1, TNF, TNFRSF1A, TNFRSF6B, TXN, VASP, WARS	39
											Cell Death	apoptosis	apoptosis of liver cells	1.36e-07	AHR, CASP7, CASP8, CDKN1A, CEBPB, CTSB, FAS, IL6, ITGAV, MYC, PTGS2, SOCS3, SOD2, TIMP1, TNF, TNFRSF1A, XBP1	17		increases migration of cells (71/127)	ABL1, ANXA1, BCAR1, C3, CCL2, CCL8, CCL20, CCR1, CD44, CD69, CNN2, CRKL, CTTN, CX3CL1, CXCL2, CXCL6, CXCR4, DUSP1, EGR1, ENPP2, FAS, FGF7, FN1, GNG12, GRP, HIF1A, HRH1, HSP90AB1, ID1, IL6, IL8, IL10, IL18, IL12B, IL15RA, IL1B, INSR, IQGAP1, ITGA9, ITGAV, NTF4, PARP9, PDGFB, PLAU, PLAUR, PNOC, PRKX, RAC1, RAC2, REST, RRAS2, S100A2, S100A9, S1PR1, SAA3, SDCBP, SELL, SELP, SEMA4D, SMAD3, SOD2, STAT3…	71
											Cell Death	apoptosis	apoptosis of epithelial cells	1.49e-07	AATF, BCL2A1, CDKN1A, CEBPB, CFLAR, EIF4E, FAS, FN1, ID1, IL8, IL10, IL18, IL1B, KSR1, MYC, PEA15, PIAS4, PLAU, PLAUR, PTGS2, S1PR1, SOAT1, STAT3, TIMP1, TLR4, TNF, TNFRSF1A	27		affects cell death of tumor cell lines (78/125)	ABL1, AHR, B2M, BCL2A1, BECN1, BIRC3, BTG2, CALR, CASP4, CASP7, CASP8, CD59, CDKN1A, CEBPB, CFLAR, CNN2, CTBP1, CTSB, CYCS (includes EG:54205), DUSP1, EGR1, EIF2AK2, FAS, FN1, FOS, GAPDH (includes EG:2597), HMGA1, HMOX1, HNRNPC, HSP90AB1, HSPA5, HSPB2, HSPD1, IER3, IFNAR2, IL6, IL10, IL1B, IL1RN, IMMT, ITGAV, LEF1, LIF, MMP7, MSN, MYC, NCL, NFKB2, NME1, NOS2, NPM1 (includes EG:4869), PCNA, PEA15,…	78
											Cell Death	apoptosis	apoptosis of parenchymal cells	2.25e-07	AHR, CASP7, CASP8, CDKN1A, CTSB, FAS, HSPA5, IL6, MYC, SOD2, TNF, TNFRSF1A, TXN, XBP1	14		decreases cell death of tumor cell lines (63/125)	ABL1, ALS2, ATF3, BCAR1, BCL2A1, BHLHB2, BIRC3, CASP8, CCL2, CCT2, CCT3, CD44, CD55, CD59, CDKN1A, CFLAR, DNAJB1, DUSP1, EGR1, ELL, FAS, FN1, FTH1, HIF1A, HMGA1, HMOX1, HSPA5, HSPA8, HSPB2, ID1, IL6, IL8, IL18, IL15RA, IL1B, ITGAV, KIR3DL1, MEF2C, MMP7, MSN, MTA2, MYC, NAPA, NFKB2, NME1, NOS2, NPM1 (includes EG:4869), NRAS, PEA15, PPP2R1A, PRKCB, PTGS2, S100A11, SOCS3, SOD2, TNF, TNFRSF18, TNFRSF…	63
											Cell Death	apoptosis	apoptosis of connective tissue cells	3.06e-07	ABL1, ATF3, BIRC3, CASP4, CASP8, CD44, CDKN1A, CEBPB, CFLAR, CTBP1, CYCS (includes EG:54205), DUSP1, EIF2AK2, EIF4E, ELK1, FAS, FN1, IL8, IL10, IL1B, INSR, ITGAV, KLF2, KSR1, MEN1, MYC, NRAS, RAC1, TIMP1, TNF, TNFRSF1A, WRN (includes EG:7486), XRCC6	33		increases cell death of tumor cell lines (58/125)	ABL1, AHR, B2M, BCL6, BTG2, CALR, CASP7, CASP8, CD48, CD55, CD59, CDKN1A, CEBPD, CFLAR, CYCS (includes EG:54205), DUSP1, EGR2, EIF4E, ELK1, FAS, FOS, HIF1A, IER3, IL6, IL8, IL1B, ITGAV, KLF2, KSR1, LIF, MEN1, MXD1, MYC, NCL, NFKB2, NFKBIA, NME1, NOS2, PPP2R1A, PTGS2, PTPRC, RASA1, REST, RIPK1, S100A9, SH3RF1, SMARCE1, SOD2, SOX9, SPI1, STAT1, STAT3, THBS1, TNF, TNFRSF1A, TNFRSF6B, TRAF3, TXN	58
											Cell Death	apoptosis	apoptosis of breast cancer cell lines	1.15e-06	B2M, BCAR1, BIRC3, CASP7, CASP8, CDKN1A, CFLAR, CYCS (includes EG:54205), DUSP1, FAS, FN1, HIF1A, HSPA5, HSPD1, ITGAV, KSR1, NFKBIA, NOS2, PEA15, PTGS2, RAC1, RASA1, SH3RF1, SMARCE1, SOD2, SRPK1, STAT1, THBS1, TNF, TNFRSF1A, VCP, XBP1	32		affects movement of eukaryotic cells (85/121)	ABL1, ADAM15, AFAP1, ANXA1, ARHGEF1, B4GALT1, BCAR1, C3, CCL2, CCR1, CCR3, CD9, CD44, CDH5, CDKN1A, CNN1, CNN2, CRKL, CTSB, CX3CL1, CXCL2, CXCL6, CXCR4, ENPP2, ERRFI1, ESR2, FABP7, FAS, FN1, GNAI2, GNAI3, HIF1A, IL6, IL8, IL10, IL18, IL10RA, IL12B, IL1B, IL8RB, INSR, ITGA9, ITGAV, KLF2, LDLR, MMP7, MYC, NCL, NFKB2, NRP2, OLR1, OVOL2, PDGFB, PLAU, PLAUR, PPAP2B, PRKAR1A, PRKCB, PTGS2, RAC1, RAC2, …	85
											Cell Death	apoptosis	apoptosis of B lymphocytes	2.22e-06	BCL2A1, CASP4, CASP8, CDKN1A, CFLAR, EIF4E, FAS, IL6, IL10, MYC, NFKB2, NFKBIA, PRKCB, PTPRC, SHH, SKIL, TNF	17		decreases movement of eukaryotic cells (32/121)	ADAM15, ADAM19, ADRB2, ANXA1, ASAP1, CADM1, CALCRL, CD44, CX3CL1, DDX3X, ERRFI1, FN1, HSPD1, IL8, IL10, IL1B, ITGA9, ITGAV, KLF2, MXD1, MYC, NME1, PLAU, SEMA4D, THBS1, TIMP1, TNF, TNFRSF1A, TNFRSF6B, TXN, VASP, WARS	32
											Cell Death	apoptosis	apoptosis of cervical cancer cell lines	2.76e-06	ABL1, CASP4, CASP8, CDKN1A, EIF2AK2, FAS, HSPB2, IER3, IL6, IL18, IL1B, IMMT, MSN, MYC, NAPA, NME1, PPP2R2A, PTMA, RAC1, RASA1, RIPK1, TNF, TNFRSF1A, TXN, XRCC6	25		increases movement of eukaryotic cells (68/121)	ABL1, AMD1, ANXA1, BCAR1, C3, CCL2, CCL8, CCL20, CCR1, CD44, CD69, CNN2, CRKL, CTTN, CX3CL1, CXCL2, CXCL6, CXCR4, DUSP1, EGR1, ENPP2, FGF7, FN1, GNG12, GRP, HIF1A, HRH1, HSP90AB1, ID1, IL6, IL8, IL10, IL18, IL12B, IL15RA, IL1B, ITGA9, ITGAV, NRAS, NTF4, PARP9, PDGFB, PLAU, PLAUR, PNOC, PRKX, RAC1, RAC2, REST, S100A2, S100A9, S1PR1, SAA3, SDCBP, SELL, SELP, SEMA4D, SOD2, STAT3, THBS1, TLR4, TNC, T…	68
											Cell Death	apoptosis	apoptosis of fibroblasts	2.81e-06	ABL1, ATF3, BIRC3, CASP4, CASP8, CDKN1A, CFLAR, CTBP1, CYCS (includes EG:54205), DUSP1, EIF2AK2, EIF4E, FAS, FN1, IL10, INSR, KLF2, KSR1, MEN1, MYC, NRAS, RAC1, TNF, TNFRSF1A, WRN (includes EG:7486), XRCC6	26		affects apoptosis of normal cells (79/118)	AATF, ABL1, AHR, ATF3, BCL2A1, BIRC3, CASP4, CASP7, CASP8, CCNB1, CD9, CD14, CD44, CDKN1A, CEBPB, CFLAR, CREM, CTBP1, CTSB, CXCR4, CYCS (includes EG:54205), DUSP1, EGR1, EGR2, EIF2AK2, ELK1, FAS, FN1, FOS, GAPDH (includes EG:2597), HIF1A, HMGA1, HSP90AA1, HSP90AB1, HSPA2, IL6, IL8, IL10, IL1B, INSR, ITGAV, KSR1, LDLR, LIF, MEN1, MYC, NFKB2, NFKBIA, NOS2, NRAS, NTF4, OLR1, PLAU, PLAUR, PPP1R9B, PR…	79
											Cell Death	apoptosis	apoptosis of hepatocytes	4.58e-06	AHR, CASP7, CASP8, CDKN1A, CTSB, FAS, IL6, MYC, SOD2, TNF, TNFRSF1A, XBP1	12		decreases apoptosis of normal cells (52/118)	A2M, AATF, ATF3, BCL3, BCL2A1, BIRC3, CD44, CD59, CDKN1A, CFLAR, COMP, CX3CL1, CXCL2, DUSP1, EIF4E, FAS, FN1, FSTL1, GLUD1, HERPUD1, HMOX1, HSPA5, HSPD1, IER3, IL6, IL8, IL10, IL18, IL1B, IL1RN, IRAK1, KLF2, LIF, MB, MXD1, MYC, NRAS, PDIA3, PEA15, PLAU, PTGS2, RASA1, SH3RF1, SHH, SOCS3, SOD2, TIMP1, TLR4, TNF, TNFRSF1A, TNFRSF6B, TXN	52
											Cell Death	apoptosis	apoptosis of lymphoblastoid cell lines	4.84e-06	CDKN1A, FAS, IL6, MYC, NFKBIA, NPM1 (includes EG:4869), PCNA, SOD2, TNF	9		increases apoptosis of normal cells (46/118)	AATK, ABL1, ANXA1, ATF3, BTG1, CASP4, CASP8, CD9, CD44, CD59, CD69, CFLAR, CREM, CXCR4, CYCS (includes EG:54205), EIF2AK2, FAS, FN1, ID1, IL6, IL8, IL10, IL18, IL1B, KSR1, LIF, MEN1, MYC, NFKBIA, NOS2, PIAS4, PLAUR, PTGS2, PTMA, RAC1, RIPK1, SMARCC1, SOCS3, STAT3, TLR2, TNF, TNFRSF1A, TREM1, WRN (includes EG:7486), WTAP, XCL1	46
											Cell Death	apoptosis	apoptosis of epithelial cell lines	8.88e-06	ATF3, BCL6, BCL2A1, BIRC3, CASP8, CD44, CEBPD, CFLAR, CYCS (includes EG:54205), FAS, HSPA5, HSPD1, IER3, INSR, ITGAV, MYC, NOS2, NRAS, PEA15, RIPK1, RRAS2, TNF, TNFRSF1A, TXNDC1, XRCC6	25		affects migration of eukaryotic cells (84/117)	ABL1, ADAM15, AFAP1, ANXA1, ARHGEF1, B4GALT1, BCAR1, C3, CCL2, CCR1, CCR3, CD9, CD44, CDH5, CDKN1A, CNN2, CRKL, CTSB, CX3CL1, CXCL2, CXCL6, CXCR4, ENPP2, ERRFI1, ESR2, FABP7, FAS, FN1, GNAI2, GNAI3, HIF1A, IL6, IL8, IL10, IL18, IL10RA, IL12B, IL1B, IL8RB, INSR, ITGA9, ITGAV, KLF2, LDLR, MMP7, MYC, NCL, NFKB2, NRP2, OLR1, OVOL2, PDGFB, PLAU, PLAUR, PPAP2B, PRKAR1A, PRKCB, PTGS2, RAC1, RAC2, S100A2…	84
											Cell Death	apoptosis	apoptosis of lymph node cells	1.48e-05	FAS, HSPA5, MYC, SHH, TNF, TXN	6		decreases migration of eukaryotic cells (31/117)	ADAM15, ADAM19, ADRB2, ANXA1, ASAP1, CALCRL, CD44, CX3CL1, DDX3X, ERRFI1, FN1, HSPD1, IL8, IL10, IL1B, ITGA9, ITGAV, KLF2, MXD1, MYC, NME1, PLAU, SEMA4D, THBS1, TIMP1, TNF, TNFRSF1A, TNFRSF6B, TXN, VASP, WARS	31
											Cell Death	apoptosis	apoptosis of neutrophils	2.22e-05	ANXA1, BCL2A1, CXCL2, CXCR4, FAS, IL6, IL8, IL1B, IL1RN, TNF, TREM1	11		increases migration of eukaryotic cells (66/117)	ABL1, ANXA1, BCAR1, C3, CCL2, CCL8, CCL20, CCR1, CD44, CD69, CNN2, CRKL, CTTN, CX3CL1, CXCL2, CXCL6, CXCR4, DUSP1, EGR1, ENPP2, FGF7, FN1, GNG12, GRP, HIF1A, HRH1, HSP90AB1, ID1, IL6, IL8, IL10, IL18, IL12B, IL15RA, IL1B, ITGA9, ITGAV, NTF4, PARP9, PDGFB, PLAU, PLAUR, PNOC, PRKX, RAC1, RAC2, REST, S100A2, S100A9, S1PR1, SAA3, SDCBP, SELL, SELP, SEMA4D, SOD2, STAT3, THBS1, TLR4, TNC, TNF, TNFRSF6B…	66
											Cell Death	apoptosis	apoptosis of fibroblast cell lines	2.69e-05	ABL1, AHR, ATF3, BCL6, BCL2A1, CASP8, CDKN1A, CEBPB, DDX3X, EGR1, EIF2AK2, FAS, FN1, FTH1, HIF1A, HSPD1, ID1, IER3, INSR, LDHA, LEF1, MXD1, MYC, NFKB2, NRAS, PLAC8, RAC1, SERPINB4, STAT1, TNF, TNFRSF1A	31		affects proliferation of cell lines (70/116)	AATF, AFAP1, AHR, AMD1, BCL6, BTG2, CASP8, CCL2, CD9, CD44, CDKN1A, CEBPB, CKS1B, CLTC, CNN2, COMP, CTBP1, CTSB, DDX21, EGR1, ESR2, FN1, FOS, GRB2, HIF1A, HMGA1, HMOX1, ID1, IL6, IL8, IL10RA, IL13RA1, IMMT, INSR, ITGAV, JUNB, KLF2, KSR1, LDHA, LEF1, LIF, MEN1, MYC, NCL, NOS2, NPM1 (includes EG:4869), NRAS, NRP2, PCNA, PDGFB, PLAUR, PRKCB, PTGS2, PTMA, PTPRC, RAC1, RASGRP4, RIPK1, RPS6KA3 (include…	70
											Cell Death	apoptosis	apoptosis of dermal fibroblasts	3.41e-05	CFLAR, FAS, FN1, IL10, TNF	5		decreases proliferation of cell lines (44/116)	AATF, ANXA1, ARIH2, ATP6V0A2, BTG1, BTG2, CD44, CDKN1A, CEBPB, CNN1, CTSB, DLC1, EGR2, EIF2AK2, ESR2, HMOX1, IL6, IL8, IL13RA1, IL15RA, JUNB, KLF2, KLF10, LIF, MEG3 (includes EG:55384), MEN1, MXD1, MYC, NCL, NFKBIA, NTF4, PEA15, PLSCR1, PTGS2, PTX3, S100A9, S1PR1, SOCS3, SOD2, SOX9, STAT3, TFDP1, THBS1, TNF	44
											Cell Death	apoptosis	apoptosis of lymphoid cells	3.41e-05	FAS, HSPA5, MYC, TNF, TXN	5		increases proliferation of cell lines (46/116)	A2M, ABL1, AHR, BCAR1, CCL20, CDKN1A, CEBPB, COMP, CXCR4, EBNA1BP2, ESR2, FGF7, FN1, GRP, HDGF, ID1, IL6, IL8, IL10, IL13RA1, IL15RA, IL1B, LIF, MAPK6, MYC, NRAS, PDGFB, PLAC8, PLAU, PLAUR, PLEKHO1, PTGS2, PTMA, RELB, RIPK2, SHFM1, SHH, SOCS2, SOCS3, SOD2, STAT3, TFPI2, TNF, TNFRSF6B, WDR12, XRCC6	46
											Cell Death	cell death	cell death	1.24e-16	A2M, AATF, AATK, ABL1, ACSL4, ADRB2, AHR, AKAP12, ALDH1A3, ALS2, ANTXR2, ANXA1, APEX1, ARG2, ATF3, B2M, B4GALT1, B4GALT5, BCAR1, BCL3, BCL6, BCL2A1, BECN1, BHLHB2, BIRC3, BTG1, BTG2, CALR, CASP4, CASP7, CASP8, CBS, CCL2, CCNB1, CCT2, CCT3, CD9, CD14, CD44, CD48, CD53, CD55, CD59, CD69, CD74, CDC2L2, CDK5RAP3 (includes EG:80279), CDKN1A, CEBPB, CEBPD, CFLAR, CNN2, COMP, CREM, CTBP1, CTSB, CX3CL1, …	237		affects development of cells (85/114)	A2M, ADAR, AHR, B2M, B4GALT1, BASP1, BCAR1, BCL6, CADM1, CAP1, CCR3, CD9, CD44, CD69, CD74, CHD4, CNN2, CRKL, CTSB, CXCL2, CXCR4, DENND2D, DLC1, E2F4, EGR1, EGR2, EIF4E, FN1, FOS, HIF1A, HSP90AA1, HSPA2, IL6, IL8, IL10, IL12B, IL15RA, IL1B, IL1RN, IL4R, IL8RB, INSR, IRAK1, IRF6, ITGAV, ITPKB, KLF2, LEF1, LIF, MEN1, MITF, NFKB2, NOS2, NRP2, ODF2, PDGFB, PDPN, PGM3, PICALM, PLAUR, PLEKHO1, PTPRC, R…	85
											Cell Death	cell death	cell death of normal cells	9.68e-15	A2M, AATF, AATK, ABL1, AHR, ALS2, ANXA1, ATF3, BCL3, BCL2A1, BECN1, BIRC3, BTG1, CASP4, CASP7, CASP8, CCNB1, CD9, CD14, CD44, CD59, CD69, CDKN1A, CEBPB, CFLAR, COMP, CREM, CTBP1, CTSB, CX3CL1, CXCL2, CXCR4, CYCS (includes EG:54205), DUSP1, DUSP6, E2F4, EGR1, EGR2, EIF2AK2, EIF4E, ELK1, FAS, FGL2, FN1, FOS, FSTL1, GAPDH (includes EG:2597), GLUD1, HDGF, HERPUD1, HIF1A, HMGA1, HMOX1, HPRT1, HSP90AA1…	132		decreases development of cells (23/114)	ARHGEF1, ASAP1, CADM1, CDC42SE1, DUSP1, EGR1, FN1, ID1, IL6, IL1RN, ITGA9, ITGAV, LIF, NFKBIA, RAC1, RBPJ, RRAD, SOD2, SPI1, TNC, TNF, TNFRSF1A, ZYX	23
											Cell Death	cell death	cell death of eukaryotic cells	4.61e-14	A2M, AATF, AATK, ABL1, AHR, ALS2, ANTXR2, ANXA1, ATF3, B2M, B4GALT5, BCAR1, BCL3, BCL6, BCL2A1, BECN1, BHLHB2, BIRC3, BTG1, BTG2, CALR, CASP4, CASP7, CASP8, CCL2, CCNB1, CCT2, CCT3, CD9, CD14, CD44, CD48, CD55, CD59, CD69, CDKN1A, CEBPB, CEBPD, CFLAR, CNN2, COMP, CREM, CTBP1, CTSB, CX3CL1, CXCL2, CXCR4, CYCS (includes EG:54205), DDX3X, DNAJB1, DUSP1, DUSP6, E2F4, EGR1, EGR2, EI24, EIF2AK2, EIF4E,…	196		increases development of cells (47/114)	BASP1, BCAR1, CCL2, CCL8, CD44, CDC42SE1, CDC42SE2, COMP, CRKL, CTTN, CX3CL1, EGR1, EGR2, FAS, FN1, FOS, GNG12, IL6, IL8, IL18, IL1B, INSR, IRAK1, ITGAV, KSR1, LIF, MARCKS (includes EG:4082), MYC, NFKBIA, NOS2, NRAS, PFN1, PLAU, PLAUR, RAC1, RASA1, RRAD, SEMA4D, SMAD3, SNAI2, SPI1, TGFBI, THBS1, TNC, TNF, TRAF6, VCAM1	47
											Cell Death	cell death	cell death of tumor cell lines	1.05e-13	ABL1, AHR, ALS2, ATF3, B2M, BCAR1, BCL6, BCL2A1, BECN1, BHLHB2, BIRC3, BTG2, CALR, CASP4, CASP7, CASP8, CCL2, CCT2, CCT3, CD44, CD48, CD55, CD59, CDKN1A, CEBPB, CEBPD, CFLAR, CNN2, CTBP1, CTSB, CYCS (includes EG:54205), DNAJB1, DUSP1, EGR1, EGR2, EIF2AK2, EIF4E, ELK1, ELL, FAS, FN1, FOS, FTH1, GAPDH (includes EG:2597), HIF1A, HMGA1, HMOX1, HNRNPC, HSP90AB1, HSPA5, HSPA8, HSPB2, HSPD1, ID1, IER3, …	125		affects quantity of cells (94/113)	ABL1, AHR, ANXA1, B2M, BCL6, BCL2A1, C3, CADM1, CASP8, CBS, CCL2, CD44, CD59, CD69, CDKN1A, CEBPB, CFLAR, CNN1, CNN2, CTSB, CX3CL1, CXCR4, DYRK1A, E2F4, EGR1, EGR2, ESR2, FAS, FGF7, FN1, FOS, FOSL2, GNAI2, HIF1A, HSP90B1, IL6, IL8, IL10, IL10RA, IL12B, IL15RA, IL1B, IL8RB, JUNB, KLF2, LDLR, LEF1, LIF, MEN1, MMP7, MTHFD2 (includes EG:10797), MYC, NFKB2, NFKBIA, NOS2, NRAS, NRP2, NTF4, PDGFB, PIK3A…	94
											Cell Death	cell death	cell death of blood cells	2.23e-13	ABL1, ANXA1, BCL3, BCL2A1, BIRC3, CASP4, CASP7, CASP8, CCNB1, CD9, CD14, CD44, CD59, CD69, CDKN1A, CEBPB, CFLAR, CXCL2, CXCR4, EGR1, EIF2AK2, EIF4E, FAS, FN1, FOS, GAPDH (includes EG:2597), HIF1A, HSP90AB1, IER3, IL6, IL8, IL10, IL18, IL15RA, IL1B, IL1RN, LDLR, MXD1, MYC, NFKB2, NFKBIA, PDIA3, PRKCB, PTPRC, RAC1, RAC2, RIPK1, SHH, SKIL, SMARCC1, SOAT1, SOD2, STAT1, STAT3, THBS1, TLR2, TLR4, TNF, …	64		decreases quantity of cells (25/113)	ABL1, BHLHB2, CD9, CDKN1A, CXCR4, EGR1, ELL, HSPD1, ID1, IL6, IL10, IL18, IL18BP, IL1B, IL1RN, JUNB, LIF, MXD1, MYC, NFKBIA, PTGS2, S100A9, SMAD3, THBS1, TNF	25
											Cell Death	cell death	cell death of leukocytes	2.25e-13	ABL1, ANXA1, BCL3, BCL2A1, BIRC3, CASP4, CASP7, CASP8, CCNB1, CD9, CD14, CD44, CD59, CD69, CDKN1A, CEBPB, CFLAR, CXCL2, CXCR4, EGR1, EIF2AK2, EIF4E, FAS, FN1, FOS, GAPDH (includes EG:2597), HIF1A, HSP90AB1, IER3, IL6, IL8, IL10, IL18, IL15RA, IL1B, IL1RN, LDLR, MYC, NFKB2, NFKBIA, PDIA3, PRKCB, PTPRC, RAC1, RAC2, RIPK1, SHH, SKIL, SMARCC1, SOAT1, SOD2, STAT1, STAT3, THBS1, TLR2, TLR4, TNF, TNFRSF…	62		increases quantity of cells (39/113)	ABL1, BCL6, BCL2A1, C3, CCL2, CD9, CDK5RAP3 (includes EG:80279), CDKN1A, CXCL2, CXCR4, EGR1, ELL, ERRFI1, FGF7, FN1, FOS, HDGF, HMOX1, HSP90B1, IL6, IL8, IL10, IL18, IL12B, IL1B, IL1RN, IL4R, LIF, MYC, NPM1 (includes EG:4869), NRAS, NTF4, PREP, PSMB5, PTGS2, S100A9, SHH, TNF, TNFRSF1A	39
											Cell Death	cell death	cell death of phagocytes	3.99e-13	ANXA1, BCL2A1, BIRC3, CASP4, CASP8, CD14, CDKN1A, CEBPB, CFLAR, CXCL2, CXCR4, EIF2AK2, FAS, HIF1A, IL6, IL8, IL10, IL18, IL1B, IL1RN, LDLR, NFKBIA, RIPK1, SOAT1, SOD2, STAT3, TLR2, TLR4, TNF, TNFRSF1A, TREM1	31		affects apoptosis of tumor cell lines (68/112)	ABL1, AHR, B2M, BCL2A1, BECN1, BIRC3, BTG2, CALR, CASP4, CASP7, CASP8, CDKN1A, CEBPB, CFLAR, CNN2, CTBP1, CTSB, CYCS (includes EG:54205), DUSP1, EGR1, EIF2AK2, FAS, FN1, FOS, GAPDH (includes EG:2597), HMGA1, HMOX1, HNRNPC, HSP90AB1, HSPA5, HSPB2, HSPD1, IER3, IFNAR2, IL6, IL1B, IMMT, ITGAV, LIF, MMP7, MYC, NCL, NFKB2, NME1, NOS2, NPM1 (includes EG:4869), PCNA, PEA15, PPP2R1A, PPP2R2A, PRKAR1A, PT…	68
											Cell Death	cell death	cell death of lymphoma cell lines	6.23e-12	ABL1, BCL2A1, BIRC3, BTG2, CASP4, CASP8, CD48, CD55, CD59, CDKN1A, CFLAR, CNN2, DUSP1, EGR1, EIF2AK2, FAS, HNRNPC, IL10, LEF1, MSN, MXD1, MYC, NCL, NFKB2, NFKBIA, PRKCB, PTPRC, SOD2, SOX9, STAT3, TNF, TNFRSF1A, TNFRSF6B, TRAF3, XBP1	35		decreases apoptosis of tumor cell lines (55/112)	ABL1, ALS2, ATF3, BCAR1, BCL2A1, BHLHB2, BIRC3, CASP8, CD44, CD55, CD59, CDKN1A, CFLAR, DNAJB1, DUSP1, EGR1, ELL, FAS, FN1, HIF1A, HMGA1, HMOX1, HSPA5, HSPA8, HSPB2, ID1, IL6, IL18, IL15RA, IL1B, ITGAV, KIR3DL1, MEF2C, MMP7, MSN, MTA2, MYC, NAPA, NME1, NOS2, NPM1 (includes EG:4869), NRAS, PEA15, PRKCB, PTGS2, S100A11, SOCS3, SOD2, TNF, TNFRSF18, TNFRSF1A, TNFRSF6B, TXN, XBP1, XRCC6	55
											Cell Death	cell death	cell death of cell lines	1.18e-11	AATF, ABL1, AHR, ALS2, ANTXR2, ATF3, B2M, BCAR1, BCL3, BCL6, BCL2A1, BECN1, BHLHB2, BIRC3, BTG2, CALR, CASP4, CASP7, CASP8, CCL2, CCT2, CCT3, CD44, CD48, CD55, CD59, CDKN1A, CEBPB, CEBPD, CFLAR, CNN2, CTBP1, CTSB, CYCS (includes EG:54205), DDX3X, DNAJB1, DUSP1, DUSP6, EGR1, EGR2, EI24, EIF2AK2, EIF4E, ELK1, ELL, FAS, FN1, FOS, FTH1, GAPDH (includes EG:2597), HIF1A, HMGA1, HMOX1, HNRNPC, HSP90AB1,…	145		increases apoptosis of tumor cell lines (50/112)	ABL1, AHR, B2M, BCL6, CALR, CASP7, CASP8, CD48, CD55, CD59, CDKN1A, CEBPD, CFLAR, CYCS (includes EG:54205), EGR2, FAS, FOS, HIF1A, IER3, IL6, IL8, IL1B, ITGAV, KLF2, KSR1, LIF, MEN1, MXD1, MYC, NCL, NFKB2, NFKBIA, NME1, PTGS2, PTPRC, RASA1, REST, RIPK1, S100A9, SH3RF1, SMARCE1, SOD2, SOX9, STAT1, STAT3, THBS1, TNF, TNFRSF1A, TNFRSF6B, TXN	50
											Cell Death	cell death	cell death of macrophages	3.13e-10	BIRC3, CASP4, CASP8, CD14, CDKN1A, CEBPB, CFLAR, EIF2AK2, FAS, HIF1A, IL10, IL18, IL1B, LDLR, NFKBIA, RIPK1, SOAT1, SOD2, STAT3, TLR2, TLR4, TNF, TNFRSF1A	23		affects cell division process of cells (101/112)	AATF, ABL1, AHR, AKAP12, ATF3, BCL6, BCL2A1, BHLHB2, BTG2, BUB3, CALR, CAMKK1, CCNB1, CD44, CDC2L2, CDC5L, CDK5RAP3 (includes EG:80279), CDKN1A, CEBPB, CEBPD, CKS1B, CREM, DBI, DDX3X, DEGS1, DUSP1, E2F4, EGR1, EIF2AK2, ERRFI1, FGF7, FN1, FOS, FOSL2, GNAI1, GNAI2, GNAI3, GNL3, GRB2, GSPT1, HIF1A, HMGA1, HSP90AA1, HSPA2, ID1, IER3, IL6, IL8, IL10, IL12B, IL1B, IL4R, INSR, ITGAV, JUNB, LEF1, LIF, ME…	101
											Cell Death	cell death	cell death of lymphocytes	1.14e-09	ABL1, BCL3, BCL2A1, CASP4, CASP7, CASP8, CCNB1, CD9, CD44, CD59, CDKN1A, CFLAR, CXCR4, EGR1, EIF4E, FAS, FN1, FOS, GAPDH (includes EG:2597), IER3, IL6, IL10, IL18, IL15RA, IL1B, MYC, NFKB2, NFKBIA, PDIA3, PRKCB, PTPRC, RAC1, RAC2, RIPK1, SHH, SKIL, SMARCC1, STAT1, STAT3, THBS1, TNF, TNFRSF18, TNFRSF1A, TNFRSF6B, XCL1	45		decreases cell division process of cells (27/112)	AHR, ATF3, BCL3, BCL6, BHLHB2, CCNB1, CDKN1A, DUSP1, E2F4, EIF4E, ESR2, GNL3, HIF1A, HMOX1, ID1, IL6, IL1B, LIF, MXD1, MYC, PLAC8, SMAD3, SOX9, SPI1, THBS1, TNF, WRN (includes EG:7486)	27
											Cell Death	cell death	cell death of liver cells	2.22e-09	AHR, CASP7, CASP8, CDKN1A, CEBPB, CTSB, FAS, FGL2, FOS, HMOX1, IL6, ITGAV, MYC, NOS2, PTGS2, SOCS3, SOD2, TIMP1, TLR4, TNF, TNFRSF1A, TNFRSF6B, XBP1	23		increases cell division process of cells (34/112)	A2M, ABL1, ATF3, CDKN1A, CEBPB, CEBPD, E2F4, EGR1, EIF4E, FAS, FGF7, FN1, FOS, GNAI3, GRB2, GRP, HMGA1, ID1, IER3, IL6, IL1B, INSR, ITGAV, MAP3K8, MXD1, MYC, NPM1 (includes EG:4869), PCNA, RRAD, SHH, SOX9, TFDP1, TNF, TXNL4B	34
											Cell Death	cell death	cell death of T lymphocytes	2.33e-09	ABL1, BCL3, BCL2A1, CASP7, CASP8, CCNB1, CD9, CD44, CD59, CDKN1A, CFLAR, CXCR4, EGR1, FAS, FN1, FOS, GAPDH (includes EG:2597), IER3, IL6, IL10, IL18, IL15RA, IL1B, MYC, NFKBIA, PDIA3, PTPRC, RAC1, RAC2, RIPK1, SMARCC1, STAT1, THBS1, TNF, TNFRSF18, TNFRSF1A, TNFRSF6B, XCL1	38		affects growth of cell lines (56/104)	ABL1, AKAP12, AKIRIN2, ANXA1, BCAR1, BTG2, CD44, CDKN1A, CEBPB, CEBPD, CKS1B, CXCR4, DDX3X, DEGS1, DLG5, EGR1, EIF2AK2, ESR2, FOS, FTH1, GRB2, HIF1A, HMGA1, HMOX1, HSPA5, ID1, IL6, IL10, IL1B, IL8RB, INSR, ITGAV, LCP1, LEF1, LIF, MAPRE1, MYC, NRAS, PLAC8, PLAUR, PRKAR1A, PTGS2, RAC1, S1PR1, SEMA4D, SKIL, SLC3A2, SOCS3, SPI1, STAT1, STAT3, TNF, TNFRSF1A, TOP1, TXN, ZNF639	56
											Cell Death	cell death	cell death of antigen presenting cells	2.43e-09	BIRC3, CASP4, CASP8, CD14, CDKN1A, CEBPB, CFLAR, EIF2AK2, FAS, HIF1A, HSP90AB1, IL10, IL18, IL1B, LDLR, NFKBIA, RIPK1, SOAT1, SOD2, STAT3, TLR2, TLR4, TNF, TNFRSF1A	24		decreases growth of cell lines (47/104)	AHR, AKAP12, ATF3, BCL6, BTG2, CALR, CDKN1A, CEBPB, CEBPD, CREM, DDX3X, DLC1, EGR1, EGR2, ERRFI1, FOS, FTH1, GTPBP4, HMGA1, HMOX1, IER3, IL6, IL10, IL18, IL1B, IL1RN, KLF2, LIF, MYC, NME1, NOS2, NRAS, PDIA3, PLAUR, PLSCR1, PTGS2, RRAD, S1PR1, SMARCE1, SOCS2, SOCS3, SOD2, THBS1, TMEM49, TNF, TNFRSF1A, USP21 (includes EG:27005)	47
											Cell Death	cell death	cell death of parenchymal cells	4.39e-09	AHR, CASP7, CASP8, CDKN1A, CTSB, FAS, FGL2, FOS, HMOX1, HSPA5, IL6, MYC, NOS2, SOD2, TNF, TNFRSF1A, TNFRSF6B, TXN, XBP1	19		increases growth of cell lines (49/104)	ABL1, ACSL5, BCAR1, CEBPB, CXCL2, E2F4, EIF4E, ELK1, FGF7, FN1, FOS, GRP, HMGA1, HSPB2, ID1, IL6, IL8, IL18, IL1B, INSR, JUNB, LIF, MAPRE1, MITF, MMP7, MTA2, MYC, NME1, NPM1 (includes EG:4869), NRAS, PDGFB, PFN1, PLAC8, PLAU, PPP2R1A, PTGS2, PTMA, RAC1, RASGRP4, RRAD, SFRS2, SHH, SLC3A2, SOCS3, STAT3, TNF, TXN, XBP1, ZNF639	49
											Cell Death	cell death	cell death of leukemia cell lines	7.28e-09	ABL1, B2M, BCL2A1, BECN1, CASP8, CD55, CD59, CDKN1A, CEBPD, CFLAR, CTSB, CYCS (includes EG:54205), DUSP1, FAS, FTH1, HMOX1, HSPA8, HSPB2, IL6, IL15RA, KIR3DL1, LIF, MSN, MYC, NFKBIA, NPM1 (includes EG:4869), PTPRC, RAC1, RIPK1, S100A9, SOD2, THBS1, TLR2, TNF, TNFRSF18, TNFRSF1A, TNFRSF6B, TOP1	38		affects cell movement of cells (79/103)	ABL1, ACTG1, ACTR3, ALOX5AP, ANXA1, ARPC5, B4GALT1, BCAR1, C3, CAPZA1, CAPZA2, CCL2, CCL8, CCR1, CCR3, CD9, CD14, CD44, CD48, CD55, CD59, CTSB, CX3CL1, CXCL2, CXCR4, DNAJA1, DUSP1, ENPP2, FAS, FGL2, FN1, FOS, FOSL2, GNAI2, GNAI3, HRH1, IL6, IL8, IL10, IL18, IL12B, IL1B, IL8RB, IQGAP1, ITGAV, LCP1, LDLR, LIF, MSN, NFKB2, NOS2, NRP2, PDPN, PLAU, PLAUR, PRKCB, PTGS2, RAC1, RAC2, S100A9, S1PR1, SAA3,…	79
											Cell Death	cell death	cell death of fibrosarcoma cell lines	9.82e-09	BCL2A1, BIRC3, CASP7, CASP8, CDKN1A, CFLAR, CTSB, FAS, HSPA5, IFNAR2, NFKB2, RIPK1, SOD2, STAT1, TNF, TNFRSF1A	16		decreases cell movement of cells (28/103)	ABL1, ANXA1, CCR1, CD9, CD69, CX3CL1, CXCR4, DLC1, DUSP1, ESR2, FN1, HSPD1, IL6, IL8, IL10, IL18BP, IL1B, IL1RN, ITGAV, MYC, NME1, SELP, SOCS3, THBS1, TLR4, TNF, TNFRSF6B, TXN	28
											Cell Death	cell death	cell death of hepatocytes	4.9e-08	AHR, CASP7, CASP8, CDKN1A, CTSB, FAS, FGL2, FOS, HMOX1, IL6, MYC, NOS2, SOD2, TNF, TNFRSF1A, TNFRSF6B, XBP1	17		increases cell movement of cells (53/103)	ABL1, ANXA1, C3, CALR, CCL2, CCL8, CCL20, CCR1, CD9, CD44, CRKL, CTTN, CX3CL1, CXCL2, CXCL6, CXCR4, ENPP2, FN1, FOS, HRH1, ID1, IL6, IL8, IL10, IL18, IL12B, IL1B, IL4R, IL8RB, LIF, NFKBIA, NTF4, PDGFB, PLAU, PLAUR, PNOC, PTGS2, RAC1, RAC2, S100A9, S1PR1, SELL, SELP, SEMA4D, SH2B1, SMAD3, SOCS2, THBS1, TLR4, TNF, TXN, XCL1, YARS	53
											Cell Death	cell death	cell death of connective tissue cells	1.85e-07	ABL1, ATF3, BECN1, BIRC3, CASP4, CASP7, CASP8, CD44, CDKN1A, CEBPB, CFLAR, CTBP1, CYCS (includes EG:54205), DUSP1, EGR1, EIF2AK2, EIF4E, ELK1, FAS, FN1, HMOX1, IL8, IL10, IL1B, INSR, ITGAV, KLF2, KSR1, MEN1, MYC, NRAS, RAC1, TIMP1, TNF, TNFRSF1A, TRAF6, WRN (includes EG:7486), XRCC6	38		affects death of animal (95/100)	ABL1, ADAM19, ADAR, ADRB2, AHR, B2M, BCL2A1, BECN1, BUB3, C3, CALCRL, CASP8, CBS, CCR1, CD14, CD44, CDH5, CDKN1A, CEBPB, CEBPD, CFLAR, CKS1B, CTSB, CXCL2, CXCR4, DGAT2, DUSP1, DYRK1A, E2F4, EGR2, ENPP2, ESR2, F13A1, FAS, FBL, GNAI2, HIF1A, HMOX1, HNRNPC, HRH1, HSP90AB1, IL6, IL10, IL12B, IL1B, IL1RN, IL8RB, INSR, ITGAV, KLF2, LDB3, LDLR, MAP3K8, MARCKSL1, MEF2C, MEN1, MTHFD2 (includes EG:10797), …	95
											Cell Death	cell death	cell death of neurons	2.34e-07	A2M, AATK, ALS2, ATF3, CASP7, CASP8, CDKN1A, CFLAR, CREM, CTSB, CX3CL1, CYCS (includes EG:54205), DUSP6, E2F4, FAS, FN1, FOS, GAPDH (includes EG:2597), GLUD1, HDGF, HERPUD1, HIF1A, HPRT1, HSPA5, IL8, IL1B, IL1RN, INSR, JUNB, KSR1, LIF, NFKBIA, NOS2, NTF4, PPP1R9B, PTGS2, PTMA, RAC1, RASA1, REST, SH3RF1, SHH, SOD2, STAMBP, STAT3, TLR2, TNF, TNFRSF1A, TRIP10, XRCC6	50		decreases death of animal (13/100)	ANXA1, DNAJB1, HMOX1, IL10, IL12B, IL1B, IL1RN, SOCS3, TNF, TNFRSF1A, TNFRSF6B, TREM1, TXN	13
											Cell Death	cell death	cell death of fibroblasts	3.53e-06	ABL1, ATF3, BECN1, BIRC3, CASP4, CASP7, CASP8, CDKN1A, CFLAR, CTBP1, CYCS (includes EG:54205), DUSP1, EIF2AK2, EIF4E, FAS, FN1, HMOX1, IL10, INSR, KLF2, KSR1, MEN1, MYC, NRAS, RAC1, TNF, TNFRSF1A, TRAF6, WRN (includes EG:7486), XRCC6	30		increases death of animal (10/100)	CASP8, FAS, HRH1, IL18, IL1B, IL1RN, MYC, NFKBIA, PTGS2, TNF	10
											Cell Death	cell death	cell death of microglia	3.65e-06	BTG1, CASP4, CX3CL1, FAS, STAT1, TLR2, TLR4, TNF	8		affects death of mammalia (95/99)	ABL1, ADAM19, ADAR, ADRB2, AHR, B2M, BCL2A1, BECN1, BUB3, C3, CALCRL, CASP8, CBS, CCR1, CD14, CD44, CDH5, CDKN1A, CEBPB, CEBPD, CFLAR, CKS1B, CTSB, CXCL2, CXCR4, DGAT2, DUSP1, DYRK1A, E2F4, EGR2, ENPP2, ESR2, F13A1, FAS, FBL, GNAI2, HIF1A, HMOX1, HNRNPC, HRH1, HSP90AB1, IL6, IL10, IL12B, IL1B, IL1RN, IL8RB, INSR, ITGAV, KLF2, LDB3, LDLR, MAP3K8, MARCKSL1, MEF2C, MEN1, MTHFD2 (includes EG:10797), …	95
											Cell Death	cell death	cell death of cervical cancer cell lines	5.27e-06	ABL1, CALR, CASP4, CASP8, CDKN1A, CTSB, EIF2AK2, EIF4E, FAS, HSPB2, IER3, IL6, IL18, IL1B, IMMT, MSN, MYC, NAPA, NME1, PPP2R2A, PTMA, RAC1, RASA1, RIPK1, TNF, TNFRSF1A, TXN, XRCC6	28		decreases death of mammalia (12/99)	ANXA1, HMOX1, IL10, IL12B, IL1B, IL1RN, SOCS3, TNF, TNFRSF1A, TNFRSF6B, TREM1, TXN	12
											Cell Death	cell death	cell death of breast cancer cell lines	7.96e-06	B2M, BCAR1, BIRC3, CASP7, CASP8, CDKN1A, CFLAR, CYCS (includes EG:54205), DUSP1, ELK1, FAS, FN1, HIF1A, HSPA5, HSPD1, ITGAV, KSR1, NFKBIA, NOS2, PEA15, PTGS2, RAC1, RASA1, SH3RF1, SMARCE1, SOD2, SRPK1, STAT1, THBS1, TNF, TNFRSF1A, VCP, XBP1	33		increases death of mammalia (9/99)	FAS, HRH1, IL18, IL1B, IL1RN, MYC, NFKBIA, PTGS2, TNF	9
											Cell Death	cell death	cell death of fibroblast cell lines	1.08e-05	ABL1, AHR, ATF3, BCL6, BCL2A1, BIRC3, CASP8, CDKN1A, CEBPB, CTSB, DDX3X, EGR1, EGR2, EIF2AK2, ELK1, FAS, FN1, FTH1, HIF1A, HSPD1, ID1, IER3, INSR, LDHA, LEF1, MXD1, MYC, NFKB2, NRAS, PDGFB, PLAC8, RAC1, RIPK1, SERPINB4, STAT1, TFDP1, TNF, TNFRSF1A, TXN	39		affects death of mice (95/98)	ABL1, ADAM19, ADAR, ADRB2, AHR, B2M, BCL2A1, BECN1, BUB3, C3, CALCRL, CASP8, CBS, CCR1, CD14, CD44, CDH5, CDKN1A, CEBPB, CEBPD, CFLAR, CKS1B, CTSB, CXCL2, CXCR4, DGAT2, DUSP1, DYRK1A, E2F4, EGR2, ENPP2, ESR2, F13A1, FAS, FBL, GNAI2, HIF1A, HMOX1, HNRNPC, HRH1, HSP90AB1, IL6, IL10, IL12B, IL1B, IL1RN, IL8RB, INSR, ITGAV, KLF2, LDB3, LDLR, MAP3K8, MARCKSL1, MEF2C, MEN1, MTHFD2 (includes EG:10797), …	95
											Cell Death	cell death	cell death of lymphatic system cells	2.21e-05	ANXA1, BCL2A1, CD44, CD69, CXCL2, CXCR4, EGR1, FAS, HSPA5, IL6, IL8, IL10, IL1B, IL1RN, MYC, SHH, STAT1, TNF, TREM1, TXN	20		decreases death of mice (11/98)	ANXA1, HMOX1, IL10, IL12B, IL1RN, SOCS3, TNF, TNFRSF1A, TNFRSF6B, TREM1, TXN	11
											Cell Death	cell death	cell death of thymocytes	3.07e-05	ABL1, BCL2A1, CASP8, CD44, CDKN1A, EGR1, FAS, FOS, GAPDH (includes EG:2597), IL10, IL18, IL1B, MYC, PTPRC, SMARCC1, TNF, TNFRSF1A	17		increases death of mice (7/98)	FAS, HRH1, IL1B, MYC, NFKBIA, PTGS2, TNF	7
											Cell Death	inhibition	inhibition of apoptosis	3.8e-13	AATF, ANXA1, API5, BCL2A1, BECN1, BIRC3, BTG2, CCL2, CD59, CDKN1A, CEBPB, CFLAR, DAD1, DNAJB9, DUSP1, ERC1, FAS, FN1, HMOX1, HSP90B1, HSPA5, HSPD1, IER3, IL6, IL1B, NPM1 (includes EG:4869), PEA15, PTMA, RASA1, RNF7, SEMA4D, SOCS2, SOCS3, SOD2, SON, STAMBP, THBS1, TNF, TNFRSF18, TNFRSF6B, TXNDC1, YWHAZ	42		affects immune response (80/95)	A2M, AKIRIN2, ATP6V0A2, B2M, BCL6, BECN1, C3, CALR, CASP8, CCL20, CCR1, CD14, CD48, CD59, CD69, CD74, CD164, CDKN1A, CEBPB, CTSC, CX3CL1, CXCL6, CXCR4, CYP11B1, FAS, FGF7, FN1, FTH1, HLA-DRA, HPRT1, HRH1, HSP90B1, HSPD1, IFITM3, IL6, IL8, IL10, IL18, IL10RB, IL12B, IL15RA, IL1B, IL1R2, IL1RAP, IL1RN, IL4R, IL8RB, IRAK1, KLF2, KSR1, LDLR, LIF, LILRB2, LILRB3 (includes EG:11025), MMP7, NFKB2, NOS2,…	80
											Cell Death	survival	survival of eukaryotic cells	1.37e-12	ABL1, ANTXR2, APEX1, ATP7A, B4GALT5, BCAR1, BCL3, BCL6, BCL2A1, BHLHB2, CA2, CASP7, CASP8, CCL2, CCR1, CD44, CD55, CD74, CDH5, CDKN1A, CEBPB, CX3CL1, DLK1, DUSP1, E2F4, EIF2S1, EIF4E, FAS, FN1, GRB2, HDGF, HERPUD1, HIF1A, HMGA1, HMOX1, HSPA5, HSPD1, IL6, IL8, IL10, IL18, IL1B, ITGAV, ITPKB, KSR1, LEF1, LIF, MYC, NFKB2, NFKBIA, NOS2, NRAS, NTF4, OLR1, PCNA, PDIA3, PLAC8, PLAU, PLAUR, PLSCR1, POU2F…	86		decreases immune response (9/95)	ANXA1, EGR2, FAS, IL10, IL1RN, THBS1, TNC, TNF, TNFRSF1A	9
											Cell Death	survival	survival of cells	3.99e-12	ABL1, ANTXR2, APEX1, ATP7A, B4GALT5, BCAR1, BCL3, BCL6, BCL2A1, BHLHB2, CA2, CASP7, CASP8, CCL2, CCR1, CD44, CD55, CD74, CDH5, CDKN1A, CEBPB, CX3CL1, DLK1, DUSP1, E2F4, EIF2S1, EIF4E, FAS, FGF7, FN1, GRB2, HDGF, HERPUD1, HIF1A, HMGA1, HMOX1, HSPA5, HSPD1, IL6, IL8, IL10, IL18, IL1B, ITGAV, ITPKB, KSR1, LEF1, LIF, MAP3K8, MYC, NFKB2, NFKBIA, NOS2, NRAS, NTF4, OLR1, PCNA, PDIA3, PEA15, PLAC8, PLAU,…	91		increases immune response (35/95)	ABL1, C3, CCL2, CCL8, CD14, CD44, CXCL6, FN1, HLA-DRA, HSP90B1, HSPA4, HSPD1, IER3, IL6, IL8, IL10, IL18, IL12B, IL15RA, IL1B, IL1RN, KIR3DL1, LTF, MYC, PTGS2, PTPRC, SELL, SEMA4D, THBS1, TLR2, TLR4, TNF, TRAF3, TREM1, VCAM1	35
											Cell Death	survival	survival of normal cells	1.48e-09	APEX1, B4GALT5, BCAR1, BCL3, BCL6, BCL2A1, CASP7, CASP8, CCR1, CD44, CDH5, CDKN1A, CEBPB, CX3CL1, DLK1, E2F4, EIF4E, FAS, FN1, GRB2, HDGF, HERPUD1, HIF1A, HMGA1, HSPD1, IL6, IL8, IL10, IL18, IL1B, ITGAV, ITPKB, KSR1, LEF1, LIF, MYC, NFKBIA, NTF4, OLR1, PDIA3, POU2F1, PRKCB, RABGEF1, RAC2, RASA1, SHH, SMAD3, SNAI2, STAMBP, STAT1, STAT3, TIMP1, TMEM158, TNF, TNFRSF18, WRN (includes EG:7486), XBP1	57		affects cell division process of eukaryotic cells (80/92)	ABL1, AHR, AKAP12, ATF3, BCL6, BHLHB2, BTG2, CAMKK1, CCNB1, CD44, CDK5RAP3 (includes EG:80279), CDKN1A, CEBPB, CEBPD, CKS1B, CREM, DBI, DDX3X, DEGS1, DUSP1, E2F4, EGR1, EIF2AK2, FGF7, FN1, FOS, GNAI1, GNAI2, GNAI3, GNL3, GSPT1, HIF1A, HMGA1, HSPA2, ID1, IER3, IL6, IL1B, IL4R, INSR, ITGAV, JUNB, LEF1, LIF, MEN1, MITF, MXD1, MYC, NFKBIA, NPM1 (includes EG:4869), NR4A3, NRAS, PCNA, PEA15, PLAU, PLAU…	80
											Cell Death	survival	survival of tumor cell lines	1.85e-08	ABL1, ANTXR2, APEX1, BCL2A1, BHLHB2, CA2, CCL2, CD44, CD55, CD74, CDKN1A, CEBPB, DUSP1, FN1, HMGA1, HMOX1, HSPA5, IL6, IL8, IL10, LEF1, LIF, MYC, NFKB2, NOS2, NRAS, NTF4, PCNA, PLAU, PLAUR, PTGS2, RAC1, RELB, SHFM1, SOD2, STAT3, TNF, TNFRSF1A, TOP1, TXN	40		decreases cell division process of eukaryotic cells (22/92)	AHR, BCL3, BCL6, BHLHB2, CDKN1A, DUSP1, E2F4, EIF4E, ESR2, HIF1A, HMOX1, ID1, IL6, IL1B, LIF, MXD1, MYC, PLAC8, SOX9, THBS1, TNF, WRN (includes EG:7486)	22
											Cell Death	survival	survival of cell lines	8.47e-07	ABL1, ANTXR2, APEX1, ATP7A, BCL2A1, BHLHB2, CA2, CCL2, CD44, CD55, CD74, CDKN1A, CEBPB, DUSP1, EIF2S1, FN1, HMGA1, HMOX1, HSPA5, IL6, IL8, IL10, IL1B, ITGAV, LEF1, LIF, MYC, NFKB2, NOS2, NRAS, NTF4, PCNA, PLAC8, PLAU, PLAUR, PLSCR1, PTGS2, RAC1, RELB, S1PR1, SHFM1, SOD2, STAT3, TNF, TNFRSF1A, TOP1, TXN	47		increases cell division process of eukaryotic cells (23/92)	A2M, ABL1, CEBPB, CEBPD, E2F4, FAS, FGF7, FOS, GNAI3, GRB2, GRP, HMGA1, ID1, IER3, IL6, IL1B, MAP3K8, MXD1, MYC, RRAD, SHH, SOX9, TNF	23
											Cell Death	survival	survival of leukocytes	9.23e-07	BCL3, BCL6, BCL2A1, CD44, CEBPB, DLK1, FAS, FN1, HIF1A, IL6, IL10, ITPKB, LEF1, MYC, PRKCB, RABGEF1, RAC2, RASA1, SHH, SMAD3, SNAI2, STAT1, STAT3, TNF, TNFRSF18, XBP1	26		affects cell movement of eukaryotic cells (63/91)	ALOX5AP, ANXA1, B4GALT1, C3, CCL2, CCL8, CCR1, CCR3, CD9, CD14, CD44, CD48, CD55, CD59, CTSB, CX3CL1, CXCL2, CXCR4, DNAJA1, DUSP1, FAS, FN1, FOS, FOSL2, GNAI2, GNAI3, HRH1, IL6, IL8, IL10, IL18, IL12B, IL1B, IL8RB, ITGAV, LCP1, LDLR, NFKB2, NOS2, NRP2, PLAU, PLAUR, PRKCB, PTGS2, RAC1, RAC2, S100A9, S1PR1, SAA3, SELL, SELP, SMAD3, SOCS3, SPI1, STAT3, THBS1, TLR2, TLR4, TNF, TNFRSF18, TNFRSF1A, VAS…	63
											Cell Death	survival	survival of blood cells	3.14e-06	BCL3, BCL6, BCL2A1, CD44, CEBPB, DLK1, FAS, FN1, HIF1A, IL6, IL8, IL10, ITPKB, LEF1, MYC, PRKCB, RABGEF1, RAC2, RASA1, SHH, SMAD3, SNAI2, STAT1, STAT3, TNF, TNFRSF18, XBP1	27		decreases cell movement of eukaryotic cells (25/91)	ABL1, ANXA1, CCR1, CD9, CD69, CX3CL1, DLC1, DUSP1, ESR2, FN1, HSPD1, IL6, IL8, IL10, IL18BP, IL1B, IL1RN, ITGAV, MYC, NME1, SELP, THBS1, TLR4, TNF, TNFRSF6B	25
											Cell Death	survival	survival of lymphoma cell lines	4.84e-06	BCL2A1, CDKN1A, CEBPB, FN1, LEF1, MYC, RELB, SOD2, TNF	9		increases cell movement of eukaryotic cells (51/91)	ABL1, ANXA1, C3, CALR, CCL2, CCL8, CCL20, CCR1, CD9, CD44, CRKL, CTTN, CX3CL1, CXCL2, CXCL6, CXCR4, ENPP2, FN1, FOS, HRH1, ID1, IL6, IL8, IL10, IL12B, IL1B, IL4R, IL8RB, LIF, NFKBIA, NTF4, PDGFB, PLAU, PLAUR, PNOC, PTGS2, RAC1, RAC2, S100A9, S1PR1, SELL, SELP, SEMA4D, SMAD3, SOCS2, THBS1, TLR4, TNF, TXN, XCL1, YARS	51
											Cell Death	necrosis	necrosis	5.58e-11	ABL1, BCL2A1, CDKN1A, CTSB, EGR1, FAS, FGL2, IL10, IL1B, IL1RN, KLF2, LDLR, MYC, NOS2, NTF4, PDGFB, PLAU, PTMA, RIPK1, S100A9, SGCA, SHH, SOCS3, TIMP1, TLR4, TNF, TNFRSF1A	27		affects migration of normal cells (71/91)	ABL1, ADAM15, ANXA1, ARHGEF1, B4GALT1, BCAR1, C3, CCL2, CCR1, CCR3, CD9, CD44, CDH5, CNN2, CX3CL1, CXCL2, CXCL6, CXCR4, ESR2, FAS, FN1, GNAI2, GNAI3, HIF1A, IL6, IL8, IL10, IL18, IL10RA, IL12B, IL1B, IL8RB, ITGA9, ITGAV, LDLR, MMP7, MYC, NFKB2, NRP2, OLR1, OVOL2, PLAU, PLAUR, PPAP2B, PRKAR1A, PRKCB, PTGS2, RAC1, RAC2, S100A2, S100A9, S1PR1, SAA3, SELL, SELP, SEMA4D, SHH, SLC3A2, SMAD3, SOCS3, SPI…	71
											Cell Death	necrosis	necrosis of eukaryotic cells	1.95e-07	BCL2A1, CDKN1A, EGR1, FAS, FGL2, IL10, IL1B, IL1RN, KLF2, MYC, NOS2, PTMA, RIPK1, S100A9, SOCS3, TLR4, TNF, TNFRSF1A	18		decreases migration of normal cells (23/91)	ADAM15, ADRB2, ANXA1, CALCRL, CX3CL1, ERRFI1, FN1, HSPD1, IL8, IL10, IL1B, ITGAV, MXD1, MYC, PLAU, SEMA4D, THBS1, TIMP1, TNF, TNFRSF1A, TNFRSF6B, TXN, WARS	23
											Cell Death	necrosis	necrosis of cell lines	2.05e-06	CDKN1A, FAS, IL10, IL1B, MYC, RIPK1, S100A9, TNF, TNFRSF1A	9		increases migration of normal cells (41/91)	ANXA1, C3, CCL2, CCL8, CCL20, CCR1, CD69, CX3CL1, CXCL2, CXCL6, CXCR4, DUSP1, FGF7, FN1, HRH1, ID1, IL6, IL8, IL10, IL18, IL12B, IL1B, NTF4, PDGFB, PLAU, PLAUR, PNOC, RAC1, RAC2, S100A9, S1PR1, SELL, SELP, STAT3, THBS1, TLR4, TNF, TXN, VCAM1, XCL1, YARS	41
											Cell Death	necrosis	necrosis of tumor cell lines	2.14e-06	CDKN1A, FAS, IL10, IL1B, RIPK1, S100A9, TNF, TNFRSF1A	8		affects survival of cells (68/91)	ABL1, ANTXR2, APEX1, ATP7A, BCAR1, BCL3, BCL6, BCL2A1, BHLHB2, CA2, CASP8, CCR1, CD44, CDH5, CDKN1A, CEBPB, DUSP1, EIF2S1, FAS, FGF7, FN1, GRB2, HIF1A, HMGA1, HMOX1, HSPA5, HSPD1, IL6, IL8, IL10, IL1B, ITGAV, ITPKB, LEF1, LIF, MAP3K8, MYC, NRAS, NTF4, OLR1, PCNA, PEA15, PLAU, PLAUR, POU2F1, PRKCB, PTGS2, RABGEF1, RAC1, RAC2, RASA1, RELB, RIPK1, S1PR1, SHFM1, SHH, SMAD3, SOD2, STAMBP, STAT1, STAT3…	68
											Cell Death	necrosis	necrosis of normal cells	8.83e-06	BCL2A1, EGR1, FAS, FGL2, IL1B, IL1RN, KLF2, NOS2, PTMA, SOCS3, TLR4, TNF, TNFRSF1A	13		decreases survival of cells (16/91)	ANTXR2, CD55, E2F4, FAS, HMGA1, IL8, IL10, IL1B, MYC, NFKBIA, NOS2, NTF4, PDIA3, PLSCR1, PTGS2, TNF	16
											Cell Death	cell viability	cell viability of eukaryotic cells	2.68e-07	ABL1, ANTXR2, BCL6, BCL2A1, CCL2, CD9, CD59, CDKN1A, CFLAR, ELK1, FAS, FN1, FOS, FTH1, HMOX1, HSP90AB1, HSP90B1, HSPA5, IL10, IL1B, INSR, LIF, NFKBIA, NOS2, NRAS, PSME3, SOCS2, SOCS3, SOD2, STAT3, THBS1, TNF, TNFRSF1A, VCAM1	34		increases survival of cells (42/91)	ABL1, ANTXR2, APEX1, ATP7A, B4GALT5, BCL3, BCL2A1, CASP7, CCL2, CD44, CD74, CDKN1A, CX3CL1, DLK1, DUSP1, EIF4E, FN1, HDGF, HERPUD1, HMOX1, HSPA5, IL6, IL8, IL10, IL18, IL1B, ITGAV, KSR1, LIF, MYC, NFKB2, NRAS, NTF4, PLAC8, PSMB5, RAC1, SHH, SNAI2, SOD2, TIMP1, TNF, TNFRSF1A	42
											Cell Death	cell viability	cell viability of cells	4.39e-07	ABL1, ANTXR2, BCL6, BCL2A1, CCL2, CD9, CD59, CDKN1A, CFLAR, EFNA4, ELK1, FAS, FN1, FOS, FTH1, HMOX1, HSP90AB1, HSP90B1, HSPA5, IL10, IL1B, INSR, LIF, NFKBIA, NOS2, NRAS, PSME3, SOCS2, SOCS3, SOD2, STAT3, THBS1, TNF, TNFRSF1A, VCAM1	35		affects adhesion of cells (57/87)	AATF, ABL1, ADAM15, ADRB2, AFAP1, ANXA1, B4GALT1, BYSL, C3, CADM1, CCL2, CCR1, CCR3, CD9, CD44, CD164, CDH5, CDH22, CX3CL1, EMR1, FAS, FN1, HIF1A, IL6, IL8, IL18, IL1B, IL8RB, ITGA9, ITGAV, LIF, MPZL2, NINJ1, OLR1, PDPN, PLAU, PLAUR, PTPRC, RAC1, RAC2, S1PR1, SAA3, SELL, SELP, SEMA4D, SMAD3, STAT1, STAT3, TGFBI, TLR4, TNC, TNF, TTYH1, VASP, VCAM1, ZDHHC2, ZYX	57
											Cell Death	cytotoxicity	cytotoxicity of normal cells	1.58e-06	B2M, CCL2, CCR3, CD44, CD48, CD59, CD69, CD74, CFLAR, CX3CL1, FAS, HPRT1, IL10, IL18, IRAK1, KIR3DL1, LDLR, NOS2, PTPRC, STAT1, TNF, TNFRSF1A, TNFRSF6B, TXN	24		decreases adhesion of cells (30/87)	ADAM15, ANXA1, ATP6V0C, CALR, CD9, CD55, CD59, CX3CL1, FGG, FN1, IL6, IL8, IL10, IQGAP1, ITGA9, ITGAV, LTF, MIA3, PHLDA1, PLAU, PLAUR, RAC1, RASA1, SAA3, TGFBI, THBS1, TNC, TNFAIP6, TXN, VCAM1	30
											Cell Death	cytotoxicity	cytotoxicity of eukaryotic cells	2.49e-06	B2M, CCL2, CCR3, CD44, CD48, CD59, CD69, CD74, CFLAR, CX3CL1, FAS, HPRT1, IL10, IL18, IRAK1, KIR3DL1, LDLR, NFKB2, NOS2, PTPRC, STAT1, TNF, TNFRSF1A, TNFRSF6B, TRIP10, TXN	26		increases adhesion of cells (37/87)	ADAM15, C3, CALR, CCL2, CCL20, CD9, CD44, CD48, CRKL, CX3CL1, CXCL2, EGR1, FN1, GRP, IL6, IL8, IL12B, IL1B, ITGA9, ITGAV, LCP1, LIF, MYC, PLAU, PLAUR, PPAP2B, S100A9, SAA3, SELP, SLC3A2, SOX9, SPI1, THBS1, TIMP1, TNC, TNF, TNFRSF6B	37
											Cell Death	cytotoxicity	cytotoxicity of leukocytes	5.21e-06	B2M, CCL2, CCR3, CD44, CD48, CD59, CD69, CFLAR, CX3CL1, FAS, HPRT1, IL10, IL18, IRAK1, KIR3DL1, LDLR, NOS2, PTPRC, STAT1, TNF, TNFRSF6B, TXN	22		affects activation of cells (56/86)	ALS2, B2M, B4GALT1, C3, CALCRL, CASP8, CD9, CD14, CD48, CD59, CD74, CDKN1A, CX3CL1, CXCL2, EIF2AK2, FAS, FN1, GNAI2, HPRT1, HRH1, HSP90B1, HSPD1, IFNAR2, IL6, IL8, IL10, IL18, IL12B, IL15RA, IL1B, IL8RB, ITGAV, KLF2, KSR1, LDLR, NFKB2, NOS2, PLAU, PSMB8, PSME2, PTGS2, PTPRC, RAC1, RELB, SEMA4D, SMAD3, SMURF1, STAT1, TIMP1, TLR2, TLR4, TNF, TNFRSF1A, TRAF6, TREM1, TRIP10	56
											Cell Death	cytotoxicity	cytotoxicity of mononuclear leukocytes	1.95e-05	B2M, CCL2, CCR3, CD44, CD48, CD59, CD69, CFLAR, CX3CL1, FAS, HPRT1, IL10, IL18, IRAK1, KIR3DL1, LDLR, NOS2, PTPRC, STAT1, TNFRSF6B	20		decreases activation of cells (17/86)	ANXA1, BCL2A1, EGR2, FAS, FGG, GRB2, IL6, IL10, IL1RN, ITGAV, PLAUR, THBS1, TNC, TNF, TNFRSF1A, TNFRSF6B, TOLLIP	17
											Cell Death	activation-induced cell death	activation-induced cell death	1.68e-05	CASP8, CCNB1, CD59, CDKN1A, FAS, KIR3DL1, MYC, RAC1, RAC2, RIPK2, STAT1, TNF, TNFRSF18	13		increases activation of cells (43/86)	ACSL5, B2M, C3, CADM1, CCL2, CCL8, CD14, CD44, CEBPB, CXCL6, FN1, FOS, HLA-DRA, HMOX1, HSP90B1, HSPA4, HSPD1, ID1, IL6, IL8, IL10, IL18, IL12B, IL15RA, IL1B, IL1RN, IL4R, IL8RB, KIR3DL1, LTF, NOS2, NTF4, PTGS2, PTPRC, SELL, SEMA4D, THBS1, TLR2, TLR4, TNF, TRAF3, TREM1, VCAM1	43
											Antigen Presentation	inflammatory response	inflammatory response	7.53e-15	A2M, ABCF1, ADRB2, ALOX5AP, ANXA1, BCL6, C3, CALCRL, CASP4, CCL2, CCL8, CCL20, CCR1, CCR3, CD14, CDO1, CEBPB, CX3CL1, CXCL2, CXCL6, CXCR4, FGG, FN1, FOS, GNAI2, GNAI3, HRH1, HSPD1, IL6, IL8, IL10, IL18, IL10RB, IL12B, IL1B, IL1RAP, IL1RN, IL4R, IL8RB, LTF, LYZ, NFKB2, NOS2, OLR1, PLAU, PLAUR, PNOC, PRDX5, PRKCB, PTGS2, PTX3, RAC1, RAC2, RIPK2, S100A9, S100A12, S1PR1, SAA3, SELL, SELP, SMAD3, SOCS…	76		affects cell stage (75/86)	AATF, ABL1, AHR, AKAP12, ATF3, BHLHB2, BTG2, BUB3, CALR, CAMKK1, CCNB1, CD44, CDC2L2, CDC5L, CDK5RAP3 (includes EG:80279), CDKN1A, CEBPB, CEBPD, CKS1B, CREM, DDX3X, DEGS1, DUSP1, E2F4, EGR1, EIF2AK2, ERRFI1, FN1, FOS, GNAI1, GNAI2, GNAI3, GNL3, GRB2, GSPT1, HMGA1, HSP90AA1, HSPA2, IL6, IL10, IL1B, IL4R, INSR, ITGAV, JUNB, LEF1, MAD2L2, MEN1, MXD1, MYC, NFKBIA, NOLC1, NRAS, PEA15, PES1, PLAU, PLAU…	75
											Antigen Presentation	inflammatory response	inflammatory response of organism	1.66e-05	ADRB2, BCL6, CALCRL, HSPD1, IL8, IL10, IL18, IL1B, PLAU, PLAUR, TLR2, TLR4, TNFRSF1A, ZFP36	14		decreases cell stage (20/86)	AHR, ATF3, BCL3, BHLHB2, CCNB1, CDKN1A, ESR2, FN1, GNL3, HIF1A, HMOX1, IL6, IL1B, LIF, MXD1, MYC, PLAC8, SMAD3, SOX9, TNF	20
											Antigen Presentation	immune response	immune response	1.48e-11	A2M, ABL1, AKIRIN2, ANXA1, ATP6V0A2, B2M, BCL6, BECN1, C3, CALR, CASP8, CCL2, CCL8, CCL20, CCR1, CD14, CD44, CD48, CD59, CD69, CD74, CD164, CDKN1A, CEBPB, CTSC, CX3CL1, CXCL6, CXCR4, CYP11B1, EGR2, FAS, FGF7, FN1, FTH1, HLA-DRA, HPRT1, HRH1, HSP90B1, HSPA4, HSPD1, IER3, IFITM3, IL6, IL8, IL10, IL18, IL10RB, IL12B, IL15RA, IL1B, IL1R2, IL1RAP, IL1RN, IL4R, IL8RB, IRAK1, KIR3DL1, KLF2, KSR1, LDLR, …	95		increases cell stage (24/86)	ABL1, CDKN1A, CEBPB, CEBPD, E2F4, EGR1, EIF4E, FN1, FOS, GNAI3, HMGA1, ID1, IL6, IL1B, ITGAV, MAP3K8, MXD1, MYC, NPM1 (includes EG:4869), SHH, SOX9, TFDP1, TNF, TXNL4B	24
											Antigen Presentation	inflammation	inflammation of organism	6.73e-10	ALOX5AP, B2M, CCL2, CD14, CEBPB, CEBPD, FAS, IL6, IL8, IL10, IL1B, IL1R2, IL1RN, NFKBIA, NOS2, PTGS2, SELL, STAT3, TLR2, TLR4, TNF, TNFRSF1A, ZFP36	23		affects survival of eukaryotic cells (62/86)	ABL1, ANTXR2, APEX1, BCAR1, BCL3, BCL6, BCL2A1, BHLHB2, CA2, CASP8, CCR1, CD44, CDH5, CDKN1A, CEBPB, DUSP1, EIF2S1, FAS, GRB2, HIF1A, HMGA1, HMOX1, HSPA5, HSPD1, IL6, IL8, IL10, IL1B, ITGAV, ITPKB, LEF1, LIF, MYC, NRAS, NTF4, OLR1, PCNA, PLAU, PLAUR, POU2F1, PRKCB, PTGS2, RABGEF1, RAC1, RAC2, RASA1, RELB, S1PR1, SHFM1, SHH, SMAD3, SOD2, STAMBP, STAT1, STAT3, TMEM158, TNF, TNFRSF18, TOP1, TXN, WRN…	62
											Antigen Presentation	inflammation	inflammation	1.89e-09	ALOX5AP, B2M, B4GALT1, CCL2, CD14, CD44, CEBPB, CEBPD, FAS, HRH1, IL6, IL8, IL10, IL18, IL12B, IL1B, IL1R2, IL1RN, INSR, JUNB, LDLR, NFKBIA, NOS2, PTGS2, PTPRC, RABGEF1, S100A9, S100A12, SELL, SELP, STAT1, STAT3, THBS1, TLR2, TLR4, TNF, TNFRSF1A, TREM1, ZFP36	39		decreases survival of eukaryotic cells (16/86)	ANTXR2, CD55, E2F4, FAS, HMGA1, IL8, IL10, IL1B, MYC, NFKBIA, NOS2, NTF4, PDIA3, PLSCR1, PTGS2, TNF	16
											Antigen Presentation	accumulation	accumulation of macrophages	5.48e-07	CCR1, CX3CL1, CXCL2, FAS, IL12B, IL1RN, LDLR, PFN1, PLAU, RASA1, TLR4, VCAM1	12		increases survival of eukaryotic cells (40/86)	ABL1, ANTXR2, APEX1, ATP7A, B4GALT5, BCL3, BCL2A1, CASP7, CCL2, CD44, CD74, CDKN1A, CX3CL1, DLK1, DUSP1, EIF4E, FN1, HDGF, HERPUD1, HMOX1, HSPA5, IL6, IL8, IL10, IL18, IL1B, ITGAV, KSR1, LIF, MYC, NFKB2, NRAS, NTF4, PLAC8, SHH, SNAI2, SOD2, TIMP1, TNF, TNFRSF1A	40
											Antigen Presentation	quantity	quantity of macrophages	6.98e-07	ABL1, B2M, CCL2, CNN2, CX3CL1, FAS, FGF7, IL8, IL18, IL12B, IL1B, LDLR, LIF, NFKBIA, PLAU, RELB, SELL, SELP, SOAT1, SPI1, TLR4, TNF, TNFRSF1A	23		affects developmental process of blood cells (61/85)	ADAR, ATP7A, B2M, BCL3, BCL6, CASP8, CCR1, CD9, CD44, CD69, CD74, CDKN1A, CHD4, CTBP1, CXCR4, E2F4, EGR1, EGR2, FAS, FN1, FOS, GRB2, HIF1A, HSP90B1, IL6, IL10, IL18, IL10RA, IL12B, IL15RA, IL1B, IL4R, ITPKB, MYC, NFKB2, PLSCR1, PRKX, PTGS2, PTPRC, RASA1, RASGRP4, RBPJ, RELB, RHOH, RIPK2, SHH, SOCS3, SPI1, SRGN, STAT1, STAT3, TAPBP, THBS1, TLR2, TLR4, TNF, TNFRSF1A, TRAF6, UBE2I, XBP1, XRCC6	61
											Antigen Presentation	activation	activation of antigen presenting cells	1.05e-06	CCL2, CCL8, CD14, CD74, FAS, FN1, HRH1, HSP90B1, HSPD1, IL6, IL8, IL10, IL18, IL1B, LTF, NOS2, PSMB8, PSME2, PTGS2, RELB, THBS1, TLR2, TLR4, TNF, TNFRSF1A, TREM1	26		decreases developmental process of blood cells (26/85)	ABL1, BCL6, BTG1, C1QC, CCL2, CD74, EGR1, EIF4E, FOS, IL6, IL8, IL10, IL1RN, ITGAV, LIF, NFKBIA, PICALM, SHH, SOCS3, SPI1, STAT1, STAT3, TIMP1, TNF, TNFRSF1A, ZFP36	26
											Antigen Presentation	TH1 immune response	TH1 immune response of organism	4.84e-06	BCL3, CCR1, IL10, IL18, IL12B, IL18BP, RELB, TLR2, TRAF6	9		increases developmental process of blood cells (39/85)	ABL1, BCL6, BTG2, CCL2, CD14, CD74, CDKN1A, CEBPD, E2F4, EGR1, EGR2, FAS, FOS, HIF1A, HRH1, HSP90AA1, HSP90B1, HSPB2, HSPD1, ID1, IL6, IL8, IL10, IL18, IL12B, IL15RA, IL1B, IL4R, ITPKB, JUNB, LIF, PTPRC, SPI1, TLR4, TNF, TRAF6, TREM1, TXN, XBP1	39
											Antigen Presentation	TH1 immune response	TH1 immune response	4.91e-06	BCL3, CCR1, HRH1, IL10, IL18, IL12B, IL18BP, RELB, TLR2, TRAF6	10		affects cell stage of cells (71/82)	AATF, ABL1, AHR, AKAP12, ATF3, BHLHB2, BTG2, BUB3, CALR, CAMKK1, CCNB1, CD44, CDC2L2, CDC5L, CDK5RAP3 (includes EG:80279), CDKN1A, CEBPB, CEBPD, CKS1B, CREM, DDX3X, DEGS1, DUSP1, E2F4, EGR1, EIF2AK2, ERRFI1, FN1, FOS, GNAI1, GNAI2, GNAI3, GNL3, GRB2, GSPT1, HMGA1, HSP90AA1, HSPA2, IL6, IL10, IL1B, IL4R, INSR, ITGAV, JUNB, LEF1, MEN1, MXD1, MYC, NFKBIA, NRAS, PEA15, PES1, PLAU, PLAUR, PPP2R2A, PTG…	71
											Antigen Presentation	fever	fever	1.45e-05	CD14, IL6, IL10, IL18, IL1B, IL1RN, PTGS2, TNF	8		decreases cell stage of cells (19/82)	AHR, ATF3, BCL3, BHLHB2, CCNB1, CDKN1A, ESR2, GNL3, HIF1A, HMOX1, IL6, IL1B, LIF, MXD1, MYC, PLAC8, SMAD3, SOX9, TNF	19
											Antigen Presentation	migration	migration of dendritic cells	1.86e-05	C3, CCL20, CCR1, CD44, CXCR4, IL10, IL18, IL10RA, IL12B, IL1B, ITGAV, RAC1, RAC2, TIMP1, TNF	15		increases cell stage of cells (24/82)	ABL1, CDKN1A, CEBPB, CEBPD, E2F4, EGR1, EIF4E, FN1, FOS, GNAI3, HMGA1, ID1, IL6, IL1B, ITGAV, MAP3K8, MXD1, MYC, NPM1 (includes EG:4869), SHH, SOX9, TFDP1, TNF, TXNL4B	24
											Antigen Presentation	migration	migration of macrophages	3.64e-05	CCL2, CCL20, CNN2, CX3CL1, FN1, IL10, IL12B, ITGAV, LDLR, RAC1, RAC2, SEMA4D, TLR2, TNF, TNFRSF1A, VCAM1	16		affects hematological process (67/82)	ADAR, ATP7A, B2M, BCL3, BCL6, C3, CASP8, CCR1, CD9, CD44, CD59, CD69, CD74, CHD4, CTBP1, CX3CL1, CXCR4, DUSP1, E2F4, EGR1, EGR2, F13A1, FAS, FN1, FOS, GNAI2, GRB2, HIF1A, HSP90B1, IL6, IL8, IL10, IL18, IL12B, IL15RA, IL1B, IL4R, ITPKB, MEN1, MYC, NFKB2, NRAS, PGM3, PICALM, PLSCR1, PTGS2, PTPRC, RASGRP4, RBPJ, RELB, RHOH, RIPK2, SELP, SHH, SNAI2, SOCS3, SOD2, SPI1, STAT1, STAT3, TAPBP, THBS1, TLR4…	67
											Antigen Presentation	recruitment	recruitment of macrophages	1.99e-05	ANXA1, B4GALT1, CCL2, CCR1, CD44, IL8, IL1B, THBS1, TLR2, TLR4, TNF, VCAM1	12		decreases hematological process (20/82)	ABL1, BCL6, C1QC, CD74, EGR1, EIF4E, IL6, IL10, IL1RN, LTF, NFKBIA, PICALM, SHH, SOCS3, SPI1, STAT1, STAT3, TNF, TNFRSF1A, ZFP36	20
											Cell-mediated Immune Response	inflammatory response	inflammatory response	7.53e-15	A2M, ABCF1, ADRB2, ALOX5AP, ANXA1, BCL6, C3, CALCRL, CASP4, CCL2, CCL8, CCL20, CCR1, CCR3, CD14, CDO1, CEBPB, CX3CL1, CXCL2, CXCL6, CXCR4, FGG, FN1, FOS, GNAI2, GNAI3, HRH1, HSPD1, IL6, IL8, IL10, IL18, IL10RB, IL12B, IL1B, IL1RAP, IL1RN, IL4R, IL8RB, LTF, LYZ, NFKB2, NOS2, OLR1, PLAU, PLAUR, PNOC, PRDX5, PRKCB, PTGS2, PTX3, RAC1, RAC2, RIPK2, S100A9, S100A12, S1PR1, SAA3, SELL, SELP, SMAD3, SOCS…	76		increases hematological process (24/82)	CD14, CD74, CEBPD, EGR1, EGR2, FOS, HSP90AA1, HSPD1, ID1, IL6, IL8, IL10, IL18, IL12B, IL4R, ITPKB, LIF, PTPRC, SPI1, THBS1, TNF, TRAF6, TREM1, XBP1	24
											Cell-mediated Immune Response	inflammatory response	inflammatory response of organism	1.66e-05	ADRB2, BCL6, CALCRL, HSPD1, IL8, IL10, IL18, IL1B, PLAU, PLAUR, TLR2, TLR4, TNFRSF1A, ZFP36	14		affects activation of eukaryotic cells (53/81)	ALS2, B2M, B4GALT1, C3, CALCRL, CASP8, CD14, CD48, CD59, CD74, CDKN1A, CX3CL1, CXCL2, EIF2AK2, FAS, FN1, GNAI2, HPRT1, HRH1, HSP90B1, HSPD1, IFNAR2, IL6, IL8, IL10, IL18, IL12B, IL15RA, IL1B, IL8RB, ITGAV, KLF2, KSR1, LDLR, NFKB2, NOS2, PLAU, PSMB8, PSME2, PTGS2, PTPRC, RELB, SEMA4D, SMAD3, SMURF1, STAT1, TLR2, TLR4, TNF, TNFRSF1A, TRAF6, TREM1, TRIP10	53
											Cell-mediated Immune Response	immune response	immune response	1.48e-11	A2M, ABL1, AKIRIN2, ANXA1, ATP6V0A2, B2M, BCL6, BECN1, C3, CALR, CASP8, CCL2, CCL8, CCL20, CCR1, CD14, CD44, CD48, CD59, CD69, CD74, CD164, CDKN1A, CEBPB, CTSC, CX3CL1, CXCL6, CXCR4, CYP11B1, EGR2, FAS, FGF7, FN1, FTH1, HLA-DRA, HPRT1, HRH1, HSP90B1, HSPA4, HSPD1, IER3, IFITM3, IL6, IL8, IL10, IL18, IL10RB, IL12B, IL15RA, IL1B, IL1R2, IL1RAP, IL1RN, IL4R, IL8RB, IRAK1, KIR3DL1, KLF2, KSR1, LDLR, …	95		decreases activation of eukaryotic cells (15/81)	ANXA1, BCL2A1, EGR2, FAS, FGG, GRB2, IL6, IL10, IL1RN, PLAUR, THBS1, TNC, TNF, TNFRSF1A, TNFRSF6B	15
											Cell-mediated Immune Response	cell movement	cell movement of T lymphocytes	1.26e-10	C3, CALR, CCL2, CCL8, CCL20, CCR1, CCR3, CD44, CXCR4, FN1, GNAI2, HSPD1, IL6, IL8, IL10, IL18BP, IL1B, LDLR, RAC1, S1PR1, SELL, SELP, SOCS3, STAT3, THBS1, TLR4, TNF, TNFRSF6B, XCL1	29		increases activation of eukaryotic cells (41/81)	ACSL5, B2M, C3, CADM1, CCL2, CCL8, CD14, CD44, CEBPB, CXCL6, FN1, FOS, HLA-DRA, HMOX1, HSP90B1, HSPA4, HSPD1, ID1, IL6, IL8, IL10, IL18, IL12B, IL15RA, IL1B, IL1RN, KIR3DL1, LTF, NOS2, NTF4, PTGS2, PTPRC, SELL, SEMA4D, THBS1, TLR2, TLR4, TNF, TRAF3, TREM1, VCAM1	41
											Cell-mediated Immune Response	inflammation	inflammation of organism	6.73e-10	ALOX5AP, B2M, CCL2, CD14, CEBPB, CEBPD, FAS, IL6, IL8, IL10, IL1B, IL1R2, IL1RN, NFKBIA, NOS2, PTGS2, SELL, STAT3, TLR2, TLR4, TNF, TNFRSF1A, ZFP36	23		affects growth of tumor cell lines (44/81)	ABL1, AKIRIN2, ANXA1, BCAR1, BTG2, CD44, CDKN1A, CEBPD, CKS1B, CXCR4, DEGS1, DLG5, EGR1, ESR2, FTH1, GRB2, HMGA1, HMOX1, HSPA5, ID1, IL6, IL10, IL1B, INSR, ITGAV, LCP1, LEF1, LIF, MAPRE1, MYC, PLAUR, PRKAR1A, PTGS2, RAC1, SEMA4D, SOCS3, SPI1, STAT1, STAT3, TNF, TNFRSF1A, TOP1, TXN, ZNF639	44
											Cell-mediated Immune Response	inflammation	inflammation	1.89e-09	ALOX5AP, B2M, B4GALT1, CCL2, CD14, CD44, CEBPB, CEBPD, FAS, HRH1, IL6, IL8, IL10, IL18, IL12B, IL1B, IL1R2, IL1RN, INSR, JUNB, LDLR, NFKBIA, NOS2, PTGS2, PTPRC, RABGEF1, S100A9, S100A12, SELL, SELP, STAT1, STAT3, THBS1, TLR2, TLR4, TNF, TNFRSF1A, TREM1, ZFP36	39		decreases growth of tumor cell lines (37/81)	AKAP12, ATF3, BCL6, BTG2, CALR, CDKN1A, CEBPD, CREM, DLC1, EGR1, EGR2, FTH1, GTPBP4, HMOX1, IER3, IL6, IL10, IL18, IL1B, IL1RN, KLF2, LIF, MYC, NME1, NOS2, NRAS, PDIA3, PLAUR, PTGS2, RRAD, SMARCE1, SOCS3, SOD2, THBS1, TMEM49, TNF, USP21 (includes EG:27005)	37
											Cell-mediated Immune Response	chemotaxis	chemotaxis of T lymphocytes	6.71e-07	CCL2, CCL8, CCL20, CCR1, CCR3, CXCR4, FN1, GNAI2, HSPD1, IL8, RAC1, S1PR1, SOCS3, THBS1, TLR4, TNF, TNFRSF6B	17		increases growth of tumor cell lines (29/81)	ABL1, ACSL5, BCAR1, EIF4E, ELK1, FGF7, FN1, GRP, HMGA1, IL6, IL8, IL18, MAPRE1, MMP7, MTA2, MYC, NME1, PFN1, PLAU, PTGS2, RRAD, SFRS2, SHH, SLC3A2, SOCS3, TNF, TXN, XBP1, ZNF639	29
											Cell-mediated Immune Response	activation	activation of T lymphocytes	7.26e-07	B2M, C3, CASP8, CCL2, CCL8, CD44, CD48, CDKN1A, EGR2, FAS, FN1, HLA-DRA, HPRT1, HSP90B1, HSPA4, HSPD1, IL6, IL8, IL10, IL18, IL1B, KIR3DL1, KLF2, KSR1, LDLR, PTPRC, SEMA4D, SMAD3, STAT1, THBS1, TLR4, TNC, TNF	33		affects cell movement of normal cells (57/79)	ALOX5AP, ANXA1, B4GALT1, C3, CCL2, CCR1, CCR3, CD14, CD44, CD48, CD55, CD59, CTSB, CX3CL1, CXCL2, CXCR4, DNAJA1, DUSP1, FAS, FN1, FOS, GNAI2, GNAI3, IL6, IL8, IL10, IL18, IL12B, IL1B, IL8RB, ITGAV, LDLR, NFKB2, NOS2, NRP2, PLAU, PLAUR, PRKCB, PTGS2, RAC1, RAC2, S100A9, S1PR1, SAA3, SELL, SELP, SMAD3, SOCS3, SPI1, STAT3, TLR2, TLR4, TNF, TNFRSF18, TNFRSF1A, VASP, VCAM1	57
											Cell-mediated Immune Response	TH1 immune response	TH1 immune response of organism	4.84e-06	BCL3, CCR1, IL10, IL18, IL12B, IL18BP, RELB, TLR2, TRAF6	9		decreases cell movement of normal cells (17/79)	ANXA1, CCR1, CX3CL1, FN1, HSPD1, IL6, IL8, IL10, IL18BP, IL1B, IL1RN, MYC, SELP, THBS1, TLR4, TNF, TNFRSF6B	17
											Cell-mediated Immune Response	TH1 immune response	TH1 immune response	4.91e-06	BCL3, CCR1, HRH1, IL10, IL18, IL12B, IL18BP, RELB, TLR2, TRAF6	10		increases cell movement of normal cells (41/79)	ANXA1, C3, CALR, CCL2, CCL8, CCL20, CD44, CRKL, CX3CL1, CXCL2, CXCL6, CXCR4, ENPP2, HRH1, IL6, IL8, IL10, IL12B, IL1B, IL4R, NFKBIA, NTF4, PDGFB, PLAU, PLAUR, PNOC, PTGS2, RAC1, RAC2, S100A9, S1PR1, SELL, SELP, SEMA4D, SMAD3, THBS1, TLR4, TNF, TXN, XCL1, YARS	41
											Cell-mediated Immune Response	proliferation	proliferation of T lymphocytes	6.7e-06	A2M, ADRB2, CADM1, CASP8, CD14, CD44, CD48, CD59, CD74, CDKN1A, CFLAR, CXCR4, EGR1, EIF2AK2, FAS, FGL2, FN1, HMOX1, HSP90B1, HSPA5, HSPD1, IFNAR2, IL6, IL10, IL18, IL12B, IL1B, KLF2, PTGS2, PTPRC, RAC2, RGS2, RIPK2, SHH, SOCS3, SRGN, STAT3, THBS1, TLR2, TLR4, TNF, TNFRSF18, TNFRSF1A, TNFRSF6B, TXN, VCAM1, XCL1	47		affects developmental process of leukocytes (58/79)	ADAR, ATP7A, B2M, BCL3, BCL6, CASP8, CCR1, CD9, CD44, CD69, CD74, CDKN1A, CHD4, CTBP1, CXCR4, EGR1, EGR2, FAS, FN1, FOS, GRB2, HIF1A, HSP90B1, IL6, IL10, IL18, IL10RA, IL12B, IL15RA, IL1B, IL4R, ITPKB, MYC, NFKB2, PLSCR1, PRKX, PTGS2, PTPRC, RASA1, RASGRP4, RBPJ, RELB, RHOH, RIPK2, SHH, SOCS3, SPI1, SRGN, STAT1, STAT3, TAPBP, TLR2, TLR4, TNF, TNFRSF1A, TRAF6, XBP1, XRCC6	58
											Cell-mediated Immune Response	infiltration	infiltration of T lymphocytes	1.34e-05	C3, CD44, IL6, IL10, IL18BP, IL1B, LDLR, SELP, STAT3, TNFRSF6B, XCL1	11		decreases developmental process of leukocytes (25/79)	ABL1, BCL6, C1QC, CCL2, CD74, EGR1, EIF4E, FOS, IL6, IL8, IL10, IL1RN, ITGAV, LIF, NFKBIA, PICALM, SHH, SOCS3, SPI1, STAT1, STAT3, TIMP1, TNF, TNFRSF1A, ZFP36	25
											Cell-mediated Immune Response	fever	fever	1.45e-05	CD14, IL6, IL10, IL18, IL1B, IL1RN, PTGS2, TNF	8		increases developmental process of leukocytes (34/79)	ABL1, BCL6, CCL2, CD14, CD74, CEBPD, EGR1, EGR2, FAS, FOS, HRH1, HSP90AA1, HSP90B1, HSPB2, HSPD1, ID1, IL6, IL8, IL10, IL18, IL12B, IL15RA, IL1B, IL4R, ITPKB, LIF, PTPRC, SPI1, TLR4, TNF, TRAF6, TREM1, TXN, XBP1	34
											Humoral Immune Response	inflammatory response	inflammatory response	7.53e-15	A2M, ABCF1, ADRB2, ALOX5AP, ANXA1, BCL6, C3, CALCRL, CASP4, CCL2, CCL8, CCL20, CCR1, CCR3, CD14, CDO1, CEBPB, CX3CL1, CXCL2, CXCL6, CXCR4, FGG, FN1, FOS, GNAI2, GNAI3, HRH1, HSPD1, IL6, IL8, IL10, IL18, IL10RB, IL12B, IL1B, IL1RAP, IL1RN, IL4R, IL8RB, LTF, LYZ, NFKB2, NOS2, OLR1, PLAU, PLAUR, PNOC, PRDX5, PRKCB, PTGS2, PTX3, RAC1, RAC2, RIPK2, S100A9, S100A12, S1PR1, SAA3, SELL, SELP, SMAD3, SOCS…	76		affects cell division process of cell lines (64/76)	ABL1, AHR, AKAP12, BHLHB2, BTG2, CAMKK1, CCNB1, CD44, CDK5RAP3 (includes EG:80279), CDKN1A, CEBPB, CEBPD, CKS1B, CREM, DBI, DDX3X, DEGS1, DUSP1, E2F4, EGR1, EIF2AK2, FN1, GNAI1, GNAI2, GNAI3, GNL3, GSPT1, HMGA1, ID1, IER3, IL6, IL1B, INSR, ITGAV, LEF1, LIF, MEN1, MITF, MXD1, MYC, NPM1 (includes EG:4869), NR4A3, NRAS, PCNA, PLAU, PLAUR, PPP2R2A, PRKCB, PTGES3 (includes EG:10728), RAC1, RPS6KA3 (in…	64
											Humoral Immune Response	inflammatory response	inflammatory response of organism	1.66e-05	ADRB2, BCL6, CALCRL, HSPD1, IL8, IL10, IL18, IL1B, PLAU, PLAUR, TLR2, TLR4, TNFRSF1A, ZFP36	14		decreases cell division process of cell lines (20/76)	AHR, BCL3, BCL6, BHLHB2, CDKN1A, DUSP1, ESR2, HIF1A, HMOX1, ID1, IL6, IL1B, LIF, MXD1, MYC, PLAC8, SOX9, THBS1, TNF, WRN (includes EG:7486)	20
											Humoral Immune Response	immune response	immune response	1.48e-11	A2M, ABL1, AKIRIN2, ANXA1, ATP6V0A2, B2M, BCL6, BECN1, C3, CALR, CASP8, CCL2, CCL8, CCL20, CCR1, CD14, CD44, CD48, CD59, CD69, CD74, CD164, CDKN1A, CEBPB, CTSC, CX3CL1, CXCL6, CXCR4, CYP11B1, EGR2, FAS, FGF7, FN1, FTH1, HLA-DRA, HPRT1, HRH1, HSP90B1, HSPA4, HSPD1, IER3, IFITM3, IL6, IL8, IL10, IL18, IL10RB, IL12B, IL15RA, IL1B, IL1R2, IL1RAP, IL1RN, IL4R, IL8RB, IRAK1, KIR3DL1, KLF2, KSR1, LDLR, …	95		increases cell division process of cell lines (16/76)	ABL1, CEBPB, FGF7, FOS, GNAI3, GRP, HMGA1, ID1, IER3, IL6, MAP3K8, MXD1, MYC, RRAD, SOX9, TNF	16
											Humoral Immune Response	inflammation	inflammation of organism	6.73e-10	ALOX5AP, B2M, CCL2, CD14, CEBPB, CEBPD, FAS, IL6, IL8, IL10, IL1B, IL1R2, IL1RN, NFKBIA, NOS2, PTGS2, SELL, STAT3, TLR2, TLR4, TNF, TNFRSF1A, ZFP36	23		affects inflammatory response (63/76)	A2M, ABCF1, ALOX5AP, ANXA1, BCL6, C3, CASP4, CCL2, CCL20, CCR1, CCR3, CD14, CDO1, CEBPB, CX3CL1, CXCL2, CXCL6, CXCR4, FGG, FN1, FOS, GNAI2, GNAI3, HRH1, IL6, IL8, IL10, IL10RB, IL12B, IL1B, IL1RAP, IL1RN, IL4R, IL8RB, LYZ, NFKB2, NOS2, OLR1, PLAU, PLAUR, PRDX5, PRKCB, PTGS2, PTX3, RAC1, RAC2, RIPK2, S100A9, S100A12, S1PR1, SAA3, SELP, SMAD3, SOCS3, SPI1, THBS1, TLR2, TLR4, TNF, TNFAIP6, TNFRSF1A,…	63
											Humoral Immune Response	inflammation	inflammation	1.89e-09	ALOX5AP, B2M, B4GALT1, CCL2, CD14, CD44, CEBPB, CEBPD, FAS, HRH1, IL6, IL8, IL10, IL18, IL12B, IL1B, IL1R2, IL1RN, INSR, JUNB, LDLR, NFKBIA, NOS2, PTGS2, PTPRC, RABGEF1, S100A9, S100A12, SELL, SELP, STAT1, STAT3, THBS1, TLR2, TLR4, TNF, TNFRSF1A, TREM1, ZFP36	39		decreases inflammatory response (14/76)	ADRB2, ANXA1, CALCRL, CX3CL1, FN1, HSPD1, IL8, IL10, IL18, IL1B, IL1RN, TNF, TNFRSF6B, ZFP36	14
											Humoral Immune Response	proliferation	proliferation of B lymphocytes	2.95e-07	ABL1, BCL6, CASP8, CD44, CD74, CDKN1A, CEBPB, FAS, HRH1, HSPD1, IL6, IL10, IL13RA1, IL1RN, IL4R, JUNB, LEF1, MYC, PIK3AP1, PRKCB, PTPRC, SEMA4D, SHH, SPI1, STAT1, TLR4, TNF, TRAF3, TXN	29		increases inflammatory response (36/76)	ANXA1, C3, CCL2, CCL8, CCL20, CD14, CX3CL1, CXCL2, CXCL6, CXCR4, FN1, HRH1, HSPD1, IL6, IL8, IL10, IL18, IL12B, IL1B, LTF, PLAU, PLAUR, PNOC, PTGS2, RAC1, RAC2, S100A9, S1PR1, SELL, THBS1, TLR4, TNF, TNFRSF1A, TXN, XCL1, YARS	36
											Humoral Immune Response	TH1 immune response	TH1 immune response of organism	4.84e-06	BCL3, CCR1, IL10, IL18, IL12B, IL18BP, RELB, TLR2, TRAF6	9		affects hematopoiesis (60/75)	ADAR, ATP7A, B2M, BCL3, BCL6, CASP8, CCR1, CD9, CD44, CD69, CD74, CHD4, CTBP1, CXCR4, E2F4, EGR1, EGR2, FAS, FN1, FOS, GRB2, HIF1A, HSP90B1, IL6, IL10, IL18, IL12B, IL15RA, IL1B, IL4R, ITPKB, MEN1, MYC, NFKB2, NRAS, PGM3, PICALM, PLSCR1, PTGS2, PTPRC, RASGRP4, RBPJ, RELB, RHOH, RIPK2, SELP, SHH, SNAI2, SOCS3, SOD2, SPI1, STAT1, STAT3, TAPBP, THBS1, TLR4, TNF, TNFRSF1A, XBP1, XRCC6	60
											Humoral Immune Response	TH1 immune response	TH1 immune response	4.91e-06	BCL3, CCR1, HRH1, IL10, IL18, IL12B, IL18BP, RELB, TLR2, TRAF6	10		decreases hematopoiesis (19/75)	ABL1, BCL6, C1QC, CD74, EGR1, EIF4E, IL6, IL1RN, LTF, NFKBIA, PICALM, SHH, SOCS3, SPI1, STAT1, STAT3, TNF, TNFRSF1A, ZFP36	19
											Humoral Immune Response	quantity	quantity of B lymphocytes	1.26e-05	AHR, BCL2A1, C3, CD69, CDKN1A, CEBPB, CXCR4, EGR1, HIF1A, HSP90B1, IL10, IL18, LIF, MYC, NFKB2, PIK3AP1, RAC2, RBPJ, RELB, SEMA4D, TNF, VCAM1, XBP1, XRCC6	24		increases hematopoiesis (22/75)	CD14, CD74, CEBPD, EGR1, EGR2, FOS, HSP90AA1, HSPD1, ID1, IL6, IL10, IL18, IL12B, IL4R, ITPKB, LIF, PTPRC, SPI1, TNF, TRAF6, TREM1, XBP1	22
											Humoral Immune Response	fever	fever	1.45e-05	CD14, IL6, IL10, IL18, IL1B, IL1RN, PTGS2, TNF	8		affects cell cycle progression (65/73)	AATF, ABL1, AHR, ANXA1, ATF3, BCL6, BCL2A1, BUB3, CALR, CCNB1, CD44, CDC2L2, CDKN1A, E2F4, EGR1, EIF2AK2, ERRFI1, FGF7, FOS, FOSL2, HIF1A, HSP90AA1, HSPA8, ID1, IER3, IL6, IL8, IL12B, IL1B, INSR, JUNB, LEF1, LIF, MEN1, MITF, MYC, NFKBIA, NOLC1, NPM1 (includes EG:4869), NR4A3, NRAS, PCNA, PDPN, PPP1R9B, PPP2R2B, PSMG2, PTPRC, RAN, S1PR1, SKIL, SMAD3, SMARCE1, STAT1, STAT3, TAF1D, TBRG4, TFDP1, TGI…	65
											Inflammatory Response	inflammatory response	inflammatory response	7.53e-15	A2M, ABCF1, ADRB2, ALOX5AP, ANXA1, BCL6, C3, CALCRL, CASP4, CCL2, CCL8, CCL20, CCR1, CCR3, CD14, CDO1, CEBPB, CX3CL1, CXCL2, CXCL6, CXCR4, FGG, FN1, FOS, GNAI2, GNAI3, HRH1, HSPD1, IL6, IL8, IL10, IL18, IL10RB, IL12B, IL1B, IL1RAP, IL1RN, IL4R, IL8RB, LTF, LYZ, NFKB2, NOS2, OLR1, PLAU, PLAUR, PNOC, PRDX5, PRKCB, PTGS2, PTX3, RAC1, RAC2, RIPK2, S100A9, S100A12, S1PR1, SAA3, SELL, SELP, SMAD3, SOCS…	76		decreases cell cycle progression (13/73)	AHR, BCL6, CDKN1A, DUSP1, E2F4, GNL3, HMOX1, ID1, IL6, MXD1, MYC, SMAD3, TNF	13
											Inflammatory Response	inflammatory response	inflammatory response of mammalia	3.04e-06	IL8, IL10, IL1B, PLAU, PLAUR, TLR2, TLR4	7		increases cell cycle progression (13/73)	ATF3, CALR, FAS, FOS, GNAI3, GRP, IER3, IL6, IL1B, MYC, PCNA, RRAD, TNF	13
											Inflammatory Response	inflammatory response	inflammatory response of organism	1.66e-05	ADRB2, BCL6, CALCRL, HSPD1, IL8, IL10, IL18, IL1B, PLAU, PLAUR, TLR2, TLR4, TNFRSF1A, ZFP36	14		affects proliferation of blood cells (47/72)	ABL1, CADM1, CASP8, CD44, CD48, CD74, CDKN1A, CEBPB, CXCR4, EGR1, EIF2AK2, FAS, HMGA1, HPRT1, HRH1, HSP90B1, HSPD1, IL6, IL10, IL18, IL10RA, IL1B, JUNB, KLF2, LEF1, MYC, PIK3AP1, PRKCB, PTGS2, PTPRC, RABGEF1, RAC2, RGS2, RIPK2, SEMA4D, SHH, SLC29A1, SOCS3, SPI1, SRGN, STAT1, STAT3, THBS1, TLR4, TNF, TNFRSF18, TNFRSF1A	47
											Inflammatory Response	inflammatory response	inflammatory response of mice	2.81e-05	IL10, IL1B, PLAU, PLAUR, TLR2, TLR4	6		decreases proliferation of blood cells (20/72)	A2M, ADRB2, CCL20, CD14, CD44, CD74, CDKN1A, FAS, FGL2, HMOX1, IL8, IL10, IL1RN, JUNB, SHH, SOCS3, THBS1, TNF, TNFRSF18, XCL1	20
											Inflammatory Response	infiltration	infiltration of neutrophils	1.25e-13	ALOX5AP, ANXA1, B4GALT1, C3, CD44, CD55, CTSB, CXCL2, DUSP1, FAS, IL6, IL8, IL10, IL18, IL1B, IL1RN, IL8RB, NFKBIA, NOS2, PTGS2, SELL, SELP, SOCS3, TLR2, TLR4, TNF, TNFRSF18, TNFRSF1A, XCL1	29		increases proliferation of blood cells (36/72)	ABL1, BCL6, CD44, CD59, CDKN1A, CFLAR, FAS, FN1, HSPA5, HSPD1, IFNAR2, IL6, IL10, IL18, IL12B, IL13RA1, IL1B, IL4R, LIF, MYC, PTPRC, RAC2, SEMA4D, SHH, SPI1, THBS1, TLR2, TLR4, TNF, TNFRSF18, TNFRSF6B, TRAF3, TXN, VCAM1, XCL1, ZFP36L1	36
											Inflammatory Response	infiltration	infiltration of phagocytes	1.39e-12	ALOX5AP, ANXA1, B4GALT1, C3, CCL2, CD44, CD55, CTSB, CXCL2, DUSP1, FAS, IL6, IL8, IL10, IL18, IL1B, IL1RN, IL8RB, LDLR, NFKBIA, NOS2, PLAU, PTGS2, SELL, SELP, SMAD3, SOCS3, TLR2, TLR4, TNF, TNFRSF18, TNFRSF1A, XCL1	33		affects activation of normal cells (50/71)	ALS2, B2M, B4GALT1, C3, CASP8, CD14, CD48, CD59, CD74, CDKN1A, CX3CL1, CXCL2, FAS, FN1, GNAI2, HPRT1, HRH1, HSP90B1, HSPD1, IFNAR2, IL6, IL8, IL10, IL18, IL12B, IL15RA, IL1B, IL8RB, ITGAV, KLF2, KSR1, LDLR, NFKB2, NOS2, PLAU, PSMB8, PSME2, PTGS2, PTPRC, RELB, SEMA4D, SMAD3, SMURF1, STAT1, TLR2, TLR4, TNF, TNFRSF1A, TRAF6, TREM1	50
											Inflammatory Response	cell movement	cell movement of neutrophils	2.57e-12	ALOX5AP, ANXA1, B4GALT1, C3, CCL2, CD44, CD55, CTSB, CX3CL1, CXCL2, CXCL6, DUSP1, FAS, GNAI2, IL6, IL8, IL10, IL18, IL1B, IL1RN, IL8RB, NFKBIA, NOS2, PNOC, PTGS2, RAC1, RAC2, S100A9, SELL, SELP, SOCS3, SPI1, TLR2, TLR4, TNF, TNFRSF18, TNFRSF1A, XCL1	38		decreases activation of normal cells (12/71)	ANXA1, BCL2A1, EGR2, FAS, FGG, IL6, IL10, IL1RN, THBS1, TNC, TNF, TNFRSF1A	12
											Inflammatory Response	cell movement	cell movement of phagocytes	5.23e-12	ALOX5AP, ANXA1, B4GALT1, C3, CCL2, CCL8, CD44, CD55, CRKL, CTSB, CX3CL1, CXCL2, CXCL6, CXCR4, DUSP1, FAS, GNAI2, GNAI3, IL6, IL8, IL10, IL18, IL12B, IL1B, IL1RN, IL8RB, LDLR, NFKBIA, NOS2, PLAU, PLAUR, PNOC, PRKCB, PTGS2, RAC1, RAC2, S100A9, SAA3, SELL, SELP, SMAD3, SOCS3, SPI1, TLR2, TLR4, TNF, TNFRSF18, TNFRSF1A, XCL1	49		increases activation of normal cells (36/71)	C3, CCL2, CCL8, CD14, CD44, CXCL6, FN1, FOS, HLA-DRA, HMOX1, HSP90B1, HSPA4, HSPD1, IL6, IL8, IL10, IL18, IL12B, IL15RA, IL1B, IL1RN, KIR3DL1, LTF, NOS2, NTF4, PTGS2, PTPRC, SELL, SEMA4D, THBS1, TLR2, TLR4, TNF, TRAF3, TREM1, VCAM1	36
											Inflammatory Response	immune response	immune response	1.48e-11	A2M, ABL1, AKIRIN2, ANXA1, ATP6V0A2, B2M, BCL6, BECN1, C3, CALR, CASP8, CCL2, CCL8, CCL20, CCR1, CD14, CD44, CD48, CD59, CD69, CD74, CD164, CDKN1A, CEBPB, CTSC, CX3CL1, CXCL6, CXCR4, CYP11B1, EGR2, FAS, FGF7, FN1, FTH1, HLA-DRA, HPRT1, HRH1, HSP90B1, HSPA4, HSPD1, IER3, IFITM3, IL6, IL8, IL10, IL18, IL10RB, IL12B, IL15RA, IL1B, IL1R2, IL1RAP, IL1RN, IL4R, IL8RB, IRAK1, KIR3DL1, KLF2, KSR1, LDLR, …	95		affects quantity of blood cells (58/71)	AHR, B2M, BCL2A1, C3, CASP8, CCL2, CD59, CD69, CDKN1A, CEBPB, CFLAR, CNN2, CX3CL1, CXCR4, E2F4, EGR1, FAS, HIF1A, IL6, IL8, IL10, IL10RA, IL12B, IL15RA, IL1B, LDLR, LIF, MEN1, MYC, NFKB2, NFKBIA, PDGFB, PIK3AP1, PLAU, PLSCR1, POU2F1, PTPRC, RABGEF1, RAC2, RBPJ, RELB, SELL, SELP, SEMA4D, SMAD3, SOAT1, SOCS3, SPI1, STAT1, STAT3, THBS1, TLR2, TLR4, TNF, TNFRSF1A, VCAM1, XBP1, XRCC6	58
											Inflammatory Response	migration	migration of phagocytes	1.71e-11	ANXA1, CCL2, CCL20, CCR1, CNN2, CX3CL1, CXCL2, CXCL6, FAS, FN1, IL6, IL8, IL10, IL12B, IL1B, IL8RB, ITGAV, LDLR, MMP7, PLAU, RAC1, RAC2, S100A9, SELL, SELP, SEMA4D, TLR2, TLR4, TNF, TNFRSF1A, TXN, VCAM1	32		decreases quantity of blood cells (14/71)	ABL1, CD9, CDKN1A, CXCR4, EGR1, ID1, IL6, IL10, IL18, IL18BP, LIF, MXD1, NFKBIA, S100A9	14
											Inflammatory Response	migration	migration of neutrophils	9.76e-11	ANXA1, CCR1, CNN2, CXCL2, CXCL6, FAS, FN1, IL6, IL8, IL1B, IL8RB, MMP7, PLAU, RAC1, S100A9, SELL, SELP, TLR4, TNF, TNFRSF1A, TXN, VCAM1	22		increases quantity of blood cells (21/71)	ABL1, BCL2A1, C3, CD9, CXCL2, CXCR4, EGR1, FGF7, HSP90B1, IL6, IL8, IL10, IL18, IL12B, IL1B, IL4R, LIF, NPM1 (includes EG:4869), PREP, S100A9, TNF	21
											Inflammatory Response	migration	migration of macrophages	3.64e-05	CCL2, CCL20, CNN2, CX3CL1, FN1, IL10, IL12B, ITGAV, LDLR, RAC1, RAC2, SEMA4D, TLR2, TNF, TNFRSF1A, VCAM1	16		affects proliferation of leukocytes (46/70)	ABL1, CADM1, CASP8, CD44, CD48, CD74, CDKN1A, CEBPB, CXCR4, EGR1, EIF2AK2, FAS, HMGA1, HPRT1, HRH1, HSP90B1, HSPD1, IL6, IL10, IL18, IL10RA, IL1B, KLF2, LEF1, MYC, PIK3AP1, PRKCB, PTGS2, PTPRC, RABGEF1, RAC2, RGS2, RIPK2, SEMA4D, SHH, SLC29A1, SOCS3, SPI1, SRGN, STAT1, STAT3, THBS1, TLR4, TNF, TNFRSF18, TNFRSF1A	46
											Inflammatory Response	inflammation	inflammation of organism	6.73e-10	ALOX5AP, B2M, CCL2, CD14, CEBPB, CEBPD, FAS, IL6, IL8, IL10, IL1B, IL1R2, IL1RN, NFKBIA, NOS2, PTGS2, SELL, STAT3, TLR2, TLR4, TNF, TNFRSF1A, ZFP36	23		decreases proliferation of leukocytes (19/70)	A2M, ADRB2, CCL20, CD14, CD44, CD74, CDKN1A, FAS, FGL2, HMOX1, IL10, IL1RN, JUNB, SHH, SOCS3, THBS1, TNF, TNFRSF18, XCL1	19
											Inflammatory Response	inflammation	inflammation	1.89e-09	ALOX5AP, B2M, B4GALT1, CCL2, CD14, CD44, CEBPB, CEBPD, FAS, HRH1, IL6, IL8, IL10, IL18, IL12B, IL1B, IL1R2, IL1RN, INSR, JUNB, LDLR, NFKBIA, NOS2, PTGS2, PTPRC, RABGEF1, S100A9, S100A12, SELL, SELP, STAT1, STAT3, THBS1, TLR2, TLR4, TNF, TNFRSF1A, TREM1, ZFP36	39		increases proliferation of leukocytes (34/70)	ABL1, BCL6, CD44, CD59, CDKN1A, CFLAR, FAS, FN1, HSPA5, HSPD1, IFNAR2, IL6, IL10, IL18, IL12B, IL13RA1, IL1B, IL4R, MYC, PTPRC, SEMA4D, SHH, SPI1, THBS1, TLR2, TLR4, TNF, TNFRSF18, TNFRSF6B, TRAF3, TXN, VCAM1, XCL1, ZFP36L1	34
											Inflammatory Response	inflammation	inflammation of animal	1.84e-06	ALOX5AP, B2M, CCL2, CD14, IL6, IL10, IL1R2, NFKBIA, NOS2, PTGS2, SELL, STAT3, TLR2, TLR4, TNF, TNFRSF1A, ZFP36	17		affects proliferation of tumor cell lines (42/70)	AATF, AFAP1, AHR, BCL6, CASP8, CCL2, CD44, CDKN1A, CNN2, COMP, CTSB, DDX21, EGR1, ESR2, FN1, FOS, GRB2, HMGA1, HMOX1, ID1, IL6, IL8, IMMT, INSR, ITGAV, JUNB, LDHA, LEF1, MYC, NOS2, PCNA, PLAUR, PRKCB, PTGS2, PTMA, RAC1, SHH, SOD2, STAT3, TLE4, TNF, TSPO	42
											Inflammatory Response	inflammation	inflammation of mice	1.66e-05	ALOX5AP, B2M, CD14, IL6, IL10, IL1R2, NFKBIA, PTGS2, SELL, STAT3, TLR4, TNF, TNFRSF1A, ZFP36	14		decreases proliferation of tumor cell lines (24/70)	AATF, ANXA1, ARIH2, CD44, CDKN1A, CEBPB, CNN1, DLC1, ESR2, HMOX1, IL6, JUNB, KLF2, KLF10, LIF, MEG3 (includes EG:55384), MYC, NCL, SOCS3, SOD2, SOX9, STAT3, THBS1, TNF	24
											Inflammatory Response	inflammation	inflammation of mammalia	1.86e-05	ALOX5AP, B2M, CD14, IL6, IL10, IL1R2, NFKBIA, NOS2, PTGS2, SELL, STAT3, TLR4, TNF, TNFRSF1A, ZFP36	15		increases proliferation of tumor cell lines (28/70)	ABL1, AHR, BCAR1, CCL20, CDKN1A, COMP, CXCR4, FGF7, FN1, GRP, ID1, IL6, IL8, IL10, IL15RA, IL1B, MAPK6, MYC, PLAU, PTGS2, RELB, SHH, SOD2, STAT3, TFPI2, TNF, WDR12, XRCC6	28
											Inflammatory Response	accumulation	accumulation of phagocytes	3.43e-09	CCR1, CX3CL1, CXCL2, FAS, GNAI2, IL8, IL10, IL18, IL12B, IL1B, IL1RN, LDLR, PFN1, PLAU, PTX3, RASA1, S100A9, SELP, TLR4, VCAM1	20		affects metabolism of protein (51/69)	ABCF1, ACE2, ADAM19, AHR, ARIH2, CASP4, CASP7, CASP8, CEBPB, CTSB, CTSC, CTSH, CTSZ (includes EG:1522), DERL1, DHPS, EIF2AK2, EIF2S1, EIF3J, EIF4E, FARSB, FBXO3, FBXW2, FN1, GSPT1, HIF1A, IL18, IL12B, MMP7, MRPL12, MRPL43, OLR1, PHLDA1, PLAU, PREP, PSMC4, PSMD14, RPL41, RPS12 (includes EG:6206), SHFM1, SHH, SRGN, TIA1, TNIP1, TSFM (includes EG:10102), UBE2A, UBE2I, UBE3A, UHRF2, VCP, XPNPEP1, ZFP…	51
											Inflammatory Response	accumulation	accumulation of leukocytes	5.16e-09	BCL3, CCL2, CCR1, CFLAR, CX3CL1, CXCL2, FAS, GNAI2, IER3, IL8, IL10, IL18, IL12B, IL1B, IL1RN, LDLR, PFN1, PLAU, PTX3, RASA1, S100A9, SELP, STAT3, TLR4, TNF, TNFRSF1A, VCAM1	27		decreases metabolism of protein (11/69)	AATF, CALR, EIF2AK2, EIF2S1, EIF4E, EIF4G1, IL10, IL1RN, SHH, TIA1, TNF	11
											Inflammatory Response	accumulation	accumulation of macrophages	5.48e-07	CCR1, CX3CL1, CXCL2, FAS, IL12B, IL1RN, LDLR, PFN1, PLAU, RASA1, TLR4, VCAM1	12		increases metabolism of protein (18/69)	BCL3, EIF2AK2, EIF4A1, EIF4E, EIF4G1, FN1, IL6, IL10, IL12B, IL1B, MKNK1, MYC, PSMB5, SOCS2, SOCS3, THBS1, TLR4, TRAF6	18
											Inflammatory Response	accumulation	accumulation of neutrophils	2.83e-05	CXCL2, GNAI2, IL8, IL10, IL18, IL1B, IL1RN, PTX3, S100A9, SELP, TLR4	11		affects movement of cell lines (39/69)	ADAM15, AFAP1, BCAR1, C3, CCL2, CCR1, CCR3, CD44, CDKN1A, CNN1, CNN2, CRKL, CTSB, CX3CL1, CXCL2, CXCR4, ENPP2, ERRFI1, ESR2, FABP7, FN1, GNAI3, IL8, INSR, ITGA9, ITGAV, KLF2, NCL, PDGFB, PLAU, PLAUR, PTGS2, RAC1, RAC2, S1PR1, SDCBP, SOCS3, TGFBI, THBS1	39
											Inflammatory Response	adhesion	adhesion of neutrophils	3.44e-09	ANXA1, CD44, CXCL2, FN1, IL8, IL1B, IL8RB, LCP1, PLAU, PLAUR, S100A9, SELL, SELP, TLR4, TNF, TXN	16		decreases movement of cell lines (16/69)	ADAM19, ASAP1, CADM1, CD44, CX3CL1, DDX3X, ERRFI1, FN1, ITGA9, ITGAV, KLF2, NME1, PLAU, SEMA4D, TIMP1, VASP	16
											Inflammatory Response	adhesion	adhesion of phagocytes	6.96e-09	ANXA1, CD44, CX3CL1, CXCL2, FN1, IL8, IL10, IL1B, IL8RB, LCP1, PLAU, PLAUR, RAC1, S100A9, SELL, SELP, SPI1, TLR4, TNF, TNFRSF6B, TXN	21		increases movement of cell lines (39/69)	ABL1, AMD1, BCAR1, C3, CCL2, CCL20, CD44, CNN2, CRKL, CTTN, CX3CL1, EGR1, ENPP2, FGF7, FN1, GNG12, GRP, HIF1A, HSP90AB1, ID1, IL6, IL8, IL15RA, ITGA9, ITGAV, NRAS, PLAU, PLAUR, PRKX, REST, S1PR1, SAA3, SDCBP, SEMA4D, SOD2, TNC, TNF, TNFRSF6B, VCAM1	39
											Inflammatory Response	recruitment	recruitment of phagocytes	6.71e-09	AHR, ANXA1, B4GALT1, CCL2, CCR1, CD44, CXCL2, F13A1, IL8, IL10, IL18, IL1B, IL1RN, IL8RB, RAC1, RIPK2, SMAD3, THBS1, TLR2, TLR4, TNF, TNFRSF1A, VCAM1	23		affects transactivation (30/69)	ABL1, AHR, CD44, CEBPB, CNN1, E2F4, EGR1, EGR2, EIF2AK2, ELK1, ESR2, FOS, HIF1A, IL1B, JUNB, LEF1, MEF2C, MYC, NR4A3, RAC1, RBPJ, SMAD3, SMARCC1, SPI1, STAT1, STAT3, TFDP1, TNF, TRAF6, UBTF	30
											Inflammatory Response	recruitment	recruitment of neutrophils	5.42e-07	AHR, B4GALT1, CCL2, CCR1, CXCL2, IL8, IL10, IL18, IL1B, IL1RN, IL8RB, RAC1, RIPK2, SMAD3, TLR4, TNF, TNFRSF1A	17		decreases transactivation (23/69)	AHR, BCL6, CEBPB, CREM, EGR1, EGR2, ELL, ESR2, FOS, FOSL2, ID1, IL1B, JUNB, MEN1, MXD1, MYC, SMAD3, SOCS3, SOD2, TGIF1, TNF, TRAF6, TXN	23
											Inflammatory Response	recruitment	recruitment of macrophages	1.99e-05	ANXA1, B4GALT1, CCL2, CCR1, CD44, IL8, IL1B, THBS1, TLR2, TLR4, TNF, VCAM1	12		increases transactivation (57/69)	AHR, BCL3, CD44, CEBPB, CEBPD, CHD4, E2F4, EGR1, EGR2, ELK1, ELL, ESR2, FOS, FOSL2, GAPDH (includes EG:2597), GRP, GTF2B, HIF1A, HMGA1, HNF4G, IL6, IL8, IL1B, IRAK1, JUNB, KLF2, LEF1, MAP3K8, MEF2C, MITF, MYC, NFKBIA, NOLC1, NOP2, NR4A3, PKN1, POU2F1, PRDX1, RAC1, RBM39, RELB, RIPK2, RNF8, SMAD3, SMARCC1, SOCS3, SOX9, SPI1, STAMBP, STAT1, STAT3, TNF, TRAF6, TXN, UBTF, WRN (includes EG:7486), XRCC6	57
											Inflammatory Response	quantity	quantity of phagocytes	2.43e-08	ABL1, B2M, CCL2, CNN2, CX3CL1, FAS, FGF7, IL8, IL10, IL18, IL12B, IL18BP, IL1B, LDLR, LIF, NFKBIA, PLAU, PLSCR1, PREP, RELB, S100A9, SELL, SELP, SMAD3, SOAT1, SOCS3, SPI1, TLR4, TNF, TNFRSF1A	30		affects cell movement of leukocytes (51/68)	ALOX5AP, ANXA1, B4GALT1, C3, CCL2, CCR1, CCR3, CD14, CD44, CD48, CD55, CTSB, CX3CL1, CXCL2, CXCR4, DUSP1, FAS, FN1, GNAI2, GNAI3, IL6, IL8, IL10, IL18, IL12B, IL1B, IL8RB, LDLR, NFKB2, NOS2, PLAU, PLAUR, PRKCB, PTGS2, RAC1, RAC2, S100A9, S1PR1, SAA3, SELL, SELP, SMAD3, SOCS3, SPI1, STAT3, TLR2, TLR4, TNF, TNFRSF18, TNFRSF1A, VCAM1	51
											Inflammatory Response	quantity	quantity of macrophages	6.98e-07	ABL1, B2M, CCL2, CNN2, CX3CL1, FAS, FGF7, IL8, IL18, IL12B, IL1B, LDLR, LIF, NFKBIA, PLAU, RELB, SELL, SELP, SOAT1, SPI1, TLR4, TNF, TNFRSF1A	23		decreases cell movement of leukocytes (15/68)	ANXA1, CCR1, CX3CL1, FN1, HSPD1, IL6, IL8, IL10, IL18BP, IL1B, IL1RN, SELP, TLR4, TNF, TNFRSF6B	15
											Inflammatory Response	quantity	quantity of neutrophils	4.92e-06	CNN2, FAS, IL10, IL18, IL18BP, IL1B, PLSCR1, PREP, RELB, S100A9, SELL, SMAD3, SOCS3, TLR4, TNF, TNFRSF1A	16		increases cell movement of leukocytes (33/68)	ANXA1, C3, CALR, CCL2, CCL8, CCL20, CRKL, CX3CL1, CXCL2, CXCL6, CXCR4, HRH1, IL8, IL10, IL12B, IL1B, IL4R, NFKBIA, PLAU, PLAUR, PNOC, PTGS2, RAC1, RAC2, S100A9, S1PR1, SELL, THBS1, TLR4, TNF, TXN, XCL1, YARS	33
											Inflammatory Response	activation	activation of neutrophils	1.4e-06	ANXA1, C3, CCL2, CD14, CXCL6, IL6, IL8, IL10, IL18, IL1B, IL1RN, IL8RB, LTF, SELL, TNF	15		affects cell stage of eukaryotic cells (59/67)	ABL1, AHR, AKAP12, ATF3, BHLHB2, BTG2, CAMKK1, CCNB1, CD44, CDK5RAP3 (includes EG:80279), CDKN1A, CEBPB, CEBPD, CKS1B, CREM, DDX3X, DEGS1, DUSP1, E2F4, EGR1, EIF2AK2, FN1, FOS, GNAI1, GNAI2, GNAI3, GNL3, GSPT1, HMGA1, HSPA2, IL6, IL1B, IL4R, INSR, ITGAV, JUNB, LEF1, MEN1, MXD1, MYC, NFKBIA, NRAS, PEA15, PLAU, PLAUR, PPP2R2A, PTGES3 (includes EG:10728), RAC1, RPS6KA3 (includes EG:6197), S1PR1, SFR…	59
											Inflammatory Response	activation	activation of phagocytes	1.01e-05	ANXA1, C3, CCL2, CCL8, CD14, CXCL6, FN1, HSPD1, IL6, IL8, IL10, IL18, IL1B, IL1RN, IL8RB, LTF, NOS2, PTGS2, SELL, THBS1, TLR4, TNF, TREM1	23		decreases cell stage of eukaryotic cells (14/67)	BCL3, BHLHB2, CDKN1A, ESR2, HIF1A, HMOX1, IL6, IL1B, LIF, MXD1, MYC, PLAC8, SOX9, TNF	14
											Inflammatory Response	chemotaxis	chemotaxis of phagocytes	4.47e-06	ANXA1, CCL2, CCL8, CX3CL1, CXCL2, CXCL6, CXCR4, GNAI3, IL8, IL10, IL12B, IL1B, IL8RB, PLAUR, PNOC, PRKCB, RAC1, RAC2, S100A9, SAA3, SMAD3, SPI1, TNF, TNFRSF1A, XCL1	25		increases cell stage of eukaryotic cells (16/67)	ABL1, CEBPB, CEBPD, E2F4, FOS, GNAI3, HMGA1, ID1, IL6, IL1B, MAP3K8, MXD1, MYC, SHH, SOX9, TNF	16
											Inflammatory Response	TH1 immune response	TH1 immune response of organism	4.84e-06	BCL3, CCR1, IL10, IL18, IL12B, IL18BP, RELB, TLR2, TRAF6	9		affects differentiation of cell lines (28/66)	AHR, AMD1, BECN1, CD9, CD14, CD164, CDKN1A, CEBPB, CXCR4, DLK1, E2F4, HIF1A, HMGA1, IL6, IL10RA, IL1RN, INSR, LIF, MEF2C, MYC, OPRS1, PLAUR, PRKAR1A, SH2B1, SPI1, STAT1, TNF, TRAF6	28
											Inflammatory Response	TH1 immune response	TH1 immune response	4.91e-06	BCL3, CCR1, HRH1, IL10, IL18, IL12B, IL18BP, RELB, TLR2, TRAF6	10		decreases differentiation of cell lines (32/66)	AHR, CALR, CBX1, CD164, CDKN1A, CDO1, CEBPB, CTSB, DLK1, DUSP1, EGR1, FOS, HSP90AA1, ID1, IL6, IL1B, INSR, LIF, MXD1, MYC, NME1, REST, S100A9, SF3B4, SMAD3, SMURF1, SOCS3, SPI1, STAT1, STAT3, TIMP1, TNF	32
											Inflammatory Response	fever	fever	1.45e-05	CD14, IL6, IL10, IL18, IL1B, IL1RN, PTGS2, TNF	8		increases differentiation of cell lines (32/66)	ABL1, AHR, BHLHB2, BTG2, CD164, CDKN1A, CDO1, CEBPB, CEBPD, DYRK1A, E2F4, EGR1, FABP7, FAM20C, FN1, HRH1, IL6, IL10, LIF, MEF2C, MYC, NR4A3, PLEKHO1, PRKCB, RGS2, RRAS2, SHH, SOX9, SPI1, TNF, TNFRSF1A, TRAF6	32
											Inflammatory Response	fever	fever of animal	1.73e-05	CD14, IL6, IL10, IL18, IL1B, IL1RN, TNF	7		affects migration of cell lines (38/65)	ADAM15, AFAP1, BCAR1, C3, CCL2, CCR1, CCR3, CD44, CDKN1A, CNN2, CRKL, CTSB, CX3CL1, CXCL2, CXCR4, ENPP2, ERRFI1, ESR2, FABP7, FN1, GNAI3, IL8, INSR, ITGA9, ITGAV, KLF2, NCL, PDGFB, PLAU, PLAUR, PTGS2, RAC1, RAC2, S1PR1, SDCBP, SOCS3, TGFBI, THBS1	38
											Cellular Movement	movement	movement of cells	4.75e-14	ABL1, ADAM15, ADAM19, ADRB2, AFAP1, AMD1, ANXA1, ARHGEF1, ASAP1, B4GALT1, BCAR1, C3, CADM1, CALCRL, CAP1, CCL2, CCL8, CCL20, CCR1, CCR3, CD9, CD44, CD69, CDH5, CDKN1A, CNN1, CNN2, CRKL, CTSB, CTTN, CX3CL1, CXCL2, CXCL6, CXCR4, DDX3X, DLC1, DUSP1, EGR1, ENPP2, ERRFI1, ESR2, FABP7, FAS, FGF7, FN1, GNAI2, GNAI3, GNG12, GRP, GTPBP4, HIF1A, HRH1, HSP90AA1, HSP90AB1, HSPD1, ID1, IL6, IL8, IL10, IL18, I…	131		decreases migration of cell lines (15/65)	ADAM19, ASAP1, CD44, CX3CL1, DDX3X, ERRFI1, FN1, ITGA9, ITGAV, KLF2, NME1, PLAU, SEMA4D, TIMP1, VASP	15
											Cellular Movement	movement	movement of eukaryotic cells	6.32e-13	ABL1, ADAM15, ADAM19, ADRB2, AFAP1, AMD1, ANXA1, ARHGEF1, ASAP1, B4GALT1, BCAR1, C3, CADM1, CALCRL, CCL2, CCL8, CCL20, CCR1, CCR3, CD9, CD44, CD69, CDH5, CDKN1A, CNN1, CNN2, CRKL, CTSB, CTTN, CX3CL1, CXCL2, CXCL6, CXCR4, DDX3X, DUSP1, EGR1, ENPP2, ERRFI1, ESR2, FABP7, FAS, FGF7, FN1, GNAI2, GNAI3, GNG12, GRP, HIF1A, HRH1, HSP90AB1, HSPD1, ID1, IL6, IL8, IL10, IL18, IL10RA, IL12B, IL15RA, IL1B, IL…	121		increases migration of cell lines (37/65)	ABL1, BCAR1, C3, CCL2, CCL20, CD44, CNN2, CRKL, CTTN, CX3CL1, EGR1, ENPP2, FGF7, FN1, GNG12, GRP, HIF1A, HSP90AB1, ID1, IL6, IL8, IL15RA, ITGA9, ITGAV, PLAU, PLAUR, PRKX, REST, S1PR1, SAA3, SDCBP, SEMA4D, SOD2, TNC, TNF, TNFRSF6B, VCAM1	37
											Cellular Movement	movement	movement of cell lines	1.83e-11	ABL1, ADAM15, ADAM19, AFAP1, AMD1, ASAP1, BCAR1, C3, CADM1, CCL2, CCL20, CCR1, CCR3, CD44, CDKN1A, CNN1, CNN2, CRKL, CTSB, CTTN, CX3CL1, CXCL2, CXCR4, DDX3X, EGR1, ENPP2, ERRFI1, ESR2, FABP7, FGF7, FN1, GNAI3, GNG12, GRP, HIF1A, HSP90AB1, ID1, IL6, IL8, IL15RA, INSR, ITGA9, ITGAV, KLF2, NCL, NME1, NRAS, PDGFB, PLAU, PLAUR, PRKX, PTGS2, RAC1, RAC2, REST, S1PR1, SAA3, SDCBP, SEMA4D, SOCS3, SOD2, TG…	69		affects proliferation of lymphocytes (43/65)	ABL1, CADM1, CASP8, CD44, CD48, CD74, CDKN1A, CEBPB, CXCR4, EGR1, EIF2AK2, FAS, HMGA1, HPRT1, HRH1, HSP90B1, HSPD1, IL6, IL10, IL18, IL1B, KLF2, LEF1, MYC, PIK3AP1, PRKCB, PTGS2, PTPRC, RAC2, RGS2, RIPK2, SEMA4D, SHH, SOCS3, SPI1, SRGN, STAT1, STAT3, THBS1, TLR4, TNF, TNFRSF18, TNFRSF1A	43
											Cellular Movement	movement	movement of fibroblast cell lines	2.68e-06	ABL1, AMD1, BCAR1, CDKN1A, CRKL, DDX3X, FN1, GNG12, IL8, ITGA9, ITGAV, KLF2, PDGFB, PLAU, PLAUR, PTGS2, RAC2	17		decreases proliferation of lymphocytes (18/65)	A2M, ADRB2, CD14, CD44, CD74, CDKN1A, FAS, FGL2, HMOX1, IL10, IL1RN, JUNB, SHH, SOCS3, THBS1, TNF, TNFRSF18, XCL1	18
											Cellular Movement	movement	movement of kidney cell lines	9.05e-06	ABL1, BCAR1, C3, CADM1, CCL20, CCR1, CCR3, CTTN, FN1, NRAS, PLAU, PLAUR, PRKX, RAC2, SAA3	15		increases proliferation of lymphocytes (32/65)	BCL6, CD44, CD59, CDKN1A, CFLAR, FAS, FN1, HSPA5, HSPD1, IFNAR2, IL6, IL10, IL18, IL12B, IL13RA1, IL1B, IL4R, MYC, PTPRC, SEMA4D, SHH, SPI1, THBS1, TLR2, TLR4, TNF, TNFRSF18, TNFRSF6B, TRAF3, TXN, VCAM1, XCL1	32
											Cellular Movement	infiltration	infiltration of neutrophils	1.25e-13	ALOX5AP, ANXA1, B4GALT1, C3, CD44, CD55, CTSB, CXCL2, DUSP1, FAS, IL6, IL8, IL10, IL18, IL1B, IL1RN, IL8RB, NFKBIA, NOS2, PTGS2, SELL, SELP, SOCS3, TLR2, TLR4, TNF, TNFRSF18, TNFRSF1A, XCL1	29		affects cell death of blood cells (48/64)	ABL1, BCL3, BCL2A1, BIRC3, CASP4, CASP7, CASP8, CCNB1, CD9, CD14, CD44, CDKN1A, CEBPB, CFLAR, CXCR4, EGR1, EIF2AK2, FAS, FOS, GAPDH (includes EG:2597), HIF1A, HSP90AB1, IL6, IL8, IL10, IL15RA, IL1B, LDLR, MYC, NFKB2, NFKBIA, PRKCB, PTPRC, RAC1, RAC2, RIPK1, SKIL, SOAT1, SOD2, STAT1, STAT3, THBS1, TLR2, TLR4, TNF, TNFRSF18, TNFRSF1A, TRAF3	48
											Cellular Movement	infiltration	infiltration of granulocytes	1.32e-13	ALOX5AP, ANXA1, B4GALT1, C3, CCR1, CD44, CD48, CD55, CTSB, CXCL2, DUSP1, FAS, IL6, IL8, IL10, IL18, IL12B, IL1B, IL1RN, IL4R, IL8RB, NFKBIA, NOS2, PTGS2, SELL, SELP, SOCS3, TLR2, TLR4, TNF, TNFRSF18, TNFRSF1A, XCL1	33		decreases cell death of blood cells (19/64)	BCL3, BCL2A1, CD59, CFLAR, CXCL2, EIF4E, FAS, IER3, IL6, IL8, IL10, IL1B, IL1RN, MXD1, PDIA3, SHH, STAT3, TNF, TNFRSF6B	19
											Cellular Movement	infiltration	infiltration of phagocytes	1.39e-12	ALOX5AP, ANXA1, B4GALT1, C3, CCL2, CD44, CD55, CTSB, CXCL2, DUSP1, FAS, IL6, IL8, IL10, IL18, IL1B, IL1RN, IL8RB, LDLR, NFKBIA, NOS2, PLAU, PTGS2, SELL, SELP, SMAD3, SOCS3, TLR2, TLR4, TNF, TNFRSF18, TNFRSF1A, XCL1	33		increases cell death of blood cells (24/64)	ANXA1, CASP4, CASP8, CD9, CD44, CD59, CD69, CDKN1A, CFLAR, CXCR4, EIF2AK2, FAS, FN1, IL6, IL10, IL18, IL1B, MYC, RIPK1, SMARCC1, THBS1, TNF, TREM1, XCL1	24
											Cellular Movement	infiltration	infiltration of leukocytes	1.62e-11	ALOX5AP, ANXA1, B4GALT1, C3, CCL2, CCR1, CD44, CD48, CD55, CTSB, CXCL2, DUSP1, FAS, IL6, IL8, IL10, IL18, IL12B, IL18BP, IL1B, IL1RN, IL4R, IL8RB, LDLR, NFKBIA, NOS2, PLAU, PTGS2, SELL, SELP, SMAD3, SOCS3, STAT3, TLR2, TLR4, TNF, TNFRSF18, TNFRSF1A, TNFRSF6B, XCL1	40		affects quantity of leukocytes (52/64)	AHR, B2M, BCL2A1, C3, CASP8, CCL2, CD69, CEBPB, CFLAR, CNN2, CX3CL1, CXCR4, EGR1, FAS, HIF1A, IL6, IL8, IL10, IL10RA, IL12B, IL15RA, IL1B, LDLR, LIF, MEN1, MYC, NFKB2, NFKBIA, PIK3AP1, PLAU, PLSCR1, PTPRC, RABGEF1, RAC2, RBPJ, RELB, SELL, SELP, SEMA4D, SMAD3, SOAT1, SOCS3, SPI1, STAT1, STAT3, TLR2, TLR4, TNF, TNFRSF1A, VCAM1, XBP1, XRCC6	52
											Cellular Movement	infiltration	infiltration of cells	4.58e-11	ALOX5AP, ANXA1, B4GALT1, C3, CCL2, CCR1, CD44, CD48, CD55, CTSB, CXCL2, DUSP1, FAS, FGL2, IL6, IL8, IL10, IL18, IL12B, IL18BP, IL1B, IL1RN, IL4R, IL8RB, LDLR, LIF, NFKBIA, NOS2, PLAU, PTGS2, SELL, SELP, SMAD3, SOCS3, STAT3, TLR2, TLR4, TNF, TNFRSF18, TNFRSF1A, TNFRSF6B, XCL1	42		decreases quantity of leukocytes (12/64)	CDKN1A, CXCR4, EGR1, ID1, IL6, IL10, IL18, IL18BP, LIF, MXD1, NFKBIA, S100A9	12
											Cellular Movement	infiltration	infiltration of T lymphocytes	1.34e-05	C3, CD44, IL6, IL10, IL18BP, IL1B, LDLR, SELP, STAT3, TNFRSF6B, XCL1	11		increases quantity of leukocytes (19/64)	ABL1, BCL2A1, C3, CXCL2, CXCR4, EGR1, FGF7, HSP90B1, IL6, IL8, IL10, IL18, IL12B, IL1B, LIF, NPM1 (includes EG:4869), PREP, S100A9, TNF	19
											Cellular Movement	infiltration	infiltration of mononuclear leukocytes	1.42e-05	C3, CCL2, CCR1, CD44, IL6, IL8, IL10, IL18BP, IL1B, LDLR, SELP, SMAD3, STAT3, TNF, TNFRSF6B, XCL1	16		affects arrest in cell division process of cells (63/63)	ABL1, AHR, AKAP12, ATF3, BCL6, BHLHB2, BTG2, BUB3, CALR, CAMKK1, CCNB1, CD44, CDK5RAP3 (includes EG:80279), CDKN1A, CEBPB, CEBPD, CKS1B, CREM, DEGS1, DUSP1, E2F4, EGR1, EIF2AK2, FN1, FOS, GNL3, GSPT1, HSP90AA1, IL6, IL8, IL10, IL12B, IL1B, ITGAV, LEF1, LIF, MEN1, MITF, MXD1, MYC, NFKBIA, NPM1 (includes EG:4869), NR4A3, NRAS, PLAU, PLAUR, PPP1R9B, PPP2R2A, PTGES3 (includes EG:10728), RPS6KA3 (incl…	63
											Cellular Movement	cell movement	cell movement of leukocytes	2.53e-13	ALOX5AP, ANXA1, B4GALT1, C3, CALR, CCL2, CCL8, CCL20, CCR1, CCR3, CD14, CD44, CD48, CD55, CRKL, CTSB, CX3CL1, CXCL2, CXCL6, CXCR4, DUSP1, FAS, FN1, GNAI2, GNAI3, HRH1, HSPD1, IL6, IL8, IL10, IL18, IL12B, IL18BP, IL1B, IL1RN, IL4R, IL8RB, LDLR, NFKB2, NFKBIA, NOS2, PLAU, PLAUR, PNOC, PRKCB, PTGS2, RAC1, RAC2, S100A9, S1PR1, SAA3, SELL, SELP, SMAD3, SOCS3, SPI1, STAT3, THBS1, TLR2, TLR4, TNF, TNFRS…	68		affects differentiation of blood cells (39/63)	ATP7A, BCL3, BCL6, CASP8, CCR1, CD74, CTBP1, EGR1, FAS, GRB2, HSP90B1, IL6, IL10, IL18, IL12B, IL15RA, IL4R, ITPKB, MYC, NFKB2, PLSCR1, PRKX, PTGS2, PTPRC, RASA1, RASGRP4, RBPJ, RELB, RHOH, RIPK2, SHH, SOCS3, SPI1, STAT1, TLR4, TNF, TNFRSF1A, TRAF6, UBE2I	39
											Cellular Movement	cell movement	cell movement of granulocytes	3.43e-13	ALOX5AP, ANXA1, B4GALT1, C3, CCL2, CCR1, CCR3, CD44, CD48, CD55, CTSB, CX3CL1, CXCL2, CXCL6, DUSP1, FAS, GNAI2, IL6, IL8, IL10, IL18, IL12B, IL1B, IL1RN, IL4R, IL8RB, NFKBIA, NOS2, PLAUR, PNOC, PTGS2, RAC1, RAC2, S100A9, SELL, SELP, SOCS3, SPI1, TLR2, TLR4, TNF, TNFRSF18, TNFRSF1A, VCAM1, XCL1, YARS	46		decreases differentiation of blood cells (18/63)	ABL1, BCL6, C1QC, CD74, EIF4E, IL6, IL10, ITGAV, LIF, NFKBIA, PICALM, SHH, SOCS3, SPI1, STAT1, STAT3, TIMP1, ZFP36	18
											Cellular Movement	cell movement	cell movement of neutrophils	2.57e-12	ALOX5AP, ANXA1, B4GALT1, C3, CCL2, CD44, CD55, CTSB, CX3CL1, CXCL2, CXCL6, DUSP1, FAS, GNAI2, IL6, IL8, IL10, IL18, IL1B, IL1RN, IL8RB, NFKBIA, NOS2, PNOC, PTGS2, RAC1, RAC2, S100A9, SELL, SELP, SOCS3, SPI1, TLR2, TLR4, TNF, TNFRSF18, TNFRSF1A, XCL1	38		increases differentiation of blood cells (28/63)	ABL1, BTG2, CCL2, CD14, CD74, CEBPD, EGR1, FOS, HIF1A, HRH1, HSP90AA1, HSPD1, ID1, IL6, IL8, IL10, IL18, IL12B, IL4R, ITPKB, JUNB, LIF, PTPRC, SPI1, TNF, TRAF6, TREM1, XBP1	28
											Cellular Movement	cell movement	cell movement of normal cells	3.62e-12	ALOX5AP, ANXA1, B4GALT1, C3, CALR, CCL2, CCL8, CCL20, CCR1, CCR3, CD14, CD44, CD48, CD55, CD59, CRKL, CTSB, CX3CL1, CXCL2, CXCL6, CXCR4, DNAJA1, DUSP1, ENPP2, FAS, FN1, FOS, GNAI2, GNAI3, HRH1, HSPD1, IL6, IL8, IL10, IL18, IL12B, IL18BP, IL1B, IL1RN, IL4R, IL8RB, ITGAV, LDLR, MYC, NFKB2, NFKBIA, NOS2, NRP2, NTF4, PDGFB, PLAU, PLAUR, PNOC, PRKCB, PTGS2, RAC1, RAC2, S100A9, S1PR1, SAA3, SELL, SELP,…	79		affects cell death of leukocytes (46/62)	ABL1, BCL3, BCL2A1, BIRC3, CASP4, CASP7, CASP8, CCNB1, CD9, CD14, CD44, CDKN1A, CEBPB, CFLAR, CXCR4, EGR1, FAS, FOS, GAPDH (includes EG:2597), HIF1A, HSP90AB1, IL6, IL8, IL10, IL15RA, IL1B, LDLR, MYC, NFKB2, NFKBIA, PRKCB, PTPRC, RAC1, RAC2, RIPK1, SKIL, SOAT1, SOD2, STAT1, STAT3, THBS1, TLR2, TLR4, TNF, TNFRSF18, TNFRSF1A	46
											Cellular Movement	cell movement	cell movement of cells	3.64e-12	ABL1, ACTG1, ACTR3, ALOX5AP, ANXA1, ARPC5, B4GALT1, BCAR1, C3, CALR, CAPZA1, CAPZA2, CCL2, CCL8, CCL20, CCR1, CCR3, CD9, CD14, CD44, CD48, CD55, CD59, CD69, CRKL, CTSB, CTTN, CX3CL1, CXCL2, CXCL6, CXCR4, DLC1, DNAJA1, DUSP1, ENPP2, ESR2, FAS, FGL2, FN1, FOS, FOSL2, GNAI2, GNAI3, HRH1, HSPD1, ID1, IL6, IL8, IL10, IL18, IL12B, IL18BP, IL1B, IL1RN, IL4R, IL8RB, IQGAP1, ITGAV, LCP1, LDLR, LIF, MSN, M…	103		decreases cell death of leukocytes (18/62)	BCL3, BCL2A1, CD59, CFLAR, CXCL2, EIF4E, FAS, IER3, IL6, IL8, IL10, IL1B, IL1RN, PDIA3, SHH, STAT3, TNF, TNFRSF6B	18
											Cellular Movement	cell movement	cell movement of phagocytes	5.23e-12	ALOX5AP, ANXA1, B4GALT1, C3, CCL2, CCL8, CD44, CD55, CRKL, CTSB, CX3CL1, CXCL2, CXCL6, CXCR4, DUSP1, FAS, GNAI2, GNAI3, IL6, IL8, IL10, IL18, IL12B, IL1B, IL1RN, IL8RB, LDLR, NFKBIA, NOS2, PLAU, PLAUR, PNOC, PRKCB, PTGS2, RAC1, RAC2, S100A9, SAA3, SELL, SELP, SMAD3, SOCS3, SPI1, TLR2, TLR4, TNF, TNFRSF18, TNFRSF1A, XCL1	49		increases cell death of leukocytes (23/62)	ANXA1, CASP4, CASP8, CD9, CD44, CD59, CD69, CDKN1A, CFLAR, CXCR4, EIF2AK2, FAS, FN1, IL10, IL18, IL1B, MYC, RIPK1, SMARCC1, THBS1, TNF, TREM1, XCL1	23
											Cellular Movement	cell movement	cell movement of eukaryotic cells	6.22e-11	ABL1, ALOX5AP, ANXA1, B4GALT1, C3, CALR, CCL2, CCL8, CCL20, CCR1, CCR3, CD9, CD14, CD44, CD48, CD55, CD59, CD69, CRKL, CTSB, CTTN, CX3CL1, CXCL2, CXCL6, CXCR4, DLC1, DNAJA1, DUSP1, ENPP2, ESR2, FAS, FN1, FOS, FOSL2, GNAI2, GNAI3, HRH1, HSPD1, ID1, IL6, IL8, IL10, IL18, IL12B, IL18BP, IL1B, IL1RN, IL4R, IL8RB, ITGAV, LCP1, LDLR, LIF, MYC, NFKB2, NFKBIA, NME1, NOS2, NRP2, NTF4, PDGFB, PLAU, PLAUR, …	91		affects apoptosis of blood cells (44/61)	ABL1, BCL2A1, BIRC3, CASP4, CASP7, CASP8, CCNB1, CD9, CD14, CD44, CDKN1A, CEBPB, CFLAR, CXCR4, EGR1, EIF2AK2, FAS, FOS, HIF1A, HSP90AB1, IL6, IL8, IL10, IL1B, LDLR, MYC, NFKB2, NFKBIA, PRKCB, PTPRC, RAC1, RAC2, RIPK1, SKIL, SOAT1, SOD2, STAT1, STAT3, THBS1, TLR4, TNF, TNFRSF18, TNFRSF1A, TRAF3	44
											Cellular Movement	cell movement	cell movement of T lymphocytes	1.26e-10	C3, CALR, CCL2, CCL8, CCL20, CCR1, CCR3, CD44, CXCR4, FN1, GNAI2, HSPD1, IL6, IL8, IL10, IL18BP, IL1B, LDLR, RAC1, S1PR1, SELL, SELP, SOCS3, STAT3, THBS1, TLR4, TNF, TNFRSF6B, XCL1	29		decreases apoptosis of blood cells (18/61)	BCL3, BCL2A1, CD59, CFLAR, CXCL2, EIF4E, FAS, IER3, IL6, IL8, IL10, IL1B, IL1RN, MXD1, PDIA3, SHH, TNF, TNFRSF6B	18
											Cellular Movement	cell movement	cell movement of lymphocytes	1.23e-08	C3, CALR, CCL2, CCL8, CCL20, CCR1, CCR3, CD44, CX3CL1, CXCR4, FN1, GNAI2, HSPD1, IL6, IL8, IL10, IL18BP, IL1B, LDLR, NFKB2, RAC1, RAC2, S1PR1, SAA3, SELL, SELP, SOCS3, STAT3, THBS1, TLR4, TNF, TNFRSF6B, XCL1	33		increases apoptosis of blood cells (21/61)	ANXA1, CASP4, CASP8, CD9, CD44, CD59, CD69, CXCR4, EIF2AK2, FAS, FN1, IL6, IL10, IL18, IL1B, MYC, RIPK1, SMARCC1, TNF, TREM1, XCL1	21
											Cellular Movement	cell movement	cell movement of mononuclear leukocytes	1.69e-08	ANXA1, C3, CALR, CCL2, CCL8, CCL20, CCR1, CCR3, CD44, CX3CL1, CXCR4, FN1, GNAI2, HSPD1, IL6, IL8, IL10, IL18BP, IL1B, LDLR, NFKB2, PLAUR, PRKCB, RAC1, RAC2, S1PR1, SAA3, SELL, SELP, SMAD3, SOCS3, STAT3, THBS1, TLR4, TNF, TNFRSF6B, XCL1, YARS	38		affects interphase of eukaryotic cells (54/61)	ABL1, AHR, AKAP12, ATF3, BHLHB2, BTG2, CAMKK1, CCNB1, CD44, CDK5RAP3 (includes EG:80279), CDKN1A, CEBPB, CEBPD, CKS1B, CREM, DDX3X, DEGS1, DUSP1, E2F4, EGR1, EIF2AK2, FN1, FOS, GNL3, GSPT1, HMGA1, IL6, IL1B, IL4R, INSR, ITGAV, JUNB, LEF1, MEN1, MXD1, MYC, NFKBIA, NRAS, PEA15, PLAU, PLAUR, PPP2R2A, PTGES3 (includes EG:10728), RAC1, RPS6KA3 (includes EG:6197), SFRS2, SHH, SOD2, SOX9, STAT1, STAT3, …	54
											Cellular Movement	cell movement	cell movement of cell lines	7.12e-08	ABL1, C3, CCL2, CCL8, CCL20, CCR1, CD9, CD44, CD69, CRKL, CTSB, CTTN, CX3CL1, CXCR4, DLC1, ENPP2, ESR2, FN1, FOS, FOSL2, GNAI3, HRH1, ID1, IL6, IL8, IL12B, IL8RB, ITGAV, LCP1, LIF, NME1, PLAU, PLAUR, PTGS2, RAC1, S1PR1, SELL, SELP, SMAD3, SOCS2, STAT3, THBS1, TLR2, TNF, TXN, YARS	46		decreases interphase of eukaryotic cells (13/61)	BCL3, BHLHB2, CDKN1A, ESR2, HMOX1, IL6, IL1B, LIF, MXD1, MYC, PLAC8, SOX9, TNF	13
											Cellular Movement	cell movement	cell movement of tumor cell lines	2.11e-05	ABL1, C3, CCL2, CCL8, CD9, CD44, CD69, CTSB, CX3CL1, CXCR4, DLC1, ESR2, FN1, FOS, HRH1, IL6, IL8, IL8RB, ITGAV, LCP1, LIF, NME1, PLAU, PLAUR, RAC1, S1PR1, SELL, SELP, STAT3, THBS1	30		increases interphase of eukaryotic cells (15/61)	ABL1, CEBPB, CEBPD, E2F4, FOS, HMGA1, ID1, IL6, IL1B, MAP3K8, MXD1, MYC, SHH, SOX9, TNF	15
											Cellular Movement	cell movement	cell movement of antigen presenting cells	2.18e-05	ANXA1, C3, CCL2, CCL8, CCL20, CCR3, CD44, CRKL, CX3CL1, CXCR4, GNAI3, HRH1, IL6, IL10, IL12B, IL1B, LDLR, PLAU, PLAUR, PRKCB, PTGS2, SAA3, SELL, SMAD3, TLR4, TNF	26		affects activation of synthetic promoter (27/60)	ABL1, AHR, CALCRL, CASP8, CD74, CEBPB, ESR2, FZD7, HIF1A, IL18, IL1B, IRAK1, JUNB, LEF1, MEN1, MYC, NFKBIA, RAC1, SART3, SMAD3, SMARCE1, SMURF1, SPI1, STAT1, TNF, TRAF6, UBTF	27
											Cellular Movement	migration	migration of cells	5.08e-13	ABL1, ADAM15, ADAM19, ADRB2, AFAP1, ANXA1, ARHGEF1, ASAP1, B4GALT1, BCAR1, C3, CALCRL, CAP1, CCL2, CCL8, CCL20, CCR1, CCR3, CD9, CD44, CD69, CDH5, CDKN1A, CNN2, CRKL, CTSB, CTTN, CX3CL1, CXCL2, CXCL6, CXCR4, DDX3X, DLC1, DUSP1, EGR1, ENPP2, ERRFI1, ESR2, FABP7, FAS, FGF7, FN1, GNAI2, GNAI3, GNG12, GRP, GTPBP4, HIF1A, HRH1, HSP90AA1, HSP90AB1, HSPD1, ID1, IL6, IL8, IL10, IL18, IL10RA, IL12B, IL15R…	127		decreases activation of synthetic promoter (25/60)	AHR, APBB1IP, CALR, CREM, DUSP1, ELL, ESR2, FOS, HIF1A, JUNB, KLF2, MEN1, MYC, NFKBIA, PRKAR1A, REST, SART3, SMAD3, SOCS2, SOCS3, STAT3, TGIF1, TNF, TRAF6, TXN	25
											Cellular Movement	migration	migration of eukaryotic cells	6.11e-12	ABL1, ADAM15, ADAM19, ADRB2, AFAP1, ANXA1, ARHGEF1, ASAP1, B4GALT1, BCAR1, C3, CALCRL, CCL2, CCL8, CCL20, CCR1, CCR3, CD9, CD44, CD69, CDH5, CDKN1A, CNN2, CRKL, CTSB, CTTN, CX3CL1, CXCL2, CXCL6, CXCR4, DDX3X, DUSP1, EGR1, ENPP2, ERRFI1, ESR2, FABP7, FAS, FGF7, FN1, GNAI2, GNAI3, GNG12, GRP, HIF1A, HRH1, HSP90AB1, HSPD1, ID1, IL6, IL8, IL10, IL18, IL10RA, IL12B, IL15RA, IL1B, IL8RB, INSR, ITGA9, I…	117		increases activation of synthetic promoter (38/60)	AHR, CEBPB, EGR1, ELK1, ESR2, FAS, FGF7, FOS, GAPDH (includes EG:2597), GRB2, HIF1A, HSP90B1, IL6, IL1B, JUNB, LEF1, MAP3K8, MEF2C, MYC, NFKBIA, PKN1, PTGS2, RAC1, RIPK1, RIPK2, SMAD3, SMARCC1, SOCS3, SP140, SPI1, STAT1, STAT3, TLR2, TLR4, TNF, TNFRSF1A, TRAF6, UBTF	38
											Cellular Movement	migration	migration of phagocytes	1.71e-11	ANXA1, CCL2, CCL20, CCR1, CNN2, CX3CL1, CXCL2, CXCL6, FAS, FN1, IL6, IL8, IL10, IL12B, IL1B, IL8RB, ITGAV, LDLR, MMP7, PLAU, RAC1, RAC2, S100A9, SELL, SELP, SEMA4D, TLR2, TLR4, TNF, TNFRSF1A, TXN, VCAM1	32		affects adhesion of eukaryotic cells (36/60)	ADAM15, ADRB2, AFAP1, ANXA1, B4GALT1, C3, CD9, CD44, CX3CL1, FAS, FN1, HIF1A, IL6, IL8, IL1B, IL8RB, ITGA9, ITGAV, LIF, OLR1, PLAU, PLAUR, PTPRC, RAC1, RAC2, SAA3, SELL, SELP, SMAD3, STAT3, TGFBI, TLR4, TNF, VASP, VCAM1, ZYX	36
											Cellular Movement	migration	migration of leukocytes	3.98e-11	ANXA1, ARHGEF1, B4GALT1, C3, CCL2, CCL8, CCL20, CCR1, CCR3, CD44, CD69, CNN2, CX3CL1, CXCL2, CXCL6, CXCR4, FAS, FN1, GNAI2, GNAI3, HRH1, HSPD1, IL6, IL8, IL10, IL18, IL10RA, IL12B, IL1B, IL8RB, ITGAV, LDLR, MMP7, NFKB2, PLAU, PLAUR, PNOC, PRKCB, RAC1, RAC2, S100A9, S1PR1, SAA3, SELL, SELP, SEMA4D, SMAD3, SOCS3, SPI1, THBS1, TIMP1, TLR2, TLR4, TNF, TNFRSF1A, TNFRSF6B, TXN, VCAM1, XCL1, YARS	60		decreases adhesion of eukaryotic cells (21/60)	ADAM15, ANXA1, CD9, CD55, CD59, CX3CL1, FGG, FN1, IL6, IL8, IL10, IQGAP1, ITGA9, ITGAV, LTF, PLAU, RAC1, SAA3, THBS1, TXN, VCAM1	21
											Cellular Movement	migration	migration of neutrophils	9.76e-11	ANXA1, CCR1, CNN2, CXCL2, CXCL6, FAS, FN1, IL6, IL8, IL1B, IL8RB, MMP7, PLAU, RAC1, S100A9, SELL, SELP, TLR4, TNF, TNFRSF1A, TXN, VCAM1	22		increases adhesion of eukaryotic cells (33/60)	ADAM15, C3, CALR, CCL2, CCL20, CD9, CD44, CD48, CX3CL1, CXCL2, EGR1, FN1, GRP, IL6, IL8, IL1B, ITGA9, ITGAV, LCP1, LIF, MYC, PLAU, PLAUR, PPAP2B, S100A9, SELP, SOX9, SPI1, THBS1, TIMP1, TNC, TNF, TNFRSF6B	33
											Cellular Movement	migration	migration of bone marrow cells	2.7e-10	ANXA1, BCAR1, CCR1, CCR3, CNN2, CXCL2, CXCL6, CXCR4, FAS, FN1, HIF1A, IL6, IL8, IL1B, IL8RB, MMP7, PLAU, PLAUR, RAC1, S100A9, SELL, SELP, TLR4, TNF, TNFRSF1A, TXN, VCAM1	27		affects development of blood vessel (43/60)	AHR, ATP5B, ATP7A, B4GALT1, CANX, CASP8, CDH5, CRKL, CTSB, CX3CL1, CXCR4, CYCS (includes EG:54205), FAS, HIF1A, HMOX1, ID1, IL8, IL18, IL1B, ITGA9, ITGAV, JUNB, LAMA4, MEF2C, MYC, NCL, NOS2, NRP2, PDGFB, PDPN, PLAU, PLAUR, PPAP2B, PTGS2, RASA1, RBPJ, S1PR1, SELP, SHH, THBS1, TNF, TNFRSF1A, ZFP36L1	43
											Cellular Movement	migration	migration of cell lines	3.37e-10	ABL1, ADAM15, ADAM19, AFAP1, ASAP1, BCAR1, C3, CCL2, CCL20, CCR1, CCR3, CD44, CDKN1A, CNN2, CRKL, CTSB, CTTN, CX3CL1, CXCL2, CXCR4, DDX3X, EGR1, ENPP2, ERRFI1, ESR2, FABP7, FGF7, FN1, GNAI3, GNG12, GRP, HIF1A, HSP90AB1, ID1, IL6, IL8, IL15RA, INSR, ITGA9, ITGAV, KLF2, NCL, NME1, PDGFB, PLAU, PLAUR, PRKX, PTGS2, RAC1, RAC2, REST, S1PR1, SAA3, SDCBP, SEMA4D, SOCS3, SOD2, TGFBI, THBS1, TIMP1, TNC, T…	65		decreases development of blood vessel (9/60)	CALR, FN1, IL18, IL1RN, KLF2, PTX3, THBS1, TIMP1, WARS	9
											Cellular Movement	migration	migration of lymphatic system cells	4.22e-10	ANXA1, BCAR1, CCR1, CCR3, CNN2, CXCL2, CXCL6, CXCR4, FAS, FN1, HIF1A, IL6, IL8, IL1B, IL8RB, ITGA9, MMP7, PLAU, PLAUR, RAC1, S100A9, SELL, SELP, TLR4, TNF, TNFRSF1A, TXN, VCAM1	28		increases development of blood vessel (22/60)	BTG1, CCL2, COMP, CXCL6, FGF7, FN1, HIF1A, IL6, IL8, IL18BP, IL1B, MYC, PDGFB, PTGS2, SHH, THBS1, TIMP1, TLR4, TNF, TNFRSF1A, VCAM1, YARS	22
											Cellular Movement	migration	migration of normal cells	7.12e-10	ABL1, ADAM15, ADRB2, ANXA1, ARHGEF1, B4GALT1, BCAR1, C3, CALCRL, CCL2, CCL8, CCL20, CCR1, CCR3, CD9, CD44, CD69, CDH5, CNN2, CX3CL1, CXCL2, CXCL6, CXCR4, DUSP1, ERRFI1, ESR2, FAS, FGF7, FN1, GNAI2, GNAI3, HIF1A, HRH1, HSPD1, ID1, IL6, IL8, IL10, IL18, IL10RA, IL12B, IL1B, IL8RB, ITGA9, ITGAV, LDLR, MMP7, MXD1, MYC, NFKB2, NRP2, NTF4, OLR1, OVOL2, PDGFB, PLAU, PLAUR, PNOC, PPAP2B, PRKAR1A, PRKCB, …	91		affects developmental process of mononuclear leukocytes (46/60)	ATP7A, B2M, BCL3, BCL6, CASP8, CD69, CD74, CDKN1A, CHD4, CXCR4, EGR1, EGR2, FAS, FOS, GRB2, HIF1A, HSP90B1, IL6, IL10, IL18, IL12B, IL15RA, IL1B, IL4R, ITPKB, MYC, NFKB2, PRKX, PTGS2, PTPRC, RASA1, RBPJ, RELB, RHOH, RIPK2, SHH, SOCS3, SPI1, SRGN, STAT1, STAT3, TAPBP, TLR4, TNF, TNFRSF1A, XRCC6	46
											Cellular Movement	migration	migration of granulocytes	2.43e-09	ANXA1, CCR1, CCR3, CNN2, CXCL2, CXCL6, FAS, FN1, IL6, IL8, IL1B, IL8RB, MMP7, PLAU, PLAUR, RAC1, S100A9, SELL, SELP, TLR4, TNF, TNFRSF1A, TXN, VCAM1	24		decreases developmental process of mononuclear leukocytes (14/60)	ABL1, BCL6, CD74, EGR1, EIF4E, IL6, IL10, ITGAV, PICALM, SHH, SOCS3, SPI1, STAT1, TNF	14
											Cellular Movement	migration	migration of lymphocytes	1.78e-07	ARHGEF1, CCL2, CCL8, CCL20, CCR1, CD44, CD69, CX3CL1, CXCR4, FN1, GNAI2, GNAI3, HSPD1, IL8, IL10, LDLR, NFKB2, PLAU, S1PR1, THBS1, TIMP1, TNF, TNFRSF1A, VCAM1, XCL1	25		increases developmental process of mononuclear leukocytes (25/60)	BCL6, CCL2, CD14, CD74, EGR1, EGR2, FOS, HRH1, HSP90AA1, HSPD1, ID1, IL6, IL8, IL10, IL18, IL12B, IL15RA, IL1B, IL4R, ITPKB, PTPRC, TNF, TREM1, TXN, XBP1	25
											Cellular Movement	migration	migration of antigen presenting cells	6.85e-07	C3, CCL2, CCL20, CCR1, CD44, CNN2, CX3CL1, CXCR4, FN1, IL10, IL18, IL10RA, IL12B, IL1B, ITGAV, LDLR, RAC1, RAC2, SEMA4D, TIMP1, TLR2, TNF, TNFRSF1A, VCAM1	24		affects migration of leukocytes (48/60)	ANXA1, ARHGEF1, B4GALT1, C3, CCL2, CCR1, CCR3, CD44, CNN2, CX3CL1, CXCL2, CXCL6, CXCR4, FAS, FN1, GNAI2, GNAI3, IL6, IL8, IL10, IL10RA, IL12B, IL1B, IL8RB, ITGAV, LDLR, MMP7, NFKB2, PLAUR, PRKCB, RAC1, RAC2, S100A9, S1PR1, SAA3, SELL, SELP, SEMA4D, SMAD3, SOCS3, SPI1, THBS1, TIMP1, TLR2, TLR4, TNF, TNFRSF1A, VCAM1	48
											Cellular Movement	migration	migration of mononuclear leukocytes	9.62e-07	ARHGEF1, CCL2, CCL8, CCL20, CCR1, CD44, CD69, CX3CL1, CXCR4, FN1, GNAI2, GNAI3, HSPD1, IL8, IL10, ITGAV, LDLR, NFKB2, PLAU, S1PR1, SEMA4D, THBS1, TIMP1, TNF, TNFRSF1A, VCAM1, XCL1	27		decreases migration of leukocytes (14/60)	ANXA1, CX3CL1, FN1, HSPD1, IL8, IL10, IL1B, PLAU, SEMA4D, TIMP1, TNF, TNFRSF1A, TNFRSF6B, TXN	14
											Cellular Movement	migration	migration of endothelial cells	2.81e-06	ADAM15, CCL2, CD9, CDH5, FN1, ID1, IL8, IL1B, IL8RB, ITGA9, ITGAV, MXD1, MYC, OLR1, PDGFB, PLAU, PLAUR, PTGS2, RAC1, S100A2, S1PR1, THBS1, TIMP1, TNF, VCAM1, WARS	26		increases migration of leukocytes (34/60)	ANXA1, C3, CCL2, CCL8, CCL20, CCR1, CD69, CX3CL1, CXCL2, CXCL6, CXCR4, FN1, HRH1, IL8, IL10, IL18, IL12B, IL1B, PLAU, PLAUR, PNOC, RAC1, RAC2, S100A9, S1PR1, SELL, SELP, THBS1, TLR4, TNF, TXN, VCAM1, XCL1, YARS	34
											Cellular Movement	migration	migration of smooth muscle cells	4.08e-06	CALCRL, CCL2, DUSP1, FN1, IL6, IL18, IL1B, LDLR, MYC, PLAU, PLAUR, PTGS2, S1PR1, THBS1, TIMP1, TNF	16		affects apoptosis of leukocytes (42/59)	ABL1, BCL2A1, BIRC3, CASP4, CASP7, CASP8, CCNB1, CD9, CD14, CD44, CDKN1A, CEBPB, CFLAR, CXCR4, EGR1, FAS, FOS, HIF1A, HSP90AB1, IL6, IL8, IL10, IL1B, LDLR, MYC, NFKB2, NFKBIA, PRKCB, PTPRC, RAC1, RAC2, RIPK1, SKIL, SOAT1, SOD2, STAT1, STAT3, THBS1, TLR4, TNF, TNFRSF18, TNFRSF1A	42
											Cellular Movement	migration	migration of endothelial cell lines	4.91e-06	CNN2, CTSB, FN1, HIF1A, HSP90AB1, ID1, IL8, ITGA9, ITGAV, KLF2, NCL, PTGS2, RAC1, S1PR1, TGFBI, TNC, TNF, TNFRSF6B	18		decreases apoptosis of leukocytes (17/59)	BCL3, BCL2A1, CD59, CFLAR, CXCL2, EIF4E, FAS, IER3, IL6, IL8, IL10, IL1B, IL1RN, PDIA3, SHH, TNF, TNFRSF6B	17
											Cellular Movement	migration	migration of fibroblast cell lines	8.48e-06	ABL1, BCAR1, CDKN1A, CRKL, DDX3X, FN1, GNG12, IL8, ITGA9, ITGAV, KLF2, PDGFB, PLAU, PLAUR, PTGS2, RAC2	16		increases apoptosis of leukocytes (20/59)	ANXA1, CASP4, CASP8, CD9, CD44, CD59, CD69, CXCR4, EIF2AK2, FAS, FN1, IL10, IL18, IL1B, MYC, RIPK1, SMARCC1, TNF, TREM1, XCL1	20
											Cellular Movement	migration	migration of dendritic cells	1.86e-05	C3, CCL20, CCR1, CD44, CXCR4, IL10, IL18, IL10RA, IL12B, IL1B, ITGAV, RAC1, RAC2, TIMP1, TNF	15		affects binding of cells (40/59)	B4GALT1, CALCRL, CALR, CCR1, CCR3, CD9, CD14, CD44, CD48, CDH5, CKAP4, CRKL, CXCR4, FAS, FN1, IL10, IL4R, IL8RB, INSR, ITGA9, ITGAV, LAMA4, LDLR, MSN, NCL, PLAUR, PTPRC, RHOH, S100A9, S1PR1, SELL, SELP, SIGLEC5, SLC3A2, THBS1, TLR4, TNC, TNF, VASP, VCAM1	40
											Cellular Movement	migration	migration of macrophages	3.64e-05	CCL2, CCL20, CNN2, CX3CL1, FN1, IL10, IL12B, ITGAV, LDLR, RAC1, RAC2, SEMA4D, TLR2, TNF, TNFRSF1A, VCAM1	16		decreases binding of cells (25/59)	A2M, ABL1, ADAM15, CALR, CD44, CD74, CX3CL1, DDX3X, FN1, IL6, IL10, IL1B, ITGAV, LTF, MSN, PDIA3, PLAU, PLAUR, PTX3, RASA1, RHOH, THBS1, TNC, TNF, VCAM1	25
											Cellular Movement	homing	homing of normal cells	2.7e-10	ANXA1, C3, CCL2, CCL8, CCL20, CCR1, CCR3, CD44, CX3CL1, CXCL2, CXCL6, CXCR4, FN1, GNAI2, GNAI3, HRH1, HSPD1, IL6, IL8, IL10, IL12B, IL1B, IL8RB, ITGAV, NFKB2, NRP2, PDGFB, PLAU, PLAUR, PNOC, PRKCB, RAC1, RAC2, S100A9, S1PR1, SAA3, SELP, SEMA4D, SMAD3, SOCS3, SPI1, THBS1, TLR4, TNF, TNFRSF1A, TNFRSF6B, TXN, VCAM1, XCL1, YARS	50		increases binding of cells (23/59)	ABL1, CALCRL, CCL2, CCL20, CD14, CD44, CD48, CRKL, CXCL2, FAS, FN1, IL6, IL8, IL10, IL13RA1, IL1B, ITGA9, OLR1, PLAU, PLAUR, SELL, TLR4, TNF	23
											Cellular Movement	homing	homing of eukaryotic cells	5.8e-10	ABL1, ANXA1, C3, CCL2, CCL8, CCL20, CCR1, CCR3, CD44, CD69, CRKL, CX3CL1, CXCL2, CXCL6, CXCR4, ENPP2, FN1, GNAI2, GNAI3, HRH1, HSPD1, IL6, IL8, IL10, IL12B, IL1B, IL8RB, ITGAV, LIF, NFKB2, NRP2, PDGFB, PLAU, PLAUR, PNOC, PRKCB, PTGS2, RAC1, RAC2, S100A9, S1PR1, SAA3, SELP, SEMA4D, SMAD3, SOCS3, SPI1, THBS1, TLR2, TLR4, TNF, TNFRSF1A, TNFRSF6B, TXN, VCAM1, XCL1, YARS	57		affects differentiation of leukocytes (38/59)	ATP7A, BCL3, BCL6, CASP8, CCR1, CD74, CTBP1, EGR1, FAS, GRB2, HSP90B1, IL6, IL10, IL18, IL12B, IL15RA, IL4R, ITPKB, MYC, NFKB2, PLSCR1, PRKX, PTGS2, PTPRC, RASA1, RASGRP4, RBPJ, RELB, RHOH, RIPK2, SHH, SOCS3, SPI1, STAT1, TLR4, TNF, TNFRSF1A, TRAF6	38
											Cellular Movement	homing	homing of bone marrow cells	2.64e-06	ANXA1, CCL2, CCR3, CD44, CX3CL1, CXCL2, CXCL6, IL8, IL10, IL1B, IL8RB, PLAUR, PNOC, RAC1, RAC2, S100A9, SPI1, TNF, TNFRSF1A, VCAM1, XCL1, YARS	22		decreases differentiation of leukocytes (17/59)	ABL1, BCL6, C1QC, CD74, EIF4E, IL6, IL10, ITGAV, LIF, NFKBIA, PICALM, SHH, SOCS3, STAT1, STAT3, TIMP1, ZFP36	17
											Cellular Movement	homing	homing of cell lines	3.44e-06	ABL1, C3, CCL2, CCL8, CCL20, CCR1, CD69, CRKL, CX3CL1, CXCR4, ENPP2, FN1, GNAI3, HRH1, IL8, IL12B, IL8RB, ITGAV, LIF, PLAU, PLAUR, PTGS2, S1PR1, SMAD3, THBS1, TLR2, TXN, YARS	28		increases differentiation of leukocytes (25/59)	ABL1, CCL2, CD14, CD74, CEBPD, EGR1, FOS, HRH1, HSP90AA1, HSPD1, ID1, IL6, IL8, IL10, IL18, IL12B, IL4R, ITPKB, LIF, PTPRC, SPI1, TNF, TRAF6, TREM1, XBP1	25
											Cellular Movement	chemotaxis	chemotaxis of leukocytes	8.72e-10	ANXA1, C3, CCL2, CCL8, CCL20, CCR1, CCR3, CX3CL1, CXCL2, CXCL6, CXCR4, FN1, GNAI2, GNAI3, HRH1, HSPD1, IL8, IL10, IL12B, IL1B, IL8RB, NFKB2, PLAU, PLAUR, PNOC, PRKCB, RAC1, RAC2, S100A9, S1PR1, SAA3, SMAD3, SOCS3, SPI1, THBS1, TLR4, TNF, TNFRSF1A, TNFRSF6B, TXN, XCL1, YARS	42		affects activation of blood cells (42/58)	B2M, C3, CASP8, CD14, CD48, CD59, CD74, CDKN1A, CX3CL1, FAS, FN1, GNAI2, HPRT1, HRH1, HSP90B1, HSPD1, IL6, IL8, IL10, IL18, IL12B, IL15RA, IL1B, IL8RB, KLF2, KSR1, LDLR, NFKB2, NOS2, PSMB8, PSME2, PTGS2, PTPRC, RELB, SEMA4D, SMAD3, STAT1, TLR2, TLR4, TNF, TNFRSF1A, TREM1	42
											Cellular Movement	chemotaxis	chemotaxis of normal cells	1.53e-09	ANXA1, C3, CCL2, CCL8, CCL20, CCR1, CCR3, CX3CL1, CXCL2, CXCL6, CXCR4, FN1, GNAI2, GNAI3, HRH1, HSPD1, IL6, IL8, IL10, IL12B, IL1B, IL8RB, ITGAV, NFKB2, NRP2, PDGFB, PLAU, PLAUR, PNOC, PRKCB, RAC1, RAC2, S100A9, S1PR1, SAA3, SEMA4D, SMAD3, SOCS3, SPI1, THBS1, TLR4, TNF, TNFRSF1A, TNFRSF6B, TXN, XCL1, YARS	47		decreases activation of blood cells (9/58)	ANXA1, EGR2, FAS, IL10, IL1RN, THBS1, TNC, TNF, TNFRSF1A	9
											Cellular Movement	chemotaxis	chemotaxis of eukaryotic cells	4.78e-09	ABL1, ANXA1, C3, CCL2, CCL8, CCL20, CCR1, CCR3, CD69, CX3CL1, CXCL2, CXCL6, CXCR4, ENPP2, FN1, GNAI2, GNAI3, HRH1, HSPD1, IL6, IL8, IL10, IL12B, IL1B, IL8RB, ITGAV, LIF, NFKB2, NRP2, PDGFB, PLAU, PLAUR, PNOC, PRKCB, PTGS2, RAC1, RAC2, S100A9, S1PR1, SAA3, SEMA4D, SMAD3, SOCS3, SPI1, THBS1, TLR2, TLR4, TNF, TNFRSF1A, TNFRSF6B, TXN, XCL1, YARS	53		increases activation of blood cells (32/58)	C3, CCL2, CCL8, CD14, CD44, CXCL6, FN1, HLA-DRA, HSP90B1, HSPA4, HSPD1, IL6, IL8, IL10, IL18, IL12B, IL15RA, IL1B, IL1RN, KIR3DL1, LTF, PTGS2, PTPRC, SELL, SEMA4D, THBS1, TLR2, TLR4, TNF, TRAF3, TREM1, VCAM1	32
											Cellular Movement	chemotaxis	chemotaxis of mononuclear leukocytes	1.14e-08	ANXA1, CCL2, CCL8, CCL20, CCR1, CCR3, CX3CL1, CXCR4, FN1, GNAI2, HSPD1, IL8, IL10, IL1B, NFKB2, PLAUR, PRKCB, RAC1, RAC2, S1PR1, SAA3, SMAD3, SOCS3, THBS1, TLR4, TNF, TNFRSF6B, XCL1, YARS	29		affects homing of eukaryotic cells (38/57)	ANXA1, CCL2, CCL8, CCR1, CCR3, CD44, CX3CL1, CXCL2, CXCR4, FN1, GNAI2, GNAI3, HRH1, IL8, IL10, IL12B, IL1B, IL8RB, ITGAV, NFKB2, NRP2, PLAUR, PRKCB, PTGS2, RAC1, RAC2, S100A9, S1PR1, SAA3, SELP, SMAD3, SOCS3, SPI1, THBS1, TLR2, TNF, TNFRSF1A, VCAM1	38
											Cellular Movement	chemotaxis	chemotaxis of cells	2.13e-08	ABL1, ANXA1, C3, CCL2, CCL8, CCL20, CCR1, CCR3, CD44, CD69, CX3CL1, CXCL2, CXCL6, CXCR4, ENPP2, FN1, GNAI2, GNAI3, HRH1, HSPD1, IL6, IL8, IL10, IL12B, IL1B, IL8RB, ITGAV, LIF, NFKB2, NRP2, PDGFB, PLAU, PLAUR, PNOC, PRKCB, PTGS2, RAC1, RAC2, S100A9, S1PR1, SAA3, SEMA4D, SMAD3, SOCS3, SPI1, THBS1, TLR2, TLR4, TNF, TNFRSF1A, TNFRSF6B, TXN, XCL1, YARS	54		decreases homing of eukaryotic cells (12/57)	ABL1, CD69, CX3CL1, FN1, HSPD1, IL8, IL10, IL1B, ITGAV, THBS1, TNF, TNFRSF6B	12
											Cellular Movement	chemotaxis	chemotaxis of lymphocytes	5.85e-08	CCL2, CCL8, CCL20, CCR1, CCR3, CX3CL1, CXCR4, FN1, GNAI2, HSPD1, IL8, IL10, NFKB2, RAC1, RAC2, S1PR1, SAA3, SOCS3, THBS1, TLR4, TNF, TNFRSF6B, XCL1	23		increases homing of eukaryotic cells (37/57)	ANXA1, C3, CCL2, CCL8, CCL20, CCR1, CRKL, CX3CL1, CXCL2, CXCL6, CXCR4, ENPP2, FN1, HRH1, IL6, IL8, IL10, IL12B, IL1B, IL8RB, LIF, PDGFB, PLAU, PLAUR, PNOC, RAC1, RAC2, S100A9, S1PR1, SEMA4D, SMAD3, THBS1, TLR4, TNF, TXN, XCL1, YARS	37
											Cellular Movement	chemotaxis	chemotaxis of T lymphocytes	6.71e-07	CCL2, CCL8, CCL20, CCR1, CCR3, CXCR4, FN1, GNAI2, HSPD1, IL8, RAC1, S1PR1, SOCS3, THBS1, TLR4, TNF, TNFRSF6B	17		affects morphogenesis of cells (30/57)	A2M, BASP1, BCAR1, BCL6, CAP1, CCR3, CD9, CD44, CNN2, CRKL, CXCL2, DLC1, FN1, HSP90AA1, IL6, IL8, IL8RB, INSR, IRAK1, ITGAV, NFKB2, PDGFB, PDPN, RAC1, RAC2, SELL, SH2B1, STAT3, THBS1, TNC	30
											Cellular Movement	chemotaxis	chemotaxis of cell lines	3.93e-06	ABL1, C3, CCL2, CCL8, CCL20, CCR1, CD69, CX3CL1, CXCR4, ENPP2, FN1, GNAI3, HRH1, IL8, IL12B, IL8RB, ITGAV, LIF, PLAU, PLAUR, PTGS2, S1PR1, SMAD3, THBS1, TLR2, TXN, YARS	27		decreases morphogenesis of cells (11/57)	ARHGEF1, ASAP1, CDC42SE1, FN1, ITGA9, ITGAV, RAC1, RRAD, SOD2, TNC, ZYX	11
											Cellular Movement	chemotaxis	chemotaxis of phagocytes	4.47e-06	ANXA1, CCL2, CCL8, CX3CL1, CXCL2, CXCL6, CXCR4, GNAI3, IL8, IL10, IL12B, IL1B, IL8RB, PLAUR, PNOC, PRKCB, RAC1, RAC2, S100A9, SAA3, SMAD3, SPI1, TNF, TNFRSF1A, XCL1	25		increases morphogenesis of cells (35/57)	BASP1, BCAR1, CCL2, CCL8, CD44, CDC42SE1, CDC42SE2, CRKL, CTTN, CX3CL1, FAS, FN1, GNG12, IL6, IL8, INSR, IRAK1, ITGAV, KSR1, MARCKS (includes EG:4082), MYC, NRAS, PFN1, PLAU, PLAUR, RAC1, RASA1, RRAD, SEMA4D, SNAI2, TGFBI, THBS1, TNC, TNF, VCAM1	35
											Cellular Movement	chemotaxis	chemotaxis of granulocytes	1.72e-05	ANXA1, CCL2, CCR3, CX3CL1, CXCL2, CXCL6, IL8, IL10, IL1B, IL8RB, PLAUR, PNOC, RAC1, RAC2, S100A9, SPI1, TNF, TNFRSF1A, XCL1, YARS	20		affects survival of normal cells (39/57)	APEX1, BCAR1, BCL3, BCL6, BCL2A1, CASP8, CCR1, CD44, CDH5, CEBPB, FAS, GRB2, HIF1A, HMGA1, HSPD1, IL6, IL10, IL1B, ITPKB, LEF1, LIF, MYC, NTF4, OLR1, POU2F1, PRKCB, RABGEF1, RAC2, RASA1, SHH, SMAD3, STAMBP, STAT1, STAT3, TMEM158, TNF, TNFRSF18, WRN (includes EG:7486), XBP1	39
											Cellular Movement	emigration	emigration of leukocytes	3.64e-07	ANXA1, CD44, CNN2, CXCL2, CXCL6, CXCR4, IL1B, ITGAV, SELL, TNFRSF1A, VCAM1	11		decreases survival of normal cells (8/57)	E2F4, FAS, IL10, IL1B, NFKBIA, NTF4, PDIA3, TNF	8
											Cellular Movement	cell rolling	cell rolling of leukocytes	3.43e-06	ANXA1, CD14, CD44, CXCL2, GNAI2, IL8, IL1B, RAC2, SELL, SELP, TLR4, TNF, VCAM1	13		increases survival of normal cells (23/57)	B4GALT5, BCL3, CASP7, CDKN1A, CX3CL1, DLK1, EIF4E, FN1, HDGF, HERPUD1, IL6, IL8, IL10, IL18, IL1B, ITGAV, KSR1, LIF, NTF4, SHH, SNAI2, TIMP1, TNF	23
											Cellular Movement	cell rolling	cell rolling of granulocytes	9.45e-06	ANXA1, CXCL2, GNAI2, IL8, IL1B, RAC2, SELL, VCAM1	8		affects activation of leukocytes (40/56)	B2M, C3, CASP8, CD14, CD48, CD59, CD74, CDKN1A, FAS, FN1, HPRT1, HRH1, HSP90B1, HSPD1, IL6, IL8, IL10, IL18, IL12B, IL15RA, IL1B, IL8RB, KLF2, KSR1, LDLR, NFKB2, NOS2, PSMB8, PSME2, PTGS2, PTPRC, RELB, SEMA4D, SMAD3, STAT1, TLR2, TLR4, TNF, TNFRSF1A, TREM1	40
											Cellular Movement	invasion	invasion of cells	3.64e-06	AMD1, ANXA1, ASAP1, ATF3, ATP6V0C, B4GALT5, BCAR1, CALR, CCL2, CD9, CD14, CD44, CD53, CTSB, CTTN, CXCR4, DLC1, ENPP2, ESR2, FAS, FN1, FSCN1, FSTL1, GRP, HIF1A, ID1, IL8, IL18, IL1B, IQGAP1, ITGAV, JUNB, LCP1, NME1, NOS2, PICALM, PLAU, PLAUR, PRKCB, PTGS2, RAC1, SDCBP, SEMA4D, SOD2, SPI1, SRRM1, STAT3, TFPI2, TIMP1, TNF	50		decreases activation of leukocytes (8/56)	ANXA1, EGR2, FAS, IL10, IL1RN, THBS1, TNC, TNFRSF1A	8
											Cellular Movement	invasion	invasion of eukaryotic cells	1.13e-05	AMD1, ANXA1, ASAP1, ATF3, B4GALT5, BCAR1, CALR, CCL2, CD9, CD14, CD44, CD53, CTSB, CTTN, CXCR4, DLC1, ENPP2, ESR2, FAS, FN1, FSCN1, FSTL1, GRP, HIF1A, ID1, IL8, IL18, IL1B, ITGAV, JUNB, LCP1, NME1, NOS2, PLAU, PLAUR, PRKCB, PTGS2, RAC1, SDCBP, SEMA4D, SOD2, SPI1, SRRM1, STAT3, TFPI2, TIMP1, TNF	47		increases activation of leukocytes (32/56)	C3, CCL2, CCL8, CD14, CD44, CXCL6, FN1, HLA-DRA, HSP90B1, HSPA4, HSPD1, IL6, IL8, IL10, IL18, IL12B, IL15RA, IL1B, IL1RN, KIR3DL1, LTF, PTGS2, PTPRC, SELL, SEMA4D, THBS1, TLR2, TLR4, TNF, TRAF3, TREM1, VCAM1	32
											Cellular Movement	invasion	invasion of tumor cell lines	2.62e-05	ANXA1, ASAP1, ATF3, BCAR1, CALR, CD9, CD44, CTSB, CTTN, CXCR4, DLC1, ENPP2, ESR2, FAS, FN1, FSCN1, GRP, HIF1A, ID1, IL8, ITGAV, JUNB, LCP1, NME1, NOS2, PLAU, PLAUR, PTGS2, RAC1, SDCBP, SOD2, SRRM1, STAT3, TFPI2, TIMP1, TNF	36		affects transformation of cells (24/56)	ABL1, AMD1, ATF3, BCAR1, BCL2A1, BTG2, CDKN1A, CEBPB, EIF4E, HMGA1, KSR1, LDHA, MEN1, MYC, PDGFB, PRDX1, RAC1, RNF7, RRAS2, SDCBP, SKIL, SLC3A2, STAT3, TOP1	24
											Hematological System Development and Function	infiltration	infiltration of neutrophils	1.25e-13	ALOX5AP, ANXA1, B4GALT1, C3, CD44, CD55, CTSB, CXCL2, DUSP1, FAS, IL6, IL8, IL10, IL18, IL1B, IL1RN, IL8RB, NFKBIA, NOS2, PTGS2, SELL, SELP, SOCS3, TLR2, TLR4, TNF, TNFRSF18, TNFRSF1A, XCL1	29		decreases transformation of cells (16/56)	ARHGEF1, BCAR1, CDKN1A, ERRFI1, FTH1, GRB2, IL1RN, JUNB, KSR1, MXD1, MYC, NFKB2, PRDX1, RASA1, RNF7, STAT3	16
											Hematological System Development and Function	infiltration	infiltration of granulocytes	1.32e-13	ALOX5AP, ANXA1, B4GALT1, C3, CCR1, CD44, CD48, CD55, CTSB, CXCL2, DUSP1, FAS, IL6, IL8, IL10, IL18, IL12B, IL1B, IL1RN, IL4R, IL8RB, NFKBIA, NOS2, PTGS2, SELL, SELP, SOCS3, TLR2, TLR4, TNF, TNFRSF18, TNFRSF1A, XCL1	33		increases transformation of cells (37/56)	ABL1, AMD1, BCAR1, BCL6, BCL2A1, CDKN1A, CEBPB, CLTC, DNAJC3, E2F4, EGR1, EIF4E, EIF4G1, FOS, HMGA1, HSP90AA1, IL10, IL18, LDHA, MAP3K8, MITF, MYC, NPM1 (includes EG:4869), NRAS, PDGFB, PES1, PRKAR1A, RAC1, RRAS2, SHFM1, SHH, STAT3, TFDP1, TFG, TNF, TRAF3, UBTF	37
											Hematological System Development and Function	infiltration	infiltration of phagocytes	1.39e-12	ALOX5AP, ANXA1, B4GALT1, C3, CCL2, CD44, CD55, CTSB, CXCL2, DUSP1, FAS, IL6, IL8, IL10, IL18, IL1B, IL1RN, IL8RB, LDLR, NFKBIA, NOS2, PLAU, PTGS2, SELL, SELP, SMAD3, SOCS3, TLR2, TLR4, TNF, TNFRSF18, TNFRSF1A, XCL1	33		affects shape change (25/55)	A2M, BASP1, BCAR1, CAP1, CCR1, CCR3, CD9, CD44, CNN2, CRKL, DLC1, FN1, FOS, HSP90AA1, IL6, IL8RB, INSR, IRAK1, ITGAV, RAC1, SELL, STAT3, SULF2, THBS1, TNC	25
											Hematological System Development and Function	infiltration	infiltration of leukocytes	1.62e-11	ALOX5AP, ANXA1, B4GALT1, C3, CCL2, CCR1, CD44, CD48, CD55, CTSB, CXCL2, DUSP1, FAS, IL6, IL8, IL10, IL18, IL12B, IL18BP, IL1B, IL1RN, IL4R, IL8RB, LDLR, NFKBIA, NOS2, PLAU, PTGS2, SELL, SELP, SMAD3, SOCS3, STAT3, TLR2, TLR4, TNF, TNFRSF18, TNFRSF1A, TNFRSF6B, XCL1	40		decreases shape change (12/55)	ARHGEF1, ASAP1, CDC42SE1, FN1, HMOX1, ITGA9, ITGAV, RAC1, RRAD, SOD2, TNC, ZYX	12
											Hematological System Development and Function	infiltration	infiltration of T lymphocytes	1.34e-05	C3, CD44, IL6, IL10, IL18BP, IL1B, LDLR, SELP, STAT3, TNFRSF6B, XCL1	11		increases shape change (36/55)	BASP1, BCAR1, CCL2, CCL8, CD44, CDC42SE1, CDC42SE2, CRKL, CTTN, CX3CL1, FAS, FN1, GNG12, IL6, IL8, INSR, IRAK1, ITGAV, KSR1, MARCKS (includes EG:4082), MYC, NTF4, PDGFB, PFN1, PLAU, PLAUR, RAC1, RASA1, RRAD, SEMA4D, SNAI2, TGFBI, THBS1, TNC, TNF, VCAM1	36
											Hematological System Development and Function	infiltration	infiltration of mononuclear leukocytes	1.42e-05	C3, CCL2, CCR1, CD44, IL6, IL8, IL10, IL18BP, IL1B, LDLR, SELP, SMAD3, STAT3, TNF, TNFRSF6B, XCL1	16		affects binding of eukaryotic cells (38/54)	B4GALT1, CALCRL, CALR, CCR1, CCR3, CD9, CD14, CD44, CD48, CKAP4, CRKL, CXCR4, FAS, FN1, IL10, IL4R, IL8RB, INSR, ITGA9, ITGAV, LDLR, MSN, NCL, PLAUR, PTPRC, RHOH, S100A9, S1PR1, SELL, SELP, SIGLEC5, SLC3A2, THBS1, TLR4, TNC, TNF, VASP, VCAM1	38
											Hematological System Development and Function	cell movement	cell movement of leukocytes	2.53e-13	ALOX5AP, ANXA1, B4GALT1, C3, CALR, CCL2, CCL8, CCL20, CCR1, CCR3, CD14, CD44, CD48, CD55, CRKL, CTSB, CX3CL1, CXCL2, CXCL6, CXCR4, DUSP1, FAS, FN1, GNAI2, GNAI3, HRH1, HSPD1, IL6, IL8, IL10, IL18, IL12B, IL18BP, IL1B, IL1RN, IL4R, IL8RB, LDLR, NFKB2, NFKBIA, NOS2, PLAU, PLAUR, PNOC, PRKCB, PTGS2, RAC1, RAC2, S100A9, S1PR1, SAA3, SELL, SELP, SMAD3, SOCS3, SPI1, STAT3, THBS1, TLR2, TLR4, TNF, TNFRS…	68		decreases binding of eukaryotic cells (21/54)	A2M, ADAM15, CALR, CD44, CX3CL1, DDX3X, FN1, IL6, IL10, IL1B, ITGAV, LTF, MSN, PDIA3, PLAU, PLAUR, RHOH, THBS1, TNC, TNF, VCAM1	21
											Hematological System Development and Function	cell movement	cell movement of granulocytes	3.43e-13	ALOX5AP, ANXA1, B4GALT1, C3, CCL2, CCR1, CCR3, CD44, CD48, CD55, CTSB, CX3CL1, CXCL2, CXCL6, DUSP1, FAS, GNAI2, IL6, IL8, IL10, IL18, IL12B, IL1B, IL1RN, IL4R, IL8RB, NFKBIA, NOS2, PLAUR, PNOC, PTGS2, RAC1, RAC2, S100A9, SELL, SELP, SOCS3, SPI1, TLR2, TLR4, TNF, TNFRSF18, TNFRSF1A, VCAM1, XCL1, YARS	46		increases binding of eukaryotic cells (23/54)	ABL1, CALCRL, CCL2, CCL20, CD14, CD44, CD48, CRKL, CXCL2, FAS, FN1, IL6, IL8, IL10, IL13RA1, IL1B, ITGA9, OLR1, PLAU, PLAUR, SELL, TLR4, TNF	23
											Hematological System Development and Function	cell movement	cell movement of neutrophils	2.57e-12	ALOX5AP, ANXA1, B4GALT1, C3, CCL2, CD44, CD55, CTSB, CX3CL1, CXCL2, CXCL6, DUSP1, FAS, GNAI2, IL6, IL8, IL10, IL18, IL1B, IL1RN, IL8RB, NFKBIA, NOS2, PNOC, PTGS2, RAC1, RAC2, S100A9, SELL, SELP, SOCS3, SPI1, TLR2, TLR4, TNF, TNFRSF18, TNFRSF1A, XCL1	38		affects chemotaxis of cells (35/54)	ANXA1, CCL2, CCL8, CCR1, CCR3, CX3CL1, CXCL2, CXCR4, FN1, GNAI2, GNAI3, HRH1, IL8, IL10, IL12B, IL1B, IL8RB, ITGAV, NFKB2, NRP2, PLAUR, PRKCB, PTGS2, RAC1, RAC2, S100A9, S1PR1, SAA3, SMAD3, SOCS3, SPI1, THBS1, TLR2, TNF, TNFRSF1A	35
											Hematological System Development and Function	cell movement	cell movement of phagocytes	5.23e-12	ALOX5AP, ANXA1, B4GALT1, C3, CCL2, CCL8, CD44, CD55, CRKL, CTSB, CX3CL1, CXCL2, CXCL6, CXCR4, DUSP1, FAS, GNAI2, GNAI3, IL6, IL8, IL10, IL18, IL12B, IL1B, IL1RN, IL8RB, LDLR, NFKBIA, NOS2, PLAU, PLAUR, PNOC, PRKCB, PTGS2, RAC1, RAC2, S100A9, SAA3, SELL, SELP, SMAD3, SOCS3, SPI1, TLR2, TLR4, TNF, TNFRSF18, TNFRSF1A, XCL1	49		decreases chemotaxis of cells (15/54)	ABL1, CD69, CX3CL1, CXCR4, FN1, HSPD1, IL8, IL10, IL1B, ITGAV, SOCS3, THBS1, TNF, TNFRSF6B, TXN	15
											Hematological System Development and Function	cell movement	cell movement of T lymphocytes	1.26e-10	C3, CALR, CCL2, CCL8, CCL20, CCR1, CCR3, CD44, CXCR4, FN1, GNAI2, HSPD1, IL6, IL8, IL10, IL18BP, IL1B, LDLR, RAC1, S1PR1, SELL, SELP, SOCS3, STAT3, THBS1, TLR4, TNF, TNFRSF6B, XCL1	29		increases chemotaxis of cells (36/54)	ANXA1, C3, CCL2, CCL8, CCL20, CCR1, CD44, CX3CL1, CXCL2, CXCL6, CXCR4, ENPP2, HRH1, IL6, IL8, IL10, IL12B, IL1B, IL8RB, LIF, PDGFB, PLAU, PLAUR, PNOC, RAC1, RAC2, S100A9, S1PR1, SEMA4D, SMAD3, THBS1, TLR4, TNF, TXN, XCL1, YARS	36
											Hematological System Development and Function	cell movement	cell movement of lymphocytes	1.23e-08	C3, CALR, CCL2, CCL8, CCL20, CCR1, CCR3, CD44, CX3CL1, CXCR4, FN1, GNAI2, HSPD1, IL6, IL8, IL10, IL18BP, IL1B, LDLR, NFKB2, RAC1, RAC2, S1PR1, SAA3, SELL, SELP, SOCS3, STAT3, THBS1, TLR4, TNF, TNFRSF6B, XCL1	33		affects expression of gene (23/54)	CBX1, CDK8, CEBPB, EGR1, EIF2AK2, EIF2S1, ELK1, ESR2, HIF1A, IL6, LEF1, LIF, MEN1, MYC, NFKBIA, SHH, SMAD3, SPI1, STAT1, STAT3, TNF, TXN, WRN (includes EG:7486)	23
											Hematological System Development and Function	cell movement	cell movement of mononuclear leukocytes	1.69e-08	ANXA1, C3, CALR, CCL2, CCL8, CCL20, CCR1, CCR3, CD44, CX3CL1, CXCR4, FN1, GNAI2, HSPD1, IL6, IL8, IL10, IL18BP, IL1B, LDLR, NFKB2, PLAUR, PRKCB, RAC1, RAC2, S1PR1, SAA3, SELL, SELP, SMAD3, SOCS3, STAT3, THBS1, TLR4, TNF, TNFRSF6B, XCL1, YARS	38		decreases expression of gene (17/54)	AHR, BHLHB2, CDKN1A, CREM, CTBP1, E2F4, HIF1A, MXD1, MYC, NFKB2, NFKBIA, PTGES3 (includes EG:10728), RASA1, SKIL, SMAD3, SOCS3, STAT3	17
											Hematological System Development and Function	cell movement	cell movement of antigen presenting cells	2.18e-05	ANXA1, C3, CCL2, CCL8, CCL20, CCR3, CD44, CRKL, CX3CL1, CXCR4, GNAI3, HRH1, IL6, IL10, IL12B, IL1B, LDLR, PLAU, PLAUR, PRKCB, PTGS2, SAA3, SELL, SMAD3, TLR4, TNF	26		increases expression of gene (37/54)	ABL1, AHR, BTG1, BTG2, CD44, CEBPB, DYRK1A, E2F4, EGR1, EGR2, ELK1, ELL, ELP3 (includes EG:55140), FOS, FOSL2, GTF2B, HIF1A, IL6, IL1B, LEF1, LIF, MYC, NME1, OSMR, PRDM2, PTGES3 (includes EG:10728), RELB, SHH, SMAD3, SOX9, STAT1, STAT3, TNF, TXN, UBE2I, WRN (includes EG:7486), YWHAZ	37
											Hematological System Development and Function	hematopoiesis	hematopoiesis	6.56e-12	ABL1, ADAR, ATP7A, B2M, BCL3, BCL6, C1QC, CASP8, CCR1, CD9, CD14, CD44, CD69, CD74, CEBPD, CHD4, CTBP1, CXCR4, E2F4, EGR1, EGR2, EIF4E, FAS, FN1, FOS, GRB2, HIF1A, HSP90AA1, HSP90B1, HSPD1, ID1, IL6, IL10, IL18, IL12B, IL15RA, IL1B, IL1RN, IL4R, ITPKB, LIF, LTF, MEN1, MYC, NFKB2, NFKBIA, NRAS, PGM3, PICALM, PLSCR1, PTGS2, PTPRC, RASGRP4, RBPJ, RELB, RHOH, RIPK2, SELP, SHH, SNAI2, SOCS3, SOD2, SPI…	75		affects expression of synthetic promoter (16/54)	CTBP1, DDX54, EGR1, ELK1, ESR2, HIF1A, IL10RB, MYC, RBPJ, SMAD3, SOCS2, STAT1, STAT3, TNF, TXN, VCAM1	16
											Hematological System Development and Function	differentiation	differentiation of leukocytes	5.73e-11	ABL1, ATP7A, BCL3, BCL6, C1QC, CASP8, CCL2, CCR1, CD14, CD74, CEBPD, CTBP1, EGR1, EIF4E, FAS, FOS, GRB2, HRH1, HSP90AA1, HSP90B1, HSPD1, ID1, IL6, IL8, IL10, IL18, IL12B, IL15RA, IL4R, ITGAV, ITPKB, LIF, MYC, NFKB2, NFKBIA, PICALM, PLSCR1, PRKX, PTGS2, PTPRC, RASA1, RASGRP4, RBPJ, RELB, RHOH, RIPK2, SHH, SOCS3, SPI1, STAT1, STAT3, TIMP1, TLR4, TNF, TNFRSF1A, TRAF6, TREM1, XBP1, ZFP36	59		decreases expression of synthetic promoter (18/54)	BCL3, BHLHB2, CBX1, CDK8, CREM, CUX1, DUSP1, ESR2, GTF2B, ID1, IL1B, NFKBIA, SNAI2, SOCS3, SPI1, TGIF1, TNF, XCL1	18
											Hematological System Development and Function	differentiation	differentiation of blood cells	4.92e-10	ABL1, ATP7A, BCL3, BCL6, BTG2, C1QC, CASP8, CCL2, CCR1, CD14, CD74, CEBPD, CTBP1, EGR1, EIF4E, FAS, FOS, GRB2, HIF1A, HRH1, HSP90AA1, HSP90B1, HSPD1, ID1, IL6, IL8, IL10, IL18, IL12B, IL15RA, IL4R, ITGAV, ITPKB, JUNB, LIF, MYC, NFKB2, NFKBIA, PICALM, PLSCR1, PRKX, PTGS2, PTPRC, RASA1, RASGRP4, RBPJ, RELB, RHOH, RIPK2, SHH, SOCS3, SPI1, STAT1, STAT3, TIMP1, TLR4, TNF, TNFRSF1A, TRAF6, TREM1, UBE2I…	63		increases expression of synthetic promoter (34/54)	AHR, ATF3, CASP8, CDK8, CEBPB, CEBPD, CFLAR, CREM, E2F4, ESR2, FN1, FOS, GTF2B, HIF1A, HMGA1, IL6, IL18, IL1B, LEF1, MEG3 (includes EG:55384), MYC, RIPK2, SHH, SLC20A1, SMAD3, SPI1, STAT1, STAT3, TFDP1, TFG, TLR4, TNF, TNFRSF1A, TRAF6	34
											Hematological System Development and Function	differentiation	differentiation of mononuclear leukocytes	1.37e-08	ABL1, ATP7A, BCL3, BCL6, CASP8, CCL2, CD14, CD74, EGR1, EIF4E, FAS, FOS, GRB2, HRH1, HSP90AA1, HSP90B1, HSPD1, ID1, IL6, IL8, IL10, IL18, IL12B, IL15RA, IL4R, ITGAV, ITPKB, MYC, PICALM, PRKX, PTGS2, PTPRC, RASA1, RBPJ, RELB, RHOH, RIPK2, SHH, SOCS3, SPI1, STAT1, TLR4, TNF, TREM1, XBP1	45		affects cell stage of cell lines (44/53)	ABL1, AHR, AKAP12, BHLHB2, BTG2, CAMKK1, CCNB1, CDK5RAP3 (includes EG:80279), CDKN1A, CEBPB, CEBPD, CKS1B, CREM, DDX3X, DEGS1, DUSP1, E2F4, EIF2AK2, FN1, GNAI1, GNAI2, GNAI3, GNL3, GSPT1, HMGA1, IL6, IL1B, INSR, ITGAV, LEF1, MEN1, MXD1, MYC, NRAS, PLAU, PLAUR, PPP2R2A, PTGES3 (includes EG:10728), RPS6KA3 (includes EG:6197), SOD2, SOX9, STAT1, TNF, YWHAG	44
											Hematological System Development and Function	differentiation	differentiation of antigen presenting cells	6.93e-07	ABL1, BCL3, C1QC, CASP8, EGR1, EIF4E, HRH1, IL6, IL10, ITGAV, LIF, NFKB2, PRKX, RASA1, RELB, SOCS3, SPI1, TIMP1, TNF, TNFRSF1A, TRAF6, TREM1	22		decreases cell stage of cell lines (14/53)	BCL3, BHLHB2, CDKN1A, ESR2, HIF1A, HMOX1, IL6, IL1B, LIF, MXD1, MYC, PLAC8, SOX9, TNF	14
											Hematological System Development and Function	differentiation	differentiation of lymphocytes	1.48e-06	ABL1, ATP7A, BCL3, BCL6, CASP8, CD14, CD74, EGR1, FAS, FOS, GRB2, HSP90AA1, HSP90B1, HSPD1, ID1, IL6, IL10, IL18, IL12B, IL15RA, IL4R, ITPKB, MYC, PICALM, PTGS2, PTPRC, RBPJ, RELB, RHOH, RIPK2, SHH, SOCS3, SPI1, STAT1, TLR4, TNF, XBP1	37		increases cell stage of cell lines (11/53)	ABL1, CEBPB, FOS, GNAI3, HMGA1, ID1, IL6, MAP3K8, MXD1, MYC, SOX9	11
											Hematological System Development and Function	differentiation	differentiation of macrophages	1.68e-05	ABL1, C1QC, CASP8, EGR1, EIF4E, HRH1, IL6, IL10, ITGAV, LIF, PRKX, RASA1, SOCS3, SPI1, TIMP1, TNF, TRAF6, TREM1	18		affects chemotaxis of eukaryotic cells (35/53)	ANXA1, CCL2, CCL8, CCR1, CCR3, CX3CL1, CXCL2, CXCR4, FN1, GNAI2, GNAI3, HRH1, IL8, IL10, IL12B, IL1B, IL8RB, ITGAV, NFKB2, NRP2, PLAUR, PRKCB, PTGS2, RAC1, RAC2, S100A9, S1PR1, SAA3, SMAD3, SOCS3, SPI1, THBS1, TLR2, TNF, TNFRSF1A	35
											Hematological System Development and Function	hematological process	hematological process	6.21e-11	ABL1, ADAR, ATP7A, B2M, BCL3, BCL6, C3, C1QC, CASP8, CCR1, CD9, CD14, CD44, CD59, CD69, CD74, CEBPD, CHD4, CTBP1, CX3CL1, CXCR4, DUSP1, E2F4, EGR1, EGR2, EIF4E, F13A1, FAS, FN1, FOS, GNAI2, GRB2, HIF1A, HSP90AA1, HSP90B1, HSPD1, ID1, IL6, IL8, IL10, IL18, IL12B, IL15RA, IL1B, IL1RN, IL4R, ITPKB, LIF, LTF, MEN1, MYC, NFKB2, NFKBIA, NRAS, PGM3, PICALM, PLSCR1, PTGS2, PTPRC, RASGRP4, RBPJ, RELB, RHO…	82		decreases chemotaxis of eukaryotic cells (12/53)	ABL1, CD69, CX3CL1, FN1, HSPD1, IL8, IL10, IL1B, ITGAV, THBS1, TNF, TNFRSF6B	12
											Hematological System Development and Function	quantity	quantity of blood cells	8.95e-11	ABL1, AHR, B2M, BCL2A1, C3, CASP8, CCL2, CD9, CD59, CD69, CDKN1A, CEBPB, CFLAR, CNN2, CX3CL1, CXCL2, CXCR4, E2F4, EGR1, FAS, FGF7, HIF1A, HSP90B1, ID1, IL6, IL8, IL10, IL18, IL10RA, IL12B, IL15RA, IL18BP, IL1B, IL4R, LDLR, LIF, MEN1, MXD1, MYC, NFKB2, NFKBIA, NPM1 (includes EG:4869), PDGFB, PIK3AP1, PLAU, PLSCR1, POU2F1, PREP, PTPRC, RABGEF1, RAC2, RBPJ, RELB, S100A9, SELL, SELP, SEMA4D, SMAD3, S…	71		increases chemotaxis of eukaryotic cells (35/53)	ANXA1, C3, CCL2, CCL8, CCL20, CCR1, CX3CL1, CXCL2, CXCL6, CXCR4, ENPP2, HRH1, IL6, IL8, IL10, IL12B, IL1B, IL8RB, LIF, PDGFB, PLAU, PLAUR, PNOC, RAC1, RAC2, S100A9, S1PR1, SEMA4D, SMAD3, THBS1, TLR4, TNF, TXN, XCL1, YARS	35
											Hematological System Development and Function	quantity	quantity of leukocytes	6.86e-10	ABL1, AHR, B2M, BCL2A1, C3, CASP8, CCL2, CD69, CDKN1A, CEBPB, CFLAR, CNN2, CX3CL1, CXCL2, CXCR4, EGR1, FAS, FGF7, HIF1A, HSP90B1, ID1, IL6, IL8, IL10, IL18, IL10RA, IL12B, IL15RA, IL18BP, IL1B, LDLR, LIF, MEN1, MXD1, MYC, NFKB2, NFKBIA, NPM1 (includes EG:4869), PIK3AP1, PLAU, PLSCR1, PREP, PTPRC, RABGEF1, RAC2, RBPJ, RELB, S100A9, SELL, SELP, SEMA4D, SMAD3, SOAT1, SOCS3, SPI1, STAT1, STAT3, TLR2,…	64		affects morphology of cells (53/53)	ABL1, AHR, AMD1, ANXA1, ATF3, ATP6V0C, CAP1, CD9, CD44, CD59, CDH5, CDKN1A, CEBPB, CREM, CRKL, E2F4, EGR1, ELK1, FAS, FN1, FOS, HNRNPAB, HSPB2, IL6, IL10, IL18, IL1B, IRF6, JUNB, KLF2, LIF, LPAR4, MARCKS (includes EG:4082), MARCKSL1, MEN1, MITF, MYC, OSMR, PDGFB, PHLDA1, PLAUR, PLSCR1, RAC1, RASA1, RRAS2, SMARCE1, SOD2, SOX9, ST5, TLR2, TNC, TNF, VASP	53
											Hematological System Development and Function	quantity	quantity of antigen presenting cells	1.14e-08	ABL1, B2M, CCL2, CNN2, CX3CL1, FAS, FGF7, IL6, IL8, IL10, IL18, IL12B, IL15RA, IL1B, LDLR, LIF, NFKB2, NFKBIA, PLAU, RELB, SELL, SELP, SOAT1, SPI1, STAT3, TLR4, TNF, TNFRSF1A, XBP1	29		affects angiogenesis (34/52)	AHR, ATP5B, ATP7A, B4GALT1, CANX, CASP8, CDH5, CTSB, CX3CL1, CXCR4, FAS, HIF1A, HMOX1, ID1, IL8, IL18, IL1B, ITGA9, ITGAV, MEF2C, MYC, NCL, NOS2, NRP2, PDPN, PLAU, PLAUR, PTGS2, RBPJ, S1PR1, SHH, THBS1, TNF, TNFRSF1A	34
											Hematological System Development and Function	quantity	quantity of phagocytes	2.43e-08	ABL1, B2M, CCL2, CNN2, CX3CL1, FAS, FGF7, IL8, IL10, IL18, IL12B, IL18BP, IL1B, LDLR, LIF, NFKBIA, PLAU, PLSCR1, PREP, RELB, S100A9, SELL, SELP, SMAD3, SOAT1, SOCS3, SPI1, TLR4, TNF, TNFRSF1A	30		decreases angiogenesis (9/52)	CALR, FN1, IL18, IL1RN, KLF2, PTX3, THBS1, TIMP1, WARS	9
											Hematological System Development and Function	quantity	quantity of macrophages	6.98e-07	ABL1, B2M, CCL2, CNN2, CX3CL1, FAS, FGF7, IL8, IL18, IL12B, IL1B, LDLR, LIF, NFKBIA, PLAU, RELB, SELL, SELP, SOAT1, SPI1, TLR4, TNF, TNFRSF1A	23		increases angiogenesis (21/52)	BTG1, CCL2, COMP, CXCL6, FGF7, FN1, HIF1A, IL6, IL8, IL18BP, IL1B, MYC, PDGFB, PTGS2, THBS1, TIMP1, TLR4, TNF, TNFRSF1A, VCAM1, YARS	21
											Hematological System Development and Function	quantity	quantity of myeloid cells	9.38e-07	ABL1, CASP8, CNN2, FAS, IL6, IL8, IL10, IL18, IL18BP, IL1B, LIF, MXD1, NPM1 (includes EG:4869), PLSCR1, PREP, RELB, S100A9, SELL, SMAD3, SOCS3, TLR4, TNF, TNFRSF1A	23		affects cell division process of tumor cell lines (46/52)	ABL1, AHR, BHLHB2, BTG2, CAMKK1, CCNB1, CD44, CDK5RAP3 (includes EG:80279), CDKN1A, CEBPB, CEBPD, CREM, DBI, DEGS1, DUSP1, EGR1, GNAI1, GNAI2, GNAI3, GNL3, GSPT1, HMGA1, IER3, IL6, IL1B, INSR, ITGAV, LIF, MXD1, MYC, NPM1 (includes EG:4869), PCNA, PLAU, PLAUR, PPP2R2A, PRKCB, PTGES3 (includes EG:10728), RAC1, SMARCE1, SOD2, SOX9, STAT1, STAT3, TNF, XBP1, YWHAG	46
											Hematological System Development and Function	quantity	quantity of mononuclear leukocytes	1.16e-06	ABL1, AHR, B2M, BCL2A1, C3, CASP8, CD69, CDKN1A, CEBPB, CFLAR, CNN2, CX3CL1, CXCR4, EGR1, FAS, FGF7, HIF1A, HSP90B1, ID1, IL6, IL8, IL10, IL18, IL10RA, IL12B, LDLR, LIF, MYC, NFKB2, NFKBIA, PIK3AP1, PTPRC, RAC2, RBPJ, RELB, SELL, SEMA4D, STAT1, STAT3, TLR2, TNF, TNFRSF1A, VCAM1, XBP1, XRCC6	45		decreases cell division process of tumor cell lines (16/52)	AHR, BCL6, BHLHB2, CDKN1A, DUSP1, ESR2, HIF1A, HMOX1, IL6, IL1B, LIF, MXD1, MYC, SOX9, THBS1, TNF	16
											Hematological System Development and Function	quantity	quantity of neutrophils	4.92e-06	CNN2, FAS, IL10, IL18, IL18BP, IL1B, PLSCR1, PREP, RELB, S100A9, SELL, SMAD3, SOCS3, TLR4, TNF, TNFRSF1A	16		increases cell division process of tumor cell lines (7/52)	GNAI3, IER3, IL6, MYC, RRAD, SOX9, TNF	7
											Hematological System Development and Function	quantity	quantity of lymphocytes	8.46e-06	AHR, B2M, BCL2A1, C3, CASP8, CD69, CDKN1A, CEBPB, CFLAR, CXCR4, EGR1, FAS, FGF7, HIF1A, HSP90B1, ID1, IL6, IL10, IL18, IL10RA, IL12B, LDLR, LIF, MYC, NFKB2, NFKBIA, PIK3AP1, PTPRC, RAC2, RBPJ, RELB, SELL, SEMA4D, STAT1, STAT3, TLR2, TNF, TNFRSF1A, VCAM1, XBP1, XRCC6	41		affects developmental process of lymphocytes (44/52)	ATP7A, B2M, BCL3, BCL6, CASP8, CD69, CD74, CDKN1A, CHD4, CXCR4, EGR1, EGR2, FAS, FOS, GRB2, HIF1A, HSP90B1, IL6, IL10, IL18, IL12B, IL15RA, IL1B, IL4R, ITPKB, MYC, NFKB2, PTGS2, PTPRC, RBPJ, RELB, RHOH, RIPK2, SHH, SOCS3, SPI1, SRGN, STAT1, STAT3, TAPBP, TLR4, TNF, TNFRSF1A, XRCC6	44
											Hematological System Development and Function	quantity	quantity of granulocytes	8.8e-06	ABL1, CNN2, FAS, IL6, IL8, IL10, IL18, IL18BP, IL1B, LIF, PLSCR1, PREP, RELB, S100A9, SELL, SMAD3, SOCS3, TLR4, TNF, TNFRSF1A	20		decreases developmental process of lymphocytes (11/52)	ABL1, BCL6, CD74, EGR1, IL6, PICALM, SHH, SOCS3, SPI1, STAT1, TNF	11
											Hematological System Development and Function	quantity	quantity of B lymphocytes	1.26e-05	AHR, BCL2A1, C3, CD69, CDKN1A, CEBPB, CXCR4, EGR1, HIF1A, HSP90B1, IL10, IL18, LIF, MYC, NFKB2, PIK3AP1, RAC2, RBPJ, RELB, SEMA4D, TNF, VCAM1, XBP1, XRCC6	24		increases developmental process of lymphocytes (21/52)	BCL6, CD14, CD74, EGR1, EGR2, FOS, HSP90AA1, HSPD1, ID1, IL6, IL10, IL18, IL12B, IL15RA, IL1B, IL4R, ITPKB, PTPRC, TNF, TXN, XBP1	21
											Hematological System Development and Function	recruitment	recruitment of leukocytes	2.76e-10	AHR, ANXA1, B4GALT1, CCL2, CCR1, CCR3, CD44, CX3CL1, CXCL2, F13A1, IL6, IL8, IL10, IL18, IL15RA, IL1B, IL1RN, IL8RB, RAC1, RIPK2, SELL, SELP, SMAD3, THBS1, TLR2, TLR4, TNF, TNFRSF1A, TXN, VCAM1	30		affects developmental process of rodents (41/52)	ADAR, BUB3, CADM1, CBS, CDH5, CUX1, DLK1, DYRK1A, E2F4, FOSL2, HIF1A, HNRNPC, HSPA5, IL6, IL1RN, INSR, ITGAV, LIF, MITF, MYC, NFKBIA, NR4A3, NRAS, PES1, PLEKHO1, PRKAR1A, PSME3, RBPJ, SELP, SH2B1, SHH, SMAD3, SMURF1, SNAI2, SOCS2, SOCS3, STAMBP, STAT3, TGIF1, TNF, TNFRSF1A	41
											Hematological System Development and Function	recruitment	recruitment of phagocytes	6.71e-09	AHR, ANXA1, B4GALT1, CCL2, CCR1, CD44, CXCL2, F13A1, IL8, IL10, IL18, IL1B, IL1RN, IL8RB, RAC1, RIPK2, SMAD3, THBS1, TLR2, TLR4, TNF, TNFRSF1A, VCAM1	23		decreases developmental process of rodents (6/52)	CALR, IL1B, IL1RN, THBS1, TNF, WARS	6
											Hematological System Development and Function	recruitment	recruitment of granulocytes	4.12e-08	AHR, ANXA1, B4GALT1, CCL2, CCR1, CXCL2, IL8, IL10, IL18, IL15RA, IL1B, IL1RN, IL8RB, RAC1, RIPK2, SELP, SMAD3, TLR4, TNF, TNFRSF1A, VCAM1	21		increases developmental process of rodents (12/52)	CCL2, FGF7, FOS, HIF1A, HMOX1, IL8, MYC, SHH, SOCS2, TNF, VCAM1, YARS	12
											Hematological System Development and Function	recruitment	recruitment of neutrophils	5.42e-07	AHR, B4GALT1, CCL2, CCR1, CXCL2, IL8, IL10, IL18, IL1B, IL1RN, IL8RB, RAC1, RIPK2, SMAD3, TLR4, TNF, TNFRSF1A	17		affects transcription of gene (21/52)	CBX1, CDK8, CEBPB, EGR1, EIF2AK2, EIF2S1, ELK1, ESR2, HIF1A, IL6, LEF1, LIF, MEN1, MYC, NFKBIA, SMAD3, SPI1, STAT1, STAT3, TNF, WRN (includes EG:7486)	21
											Hematological System Development and Function	recruitment	recruitment of macrophages	1.99e-05	ANXA1, B4GALT1, CCL2, CCR1, CD44, IL8, IL1B, THBS1, TLR2, TLR4, TNF, VCAM1	12		decreases transcription of gene (16/52)	AHR, BHLHB2, CREM, CTBP1, E2F4, HIF1A, MXD1, MYC, NFKB2, NFKBIA, PTGES3 (includes EG:10728), RASA1, SKIL, SMAD3, SOCS3, STAT3	16
											Hematological System Development and Function	chemotaxis	chemotaxis of leukocytes	8.72e-10	ANXA1, C3, CCL2, CCL8, CCL20, CCR1, CCR3, CX3CL1, CXCL2, CXCL6, CXCR4, FN1, GNAI2, GNAI3, HRH1, HSPD1, IL8, IL10, IL12B, IL1B, IL8RB, NFKB2, PLAU, PLAUR, PNOC, PRKCB, RAC1, RAC2, S100A9, S1PR1, SAA3, SMAD3, SOCS3, SPI1, THBS1, TLR4, TNF, TNFRSF1A, TNFRSF6B, TXN, XCL1, YARS	42		increases transcription of gene (36/52)	ABL1, AHR, BTG1, BTG2, CD44, CEBPB, DYRK1A, E2F4, EGR1, EGR2, ELK1, ELL, ELP3 (includes EG:55140), FOS, FOSL2, GTF2B, HIF1A, IL6, IL1B, LEF1, LIF, MYC, NME1, OSMR, PRDM2, PTGES3 (includes EG:10728), RELB, SHH, SMAD3, SOX9, STAT1, STAT3, TNF, UBE2I, WRN (includes EG:7486), YWHAZ	36
											Hematological System Development and Function	chemotaxis	chemotaxis of mononuclear leukocytes	1.14e-08	ANXA1, CCL2, CCL8, CCL20, CCR1, CCR3, CX3CL1, CXCR4, FN1, GNAI2, HSPD1, IL8, IL10, IL1B, NFKB2, PLAUR, PRKCB, RAC1, RAC2, S1PR1, SAA3, SMAD3, SOCS3, THBS1, TLR4, TNF, TNFRSF6B, XCL1, YARS	29		affects growth of normal cells (33/51)	ABL1, ATF3, B2M, CDKN1A, DUSP1, ELK1, FAS, FOS, HIF1A, IL6, IL10, IL10RA, LDHA, LIF, MEN1, MYC, NR4A3, NTF4, OSMR, PDGFB, RAC1, S100A11, SH2B1, SHH, SMAD3, SRGN, STAT1, STAT3, TNF, TNFAIP6, TNFRSF1A, TRIM25, XBP1	33
											Hematological System Development and Function	chemotaxis	chemotaxis of lymphocytes	5.85e-08	CCL2, CCL8, CCL20, CCR1, CCR3, CX3CL1, CXCR4, FN1, GNAI2, HSPD1, IL8, IL10, NFKB2, RAC1, RAC2, S1PR1, SAA3, SOCS3, THBS1, TLR4, TNF, TNFRSF6B, XCL1	23		decreases growth of normal cells (16/51)	BTG1, CCL2, CDKN1A, CEBPD, FOS, HMOX1, IL6, IL8, IL10, IL1B, MYC, S100A11, SPI1, TIMP1, TNF, TNFRSF1A	16
											Hematological System Development and Function	chemotaxis	chemotaxis of T lymphocytes	6.71e-07	CCL2, CCL8, CCL20, CCR1, CCR3, CXCR4, FN1, GNAI2, HSPD1, IL8, RAC1, S1PR1, SOCS3, THBS1, TLR4, TNF, TNFRSF6B	17		increases growth of normal cells (17/51)	ABL1, CD14, CEBPD, E2F4, FGF7, IL6, IL10, IL15RA, IL1B, IL1RN, LIF, MYC, NPM1 (includes EG:4869), RAB1A, SEMA4D, THBS1, TXN	17
											Hematological System Development and Function	chemotaxis	chemotaxis of phagocytes	4.47e-06	ANXA1, CCL2, CCL8, CX3CL1, CXCL2, CXCL6, CXCR4, GNAI3, IL8, IL10, IL12B, IL1B, IL8RB, PLAUR, PNOC, PRKCB, RAC1, RAC2, S100A9, SAA3, SMAD3, SPI1, TNF, TNFRSF1A, XCL1	25		affects arrest in cell division process of eukaryotic cells (50/50)	ABL1, AHR, AKAP12, BCL6, BHLHB2, BTG2, CAMKK1, CCNB1, CD44, CDK5RAP3 (includes EG:80279), CDKN1A, CEBPB, CEBPD, CKS1B, CREM, DEGS1, DUSP1, E2F4, EGR1, EIF2AK2, FN1, FOS, GNL3, GSPT1, IL6, IL1B, ITGAV, LIF, MEN1, MXD1, MYC, NFKBIA, NPM1 (includes EG:4869), NR4A3, NRAS, PLAU, PLAUR, PPP2R2A, PTGES3 (includes EG:10728), RPS6KA3 (includes EG:6197), SFRS2, SKIL, SMAD3, SMARCE1, SOX9, TFDP1, TNF, XBP1,…	50
											Hematological System Development and Function	chemotaxis	chemotaxis of granulocytes	1.72e-05	ANXA1, CCL2, CCR3, CX3CL1, CXCL2, CXCL6, IL8, IL10, IL1B, IL8RB, PLAUR, PNOC, RAC1, RAC2, S100A9, SPI1, TNF, TNFRSF1A, XCL1, YARS	20		affects cell death of neurons (28/50)	CASP7, CASP8, CDKN1A, CFLAR, CREM, CTSB, E2F4, FAS, FN1, FOS, GAPDH (includes EG:2597), HIF1A, IL1RN, INSR, JUNB, KSR1, NOS2, NTF4, PPP1R9B, RAC1, REST, SH3RF1, STAMBP, STAT3, TLR2, TNF, TNFRSF1A, XRCC6	28
											Hematological System Development and Function	proliferation	proliferation of leukocytes	1.72e-09	A2M, ABL1, ADRB2, BCL6, CADM1, CASP8, CCL20, CD14, CD44, CD48, CD59, CD74, CDKN1A, CEBPB, CFLAR, CXCR4, EGR1, EIF2AK2, FAS, FGL2, FN1, HMGA1, HMOX1, HPRT1, HRH1, HSP90B1, HSPA5, HSPD1, IFNAR2, IL6, IL10, IL18, IL10RA, IL12B, IL13RA1, IL1B, IL1RN, IL4R, JUNB, KLF2, LEF1, MYC, PIK3AP1, PRKCB, PTGS2, PTPRC, RABGEF1, RAC2, RGS2, RIPK2, SEMA4D, SHH, SLC29A1, SOCS3, SPI1, SRGN, STAT1, STAT3, THBS1, TLR…	70		decreases cell death of neurons (20/50)	A2M, ALS2, ATF3, CDKN1A, CFLAR, CX3CL1, DUSP6, GLUD1, HERPUD1, HSPA5, IL8, IL1RN, NTF4, PTMA, RASA1, SH3RF1, SHH, SOD2, TNF, TNFRSF1A	20
											Hematological System Development and Function	proliferation	proliferation of lymphocytes	1.27e-08	A2M, ABL1, ADRB2, BCL6, CADM1, CASP8, CD14, CD44, CD48, CD59, CD74, CDKN1A, CEBPB, CFLAR, CXCR4, EGR1, EIF2AK2, FAS, FGL2, FN1, HMGA1, HMOX1, HPRT1, HRH1, HSP90B1, HSPA5, HSPD1, IFNAR2, IL6, IL10, IL18, IL12B, IL13RA1, IL1B, IL1RN, IL4R, JUNB, KLF2, LEF1, MYC, PIK3AP1, PRKCB, PTGS2, PTPRC, RAC2, RGS2, RIPK2, SEMA4D, SHH, SOCS3, SPI1, SRGN, STAT1, STAT3, THBS1, TLR2, TLR4, TNF, TNFRSF18, TNFRSF1A,…	65		increases cell death of neurons (17/50)	AATK, CREM, CX3CL1, CYCS (includes EG:54205), FAS, HDGF, HPRT1, IL1B, LIF, NFKBIA, PTGS2, PTMA, RAC1, SH3RF1, TNF, TNFRSF1A, TRIP10	17
											Hematological System Development and Function	proliferation	proliferation of B lymphocytes	2.95e-07	ABL1, BCL6, CASP8, CD44, CD74, CDKN1A, CEBPB, FAS, HRH1, HSPD1, IL6, IL10, IL13RA1, IL1RN, IL4R, JUNB, LEF1, MYC, PIK3AP1, PRKCB, PTPRC, SEMA4D, SHH, SPI1, STAT1, TLR4, TNF, TRAF3, TXN	29		affects homing of normal cells (33/50)	ANXA1, CCL2, CCR1, CCR3, CD44, CX3CL1, CXCL2, CXCR4, FN1, GNAI2, GNAI3, IL8, IL10, IL12B, IL1B, IL8RB, ITGAV, NFKB2, NRP2, PLAUR, PRKCB, RAC1, RAC2, S100A9, S1PR1, SAA3, SELP, SMAD3, SOCS3, SPI1, TNF, TNFRSF1A, VCAM1	33
											Hematological System Development and Function	proliferation	proliferation of T lymphocytes	6.7e-06	A2M, ADRB2, CADM1, CASP8, CD14, CD44, CD48, CD59, CD74, CDKN1A, CFLAR, CXCR4, EGR1, EIF2AK2, FAS, FGL2, FN1, HMOX1, HSP90B1, HSPA5, HSPD1, IFNAR2, IL6, IL10, IL18, IL12B, IL1B, KLF2, PTGS2, PTPRC, RAC2, RGS2, RIPK2, SHH, SOCS3, SRGN, STAT3, THBS1, TLR2, TLR4, TNF, TNFRSF18, TNFRSF1A, TNFRSF6B, TXN, VCAM1, XCL1	47		decreases homing of normal cells (9/50)	CX3CL1, FN1, HSPD1, IL8, IL10, IL1B, THBS1, TNF, TNFRSF6B	9
											Hematological System Development and Function	accumulation	accumulation of phagocytes	3.43e-09	CCR1, CX3CL1, CXCL2, FAS, GNAI2, IL8, IL10, IL18, IL12B, IL1B, IL1RN, LDLR, PFN1, PLAU, PTX3, RASA1, S100A9, SELP, TLR4, VCAM1	20		increases homing of normal cells (31/50)	ANXA1, C3, CCL2, CCL8, CCL20, CX3CL1, CXCL2, CXCL6, CXCR4, HRH1, IL6, IL8, IL10, IL12B, IL1B, PDGFB, PLAU, PLAUR, PNOC, RAC1, RAC2, S100A9, S1PR1, SEMA4D, SMAD3, THBS1, TLR4, TNF, TXN, XCL1, YARS	31
											Hematological System Development and Function	accumulation	accumulation of blood cells	4e-09	BCL3, CASP8, CCL2, CCR1, CFLAR, CX3CL1, CXCL2, FAS, GNAI2, IER3, IL8, IL10, IL18, IL12B, IL1B, IL1RN, LDLR, PFN1, PLAU, PTX3, RASA1, S100A9, SELP, STAT3, TLR4, TNF, TNFRSF1A, VCAM1	28		affects invasion of cells (25/50)	ATF3, BCAR1, CD9, CD44, CD53, CTSB, CTTN, CXCR4, FAS, FN1, HIF1A, IL8, IQGAP1, ITGAV, LCP1, NOS2, PLAU, PLAUR, PTGS2, RAC1, SDCBP, SRRM1, STAT3, TIMP1, TNF	25
											Hematological System Development and Function	accumulation	accumulation of leukocytes	5.16e-09	BCL3, CCL2, CCR1, CFLAR, CX3CL1, CXCL2, FAS, GNAI2, IER3, IL8, IL10, IL18, IL12B, IL1B, IL1RN, LDLR, PFN1, PLAU, PTX3, RASA1, S100A9, SELP, STAT3, TLR4, TNF, TNFRSF1A, VCAM1	27		decreases invasion of cells (14/50)	ASAP1, ATF3, ATP6V0C, CALR, CD44, DLC1, ESR2, FN1, FSTL1, JUNB, NME1, PLAU, PLAUR, TIMP1	14
											Hematological System Development and Function	accumulation	accumulation of myeloid cells	4.94e-07	CCL2, CXCL2, GNAI2, IL8, IL10, IL18, IL1B, IL1RN, PTX3, S100A9, SELP, STAT3, TLR4, TNF, TNFRSF1A, VCAM1	16		increases invasion of cells (33/50)	AMD1, ANXA1, B4GALT5, BCAR1, CALR, CCL2, CD14, CD44, CTSB, CTTN, ENPP2, FN1, FSCN1, GRP, HIF1A, ID1, IL8, IL18, IL1B, ITGAV, PICALM, PLAU, PLAUR, PRKCB, PTGS2, RAC1, SDCBP, SEMA4D, SOD2, SPI1, STAT3, TFPI2, TNF	33
											Hematological System Development and Function	accumulation	accumulation of macrophages	5.48e-07	CCR1, CX3CL1, CXCL2, FAS, IL12B, IL1RN, LDLR, PFN1, PLAU, RASA1, TLR4, VCAM1	12		affects adhesion of normal cells (32/49)	ADAM15, ADRB2, ANXA1, CD9, CD44, CX3CL1, FAS, FN1, HIF1A, IL6, IL8, IL1B, IL8RB, ITGA9, ITGAV, LIF, OLR1, PLAU, PLAUR, PTPRC, RAC1, RAC2, SAA3, SELL, SELP, SMAD3, STAT3, TLR4, TNF, VASP, VCAM1, ZYX	32
											Hematological System Development and Function	accumulation	accumulation of granulocytes	6.83e-07	CCL2, CXCL2, GNAI2, IL8, IL10, IL18, IL1B, IL1RN, PTX3, S100A9, SELP, TLR4, TNF, TNFRSF1A, VCAM1	15		decreases adhesion of normal cells (15/49)	ADAM15, ANXA1, CD55, CD59, CX3CL1, FGG, FN1, IL8, IL10, ITGAV, PLAU, RAC1, SAA3, THBS1, TXN	15
											Hematological System Development and Function	accumulation	accumulation of neutrophils	2.83e-05	CXCL2, GNAI2, IL8, IL10, IL18, IL1B, IL1RN, PTX3, S100A9, SELP, TLR4	11		increases adhesion of normal cells (22/49)	C3, CCL2, CCL20, CD44, CD48, CX3CL1, CXCL2, FN1, IL8, IL1B, ITGAV, LCP1, PLAU, PLAUR, PPAP2B, S100A9, SELP, SPI1, THBS1, TNC, TNF, TNFRSF6B	22
											Hematological System Development and Function	adhesion	adhesion of neutrophils	3.44e-09	ANXA1, CD44, CXCL2, FN1, IL8, IL1B, IL8RB, LCP1, PLAU, PLAUR, S100A9, SELL, SELP, TLR4, TNF, TXN	16		affects cell movement of phagocytes (38/49)	ALOX5AP, B4GALT1, C3, CCL2, CD44, CD55, CTSB, CXCL2, CXCR4, DUSP1, FAS, GNAI2, GNAI3, IL6, IL8, IL10, IL18, IL12B, IL1B, IL8RB, LDLR, NOS2, PLAU, PRKCB, PTGS2, RAC2, S100A9, SAA3, SELL, SELP, SMAD3, SOCS3, SPI1, TLR2, TLR4, TNF, TNFRSF18, TNFRSF1A	38
											Hematological System Development and Function	adhesion	adhesion of phagocytes	6.96e-09	ANXA1, CD44, CX3CL1, CXCL2, FN1, IL8, IL10, IL1B, IL8RB, LCP1, PLAU, PLAUR, RAC1, S100A9, SELL, SELP, SPI1, TLR4, TNF, TNFRSF6B, TXN	21		decreases cell movement of phagocytes (8/49)	ANXA1, CX3CL1, IL6, IL8, IL10, IL1RN, TLR4, TNF	8
											Hematological System Development and Function	adhesion	adhesion of granulocytes	3.71e-08	ANXA1, C3, CD44, CXCL2, FN1, IL8, IL1B, IL8RB, LCP1, PLAU, PLAUR, S100A9, SELL, SELP, TLR4, TNF, TXN, VCAM1	18		increases cell movement of phagocytes (22/49)	ANXA1, C3, CCL2, CCL8, CRKL, CX3CL1, CXCL2, CXCL6, IL8, IL10, IL12B, IL1B, NFKBIA, PLAUR, PNOC, PTGS2, RAC1, RAC2, S100A9, SELL, TNF, XCL1	22
											Hematological System Development and Function	adhesion	adhesion of leukocytes	1.09e-07	ANXA1, C3, CCL2, CCL20, CD44, CD48, CX3CL1, CXCL2, FAS, FGG, FN1, IL6, IL8, IL10, IL1B, IL8RB, LCP1, LIF, OLR1, PLAU, PLAUR, PTPRC, RAC1, RAC2, S100A9, SELL, SELP, SPI1, THBS1, TLR4, TNF, TNFRSF6B, TXN, VCAM1	34		affects morphology of eukaryotic cells (49/49)	ABL1, AHR, AMD1, ANXA1, ATF3, ATP6V0C, CD9, CD44, CD59, CDH5, CDKN1A, CEBPB, CREM, CRKL, EGR1, ELK1, FAS, FN1, FOS, HNRNPAB, HSPB2, IL6, IL10, IL18, IL1B, IRF6, JUNB, KLF2, LIF, LPAR4, MARCKS (includes EG:4082), MARCKSL1, MEN1, MITF, MYC, OSMR, PDGFB, PLAUR, PLSCR1, RAC1, RASA1, RRAS2, SMARCE1, SOD2, SOX9, ST5, TLR2, TNF, VASP	49
											Hematological System Development and Function	adhesion	adhesion of mononuclear leukocytes	9.45e-06	CCL2, CCL20, CD44, CD48, CX3CL1, FAS, FN1, IL6, IL8, IL10, LCP1, LIF, PLAU, RAC1, SELL, SELP, THBS1, TLR4, TNF, TNFRSF6B, VCAM1	21		affects synthesis of DNA (22/49)	CDKN1A, ERRFI1, FGF7, FN1, FOS, GNAI1, GNAI2, GNAI3, HELB, ID1, IL6, INSR, LDLR, NR4A3, NTF4, PCNA, PRKCB, PTGS2, RAC1, S100A11, TNF, WRN (includes EG:7486)	22
											Hematological System Development and Function	development	development of antigen presenting cells	2.91e-08	CD9, EGR1, FN1, FOS, IL6, IL1RN, NFKBIA, RELB, SPI1, STAT1, STAT3, TNF, TNFRSF1A, TRAF6, XBP1	15		decreases synthesis of DNA (18/49)	CDKN1A, CREM, DUSP1, ERRFI1, GRB2, IL6, IL1B, IL1RN, KLF2, KSR1, LIF, NFKBIA, PCNA, S100A11, SH2B1, SLC29A1, TNC, TNF	18
											Hematological System Development and Function	development	development of leukocytes	9.15e-07	ADAR, B2M, BCL6, CD9, CD69, CD74, CHD4, CXCR4, EGR1, EGR2, FN1, FOS, HIF1A, IL6, IL10, IL18, IL12B, IL15RA, IL1B, IL1RN, IL4R, ITPKB, NFKB2, NFKBIA, PTPRC, RELB, SOCS3, SPI1, STAT1, STAT3, TAPBP, TNF, TNFRSF1A, TRAF6, XBP1, XRCC6	36		increases synthesis of DNA (25/49)	A2M, ATF3, BCAR1, BCL3, FGF7, FN1, GRB2, GRP, HDGF, IL6, IL8, IL1B, INSR, LIF, MAP3K8, MYC, PCNA, PDGFB, RRAD, RRAS2, SH2B1, SHH, TFPI2, TNF, TPSB2	25
											Hematological System Development and Function	development	development of macrophages	3.46e-06	CD9, EGR1, FOS, IL6, IL1RN, NFKBIA, STAT1, TNF, TNFRSF1A, TRAF6	10		affects transcription of synthetic promoter (12/49)	CTBP1, EGR1, ELK1, ESR2, IL10RB, MYC, RBPJ, SMAD3, SOCS2, STAT1, STAT3, TNF	12
											Hematological System Development and Function	development	development of blood cells	3.77e-06	ADAR, B2M, BCL6, CD9, CD69, CD74, CHD4, CXCR4, E2F4, EGR1, EGR2, FN1, FOS, HIF1A, IL6, IL10, IL18, IL12B, IL15RA, IL1B, IL1RN, IL4R, ITPKB, NFKB2, NFKBIA, PTPRC, RELB, SOCS3, SPI1, STAT1, STAT3, TAPBP, THBS1, TNF, TNFRSF1A, TRAF6, XBP1, XRCC6	38		decreases transcription of synthetic promoter (17/49)	BCL3, BHLHB2, CBX1, CDK8, CUX1, DUSP1, ESR2, GTF2B, ID1, IL1B, NFKBIA, SNAI2, SOCS3, SPI1, TGIF1, TNF, XCL1	17
											Hematological System Development and Function	activation	activation of leukocytes	1.64e-07	ANXA1, B2M, C3, CASP8, CCL2, CCL8, CD14, CD44, CD48, CD59, CD74, CDKN1A, CXCL6, EGR2, FAS, FN1, HLA-DRA, HPRT1, HRH1, HSP90B1, HSPA4, HSPD1, IL6, IL8, IL10, IL18, IL12B, IL15RA, IL1B, IL1RN, IL8RB, KIR3DL1, KLF2, KSR1, LDLR, LTF, NFKB2, NOS2, PSMB8, PSME2, PTGS2, PTPRC, RELB, SELL, SEMA4D, SMAD3, STAT1, THBS1, TLR2, TLR4, TNC, TNF, TNFRSF1A, TRAF3, TREM1, VCAM1	56		increases transcription of synthetic promoter (32/49)	AHR, ATF3, CASP8, CDK8, CEBPB, CEBPD, CFLAR, CREM, E2F4, ESR2, FN1, FOS, GTF2B, HIF1A, IL6, IL18, IL1B, LEF1, MEG3 (includes EG:55384), MYC, RIPK2, SHH, SLC20A1, SMAD3, SPI1, STAT1, STAT3, TFDP1, TFG, TLR4, TNF, TRAF6	32
											Hematological System Development and Function	activation	activation of blood cells	4.46e-07	ANXA1, B2M, C3, CASP8, CCL2, CCL8, CD14, CD44, CD48, CD59, CD74, CDKN1A, CX3CL1, CXCL6, EGR2, FAS, FN1, GNAI2, HLA-DRA, HPRT1, HRH1, HSP90B1, HSPA4, HSPD1, IL6, IL8, IL10, IL18, IL12B, IL15RA, IL1B, IL1RN, IL8RB, KIR3DL1, KLF2, KSR1, LDLR, LTF, NFKB2, NOS2, PSMB8, PSME2, PTGS2, PTPRC, RELB, SELL, SEMA4D, SMAD3, STAT1, THBS1, TLR2, TLR4, TNC, TNF, TNFRSF1A, TRAF3, TREM1, VCAM1	58		affects transformation of eukaryotic cells (21/49)	ABL1, AMD1, ATF3, BCAR1, BTG2, CDKN1A, CEBPB, HMGA1, KSR1, LDHA, MEN1, MYC, PDGFB, PRDX1, RAC1, RNF7, RRAS2, SDCBP, SKIL, STAT3, TOP1	21
											Hematological System Development and Function	activation	activation of T lymphocytes	7.26e-07	B2M, C3, CASP8, CCL2, CCL8, CD44, CD48, CDKN1A, EGR2, FAS, FN1, HLA-DRA, HPRT1, HSP90B1, HSPA4, HSPD1, IL6, IL8, IL10, IL18, IL1B, KIR3DL1, KLF2, KSR1, LDLR, PTPRC, SEMA4D, SMAD3, STAT1, THBS1, TLR4, TNC, TNF	33		decreases transformation of eukaryotic cells (13/49)	ARHGEF1, BCAR1, CDKN1A, ERRFI1, FTH1, GRB2, JUNB, KSR1, MXD1, MYC, NFKB2, RASA1, RNF7	13
											Hematological System Development and Function	activation	activation of antigen presenting cells	1.05e-06	CCL2, CCL8, CD14, CD74, FAS, FN1, HRH1, HSP90B1, HSPD1, IL6, IL8, IL10, IL18, IL1B, LTF, NOS2, PSMB8, PSME2, PTGS2, RELB, THBS1, TLR2, TLR4, TNF, TNFRSF1A, TREM1	26		increases transformation of eukaryotic cells (30/49)	ABL1, AMD1, BCL6, BCL2A1, CEBPB, CLTC, EIF4E, EIF4G1, FOS, HMGA1, HSP90AA1, IL10, IL18, LDHA, MAP3K8, MITF, MYC, NPM1 (includes EG:4869), NRAS, PDGFB, PES1, PRKAR1A, RAC1, RRAS2, SHFM1, STAT3, TFG, TNF, TRAF3, UBTF	30
											Hematological System Development and Function	activation	activation of neutrophils	1.4e-06	ANXA1, C3, CCL2, CD14, CXCL6, IL6, IL8, IL10, IL18, IL1B, IL1RN, IL8RB, LTF, SELL, TNF	15		affects colony formation of cells (21/48)	ABL1, ATF3, CD9, CDKN1A, CLTC, EGR1, FAS, FOS, IL6, IL10, LIF, MEN1, MYC, NPM1 (includes EG:4869), PEA15, PLSCR1, PRKAR1A, RAC2, SPI1, TFG, UBTF	21
											Hematological System Development and Function	activation	activation of myeloid cells	1.51e-06	ANXA1, C3, CCL2, CD14, CXCL6, IL6, IL8, IL10, IL18, IL1B, IL1RN, IL8RB, LTF, SELL, TNF, TREM1, VCAM1	17		decreases colony formation of cells (22/48)	AKAP12, ATF3, CADM1, CD44, CDKN1A, DLC1, EGR1, EI24, ESR2, FAS, GRB2, IL6, IL1RN, ITGAV, MEN1, MXD1, MYC, PHLDA1, PPP1R9B, SOCS2, SOD2, TNF	22
											Hematological System Development and Function	activation	activation of mononuclear leukocytes	1.91e-06	B2M, C3, CASP8, CCL2, CCL8, CD14, CD44, CD48, CD59, CDKN1A, EGR2, FAS, FN1, HLA-DRA, HPRT1, HSP90B1, HSPA4, HSPD1, IL6, IL8, IL10, IL18, IL12B, IL15RA, IL1B, IL1RN, KIR3DL1, KLF2, KSR1, LDLR, LTF, NFKB2, PTPRC, SEMA4D, SMAD3, STAT1, THBS1, TLR4, TNC, TNF, TRAF3, TREM1	42		increases colony formation of cells (18/48)	ABL1, ANXA1, HSPB2, IL6, IL1B, JUNB, MITF, MYC, NRAS, PDGFB, PTGS2, RPS6KA3 (includes EG:6197), SEMA4D, SLC3A2, SOD2, SPI1, TNF, WRN (includes EG:7486)	18
											Hematological System Development and Function	activation	activation of lymphocytes	2.19e-06	B2M, C3, CASP8, CCL2, CCL8, CD44, CD48, CD59, CDKN1A, EGR2, FAS, FN1, HLA-DRA, HPRT1, HSP90B1, HSPA4, HSPD1, IL6, IL8, IL10, IL18, IL12B, IL15RA, IL1B, IL1RN, KIR3DL1, KLF2, KSR1, LDLR, LTF, NFKB2, PTPRC, SEMA4D, SMAD3, STAT1, THBS1, TLR4, TNC, TNF, TRAF3	40		affects interphase of cell lines (40/48)	ABL1, AHR, AKAP12, BHLHB2, BTG2, CAMKK1, CDK5RAP3 (includes EG:80279), CDKN1A, CEBPB, CEBPD, CKS1B, CREM, DDX3X, DEGS1, DUSP1, E2F4, EIF2AK2, FN1, GNL3, GSPT1, HMGA1, IL6, IL1B, INSR, ITGAV, LEF1, MEN1, MXD1, MYC, NRAS, PLAU, PLAUR, PPP2R2A, PTGES3 (includes EG:10728), RPS6KA3 (includes EG:6197), SOD2, SOX9, STAT1, TNF, YWHAG	40
											Hematological System Development and Function	activation	activation of granulocytes	4.92e-06	ANXA1, C3, CCL2, CD14, CXCL6, IL6, IL8, IL10, IL18, IL1B, IL1RN, IL8RB, LTF, SELL, TNF, VCAM1	16		decreases interphase of cell lines (13/48)	BCL3, BHLHB2, CDKN1A, ESR2, HMOX1, IL6, IL1B, LIF, MXD1, MYC, PLAC8, SOX9, TNF	13
											Hematological System Development and Function	activation	activation of phagocytes	1.01e-05	ANXA1, C3, CCL2, CCL8, CD14, CXCL6, FN1, HSPD1, IL6, IL8, IL10, IL18, IL1B, IL1RN, IL8RB, LTF, NOS2, PTGS2, SELL, THBS1, TLR4, TNF, TREM1	23		increases interphase of cell lines (10/48)	ABL1, CEBPB, FOS, HMGA1, ID1, IL6, MAP3K8, MXD1, MYC, SOX9	10
											Hematological System Development and Function	cell rolling	cell rolling of leukocytes	3.43e-06	ANXA1, CD14, CD44, CXCL2, GNAI2, IL8, IL1B, RAC2, SELL, SELP, TLR4, TNF, VCAM1	13		affects survival of mammalia (38/48)	ABL1, ADRB2, APEX1, BCL2A1, CASP8, CCL2, CCR1, CDKN1A, CEBPB, CTSB, CTSC, CYCS (includes EG:54205), DUSP1, FAS, FGL2, FOS, GNAI2, HMOX1, ID1, IL6, IL10, IL12B, IL1B, IL8RB, IQGAP1, IRAK1, MARCKSL1, MYC, NOS2, PHC2, PRKCB, TAP1, TLR2, TLR4, TNF, TNFRSF18, TNFRSF1A, TRAF6	38
											Hematological System Development and Function	cell rolling	cell rolling of granulocytes	9.45e-06	ANXA1, CXCL2, GNAI2, IL8, IL1B, RAC2, SELL, VCAM1	8		decreases survival of mammalia (9/48)	ABL1, ADRB2, CCL2, FAS, IL18, MYC, PTX3, SOCS3, TNF	9
											Hematological System Development and Function	binding	binding of leukocytes	2e-05	A2M, CALR, CCL2, CCL20, CCR1, CCR3, CD44, CD48, CX3CL1, CXCL2, FAS, IL8, IL10, LTF, MSN, PTPRC, S100A9, SELL, SELP, TLR4, TNC, TNF, VCAM1	23		increases survival of mammalia (14/48)	ANTXR2, BCL6, COMP, HLA-DRA, ID1, IL6, IL10, IL18, IL1RN, MYC, NFKBIA, TNF, TNFRSF1A, TREM1	14
											Hematological System Development and Function	osteoclastogenesis	osteoclastogenesis of macrophages	2.16e-05	FOS, IL6, IL1RN, NFKBIA, STAT1, TNF, TNFRSF1A, TRAF6	8		affects chemotaxis of normal cells (30/47)	ANXA1, CCL2, CCR1, CCR3, CX3CL1, CXCL2, CXCR4, FN1, GNAI2, GNAI3, IL8, IL10, IL12B, IL1B, IL8RB, ITGAV, NFKB2, NRP2, PLAUR, PRKCB, RAC1, RAC2, S100A9, S1PR1, SAA3, SMAD3, SOCS3, SPI1, TNF, TNFRSF1A	30
											Immune Cell Trafficking	infiltration	infiltration of neutrophils	1.25e-13	ALOX5AP, ANXA1, B4GALT1, C3, CD44, CD55, CTSB, CXCL2, DUSP1, FAS, IL6, IL8, IL10, IL18, IL1B, IL1RN, IL8RB, NFKBIA, NOS2, PTGS2, SELL, SELP, SOCS3, TLR2, TLR4, TNF, TNFRSF18, TNFRSF1A, XCL1	29		decreases chemotaxis of normal cells (9/47)	CX3CL1, FN1, HSPD1, IL8, IL10, IL1B, THBS1, TNF, TNFRSF6B	9
											Immune Cell Trafficking	infiltration	infiltration of granulocytes	1.32e-13	ALOX5AP, ANXA1, B4GALT1, C3, CCR1, CD44, CD48, CD55, CTSB, CXCL2, DUSP1, FAS, IL6, IL8, IL10, IL18, IL12B, IL1B, IL1RN, IL4R, IL8RB, NFKBIA, NOS2, PTGS2, SELL, SELP, SOCS3, TLR2, TLR4, TNF, TNFRSF18, TNFRSF1A, XCL1	33		increases chemotaxis of normal cells (31/47)	ANXA1, C3, CCL2, CCL8, CCL20, CX3CL1, CXCL2, CXCL6, CXCR4, HRH1, IL6, IL8, IL10, IL12B, IL1B, PDGFB, PLAU, PLAUR, PNOC, RAC1, RAC2, S100A9, S1PR1, SEMA4D, SMAD3, THBS1, TLR4, TNF, TXN, XCL1, YARS	31
											Immune Cell Trafficking	infiltration	infiltration of phagocytes	1.39e-12	ALOX5AP, ANXA1, B4GALT1, C3, CCL2, CD44, CD55, CTSB, CXCL2, DUSP1, FAS, IL6, IL8, IL10, IL18, IL1B, IL1RN, IL8RB, LDLR, NFKBIA, NOS2, PLAU, PTGS2, SELL, SELP, SMAD3, SOCS3, TLR2, TLR4, TNF, TNFRSF18, TNFRSF1A, XCL1	33		affects invasion of eukaryotic cells (24/47)	ATF3, BCAR1, CD9, CD44, CD53, CTSB, CTTN, CXCR4, FAS, FN1, HIF1A, IL8, ITGAV, LCP1, NOS2, PLAU, PLAUR, PTGS2, RAC1, SDCBP, SRRM1, STAT3, TIMP1, TNF	24
											Immune Cell Trafficking	infiltration	infiltration of leukocytes	1.62e-11	ALOX5AP, ANXA1, B4GALT1, C3, CCL2, CCR1, CD44, CD48, CD55, CTSB, CXCL2, DUSP1, FAS, IL6, IL8, IL10, IL18, IL12B, IL18BP, IL1B, IL1RN, IL4R, IL8RB, LDLR, NFKBIA, NOS2, PLAU, PTGS2, SELL, SELP, SMAD3, SOCS3, STAT3, TLR2, TLR4, TNF, TNFRSF18, TNFRSF1A, TNFRSF6B, XCL1	40		decreases invasion of eukaryotic cells (12/47)	ASAP1, ATF3, CALR, DLC1, ESR2, FN1, FSTL1, JUNB, NME1, PLAU, PLAUR, TIMP1	12
											Immune Cell Trafficking	infiltration	infiltration of T lymphocytes	1.34e-05	C3, CD44, IL6, IL10, IL18BP, IL1B, LDLR, SELP, STAT3, TNFRSF6B, XCL1	11		increases invasion of eukaryotic cells (30/47)	AMD1, ANXA1, B4GALT5, BCAR1, CALR, CCL2, CD14, CD44, CTSB, CTTN, ENPP2, FN1, FSCN1, GRP, HIF1A, ID1, IL8, IL18, IL1B, ITGAV, PLAU, PRKCB, RAC1, SDCBP, SEMA4D, SOD2, SPI1, STAT3, TFPI2, TNF	30
											Immune Cell Trafficking	infiltration	infiltration of mononuclear leukocytes	1.42e-05	C3, CCL2, CCR1, CD44, IL6, IL8, IL10, IL18BP, IL1B, LDLR, SELP, SMAD3, STAT3, TNF, TNFRSF6B, XCL1	16		affects proliferation of T lymphocytes (27/47)	CADM1, CASP8, CD48, CDKN1A, CXCR4, EGR1, EIF2AK2, FAS, HSP90B1, IL6, IL10, IL18, IL1B, KLF2, PTGS2, PTPRC, RAC2, RGS2, RIPK2, SHH, SOCS3, SRGN, STAT3, THBS1, TNF, TNFRSF18, TNFRSF1A	27
											Immune Cell Trafficking	cell movement	cell movement of leukocytes	2.53e-13	ALOX5AP, ANXA1, B4GALT1, C3, CALR, CCL2, CCL8, CCL20, CCR1, CCR3, CD14, CD44, CD48, CD55, CRKL, CTSB, CX3CL1, CXCL2, CXCL6, CXCR4, DUSP1, FAS, FN1, GNAI2, GNAI3, HRH1, HSPD1, IL6, IL8, IL10, IL18, IL12B, IL18BP, IL1B, IL1RN, IL4R, IL8RB, LDLR, NFKB2, NFKBIA, NOS2, PLAU, PLAUR, PNOC, PRKCB, PTGS2, RAC1, RAC2, S100A9, S1PR1, SAA3, SELL, SELP, SMAD3, SOCS3, SPI1, STAT3, THBS1, TLR2, TLR4, TNF, TNFRS…	68		decreases proliferation of T lymphocytes (13/47)	A2M, ADRB2, CD14, CD74, FGL2, HMOX1, IL10, SHH, SOCS3, THBS1, TNF, TNFRSF18, XCL1	13
											Immune Cell Trafficking	cell movement	cell movement of granulocytes	3.43e-13	ALOX5AP, ANXA1, B4GALT1, C3, CCL2, CCR1, CCR3, CD44, CD48, CD55, CTSB, CX3CL1, CXCL2, CXCL6, DUSP1, FAS, GNAI2, IL6, IL8, IL10, IL18, IL12B, IL1B, IL1RN, IL4R, IL8RB, NFKBIA, NOS2, PLAUR, PNOC, PTGS2, RAC1, RAC2, S100A9, SELL, SELP, SOCS3, SPI1, TLR2, TLR4, TNF, TNFRSF18, TNFRSF1A, VCAM1, XCL1, YARS	46		increases proliferation of T lymphocytes (23/47)	CD44, CD59, CFLAR, FAS, FN1, HSPA5, HSPD1, IFNAR2, IL6, IL18, IL12B, IL1B, PTPRC, SHH, THBS1, TLR2, TLR4, TNF, TNFRSF18, TNFRSF6B, TXN, VCAM1, XCL1	23
											Immune Cell Trafficking	cell movement	cell movement of neutrophils	2.57e-12	ALOX5AP, ANXA1, B4GALT1, C3, CCL2, CD44, CD55, CTSB, CX3CL1, CXCL2, CXCL6, DUSP1, FAS, GNAI2, IL6, IL8, IL10, IL18, IL1B, IL1RN, IL8RB, NFKBIA, NOS2, PNOC, PTGS2, RAC1, RAC2, S100A9, SELL, SELP, SOCS3, SPI1, TLR2, TLR4, TNF, TNFRSF18, TNFRSF1A, XCL1	38		affects survival of cell lines (30/47)	ABL1, ANTXR2, BCL2A1, BHLHB2, CA2, CDKN1A, CEBPB, DUSP1, EIF2S1, HMOX1, HSPA5, IL8, IL10, ITGAV, LEF1, MYC, NRAS, PCNA, PLAU, PLAUR, PTGS2, RAC1, RELB, S1PR1, SHFM1, SOD2, STAT3, TNF, TOP1, TXN	30
											Immune Cell Trafficking	cell movement	cell movement of phagocytes	5.23e-12	ALOX5AP, ANXA1, B4GALT1, C3, CCL2, CCL8, CD44, CD55, CRKL, CTSB, CX3CL1, CXCL2, CXCL6, CXCR4, DUSP1, FAS, GNAI2, GNAI3, IL6, IL8, IL10, IL18, IL12B, IL1B, IL1RN, IL8RB, LDLR, NFKBIA, NOS2, PLAU, PLAUR, PNOC, PRKCB, PTGS2, RAC1, RAC2, S100A9, SAA3, SELL, SELP, SMAD3, SOCS3, SPI1, TLR2, TLR4, TNF, TNFRSF18, TNFRSF1A, XCL1	49		decreases survival of cell lines (9/47)	ANTXR2, CD55, HMGA1, IL1B, MYC, NOS2, PLSCR1, PTGS2, TNF	9
											Immune Cell Trafficking	cell movement	cell movement of T lymphocytes	1.26e-10	C3, CALR, CCL2, CCL8, CCL20, CCR1, CCR3, CD44, CXCR4, FN1, GNAI2, HSPD1, IL6, IL8, IL10, IL18BP, IL1B, LDLR, RAC1, S1PR1, SELL, SELP, SOCS3, STAT3, THBS1, TLR4, TNF, TNFRSF6B, XCL1	29		increases survival of cell lines (25/47)	ABL1, ANTXR2, APEX1, ATP7A, BCL2A1, CCL2, CD44, CD74, CDKN1A, DUSP1, FN1, HMOX1, HSPA5, IL6, IL8, IL10, LIF, MYC, NFKB2, NRAS, NTF4, PLAC8, SOD2, TNF, TNFRSF1A	25
											Immune Cell Trafficking	cell movement	cell movement of lymphocytes	1.23e-08	C3, CALR, CCL2, CCL8, CCL20, CCR1, CCR3, CD44, CX3CL1, CXCR4, FN1, GNAI2, HSPD1, IL6, IL8, IL10, IL18BP, IL1B, LDLR, NFKB2, RAC1, RAC2, S1PR1, SAA3, SELL, SELP, SOCS3, STAT3, THBS1, TLR4, TNF, TNFRSF6B, XCL1	33		affects survival of rodents (38/47)	ABL1, ADRB2, APEX1, BCL2A1, CASP8, CCL2, CCR1, CDKN1A, CEBPB, CTSB, CTSC, CYCS (includes EG:54205), DUSP1, FAS, FGL2, FOS, GNAI2, HMOX1, ID1, IL6, IL10, IL12B, IL1B, IL8RB, IQGAP1, IRAK1, MARCKSL1, MYC, NOS2, PHC2, PRKCB, TAP1, TLR2, TLR4, TNF, TNFRSF18, TNFRSF1A, TRAF6	38
											Immune Cell Trafficking	cell movement	cell movement of mononuclear leukocytes	1.69e-08	ANXA1, C3, CALR, CCL2, CCL8, CCL20, CCR1, CCR3, CD44, CX3CL1, CXCR4, FN1, GNAI2, HSPD1, IL6, IL8, IL10, IL18BP, IL1B, LDLR, NFKB2, PLAUR, PRKCB, RAC1, RAC2, S1PR1, SAA3, SELL, SELP, SMAD3, SOCS3, STAT3, THBS1, TLR4, TNF, TNFRSF6B, XCL1, YARS	38		decreases survival of rodents (9/47)	ABL1, ADRB2, CCL2, FAS, IL18, MYC, PTX3, SOCS3, TNF	9
											Immune Cell Trafficking	cell movement	cell movement of antigen presenting cells	2.18e-05	ANXA1, C3, CCL2, CCL8, CCL20, CCR3, CD44, CRKL, CX3CL1, CXCR4, GNAI3, HRH1, IL6, IL10, IL12B, IL1B, LDLR, PLAU, PLAUR, PRKCB, PTGS2, SAA3, SELL, SMAD3, TLR4, TNF	26		increases survival of rodents (12/47)	ANTXR2, COMP, HLA-DRA, ID1, IL6, IL10, IL18, IL1RN, MYC, NFKBIA, TNFRSF1A, TREM1	12
											Immune Cell Trafficking	migration	migration of leukocytes	3.98e-11	ANXA1, ARHGEF1, B4GALT1, C3, CCL2, CCL8, CCL20, CCR1, CCR3, CD44, CD69, CNN2, CX3CL1, CXCL2, CXCL6, CXCR4, FAS, FN1, GNAI2, GNAI3, HRH1, HSPD1, IL6, IL8, IL10, IL18, IL10RA, IL12B, IL1B, IL8RB, ITGAV, LDLR, MMP7, NFKB2, PLAU, PLAUR, PNOC, PRKCB, RAC1, RAC2, S100A9, S1PR1, SAA3, SELL, SELP, SEMA4D, SMAD3, SOCS3, SPI1, THBS1, TIMP1, TLR2, TLR4, TNF, TNFRSF1A, TNFRSF6B, TXN, VCAM1, XCL1, YARS	60		affects cell movement of cell lines (27/46)	CCL2, CCL8, CCR1, CD9, CD44, CTSB, CX3CL1, CXCR4, FN1, FOSL2, GNAI3, HRH1, IL8, IL12B, IL8RB, ITGAV, LCP1, PLAU, PTGS2, RAC1, SELL, SELP, SMAD3, STAT3, THBS1, TLR2, TNF	27
											Immune Cell Trafficking	migration	migration of neutrophils	9.76e-11	ANXA1, CCR1, CNN2, CXCL2, CXCL6, FAS, FN1, IL6, IL8, IL1B, IL8RB, MMP7, PLAU, RAC1, S100A9, SELL, SELP, TLR4, TNF, TNFRSF1A, TXN, VCAM1	22		decreases cell movement of cell lines (8/46)	ABL1, CD9, CD69, CX3CL1, DLC1, ESR2, ITGAV, NME1	8
											Immune Cell Trafficking	migration	migration of bone marrow cells	2.7e-10	ANXA1, BCAR1, CCR1, CCR3, CNN2, CXCL2, CXCL6, CXCR4, FAS, FN1, HIF1A, IL6, IL8, IL1B, IL8RB, MMP7, PLAU, PLAUR, RAC1, S100A9, SELL, SELP, TLR4, TNF, TNFRSF1A, TXN, VCAM1	27		increases cell movement of cell lines (26/46)	ABL1, C3, CCL2, CCL20, CCR1, CD9, CD44, CRKL, CTTN, CX3CL1, CXCR4, ENPP2, FN1, FOS, ID1, IL6, IL8, IL8RB, LIF, PLAU, PLAUR, S1PR1, SOCS2, TNF, TXN, YARS	26
											Immune Cell Trafficking	migration	migration of granulocytes	2.43e-09	ANXA1, CCR1, CCR3, CNN2, CXCL2, CXCL6, FAS, FN1, IL6, IL8, IL1B, IL8RB, MMP7, PLAU, PLAUR, RAC1, S100A9, SELL, SELP, TLR4, TNF, TNFRSF1A, TXN, VCAM1	24		affects cell movement of granulocytes (34/46)	ALOX5AP, ANXA1, B4GALT1, C3, CCR3, CD44, CD48, CD55, CTSB, CXCL2, DUSP1, FAS, GNAI2, IL8, IL10, IL18, IL12B, IL1B, IL8RB, NOS2, PLAUR, PTGS2, RAC2, S100A9, SELL, SELP, SOCS3, SPI1, TLR2, TLR4, TNF, TNFRSF18, TNFRSF1A, VCAM1	34
											Immune Cell Trafficking	migration	migration of mononuclear leukocytes	9.62e-07	ARHGEF1, CCL2, CCL8, CCL20, CCR1, CD44, CD69, CX3CL1, CXCR4, FN1, GNAI2, GNAI3, HSPD1, IL8, IL10, ITGAV, LDLR, NFKB2, PLAU, S1PR1, SEMA4D, THBS1, TIMP1, TNF, TNFRSF1A, VCAM1, XCL1	27		decreases cell movement of granulocytes (8/46)	ANXA1, CCR1, IL6, IL8, IL10, IL1RN, TLR4, TNF	8
											Immune Cell Trafficking	migration	migration of dendritic cells	1.86e-05	C3, CCL20, CCR1, CD44, CXCR4, IL10, IL18, IL10RA, IL12B, IL1B, ITGAV, RAC1, RAC2, TIMP1, TNF	15		increases cell movement of granulocytes (17/46)	CCL2, CX3CL1, CXCL2, CXCL6, IL8, IL1B, IL4R, NFKBIA, PLAUR, PNOC, RAC1, RAC2, S100A9, SELL, TNF, XCL1, YARS	17
											Immune Cell Trafficking	migration	migration of macrophages	3.64e-05	CCL2, CCL20, CNN2, CX3CL1, FN1, IL10, IL12B, ITGAV, LDLR, RAC1, RAC2, SEMA4D, TLR2, TNF, TNFRSF1A, VCAM1	16		affects cell death of lymphocytes (31/45)	ABL1, BCL3, CASP7, CASP8, CCNB1, CD9, CD44, CDKN1A, CFLAR, CXCR4, EGR1, FAS, FOS, GAPDH (includes EG:2597), IL10, IL15RA, MYC, NFKB2, NFKBIA, PRKCB, PTPRC, RAC1, RAC2, RIPK1, SKIL, STAT1, STAT3, THBS1, TNF, TNFRSF18, TNFRSF1A	31
											Immune Cell Trafficking	recruitment	recruitment of leukocytes	2.76e-10	AHR, ANXA1, B4GALT1, CCL2, CCR1, CCR3, CD44, CX3CL1, CXCL2, F13A1, IL6, IL8, IL10, IL18, IL15RA, IL1B, IL1RN, IL8RB, RAC1, RIPK2, SELL, SELP, SMAD3, THBS1, TLR2, TLR4, TNF, TNFRSF1A, TXN, VCAM1	30		decreases cell death of lymphocytes (13/45)	BCL3, BCL2A1, CD59, CFLAR, EIF4E, FAS, IER3, IL6, IL10, PDIA3, SHH, TNF, TNFRSF6B	13
											Immune Cell Trafficking	recruitment	recruitment of phagocytes	6.71e-09	AHR, ANXA1, B4GALT1, CCL2, CCR1, CD44, CXCL2, F13A1, IL8, IL10, IL18, IL1B, IL1RN, IL8RB, RAC1, RIPK2, SMAD3, THBS1, TLR2, TLR4, TNF, TNFRSF1A, VCAM1	23		increases cell death of lymphocytes (18/45)	CASP4, CASP8, CD9, CD44, CDKN1A, CFLAR, CXCR4, FAS, FN1, IL10, IL18, IL1B, MYC, RIPK1, SMARCC1, THBS1, TNF, XCL1	18
											Immune Cell Trafficking	recruitment	recruitment of granulocytes	4.12e-08	AHR, ANXA1, B4GALT1, CCL2, CCR1, CXCL2, IL8, IL10, IL18, IL15RA, IL1B, IL1RN, IL8RB, RAC1, RIPK2, SELP, SMAD3, TLR4, TNF, TNFRSF1A, VCAM1	21		affects differentiation of mononuclear leukocytes (30/45)	ATP7A, BCL3, BCL6, CASP8, CD74, EGR1, FAS, GRB2, HSP90B1, IL6, IL10, IL18, IL12B, IL15RA, IL4R, ITPKB, MYC, PRKX, PTGS2, PTPRC, RASA1, RBPJ, RELB, RHOH, RIPK2, SHH, SPI1, STAT1, TLR4, TNF	30
											Immune Cell Trafficking	recruitment	recruitment of neutrophils	5.42e-07	AHR, B4GALT1, CCL2, CCR1, CXCL2, IL8, IL10, IL18, IL1B, IL1RN, IL8RB, RAC1, RIPK2, SMAD3, TLR4, TNF, TNFRSF1A	17		decreases differentiation of mononuclear leukocytes (11/45)	ABL1, BCL6, CD74, EIF4E, IL6, IL10, ITGAV, PICALM, SHH, SOCS3, STAT1	11
											Immune Cell Trafficking	recruitment	recruitment of macrophages	1.99e-05	ANXA1, B4GALT1, CCL2, CCR1, CD44, IL8, IL1B, THBS1, TLR2, TLR4, TNF, VCAM1	12		increases differentiation of mononuclear leukocytes (20/45)	CCL2, CD14, CD74, EGR1, FOS, HRH1, HSP90AA1, HSPD1, ID1, IL6, IL8, IL10, IL18, IL12B, IL4R, ITPKB, PTPRC, TNF, TREM1, XBP1	20
											Immune Cell Trafficking	chemotaxis	chemotaxis of leukocytes	8.72e-10	ANXA1, C3, CCL2, CCL8, CCL20, CCR1, CCR3, CX3CL1, CXCL2, CXCL6, CXCR4, FN1, GNAI2, GNAI3, HRH1, HSPD1, IL8, IL10, IL12B, IL1B, IL8RB, NFKB2, PLAU, PLAUR, PNOC, PRKCB, RAC1, RAC2, S100A9, S1PR1, SAA3, SMAD3, SOCS3, SPI1, THBS1, TLR4, TNF, TNFRSF1A, TNFRSF6B, TXN, XCL1, YARS	42		affects quantity of mononuclear leukocytes (35/45)	AHR, B2M, C3, CASP8, CD69, CEBPB, CFLAR, CNN2, CX3CL1, CXCR4, FAS, HIF1A, IL6, IL8, IL10, IL10RA, IL12B, LDLR, MYC, NFKB2, PIK3AP1, PTPRC, RAC2, RBPJ, RELB, SELL, SEMA4D, STAT1, STAT3, TLR2, TNF, TNFRSF1A, VCAM1, XBP1, XRCC6	35
											Immune Cell Trafficking	chemotaxis	chemotaxis of mononuclear leukocytes	1.14e-08	ANXA1, CCL2, CCL8, CCL20, CCR1, CCR3, CX3CL1, CXCR4, FN1, GNAI2, HSPD1, IL8, IL10, IL1B, NFKB2, PLAUR, PRKCB, RAC1, RAC2, S1PR1, SAA3, SMAD3, SOCS3, THBS1, TLR4, TNF, TNFRSF6B, XCL1, YARS	29		decreases quantity of mononuclear leukocytes (8/45)	CDKN1A, CXCR4, EGR1, ID1, IL6, IL18, LIF, NFKBIA	8
											Immune Cell Trafficking	chemotaxis	chemotaxis of lymphocytes	5.85e-08	CCL2, CCL8, CCL20, CCR1, CCR3, CX3CL1, CXCR4, FN1, GNAI2, HSPD1, IL8, IL10, NFKB2, RAC1, RAC2, S1PR1, SAA3, SOCS3, THBS1, TLR4, TNF, TNFRSF6B, XCL1	23		increases quantity of mononuclear leukocytes (13/45)	ABL1, BCL2A1, C3, CXCR4, EGR1, FGF7, HSP90B1, IL8, IL10, IL18, IL12B, LIF, TNF	13
											Immune Cell Trafficking	chemotaxis	chemotaxis of T lymphocytes	6.71e-07	CCL2, CCL8, CCL20, CCR1, CCR3, CXCR4, FN1, GNAI2, HSPD1, IL8, RAC1, S1PR1, SOCS3, THBS1, TLR4, TNF, TNFRSF6B	17		affects survival of mice (38/45)	ABL1, ADRB2, APEX1, BCL2A1, CASP8, CCL2, CCR1, CDKN1A, CEBPB, CTSB, CTSC, CYCS (includes EG:54205), DUSP1, FAS, FGL2, FOS, GNAI2, HMOX1, ID1, IL6, IL10, IL12B, IL1B, IL8RB, IQGAP1, IRAK1, MARCKSL1, MYC, NOS2, PHC2, PRKCB, TAP1, TLR2, TLR4, TNF, TNFRSF18, TNFRSF1A, TRAF6	38
											Immune Cell Trafficking	chemotaxis	chemotaxis of phagocytes	4.47e-06	ANXA1, CCL2, CCL8, CX3CL1, CXCL2, CXCL6, CXCR4, GNAI3, IL8, IL10, IL12B, IL1B, IL8RB, PLAUR, PNOC, PRKCB, RAC1, RAC2, S100A9, SAA3, SMAD3, SPI1, TNF, TNFRSF1A, XCL1	25		decreases survival of mice (9/45)	ABL1, ADRB2, CCL2, FAS, IL18, MYC, PTX3, SOCS3, TNF	9
											Immune Cell Trafficking	chemotaxis	chemotaxis of granulocytes	1.72e-05	ANXA1, CCL2, CCR3, CX3CL1, CXCL2, CXCL6, IL8, IL10, IL1B, IL8RB, PLAUR, PNOC, RAC1, RAC2, S100A9, SPI1, TNF, TNFRSF1A, XCL1, YARS	20		increases survival of mice (9/45)	COMP, HLA-DRA, ID1, IL6, IL18, IL1RN, MYC, NFKBIA, TNFRSF1A	9
											Immune Cell Trafficking	accumulation	accumulation of phagocytes	3.43e-09	CCR1, CX3CL1, CXCL2, FAS, GNAI2, IL8, IL10, IL18, IL12B, IL1B, IL1RN, LDLR, PFN1, PLAU, PTX3, RASA1, S100A9, SELP, TLR4, VCAM1	20		affects colony formation of eukaryotic cells (21/44)	ABL1, ATF3, CD9, CDKN1A, CLTC, EGR1, FAS, FOS, IL6, IL10, LIF, MEN1, MYC, NPM1 (includes EG:4869), PEA15, PLSCR1, PRKAR1A, RAC2, SPI1, TFG, UBTF	21
											Immune Cell Trafficking	accumulation	accumulation of leukocytes	5.16e-09	BCL3, CCL2, CCR1, CFLAR, CX3CL1, CXCL2, FAS, GNAI2, IER3, IL8, IL10, IL18, IL12B, IL1B, IL1RN, LDLR, PFN1, PLAU, PTX3, RASA1, S100A9, SELP, STAT3, TLR4, TNF, TNFRSF1A, VCAM1	27		decreases colony formation of eukaryotic cells (18/44)	AKAP12, ATF3, CADM1, CD44, CDKN1A, DLC1, EGR1, EI24, ESR2, FAS, GRB2, IL6, IL1RN, ITGAV, MEN1, SOCS2, SOD2, TNF	18
											Immune Cell Trafficking	accumulation	accumulation of myeloid cells	4.94e-07	CCL2, CXCL2, GNAI2, IL8, IL10, IL18, IL1B, IL1RN, PTX3, S100A9, SELP, STAT3, TLR4, TNF, TNFRSF1A, VCAM1	16		increases colony formation of eukaryotic cells (16/44)	ABL1, ANXA1, HSPB2, IL6, IL1B, JUNB, MITF, MYC, NRAS, PDGFB, PTGS2, RPS6KA3 (includes EG:6197), SLC3A2, SOD2, SPI1, WRN (includes EG:7486)	16
											Immune Cell Trafficking	accumulation	accumulation of macrophages	5.48e-07	CCR1, CX3CL1, CXCL2, FAS, IL12B, IL1RN, LDLR, PFN1, PLAU, RASA1, TLR4, VCAM1	12		affects apoptosis of lymphocytes (28/43)	ABL1, CASP7, CASP8, CCNB1, CD9, CD44, CDKN1A, CFLAR, CXCR4, EGR1, FAS, FOS, IL10, MYC, NFKB2, NFKBIA, PRKCB, PTPRC, RAC1, RAC2, RIPK1, SKIL, STAT1, STAT3, THBS1, TNF, TNFRSF18, TNFRSF1A	28
											Immune Cell Trafficking	accumulation	accumulation of granulocytes	6.83e-07	CCL2, CXCL2, GNAI2, IL8, IL10, IL18, IL1B, IL1RN, PTX3, S100A9, SELP, TLR4, TNF, TNFRSF1A, VCAM1	15		decreases apoptosis of lymphocytes (13/43)	BCL3, BCL2A1, CD59, CFLAR, EIF4E, FAS, IER3, IL6, IL10, PDIA3, SHH, TNF, TNFRSF6B	13
											Immune Cell Trafficking	accumulation	accumulation of neutrophils	2.83e-05	CXCL2, GNAI2, IL8, IL10, IL18, IL1B, IL1RN, PTX3, S100A9, SELP, TLR4	11		increases apoptosis of lymphocytes (15/43)	CASP4, CASP8, CD9, CD44, CXCR4, FAS, FN1, IL10, IL18, IL1B, MYC, RIPK1, SMARCC1, TNF, XCL1	15
											Immune Cell Trafficking	adhesion	adhesion of neutrophils	3.44e-09	ANXA1, CD44, CXCL2, FN1, IL8, IL1B, IL8RB, LCP1, PLAU, PLAUR, S100A9, SELL, SELP, TLR4, TNF, TXN	16		affects arrest in cell stage of cells (43/43)	ABL1, AHR, AKAP12, BHLHB2, BTG2, BUB3, CAMKK1, CCNB1, CD44, CDK5RAP3 (includes EG:80279), CDKN1A, CEBPB, CEBPD, CKS1B, CREM, DEGS1, DUSP1, E2F4, EGR1, EIF2AK2, FN1, FOS, GNL3, GSPT1, IL6, IL10, IL1B, ITGAV, MEN1, MXD1, MYC, NRAS, PLAU, PLAUR, PPP2R2A, PTGES3 (includes EG:10728), RPS6KA3 (includes EG:6197), SFRS2, SOX9, STAT1, TFDP1, TNF, YWHAG	43
											Immune Cell Trafficking	adhesion	adhesion of phagocytes	6.96e-09	ANXA1, CD44, CX3CL1, CXCL2, FN1, IL8, IL10, IL1B, IL8RB, LCP1, PLAU, PLAUR, RAC1, S100A9, SELL, SELP, SPI1, TLR4, TNF, TNFRSF6B, TXN	21		affects activation of mononuclear leukocytes (26/42)	B2M, C3, CASP8, CD14, CD48, CD59, CDKN1A, FAS, FN1, HPRT1, HSPD1, IL6, IL8, IL10, IL12B, IL15RA, KLF2, KSR1, LDLR, NFKB2, PTPRC, SEMA4D, SMAD3, STAT1, TLR4, TREM1	26
											Immune Cell Trafficking	adhesion	adhesion of granulocytes	3.71e-08	ANXA1, C3, CD44, CXCL2, FN1, IL8, IL1B, IL8RB, LCP1, PLAU, PLAUR, S100A9, SELL, SELP, TLR4, TNF, TXN, VCAM1	18		decreases activation of mononuclear leukocytes (5/42)	EGR2, FAS, IL10, THBS1, TNC	5
											Immune Cell Trafficking	adhesion	adhesion of leukocytes	1.09e-07	ANXA1, C3, CCL2, CCL20, CD44, CD48, CX3CL1, CXCL2, FAS, FGG, FN1, IL6, IL8, IL10, IL1B, IL8RB, LCP1, LIF, OLR1, PLAU, PLAUR, PTPRC, RAC1, RAC2, S100A9, SELL, SELP, SPI1, THBS1, TLR4, TNF, TNFRSF6B, TXN, VCAM1	34		increases activation of mononuclear leukocytes (23/42)	CCL2, CCL8, CD14, CD44, FN1, HLA-DRA, HSP90B1, HSPA4, HSPD1, IL6, IL8, IL10, IL18, IL12B, IL15RA, IL1B, IL1RN, KIR3DL1, LTF, PTPRC, SEMA4D, TNF, TRAF3	23
											Immune Cell Trafficking	adhesion	adhesion of mononuclear leukocytes	9.45e-06	CCL2, CCL20, CD44, CD48, CX3CL1, FAS, FN1, IL6, IL8, IL10, LCP1, LIF, PLAU, RAC1, SELL, SELP, THBS1, TLR4, TNF, TNFRSF6B, VCAM1	21		affects cell division process of normal cells (38/42)	AHR, ATF3, BCL6, CCNB1, CD44, CDKN1A, E2F4, EGR1, EIF2AK2, FGF7, FN1, FOS, HIF1A, HSPA2, IL6, IL1B, IL4R, INSR, JUNB, LEF1, MYC, NFKBIA, NPM1 (includes EG:4869), NR4A3, PEA15, RAC1, S1PR1, SFRS2, SHH, SKIL, SMAD3, SOD2, STAT1, STAT3, TFDP1, TNF, TRIM25, XRCC6	38
											Immune Cell Trafficking	activation	activation of leukocytes	1.64e-07	ANXA1, B2M, C3, CASP8, CCL2, CCL8, CD14, CD44, CD48, CD59, CD74, CDKN1A, CXCL6, EGR2, FAS, FN1, HLA-DRA, HPRT1, HRH1, HSP90B1, HSPA4, HSPD1, IL6, IL8, IL10, IL18, IL12B, IL15RA, IL1B, IL1RN, IL8RB, KIR3DL1, KLF2, KSR1, LDLR, LTF, NFKB2, NOS2, PSMB8, PSME2, PTGS2, PTPRC, RELB, SELL, SEMA4D, SMAD3, STAT1, THBS1, TLR2, TLR4, TNC, TNF, TNFRSF1A, TRAF3, TREM1, VCAM1	56		decreases cell division process of normal cells (4/42)	CDKN1A, E2F4, EIF4E, MYC	4
											Immune Cell Trafficking	activation	activation of T lymphocytes	7.26e-07	B2M, C3, CASP8, CCL2, CCL8, CD44, CD48, CDKN1A, EGR2, FAS, FN1, HLA-DRA, HPRT1, HSP90B1, HSPA4, HSPD1, IL6, IL8, IL10, IL18, IL1B, KIR3DL1, KLF2, KSR1, LDLR, PTPRC, SEMA4D, SMAD3, STAT1, THBS1, TLR4, TNC, TNF	33		increases cell division process of normal cells (10/42)	A2M, CEBPD, E2F4, FGF7, FOS, GRB2, IL6, MYC, SHH, TNF	10
											Immune Cell Trafficking	activation	activation of antigen presenting cells	1.05e-06	CCL2, CCL8, CD14, CD74, FAS, FN1, HRH1, HSP90B1, HSPD1, IL6, IL8, IL10, IL18, IL1B, LTF, NOS2, PSMB8, PSME2, PTGS2, RELB, THBS1, TLR2, TLR4, TNF, TNFRSF1A, TREM1	26		affects chemotaxis of leukocytes (28/42)	ANXA1, CCL2, CCR1, CCR3, CX3CL1, CXCL2, CXCR4, FN1, GNAI2, GNAI3, IL8, IL10, IL12B, IL1B, IL8RB, NFKB2, PLAUR, PRKCB, RAC1, RAC2, S100A9, S1PR1, SAA3, SMAD3, SOCS3, SPI1, TNF, TNFRSF1A	28
											Immune Cell Trafficking	activation	activation of neutrophils	1.4e-06	ANXA1, C3, CCL2, CD14, CXCL6, IL6, IL8, IL10, IL18, IL1B, IL1RN, IL8RB, LTF, SELL, TNF	15		decreases chemotaxis of leukocytes (8/42)	CX3CL1, FN1, HSPD1, IL8, IL10, IL1B, TNF, TNFRSF6B	8
											Immune Cell Trafficking	activation	activation of myeloid cells	1.51e-06	ANXA1, C3, CCL2, CD14, CXCL6, IL6, IL8, IL10, IL18, IL1B, IL1RN, IL8RB, LTF, SELL, TNF, TREM1, VCAM1	17		increases chemotaxis of leukocytes (27/42)	ANXA1, C3, CCL2, CCL8, CCL20, CX3CL1, CXCL2, CXCL6, CXCR4, HRH1, IL8, IL10, IL12B, IL1B, PLAU, PLAUR, PNOC, RAC1, RAC2, S100A9, S1PR1, THBS1, TLR4, TNF, TXN, XCL1, YARS	27
											Immune Cell Trafficking	activation	activation of mononuclear leukocytes	1.91e-06	B2M, C3, CASP8, CCL2, CCL8, CD14, CD44, CD48, CD59, CDKN1A, EGR2, FAS, FN1, HLA-DRA, HPRT1, HSP90B1, HSPA4, HSPD1, IL6, IL8, IL10, IL18, IL12B, IL15RA, IL1B, IL1RN, KIR3DL1, KLF2, KSR1, LDLR, LTF, NFKB2, PTPRC, SEMA4D, SMAD3, STAT1, THBS1, TLR4, TNC, TNF, TRAF3, TREM1	42		affects infiltration of cells (32/42)	ALOX5AP, B4GALT1, C3, CD44, CD48, CD55, CTSB, CXCL2, DUSP1, FAS, FGL2, IL6, IL10, IL18, IL12B, IL1B, IL8RB, LDLR, LIF, NOS2, PLAU, PTGS2, SELL, SELP, SMAD3, SOCS3, STAT3, TLR2, TLR4, TNF, TNFRSF18, TNFRSF1A	32
											Immune Cell Trafficking	activation	activation of lymphocytes	2.19e-06	B2M, C3, CASP8, CCL2, CCL8, CD44, CD48, CD59, CDKN1A, EGR2, FAS, FN1, HLA-DRA, HPRT1, HSP90B1, HSPA4, HSPD1, IL6, IL8, IL10, IL18, IL12B, IL15RA, IL1B, IL1RN, KIR3DL1, KLF2, KSR1, LDLR, LTF, NFKB2, PTPRC, SEMA4D, SMAD3, STAT1, THBS1, TLR4, TNC, TNF, TRAF3	40		decreases infiltration of cells (8/42)	ANXA1, CCR1, IL6, IL10, IL18BP, IL1RN, TLR4, TNFRSF6B	8
											Immune Cell Trafficking	activation	activation of granulocytes	4.92e-06	ANXA1, C3, CCL2, CD14, CXCL6, IL6, IL8, IL10, IL18, IL1B, IL1RN, IL8RB, LTF, SELL, TNF, VCAM1	16		increases infiltration of cells (13/42)	C3, CCL2, CXCL2, IL8, IL10, IL18, IL12B, IL1B, IL4R, NFKBIA, PTGS2, TNF, XCL1	13
											Immune Cell Trafficking	activation	activation of phagocytes	1.01e-05	ANXA1, C3, CCL2, CCL8, CD14, CXCL6, FN1, HSPD1, IL6, IL8, IL10, IL18, IL1B, IL1RN, IL8RB, LTF, NOS2, PTGS2, SELL, THBS1, TLR4, TNF, TREM1	23		affects inhibition of apoptosis (42/42)	AATF, ANXA1, API5, BCL2A1, BECN1, BIRC3, BTG2, CCL2, CD59, CDKN1A, CEBPB, CFLAR, DAD1, DNAJB9, DUSP1, ERC1, FAS, FN1, HMOX1, HSP90B1, HSPA5, HSPD1, IER3, IL6, IL1B, NPM1 (includes EG:4869), PEA15, PTMA, RASA1, RNF7, SEMA4D, SOCS2, SOCS3, SOD2, SON, STAMBP, THBS1, TNF, TNFRSF18, TNFRSF6B, TXNDC1, YWHAZ	42
											Immune Cell Trafficking	emigration	emigration of leukocytes	3.64e-07	ANXA1, CD44, CNN2, CXCL2, CXCL6, CXCR4, IL1B, ITGAV, SELL, TNFRSF1A, VCAM1	11		affects quantity of lipid (20/42)	APEX1, B4GALT1, C3, CBS, CEBPB, DGAT2, DLK1, ENPP2, FAS, HIF1A, IL1B, INSR, LDLR, NOS2, PPP1R3C, PTGS2, SOAT1, STAT3, TLR4, TNF	20
											Immune Cell Trafficking	homing	homing of bone marrow cells	2.64e-06	ANXA1, CCL2, CCR3, CD44, CX3CL1, CXCL2, CXCL6, IL8, IL10, IL1B, IL8RB, PLAUR, PNOC, RAC1, RAC2, S100A9, SPI1, TNF, TNFRSF1A, VCAM1, XCL1, YARS	22		decreases quantity of lipid (8/42)	HMOX1, IL18, IL1B, IL1R2, IL1RN, RRAD, TNF, TNFRSF1A	8
											Immune Cell Trafficking	cell rolling	cell rolling of leukocytes	3.43e-06	ANXA1, CD14, CD44, CXCL2, GNAI2, IL8, IL1B, RAC2, SELL, SELP, TLR4, TNF, VCAM1	13		increases quantity of lipid (20/42)	ADFP, ARF1, CASP8, CX3CL1, ELL, FAS, FGF7, GRP, IFRD1, IL6, IL8, IL18BP, IL1B, PPAP2B, PRKCB, PTGS2, RAB7A, SLC3A2, TNF, XBP1	20
											Immune Cell Trafficking	cell rolling	cell rolling of granulocytes	9.45e-06	ANXA1, CXCL2, GNAI2, IL8, IL1B, RAC2, SELL, VCAM1	8		affects shape change of eukaryotic cells (18/42)	A2M, BASP1, BCAR1, CCR3, CD9, CD44, CNN2, FN1, HSP90AA1, IL6, IL8RB, INSR, ITGAV, RAC1, SELL, STAT3, THBS1, TNC	18
											Hematopoiesis	hematopoiesis	hematopoiesis	6.56e-12	ABL1, ADAR, ATP7A, B2M, BCL3, BCL6, C1QC, CASP8, CCR1, CD9, CD14, CD44, CD69, CD74, CEBPD, CHD4, CTBP1, CXCR4, E2F4, EGR1, EGR2, EIF4E, FAS, FN1, FOS, GRB2, HIF1A, HSP90AA1, HSP90B1, HSPD1, ID1, IL6, IL10, IL18, IL12B, IL15RA, IL1B, IL1RN, IL4R, ITPKB, LIF, LTF, MEN1, MYC, NFKB2, NFKBIA, NRAS, PGM3, PICALM, PLSCR1, PTGS2, PTPRC, RASGRP4, RBPJ, RELB, RHOH, RIPK2, SELP, SHH, SNAI2, SOCS3, SOD2, SPI…	75		decreases shape change of eukaryotic cells (8/42)	ASAP1, CDC42SE1, FN1, ITGA9, ITGAV, RAC1, SOD2, TNC	8
											Hematopoiesis	differentiation	differentiation of leukocytes	5.73e-11	ABL1, ATP7A, BCL3, BCL6, C1QC, CASP8, CCL2, CCR1, CD14, CD74, CEBPD, CTBP1, EGR1, EIF4E, FAS, FOS, GRB2, HRH1, HSP90AA1, HSP90B1, HSPD1, ID1, IL6, IL8, IL10, IL18, IL12B, IL15RA, IL4R, ITGAV, ITPKB, LIF, MYC, NFKB2, NFKBIA, PICALM, PLSCR1, PRKX, PTGS2, PTPRC, RASA1, RASGRP4, RBPJ, RELB, RHOH, RIPK2, SHH, SOCS3, SPI1, STAT1, STAT3, TIMP1, TLR4, TNF, TNFRSF1A, TRAF6, TREM1, XBP1, ZFP36	59		increases shape change of eukaryotic cells (29/42)	BASP1, BCAR1, CCL2, CCL8, CD44, CDC42SE1, CDC42SE2, CRKL, CTTN, CX3CL1, FAS, FN1, GNG12, IL6, IL8, INSR, KSR1, MARCKS (includes EG:4082), PFN1, PLAU, PLAUR, RRAD, SEMA4D, SNAI2, TGFBI, THBS1, TNC, TNF, VCAM1	29
											Hematopoiesis	differentiation	differentiation of mononuclear leukocytes	1.37e-08	ABL1, ATP7A, BCL3, BCL6, CASP8, CCL2, CD14, CD74, EGR1, EIF4E, FAS, FOS, GRB2, HRH1, HSP90AA1, HSP90B1, HSPD1, ID1, IL6, IL8, IL10, IL18, IL12B, IL15RA, IL4R, ITGAV, ITPKB, MYC, PICALM, PRKX, PTGS2, PTPRC, RASA1, RBPJ, RELB, RHOH, RIPK2, SHH, SOCS3, SPI1, STAT1, TLR4, TNF, TREM1, XBP1	45		affects synthesis of protein (27/42)	ABCF1, CEBPB, DHPS, EIF2AK2, EIF2S1, EIF3J, EIF4E, ERRFI1, FARSB, FAS, FN1, GSPT1, HIF1A, IL18, IL12B, IL1B, INSR, MRPL12, MRPL43, MYC, PHLDA1, RPL41, RPS12 (includes EG:6206), TIA1, TNIP1, TSFM (includes EG:10102), ZFP36L1	27
											Hematopoiesis	differentiation	differentiation of antigen presenting cells	6.93e-07	ABL1, BCL3, C1QC, CASP8, EGR1, EIF4E, HRH1, IL6, IL10, ITGAV, LIF, NFKB2, PRKX, RASA1, RELB, SOCS3, SPI1, TIMP1, TNF, TNFRSF1A, TRAF6, TREM1	22		decreases synthesis of protein (12/42)	AATF, ARHGEF1, CALR, EIF2AK2, EIF2S1, EIF4E, EIF4G1, ERRFI1, IL10, KLF2, TIA1, TNF	12
											Hematopoiesis	differentiation	differentiation of lymphocytes	1.48e-06	ABL1, ATP7A, BCL3, BCL6, CASP8, CD14, CD74, EGR1, FAS, FOS, GRB2, HSP90AA1, HSP90B1, HSPD1, ID1, IL6, IL10, IL18, IL12B, IL15RA, IL4R, ITPKB, MYC, PICALM, PTGS2, PTPRC, RBPJ, RELB, RHOH, RIPK2, SHH, SOCS3, SPI1, STAT1, TLR4, TNF, XBP1	37		increases synthesis of protein (18/42)	BCL3, EIF2AK2, EIF4A1, EIF4E, EIF4G1, FN1, IL6, IL10, IL18, IL12B, IL1B, MKNK1, MYC, NPM1 (includes EG:4869), THBS1, TLR4, TNF, TRAF6	18
											Hematopoiesis	differentiation	differentiation of macrophages	1.68e-05	ABL1, C1QC, CASP8, EGR1, EIF4E, HRH1, IL6, IL10, ITGAV, LIF, PRKX, RASA1, SOCS3, SPI1, TIMP1, TNF, TRAF6, TREM1	18		affects quantity of lymphocytes (32/41)	AHR, B2M, C3, CASP8, CD69, CEBPB, CFLAR, CXCR4, FAS, HIF1A, IL6, IL10, IL10RA, IL12B, LDLR, MYC, NFKB2, PIK3AP1, PTPRC, RAC2, RBPJ, RELB, SELL, SEMA4D, STAT1, STAT3, TLR2, TNF, TNFRSF1A, VCAM1, XBP1, XRCC6	32
											Hematopoiesis	migration	migration of bone marrow cells	2.7e-10	ANXA1, BCAR1, CCR1, CCR3, CNN2, CXCL2, CXCL6, CXCR4, FAS, FN1, HIF1A, IL6, IL8, IL1B, IL8RB, MMP7, PLAU, PLAUR, RAC1, S100A9, SELL, SELP, TLR4, TNF, TNFRSF1A, TXN, VCAM1	27		decreases quantity of lymphocytes (8/41)	CDKN1A, CXCR4, EGR1, ID1, IL6, IL18, LIF, NFKBIA	8
											Hematopoiesis	development	development of antigen presenting cells	2.91e-08	CD9, EGR1, FN1, FOS, IL6, IL1RN, NFKBIA, RELB, SPI1, STAT1, STAT3, TNF, TNFRSF1A, TRAF6, XBP1	15		increases quantity of lymphocytes (11/41)	BCL2A1, C3, CXCR4, EGR1, FGF7, HSP90B1, IL10, IL18, IL12B, LIF, TNF	11
											Hematopoiesis	development	development of leukocytes	9.15e-07	ADAR, B2M, BCL6, CD9, CD69, CD74, CHD4, CXCR4, EGR1, EGR2, FN1, FOS, HIF1A, IL6, IL10, IL18, IL12B, IL15RA, IL1B, IL1RN, IL4R, ITPKB, NFKB2, NFKBIA, PTPRC, RELB, SOCS3, SPI1, STAT1, STAT3, TAPBP, TNF, TNFRSF1A, TRAF6, XBP1, XRCC6	36		affects transformation of cell lines (14/41)	ABL1, ATF3, BTG2, CDKN1A, HMGA1, LDHA, MYC, PDGFB, RAC1, RNF7, RRAS2, SDCBP, STAT3, TOP1	14
											Hematopoiesis	development	development of macrophages	3.46e-06	CD9, EGR1, FOS, IL6, IL1RN, NFKBIA, STAT1, TNF, TNFRSF1A, TRAF6	10		decreases transformation of cell lines (12/41)	ARHGEF1, BCAR1, CDKN1A, ERRFI1, FTH1, GRB2, JUNB, KSR1, MXD1, MYC, NFKB2, RNF7	12
											Hematopoiesis	homing	homing of bone marrow cells	2.64e-06	ANXA1, CCL2, CCR3, CD44, CX3CL1, CXCL2, CXCL6, IL8, IL10, IL1B, IL8RB, PLAUR, PNOC, RAC1, RAC2, S100A9, SPI1, TNF, TNFRSF1A, VCAM1, XCL1, YARS	22		increases transformation of cell lines (26/41)	ABL1, AMD1, BCL6, CEBPB, CLTC, EIF4E, EIF4G1, FOS, HMGA1, HSP90AA1, LDHA, MAP3K8, MITF, MYC, NPM1 (includes EG:4869), NRAS, PDGFB, PES1, PRKAR1A, RAC1, RRAS2, SHFM1, STAT3, TFG, TNF, TRAF3	26
											Tissue Morphology	quantity	quantity of cells	8.01e-12	ABL1, AHR, ANXA1, B2M, BCL6, BCL2A1, BHLHB2, C3, CADM1, CASP8, CBS, CCL2, CD9, CD44, CD59, CD69, CDK5RAP3 (includes EG:80279), CDKN1A, CEBPB, CFLAR, CNN1, CNN2, CTSB, CX3CL1, CXCL2, CXCR4, DYRK1A, E2F4, EGR1, EGR2, ELL, ERRFI1, ESR2, FAS, FGF7, FN1, FOS, FOSL2, GNAI2, HDGF, HIF1A, HMOX1, HSP90B1, HSPD1, ID1, IL6, IL8, IL10, IL18, IL10RA, IL12B, IL15RA, IL18BP, IL1B, IL1RN, IL4R, IL8RB, JUNB, KLF2…	113		affects activation of lymphocytes (24/40)	B2M, C3, CASP8, CD48, CD59, CDKN1A, FAS, FN1, HPRT1, HSPD1, IL6, IL8, IL10, IL12B, IL15RA, KLF2, KSR1, LDLR, NFKB2, PTPRC, SEMA4D, SMAD3, STAT1, TLR4	24
											Tissue Morphology	quantity	quantity of blood cells	8.95e-11	ABL1, AHR, B2M, BCL2A1, C3, CASP8, CCL2, CD9, CD59, CD69, CDKN1A, CEBPB, CFLAR, CNN2, CX3CL1, CXCL2, CXCR4, E2F4, EGR1, FAS, FGF7, HIF1A, HSP90B1, ID1, IL6, IL8, IL10, IL18, IL10RA, IL12B, IL15RA, IL18BP, IL1B, IL4R, LDLR, LIF, MEN1, MXD1, MYC, NFKB2, NFKBIA, NPM1 (includes EG:4869), PDGFB, PIK3AP1, PLAU, PLSCR1, POU2F1, PREP, PTPRC, RABGEF1, RAC2, RBPJ, RELB, S100A9, SELL, SELP, SEMA4D, SMAD3, S…	71		decreases activation of lymphocytes (5/40)	EGR2, FAS, IL10, THBS1, TNC	5
											Tissue Morphology	quantity	quantity of leukocytes	6.86e-10	ABL1, AHR, B2M, BCL2A1, C3, CASP8, CCL2, CD69, CDKN1A, CEBPB, CFLAR, CNN2, CX3CL1, CXCL2, CXCR4, EGR1, FAS, FGF7, HIF1A, HSP90B1, ID1, IL6, IL8, IL10, IL18, IL10RA, IL12B, IL15RA, IL18BP, IL1B, LDLR, LIF, MEN1, MXD1, MYC, NFKB2, NFKBIA, NPM1 (includes EG:4869), PIK3AP1, PLAU, PLSCR1, PREP, PTPRC, RABGEF1, RAC2, RBPJ, RELB, S100A9, SELL, SELP, SEMA4D, SMAD3, SOAT1, SOCS3, SPI1, STAT1, STAT3, TLR2,…	64		increases activation of lymphocytes (22/40)	CCL2, CCL8, CD44, FN1, HLA-DRA, HSP90B1, HSPA4, HSPD1, IL6, IL8, IL10, IL18, IL12B, IL15RA, IL1B, IL1RN, KIR3DL1, LTF, PTPRC, SEMA4D, TNF, TRAF3	22
											Tissue Morphology	quantity	quantity of antigen presenting cells	1.14e-08	ABL1, B2M, CCL2, CNN2, CX3CL1, FAS, FGF7, IL6, IL8, IL10, IL18, IL12B, IL15RA, IL1B, LDLR, LIF, NFKB2, NFKBIA, PLAU, RELB, SELL, SELP, SOAT1, SPI1, STAT3, TLR4, TNF, TNFRSF1A, XBP1	29		affects adhesion of blood cells (23/40)	ADRB2, ANXA1, CD44, CX3CL1, FAS, FN1, IL6, IL8, IL1B, IL8RB, LIF, OLR1, PLAUR, PTPRC, RAC1, RAC2, SAA3, SELL, SELP, TLR4, TNF, VASP, VCAM1	23
											Tissue Morphology	quantity	quantity of phagocytes	2.43e-08	ABL1, B2M, CCL2, CNN2, CX3CL1, FAS, FGF7, IL8, IL10, IL18, IL12B, IL18BP, IL1B, LDLR, LIF, NFKBIA, PLAU, PLSCR1, PREP, RELB, S100A9, SELL, SELP, SMAD3, SOAT1, SOCS3, SPI1, TLR4, TNF, TNFRSF1A	30		decreases adhesion of blood cells (12/40)	ANXA1, CD55, CD59, CX3CL1, FGG, FN1, IL8, IL10, ITGAV, PLAU, SAA3, TXN	12
											Tissue Morphology	quantity	quantity of bone marrow cells	3.35e-08	ABL1, AHR, CASP8, CD9, CDKN1A, CNN2, FAS, IL6, IL8, IL10, IL18, IL18BP, IL1B, LIF, MXD1, NPM1 (includes EG:4869), PLSCR1, PREP, RELB, S100A9, SELL, SELP, SMAD3, SOCS3, THBS1, TLR4, TNF, TNFRSF1A	28		increases adhesion of blood cells (18/40)	C3, CCL2, CCL20, CD48, CX3CL1, CXCL2, FN1, IL8, IL1B, ITGAV, LCP1, PLAU, S100A9, SELP, SPI1, THBS1, TNF, TNFRSF6B	18
											Tissue Morphology	quantity	quantity of lymphatic system cells	5.14e-08	ABL1, AHR, CASP8, CD9, CDKN1A, CNN2, FAS, IL6, IL8, IL10, IL18, IL18BP, IL1B, LIF, MXD1, NFKB2, NPM1 (includes EG:4869), PLSCR1, PREP, RELB, S100A9, SELL, SELP, SMAD3, SOCS3, THBS1, TLR4, TNF, TNFRSF1A	29		affects cell cycle progression of eukaryotic cells (34/40)	ABL1, AHR, BCL6, CCNB1, CD44, CDKN1A, E2F4, EGR1, FGF7, HIF1A, ID1, IER3, IL6, IL1B, INSR, JUNB, LIF, MITF, MYC, NFKBIA, NPM1 (includes EG:4869), NR4A3, PCNA, SKIL, SMAD3, SMARCE1, STAT3, TFDP1, TGIF1, TNF, TOP1, TRIM25, XBP1, XRCC6	34
											Tissue Morphology	quantity	quantity of macrophages	6.98e-07	ABL1, B2M, CCL2, CNN2, CX3CL1, FAS, FGF7, IL8, IL18, IL12B, IL1B, LDLR, LIF, NFKBIA, PLAU, RELB, SELL, SELP, SOAT1, SPI1, TLR4, TNF, TNFRSF1A	23		decreases cell cycle progression of eukaryotic cells (10/40)	AHR, BCL6, CDKN1A, DUSP1, E2F4, HMOX1, ID1, IL6, MXD1, TNF	10
											Tissue Morphology	quantity	quantity of myeloid cells	9.38e-07	ABL1, CASP8, CNN2, FAS, IL6, IL8, IL10, IL18, IL18BP, IL1B, LIF, MXD1, NPM1 (includes EG:4869), PLSCR1, PREP, RELB, S100A9, SELL, SMAD3, SOCS3, TLR4, TNF, TNFRSF1A	23		increases cell cycle progression of eukaryotic cells (5/40)	FAS, GRP, IER3, MYC, RRAD	5
											Tissue Morphology	quantity	quantity of mononuclear leukocytes	1.16e-06	ABL1, AHR, B2M, BCL2A1, C3, CASP8, CD69, CDKN1A, CEBPB, CFLAR, CNN2, CX3CL1, CXCR4, EGR1, FAS, FGF7, HIF1A, HSP90B1, ID1, IL6, IL8, IL10, IL18, IL10RA, IL12B, LDLR, LIF, MYC, NFKB2, NFKBIA, PIK3AP1, PTPRC, RAC2, RBPJ, RELB, SELL, SEMA4D, STAT1, STAT3, TLR2, TNF, TNFRSF1A, VCAM1, XBP1, XRCC6	45		affects developmental process of fibroblast cell lines (16/40)	AHR, AKAP12, CDKN1A, CEBPB, DDX3X, DLK1, E2F4, EIF2AK2, FOS, HMGA1, INSR, MYC, NRAS, SKIL, SLC3A2, TNF	16
											Tissue Morphology	quantity	quantity of smooth muscle cells	4.91e-06	CDKN1A, HDGF, IL1B, KLF2, LDLR, MMP7, PDGFB, PLAU, S1PR1, TNF	10		decreases developmental process of fibroblast cell lines (14/40)	AHR, CDKN1A, DDX3X, DLK1, ERRFI1, HMGA1, HSP90AA1, IL6, IL1B, LIF, MXD1, PLAUR, SMAD3, TNF	14
											Tissue Morphology	quantity	quantity of neutrophils	4.92e-06	CNN2, FAS, IL10, IL18, IL18BP, IL1B, PLSCR1, PREP, RELB, S100A9, SELL, SMAD3, SOCS3, TLR4, TNF, TNFRSF1A	16		increases developmental process of fibroblast cell lines (24/40)	CEBPB, DYRK1A, E2F4, FAM20C, FOS, HMGA1, HSPB2, ID1, INSR, JUNB, LIF, MITF, MYC, NFKBIA, NPM1 (includes EG:4869), NRAS, PDGFB, PLAC8, PTMA, RAC1, RASGRP4, RGS2, SHH, STAT3	24
											Tissue Morphology	quantity	quantity of lymphocytes	8.46e-06	AHR, B2M, BCL2A1, C3, CASP8, CD69, CDKN1A, CEBPB, CFLAR, CXCR4, EGR1, FAS, FGF7, HIF1A, HSP90B1, ID1, IL6, IL10, IL18, IL10RA, IL12B, LDLR, LIF, MYC, NFKB2, NFKBIA, PIK3AP1, PTPRC, RAC2, RBPJ, RELB, SELL, SEMA4D, STAT1, STAT3, TLR2, TNF, TNFRSF1A, VCAM1, XBP1, XRCC6	41		affects infiltration of leukocytes (30/40)	ALOX5AP, B4GALT1, C3, CD44, CD48, CD55, CTSB, CXCL2, DUSP1, FAS, IL6, IL10, IL18, IL12B, IL1B, IL8RB, LDLR, NOS2, PLAU, PTGS2, SELL, SELP, SMAD3, SOCS3, STAT3, TLR2, TLR4, TNF, TNFRSF18, TNFRSF1A	30
											Tissue Morphology	quantity	quantity of granulocytes	8.8e-06	ABL1, CNN2, FAS, IL6, IL8, IL10, IL18, IL18BP, IL1B, LIF, PLSCR1, PREP, RELB, S100A9, SELL, SMAD3, SOCS3, TLR4, TNF, TNFRSF1A	20		decreases infiltration of leukocytes (8/40)	ANXA1, CCR1, IL6, IL10, IL18BP, IL1RN, TLR4, TNFRSF6B	8
											Tissue Morphology	quantity	quantity of muscle cells	9.87e-06	CDKN1A, HDGF, HSP90B1, IL1B, KLF2, LDLR, MMP7, PDGFB, PLAU, S1PR1, SMAD3, TNF	12		increases infiltration of leukocytes (11/40)	C3, CCL2, CXCL2, IL8, IL10, IL1B, IL4R, NFKBIA, PTGS2, TNF, XCL1	11
											Tissue Morphology	quantity	quantity of B lymphocytes	1.26e-05	AHR, BCL2A1, C3, CD69, CDKN1A, CEBPB, CXCR4, EGR1, HIF1A, HSP90B1, IL10, IL18, LIF, MYC, NFKB2, PIK3AP1, RAC2, RBPJ, RELB, SEMA4D, TNF, VCAM1, XBP1, XRCC6	24		affects survival of tumor cell lines (26/40)	ABL1, ANTXR2, BCL2A1, BHLHB2, CA2, CDKN1A, CEBPB, DUSP1, HMOX1, HSPA5, IL8, IL10, LEF1, NRAS, PCNA, PLAU, PLAUR, PTGS2, RAC1, RELB, SHFM1, SOD2, STAT3, TNF, TOP1, TXN	26
											Tissue Morphology	remodeling	remodeling of bone	6.49e-06	ADRB2, CA2, CD44, EGR1, IL6, IL1B, IL1RN, LIF, MITF, NOS2, PTGS2, RAB7A, RAC1, RAC2, TNF, TNFRSF1A, TRAF6	17		decreases survival of tumor cell lines (6/40)	ANTXR2, CD55, HMGA1, NOS2, PTGS2, TNF	6
											Tissue Morphology	remodeling	remodeling of tissue	2.56e-05	ADRB2, CA2, CD44, EGR1, HMOX1, IL6, IL1B, IL1RN, LIF, MITF, NOS2, PTGS2, RAB7A, RAC1, RAC2, TNF, TNFRSF1A, TRAF6	18		increases survival of tumor cell lines (20/40)	APEX1, BCL2A1, CCL2, CD44, CD74, CDKN1A, DUSP1, FN1, HMOX1, HSPA5, IL6, IL8, LIF, MYC, NFKB2, NRAS, NTF4, SOD2, TNF, TNFRSF1A	20
											Cellular Development	developmental process	developmental process of leukocytes	9.35e-12	ABL1, ADAR, ATP7A, B2M, BCL3, BCL6, C1QC, CASP8, CCL2, CCR1, CD9, CD14, CD44, CD69, CD74, CDKN1A, CEBPD, CHD4, CTBP1, CXCR4, EGR1, EGR2, EIF4E, FAS, FN1, FOS, GRB2, HIF1A, HRH1, HSP90AA1, HSP90B1, HSPB2, HSPD1, ID1, IL6, IL8, IL10, IL18, IL10RA, IL12B, IL15RA, IL1B, IL1RN, IL4R, ITGAV, ITPKB, LIF, MYC, NFKB2, NFKBIA, PICALM, PLSCR1, PRKX, PTGS2, PTPRC, RASA1, RASGRP4, RBPJ, RELB, RHOH, RIPK2, SHH…	79		affects arrest in cell division process of cell lines (39/39)	ABL1, AHR, AKAP12, BHLHB2, BTG2, CAMKK1, CCNB1, CDK5RAP3 (includes EG:80279), CDKN1A, CEBPB, CEBPD, CKS1B, CREM, DEGS1, DUSP1, EIF2AK2, GNL3, GSPT1, IL6, IL1B, ITGAV, LIF, MEN1, MXD1, MYC, NPM1 (includes EG:4869), NR4A3, NRAS, PLAU, PLAUR, PPP2R2A, PTGES3 (includes EG:10728), RPS6KA3 (includes EG:6197), SMAD3, SMARCE1, SOX9, TNF, XBP1, YWHAG	39
											Cellular Development	developmental process	developmental process of antigen presenting cells	2.08e-11	ABL1, BCL3, C1QC, CASP8, CD9, CD44, EGR1, EIF4E, FAS, FN1, FOS, HRH1, HSP90B1, HSPB2, HSPD1, IL6, IL10, IL1B, IL1RN, ITGAV, LIF, NFKB2, NFKBIA, PRKX, RASA1, RELB, SOCS3, SPI1, STAT1, STAT3, TIMP1, TLR2, TLR4, TNF, TNFRSF1A, TRAF6, TREM1, XBP1	38		affects arrest in interphase of eukaryotic cells (39/39)	ABL1, AKAP12, BHLHB2, BTG2, CAMKK1, CCNB1, CD44, CDK5RAP3 (includes EG:80279), CDKN1A, CEBPB, CEBPD, CKS1B, CREM, DEGS1, DUSP1, E2F4, EGR1, EIF2AK2, FN1, FOS, GNL3, GSPT1, IL6, IL1B, ITGAV, MEN1, MXD1, MYC, NRAS, PLAU, PLAUR, PPP2R2A, PTGES3 (includes EG:10728), RPS6KA3 (includes EG:6197), SFRS2, SOX9, TFDP1, TNF, YWHAG	39
											Cellular Development	developmental process	developmental process of blood cells	7.58e-11	ABL1, ADAR, ATP7A, B2M, BCL3, BCL6, BTG1, BTG2, C1QC, CASP8, CCL2, CCR1, CD9, CD14, CD44, CD69, CD74, CDKN1A, CEBPD, CHD4, CTBP1, CXCR4, E2F4, EGR1, EGR2, EIF4E, FAS, FN1, FOS, GRB2, HIF1A, HRH1, HSP90AA1, HSP90B1, HSPB2, HSPD1, ID1, IL6, IL8, IL10, IL18, IL10RA, IL12B, IL15RA, IL1B, IL1RN, IL4R, ITGAV, ITPKB, JUNB, LIF, MYC, NFKB2, NFKBIA, PICALM, PLSCR1, PRKX, PTGS2, PTPRC, RASA1, RASGRP4, RBPJ…	85		affects binding of normal cells (24/39)	B4GALT1, CALR, CCR1, CCR3, CD9, CD44, CD48, CKAP4, FN1, IL10, IL8RB, ITGAV, MSN, PLAUR, PTPRC, S100A9, S1PR1, SELL, SELP, SIGLEC5, SLC3A2, TLR4, VASP, VCAM1	24
											Cellular Development	developmental process	developmental process of dendritic cells	1.67e-09	BCL3, CD44, EGR1, FAS, FN1, FOS, HSP90B1, HSPB2, HSPD1, IL6, IL10, IL1B, ITGAV, NFKB2, RELB, SPI1, STAT1, STAT3, TLR2, TLR4, TNF, TNFRSF1A, TRAF6, TREM1, XBP1	25		decreases binding of normal cells (13/39)	A2M, ADAM15, CX3CL1, IL10, IL1B, ITGAV, LTF, MSN, PDIA3, PLAUR, TNC, TNF, VCAM1	13
											Cellular Development	developmental process	developmental process of mononuclear leukocytes	7.91e-09	ABL1, ATP7A, B2M, BCL3, BCL6, CASP8, CCL2, CD14, CD69, CD74, CDKN1A, CHD4, CXCR4, EGR1, EGR2, EIF4E, FAS, FOS, GRB2, HIF1A, HRH1, HSP90AA1, HSP90B1, HSPD1, ID1, IL6, IL8, IL10, IL18, IL12B, IL15RA, IL1B, IL4R, ITGAV, ITPKB, MYC, NFKB2, PICALM, PRKX, PTGS2, PTPRC, RASA1, RBPJ, RELB, RHOH, RIPK2, SHH, SOCS3, SPI1, SRGN, STAT1, STAT3, TAPBP, TLR4, TNF, TNFRSF1A, TREM1, TXN, XBP1, XRCC6	60		increases binding of normal cells (14/39)	CCL2, CCL20, CD44, CXCL2, FAS, FN1, IL6, IL8, IL10, IL1B, PLAU, SELL, TLR4, TNF	14
											Cellular Development	developmental process	developmental process of macrophages	1.53e-07	ABL1, C1QC, CASP8, CD9, EGR1, EIF4E, FOS, HRH1, IL6, IL10, IL1RN, ITGAV, LIF, NFKBIA, PRKX, RASA1, SOCS3, SPI1, STAT1, TIMP1, TLR4, TNF, TNFRSF1A, TRAF6, TREM1	25		affects cell death of fibroblast cell lines (22/39)	ABL1, AHR, ATF3, BIRC3, CASP8, CDKN1A, CEBPB, CTSB, DDX3X, EIF2AK2, FAS, FN1, HIF1A, HSPD1, INSR, MYC, NFKB2, NRAS, RIPK1, STAT1, TFDP1, TNF	22
											Cellular Development	developmental process	developmental process of fibroblast cell lines	3.52e-07	AHR, AKAP12, CDKN1A, CEBPB, DDX3X, DLK1, DYRK1A, E2F4, EIF2AK2, ERRFI1, FAM20C, FOS, HMGA1, HSP90AA1, HSPB2, ID1, IL6, IL1B, INSR, JUNB, LIF, MITF, MXD1, MYC, NFKBIA, NPM1 (includes EG:4869), NRAS, PDGFB, PLAC8, PLAUR, PTMA, RAC1, RASGRP4, RGS2, SHH, SKIL, SLC3A2, SMAD3, STAT3, TNF	40		decreases cell death of fibroblast cell lines (13/39)	AHR, BCL2A1, CDKN1A, EGR2, FN1, FTH1, IER3, MXD1, MYC, PDGFB, PLAC8, SERPINB4, TXN	13
											Cellular Development	developmental process	developmental process of lymphocytes	4.25e-07	ABL1, ATP7A, B2M, BCL3, BCL6, CASP8, CD14, CD69, CD74, CDKN1A, CHD4, CXCR4, EGR1, EGR2, FAS, FOS, GRB2, HIF1A, HSP90AA1, HSP90B1, HSPD1, ID1, IL6, IL10, IL18, IL12B, IL15RA, IL1B, IL4R, ITPKB, MYC, NFKB2, PICALM, PTGS2, PTPRC, RBPJ, RELB, RHOH, RIPK2, SHH, SOCS3, SPI1, SRGN, STAT1, STAT3, TAPBP, TLR4, TNF, TNFRSF1A, TXN, XBP1, XRCC6	52		increases cell death of fibroblast cell lines (19/39)	ABL1, ATF3, BCL6, CASP8, CDKN1A, CTSB, EGR1, EIF2AK2, ELK1, FAS, ID1, LDHA, LEF1, MYC, NFKB2, PDGFB, RAC1, TNF, TNFRSF1A	19
											Cellular Development	developmental process	developmental process of bone marrow cells	3.03e-06	ABL1, ADAR, C1QC, CCL2, CCR1, CD44, CDKN1A, CEBPD, CTBP1, CXCR4, EIF4E, FAS, IL6, IL8, IL10, IL15RA, IL1B, IL1RN, MYC, NFKBIA, NOS2, NPM1 (includes EG:4869), PLSCR1, RASGRP4, SMAD3, SPI1, STAT3, THBS1, TNF, TREM1, ZFP36	31		affects formation of cells (26/39)	CASP8, CCL2, CD9, CDKN1A, DENND2D, EGR1, EIF4E, ENPP2, FAS, FN1, IL6, IL8, IL1B, ITGA9, LDLR, MYC, NOS2, NRAS, PTGS2, RAC1, RBPJ, SOCS3, SPI1, STAT1, TNFRSF1A, VASP	26
											Cellular Development	developmental process	developmental process of epithelial cells	3.22e-06	ANXA1, B4GALT1, BCL3, CDKN1A, CXCR4, E2F4, FABP7, FGF7, FN1, FOS, ID1, INSR, IRF6, JUNB, LEF1, LIF, MITF, MYC, NFKB2, PLAU, RBPJ, S100A11, SEMA4D, SH2B1, SMAD3, SNAI2, SOCS3, SOX9, STAT3, TGM3, TNF, TNFAIP6, TNFRSF1A	33		decreases formation of cells (7/39)	CD44, DLK1, IL10, IL18, SHH, THBS1, TNF	7
											Cellular Development	developmental process	developmental process of myeloid cells	4.82e-06	ABL1, ADAR, C1QC, CCL2, CCR1, CEBPD, CTBP1, CXCR4, EIF4E, IL6, IL8, IL10, IL15RA, IL1B, MYC, NFKBIA, PLSCR1, RASGRP4, SPI1, STAT3, TNF, TREM1, ZFP36	23		increases formation of cells (13/39)	CCL2, CD9, CDKN1A, CXCR4, EGR1, HSP90B1, ID1, IL6, LIF, SHFM1, SOCS3, TNF, TRAF6	13
											Cellular Development	developmental process	developmental process of keratinocytes	1.96e-05	ANXA1, CDKN1A, FGF7, FN1, FOS, ID1, INSR, IRF6, JUNB, MYC, RBPJ, S100A11, SMAD3, STAT3, TGM3, TNF	16		affects formation of tissue (31/39)	ADAM15, ANTXR2, CASP8, CCL2, CD44, EGR2, FGF7, FGG, FN1, GRB2, HIF1A, IL6, IL8, LEF1, LIF, NOS2, NR4A3, OVOL2, PHC2, PLAU, PLAUR, PRKAR1A, PTGS2, SELL, SHANK3, SHH, SMAD3, STAT3, TNF, TNFRSF1A, VCAM1	31
											Cellular Development	developmental process	developmental process of T lymphocytes	3.04e-05	ATP7A, B2M, BCL3, BCL6, CD74, CHD4, CXCR4, EGR1, EGR2, HSP90AA1, HSP90B1, HSPD1, ID1, IL6, IL10, IL18, IL12B, IL15RA, IL1B, IL4R, ITPKB, PICALM, PTGS2, PTPRC, RELB, RIPK2, SHH, SOCS3, SPI1, SRGN, STAT1, STAT3, TAPBP, TNF, TNFRSF1A, XRCC6	36		decreases formation of tissue (6/39)	DLK1, F13A1, LIF, PLAUR, SMURF1, THBS1	6
											Cellular Development	differentiation	differentiation of leukocytes	5.73e-11	ABL1, ATP7A, BCL3, BCL6, C1QC, CASP8, CCL2, CCR1, CD14, CD74, CEBPD, CTBP1, EGR1, EIF4E, FAS, FOS, GRB2, HRH1, HSP90AA1, HSP90B1, HSPD1, ID1, IL6, IL8, IL10, IL18, IL12B, IL15RA, IL4R, ITGAV, ITPKB, LIF, MYC, NFKB2, NFKBIA, PICALM, PLSCR1, PRKX, PTGS2, PTPRC, RASA1, RASGRP4, RBPJ, RELB, RHOH, RIPK2, SHH, SOCS3, SPI1, STAT1, STAT3, TIMP1, TLR4, TNF, TNFRSF1A, TRAF6, TREM1, XBP1, ZFP36	59		increases formation of tissue (8/39)	CX3CL1, FOS, ID1, IL8, IL1RN, PLAU, SHH, TNF	8
											Cellular Development	differentiation	differentiation of cells	2.33e-10	ABL1, ADRB2, AHR, AMD1, ANXA1, ATF3, ATP7A, BCL3, BCL6, BECN1, BHLHB2, BTG1, BTG2, C1QC, CA2, CALR, CASP8, CBX1, CCL2, CCR1, CD9, CD14, CD44, CD74, CD164, CDH5, CDKN1A, CDO1, CEBPB, CEBPD, CTBP1, CTSB, CUX1, CXCR4, DLK1, DUSP1, DYRK1A, E2F4, EGR1, EGR2, EIF2AK2, EIF4E, FABP7, FAM20C, FAS, FGF7, FN1, FOS, FOSL2, GRB2, HIF1A, HMGA1, HRH1, HSP90AA1, HSP90B1, HSPA2, HSPD1, ID1, IFRD1, IL6, IL8, IL10,…	138		affects inflammation (37/39)	ALOX5AP, B2M, B4GALT1, CCL2, CD14, CD44, CEBPB, CEBPD, FAS, HRH1, IL6, IL8, IL10, IL18, IL12B, IL1B, IL1RN, INSR, JUNB, LDLR, NFKBIA, NOS2, PTGS2, PTPRC, RABGEF1, S100A9, S100A12, SELL, SELP, STAT1, STAT3, THBS1, TLR2, TLR4, TNF, TNFRSF1A, ZFP36	37
											Cellular Development	differentiation	differentiation of blood cells	4.92e-10	ABL1, ATP7A, BCL3, BCL6, BTG2, C1QC, CASP8, CCL2, CCR1, CD14, CD74, CEBPD, CTBP1, EGR1, EIF4E, FAS, FOS, GRB2, HIF1A, HRH1, HSP90AA1, HSP90B1, HSPD1, ID1, IL6, IL8, IL10, IL18, IL12B, IL15RA, IL4R, ITGAV, ITPKB, JUNB, LIF, MYC, NFKB2, NFKBIA, PICALM, PLSCR1, PRKX, PTGS2, PTPRC, RASA1, RASGRP4, RBPJ, RELB, RHOH, RIPK2, SHH, SOCS3, SPI1, STAT1, STAT3, TIMP1, TLR4, TNF, TNFRSF1A, TRAF6, TREM1, UBE2I…	63		decreases inflammation (11/39)	FAS, IL6, IL10, IL18, IL1R2, IL1RN, NFKBIA, NOS2, TNF, TNFRSF1A, TREM1	11
											Cellular Development	differentiation	differentiation of cell lines	4.18e-09	ABL1, AHR, AMD1, BECN1, BHLHB2, BTG2, CALR, CBX1, CD9, CD14, CD164, CDKN1A, CDO1, CEBPB, CEBPD, CTSB, CXCR4, DLK1, DUSP1, DYRK1A, E2F4, EGR1, FABP7, FAM20C, FN1, FOS, HIF1A, HMGA1, HRH1, HSP90AA1, ID1, IL6, IL10, IL10RA, IL1B, IL1RN, INSR, LIF, MEF2C, MXD1, MYC, NME1, NR4A3, OPRS1, PLAUR, PLEKHO1, PRKAR1A, PRKCB, REST, RGS2, RRAS2, S100A9, SF3B4, SH2B1, SHH, SMAD3, SMURF1, SOCS3, SOX9, SPI1, STAT…	66		increases inflammation (7/39)	IL6, IL8, IL18, IL1B, PTGS2, S100A9, TNF	7
											Cellular Development	differentiation	differentiation of mononuclear leukocytes	1.37e-08	ABL1, ATP7A, BCL3, BCL6, CASP8, CCL2, CD14, CD74, EGR1, EIF4E, FAS, FOS, GRB2, HRH1, HSP90AA1, HSP90B1, HSPD1, ID1, IL6, IL8, IL10, IL18, IL12B, IL15RA, IL4R, ITGAV, ITPKB, MYC, PICALM, PRKX, PTGS2, PTPRC, RASA1, RBPJ, RELB, RHOH, RIPK2, SHH, SOCS3, SPI1, STAT1, TLR4, TNF, TREM1, XBP1	45		affects adhesion of cell lines (19/38)	ADAM15, AFAP1, ANXA1, B4GALT1, C3, CD9, CD44, CX3CL1, FN1, IL8RB, ITGAV, PLAU, PLAUR, RAC1, SELP, SMAD3, TGFBI, TNF, VCAM1	19
											Cellular Development	differentiation	differentiation of connective tissue cells	4.07e-07	ADRB2, CA2, CASP8, CCL2, CEBPB, DLK1, FAM20C, FAS, FN1, FOS, FOSL2, IL6, IL8, IL1B, INSR, JUNB, KLF10, LIF, MEF2C, MEN1, MITF, MYC, NOS2, PLAU, RGS2, SF3B4, SHH, SMAD3, SMURF1, SOCS3, SOD2, SOX9, STAT1, TIMP1, TLR2, TLR4, TNF, TRAF6	38		decreases adhesion of cell lines (16/38)	ANXA1, CD9, CD55, CD59, CX3CL1, FGG, FN1, IL6, IQGAP1, ITGA9, ITGAV, LTF, PLAU, RAC1, THBS1, VCAM1	16
											Cellular Development	differentiation	differentiation of antigen presenting cells	6.93e-07	ABL1, BCL3, C1QC, CASP8, EGR1, EIF4E, HRH1, IL6, IL10, ITGAV, LIF, NFKB2, PRKX, RASA1, RELB, SOCS3, SPI1, TIMP1, TNF, TNFRSF1A, TRAF6, TREM1	22		increases adhesion of cell lines (23/38)	ADAM15, CALR, CCL2, CD9, CD44, CX3CL1, CXCL2, EGR1, FN1, GRP, IL6, IL8, ITGA9, ITGAV, LIF, MYC, PLAU, PLAUR, SOX9, THBS1, TIMP1, TNF, TNFRSF6B	23
											Cellular Development	differentiation	differentiation of lymphocytes	1.48e-06	ABL1, ATP7A, BCL3, BCL6, CASP8, CD14, CD74, EGR1, FAS, FOS, GRB2, HSP90AA1, HSP90B1, HSPD1, ID1, IL6, IL10, IL18, IL12B, IL15RA, IL4R, ITPKB, MYC, PICALM, PTGS2, PTPRC, RBPJ, RELB, RHOH, RIPK2, SHH, SOCS3, SPI1, STAT1, TLR4, TNF, XBP1	37		affects cell death of connective tissue cells (26/38)	ABL1, ATF3, BECN1, CASP4, CASP7, CASP8, CDKN1A, CEBPB, CFLAR, CTBP1, DUSP1, EGR1, EIF2AK2, ELK1, FAS, HMOX1, INSR, ITGAV, KSR1, MEN1, MYC, NRAS, RAC1, TNF, TRAF6, XRCC6	26
											Cellular Development	differentiation	differentiation of macrophages	1.68e-05	ABL1, C1QC, CASP8, EGR1, EIF4E, HRH1, IL6, IL10, ITGAV, LIF, PRKX, RASA1, SOCS3, SPI1, TIMP1, TNF, TRAF6, TREM1	18		decreases cell death of connective tissue cells (12/38)	BIRC3, CD44, CFLAR, DUSP1, EIF4E, FN1, IL10, IL1B, KLF2, NRAS, TIMP1, TNF	12
											Cellular Development	differentiation	differentiation of fibroblast cell lines	1.93e-05	AHR, CDKN1A, CEBPB, DLK1, DYRK1A, E2F4, FAM20C, HMGA1, HSP90AA1, IL6, IL1B, INSR, LIF, MXD1, RGS2, SHH, SMAD3, TNF	18		increases cell death of connective tissue cells (13/38)	ABL1, ATF3, CD44, CFLAR, CYCS (includes EG:54205), FAS, IL8, KSR1, MEN1, MYC, TNF, TNFRSF1A, WRN (includes EG:7486)	13
											Cellular Development	development	development of cells	1.27e-09	A2M, ADAR, AHR, ARHGEF1, ASAP1, B2M, B4GALT1, BASP1, BCAR1, BCL6, CADM1, CAP1, CCL2, CCL8, CCR3, CD9, CD44, CD69, CD74, CDC42SE1, CDC42SE2, CHD4, CNN2, COMP, CRKL, CTSB, CTTN, CX3CL1, CXCL2, CXCR4, DENND2D, DLC1, DUSP1, E2F4, EGR1, EGR2, EIF4E, FAS, FN1, FOS, GNG12, HIF1A, HSP90AA1, HSPA2, ID1, IL6, IL8, IL10, IL18, IL12B, IL15RA, IL1B, IL1RN, IL4R, IL8RB, INSR, IRAK1, IRF6, ITGA9, ITGAV, ITPKB, …	114		affects cell death of leukemia cell lines (20/38)	ABL1, BCL2A1, BECN1, CASP8, CTSB, CYCS (includes EG:54205), DUSP1, FAS, HMOX1, IL6, LIF, MSN, MYC, NPM1 (includes EG:4869), PTPRC, RAC1, RIPK1, TLR2, TNF, TOP1	20
											Cellular Development	development	development of antigen presenting cells	2.91e-08	CD9, EGR1, FN1, FOS, IL6, IL1RN, NFKBIA, RELB, SPI1, STAT1, STAT3, TNF, TNFRSF1A, TRAF6, XBP1	15		decreases cell death of leukemia cell lines (22/38)	ABL1, CASP8, CD55, CD59, CDKN1A, CFLAR, DUSP1, FAS, FTH1, HMOX1, HSPA8, HSPB2, IL6, IL15RA, KIR3DL1, MYC, NPM1 (includes EG:4869), SOD2, TNF, TNFRSF18, TNFRSF1A, TNFRSF6B	22
											Cellular Development	development	development of leukocytes	9.15e-07	ADAR, B2M, BCL6, CD9, CD69, CD74, CHD4, CXCR4, EGR1, EGR2, FN1, FOS, HIF1A, IL6, IL10, IL18, IL12B, IL15RA, IL1B, IL1RN, IL4R, ITPKB, NFKB2, NFKBIA, PTPRC, RELB, SOCS3, SPI1, STAT1, STAT3, TAPBP, TNF, TNFRSF1A, TRAF6, XBP1, XRCC6	36		increases cell death of leukemia cell lines (15/38)	B2M, CASP8, CD59, CEBPD, DUSP1, FAS, IL6, LIF, MYC, NFKBIA, S100A9, THBS1, TNF, TNFRSF1A, TNFRSF6B	15
											Cellular Development	development	development of osteocytes	2.29e-06	CCL2, FOS, IL6, MEN1, NFKB2, PLEKHO1, SHH, SMAD3, STAT1, TNF, TRAF6	11		affects cell death of T lymphocytes (27/38)	ABL1, BCL3, CASP7, CASP8, CCNB1, CD9, CD44, CDKN1A, CFLAR, CXCR4, EGR1, FAS, FOS, GAPDH (includes EG:2597), IL10, IL15RA, MYC, NFKBIA, PTPRC, RAC1, RAC2, RIPK1, STAT1, THBS1, TNF, TNFRSF18, TNFRSF1A	27
											Cellular Development	development	development of macrophages	3.46e-06	CD9, EGR1, FOS, IL6, IL1RN, NFKBIA, STAT1, TNF, TNFRSF1A, TRAF6	10		decreases cell death of T lymphocytes (11/38)	BCL3, BCL2A1, CD59, CFLAR, FAS, IER3, IL6, IL10, PDIA3, TNF, TNFRSF6B	11
											Cellular Development	development	development of blood cells	3.77e-06	ADAR, B2M, BCL6, CD9, CD69, CD74, CHD4, CXCR4, E2F4, EGR1, EGR2, FN1, FOS, HIF1A, IL6, IL10, IL18, IL12B, IL15RA, IL1B, IL1RN, IL4R, ITPKB, NFKB2, NFKBIA, PTPRC, RELB, SOCS3, SPI1, STAT1, STAT3, TAPBP, THBS1, TNF, TNFRSF1A, TRAF6, XBP1, XRCC6	38		increases cell death of T lymphocytes (17/38)	CASP8, CD9, CD44, CDKN1A, CFLAR, CXCR4, FAS, FN1, IL10, IL18, IL1B, MYC, RIPK1, SMARCC1, THBS1, TNF, XCL1	17
											Cellular Development	morphogenesis	morphogenesis of cells	1.37e-06	A2M, ARHGEF1, ASAP1, BASP1, BCAR1, BCL6, CAP1, CCL2, CCL8, CCR3, CD9, CD44, CDC42SE1, CDC42SE2, CNN2, CRKL, CTTN, CX3CL1, CXCL2, DLC1, FAS, FN1, GNG12, HSP90AA1, IL6, IL8, IL8RB, INSR, IRAK1, ITGA9, ITGAV, KSR1, MARCKS (includes EG:4082), MYC, NFKB2, NRAS, PDGFB, PDPN, PFN1, PLAU, PLAUR, RAC1, RAC2, RASA1, RRAD, SELL, SEMA4D, SH2B1, SNAI2, SOD2, STAT3, TGFBI, THBS1, TNC, TNF, VCAM1, ZYX	57		affects cell movement of mononuclear leukocytes (24/38)	CCL2, CCR1, CCR3, CD44, CXCR4, FN1, GNAI2, IL6, IL8, IL10, IL1B, LDLR, NFKB2, PRKCB, RAC1, RAC2, S1PR1, SAA3, SELL, SELP, SMAD3, SOCS3, STAT3, TNF	24
											Cellular Development	maturation	maturation of dendritic cells	2.27e-06	CD44, EGR1, FAS, FOS, HSP90B1, HSPB2, HSPD1, IL6, IL10, IL1B, STAT1, TLR2, TLR4, TNF, TNFRSF1A, TRAF6	16		decreases cell movement of mononuclear leukocytes (9/38)	CCR1, CX3CL1, FN1, HSPD1, IL10, IL18BP, SELP, TNF, TNFRSF6B	9
											Cellular Development	growth	growth of fibroblast cell lines	8.28e-06	AHR, AKAP12, CDKN1A, CEBPB, DDX3X, E2F4, EIF2AK2, ERRFI1, FOS, HMGA1, HSPB2, ID1, IL1B, INSR, JUNB, MITF, MYC, NPM1 (includes EG:4869), NRAS, PDGFB, PLAC8, PLAUR, PTMA, RAC1, RASGRP4, SKIL, SLC3A2, STAT3, TNF	29		increases cell movement of mononuclear leukocytes (18/38)	ANXA1, C3, CALR, CCL2, CCL8, CCL20, CX3CL1, CXCR4, IL8, IL10, IL1B, PLAUR, S1PR1, THBS1, TLR4, TNF, XCL1, YARS	18
											Cellular Development	senescence	senescence of fibroblast cell lines	1.02e-05	BCL6, BUB3, CDKN1A, CEBPB, DUSP1, EGR1, ID1, KSR1, MYC, NRAS, PSMB5	11		affects cell movement of neutrophils (28/38)	ALOX5AP, B4GALT1, C3, CD44, CD55, CTSB, CXCL2, DUSP1, FAS, GNAI2, IL8, IL10, IL18, IL1B, IL8RB, NOS2, PTGS2, RAC2, S100A9, SELL, SELP, SOCS3, SPI1, TLR2, TLR4, TNF, TNFRSF18, TNFRSF1A	28
											Cellular Development	osteoclastogenesis	osteoclastogenesis of macrophages	2.16e-05	FOS, IL6, IL1RN, NFKBIA, STAT1, TNF, TNFRSF1A, TRAF6	8		decreases cell movement of neutrophils (6/38)	ANXA1, IL6, IL8, IL1RN, TLR4, TNF	6
											Cell-To-Cell Signaling and Interaction	activation	activation of cells	1.69e-11	ACSL5, ALS2, ANXA1, B2M, B4GALT1, BCL2A1, C3, CADM1, CALCRL, CASP8, CCL2, CCL8, CD9, CD14, CD44, CD48, CD59, CD74, CDKN1A, CEBPB, CX3CL1, CXCL2, CXCL6, EGR2, EIF2AK2, FAS, FGG, FN1, FOS, GNAI2, GRB2, HLA-DRA, HMOX1, HPRT1, HRH1, HSP90B1, HSPA4, HSPD1, ID1, IFNAR2, IL6, IL8, IL10, IL18, IL12B, IL15RA, IL1B, IL1RN, IL4R, IL8RB, ITGAV, KIR3DL1, KLF2, KSR1, LDLR, LTF, NFKB2, NOS2, NTF4, PLAU, PLAUR, …	86		increases cell movement of neutrophils (14/38)	CCL2, CX3CL1, CXCL2, CXCL6, IL8, IL1B, NFKBIA, PNOC, RAC1, RAC2, S100A9, SELL, TNF, XCL1	14
											Cell-To-Cell Signaling and Interaction	activation	activation of eukaryotic cells	2.75e-10	ACSL5, ALS2, ANXA1, B2M, B4GALT1, BCL2A1, C3, CADM1, CALCRL, CASP8, CCL2, CCL8, CD14, CD44, CD48, CD59, CD74, CDKN1A, CEBPB, CX3CL1, CXCL2, CXCL6, EGR2, EIF2AK2, FAS, FGG, FN1, FOS, GNAI2, GRB2, HLA-DRA, HMOX1, HPRT1, HRH1, HSP90B1, HSPA4, HSPD1, ID1, IFNAR2, IL6, IL8, IL10, IL18, IL12B, IL15RA, IL1B, IL1RN, IL8RB, ITGAV, KIR3DL1, KLF2, KSR1, LDLR, LTF, NFKB2, NOS2, NTF4, PLAU, PLAUR, PSMB8, PSME…	81		affects cell stage of tumor cell lines (34/38)	ABL1, AHR, BHLHB2, BTG2, CAMKK1, CCNB1, CDK5RAP3 (includes EG:80279), CDKN1A, CEBPB, CEBPD, CREM, DEGS1, DUSP1, GNAI1, GNAI2, GNAI3, GNL3, GSPT1, HMGA1, IL6, IL1B, INSR, ITGAV, MXD1, MYC, PLAU, PLAUR, PPP2R2A, PTGES3 (includes EG:10728), SOD2, SOX9, STAT1, TNF, YWHAG	34
											Cell-To-Cell Signaling and Interaction	activation	activation of normal cells	2.82e-08	ALS2, ANXA1, B2M, B4GALT1, BCL2A1, C3, CASP8, CCL2, CCL8, CD14, CD44, CD48, CD59, CD74, CDKN1A, CX3CL1, CXCL2, CXCL6, EGR2, FAS, FGG, FN1, FOS, GNAI2, HLA-DRA, HMOX1, HPRT1, HRH1, HSP90B1, HSPA4, HSPD1, IFNAR2, IL6, IL8, IL10, IL18, IL12B, IL15RA, IL1B, IL1RN, IL8RB, ITGAV, KIR3DL1, KLF2, KSR1, LDLR, LTF, NFKB2, NOS2, NTF4, PLAU, PSMB8, PSME2, PTGS2, PTPRC, RELB, SELL, SEMA4D, SMAD3, SMURF1, STAT…	71		decreases cell stage of tumor cell lines (12/38)	BHLHB2, CDKN1A, ESR2, HIF1A, HMOX1, IL6, IL1B, LIF, MXD1, MYC, SOX9, TNF	12
											Cell-To-Cell Signaling and Interaction	activation	activation of leukocytes	1.64e-07	ANXA1, B2M, C3, CASP8, CCL2, CCL8, CD14, CD44, CD48, CD59, CD74, CDKN1A, CXCL6, EGR2, FAS, FN1, HLA-DRA, HPRT1, HRH1, HSP90B1, HSPA4, HSPD1, IL6, IL8, IL10, IL18, IL12B, IL15RA, IL1B, IL1RN, IL8RB, KIR3DL1, KLF2, KSR1, LDLR, LTF, NFKB2, NOS2, PSMB8, PSME2, PTGS2, PTPRC, RELB, SELL, SEMA4D, SMAD3, STAT1, THBS1, TLR2, TLR4, TNC, TNF, TNFRSF1A, TRAF3, TREM1, VCAM1	56		increases cell stage of tumor cell lines (4/38)	GNAI3, IL6, MYC, SOX9	4
											Cell-To-Cell Signaling and Interaction	activation	activation of cell lines	4.41e-07	ACSL5, B2M, CADM1, CALCRL, CD14, CEBPB, CXCL6, EGR2, EIF2AK2, GRB2, HSP90B1, ID1, IL8, IL10, IL1B, IL8RB, PLAUR, THBS1, TLR2, TLR4, TNF, TNFRSF6B, TRIP10	23		affects development of blood cells (33/38)	ADAR, B2M, BCL6, CD9, CD69, CD74, CHD4, CXCR4, E2F4, EGR2, FN1, FOS, HIF1A, IL6, IL10, IL12B, IL15RA, IL1B, IL4R, ITPKB, NFKB2, PTPRC, RELB, SOCS3, SPI1, STAT1, STAT3, TAPBP, THBS1, TNF, TNFRSF1A, XBP1, XRCC6	33
											Cell-To-Cell Signaling and Interaction	activation	activation of blood cells	4.46e-07	ANXA1, B2M, C3, CASP8, CCL2, CCL8, CD14, CD44, CD48, CD59, CD74, CDKN1A, CX3CL1, CXCL6, EGR2, FAS, FN1, GNAI2, HLA-DRA, HPRT1, HRH1, HSP90B1, HSPA4, HSPD1, IL6, IL8, IL10, IL18, IL12B, IL15RA, IL1B, IL1RN, IL8RB, KIR3DL1, KLF2, KSR1, LDLR, LTF, NFKB2, NOS2, PSMB8, PSME2, PTGS2, PTPRC, RELB, SELL, SEMA4D, SMAD3, STAT1, THBS1, TLR2, TLR4, TNC, TNF, TNFRSF1A, TRAF3, TREM1, VCAM1	58		decreases development of blood cells (7/38)	EGR1, IL6, IL1RN, NFKBIA, SPI1, TNF, TNFRSF1A	7
											Cell-To-Cell Signaling and Interaction	activation	activation of T lymphocytes	7.26e-07	B2M, C3, CASP8, CCL2, CCL8, CD44, CD48, CDKN1A, EGR2, FAS, FN1, HLA-DRA, HPRT1, HSP90B1, HSPA4, HSPD1, IL6, IL8, IL10, IL18, IL1B, KIR3DL1, KLF2, KSR1, LDLR, PTPRC, SEMA4D, SMAD3, STAT1, THBS1, TLR4, TNC, TNF	33		increases development of blood cells (8/38)	EGR1, EGR2, FOS, IL6, IL18, SPI1, TNF, TRAF6	8
											Cell-To-Cell Signaling and Interaction	activation	activation of antigen presenting cells	1.05e-06	CCL2, CCL8, CD14, CD74, FAS, FN1, HRH1, HSP90B1, HSPD1, IL6, IL8, IL10, IL18, IL1B, LTF, NOS2, PSMB8, PSME2, PTGS2, RELB, THBS1, TLR2, TLR4, TNF, TNFRSF1A, TREM1	26		affects developmental process of antigen presenting cells (25/38)	BCL3, CASP8, CD9, CD44, EGR1, FAS, FN1, HSP90B1, IL6, IL10, IL1B, NFKB2, PRKX, RASA1, RELB, SOCS3, SPI1, STAT1, STAT3, TLR2, TLR4, TNF, TNFRSF1A, TRAF6, XBP1	25
											Cell-To-Cell Signaling and Interaction	activation	activation of neutrophils	1.4e-06	ANXA1, C3, CCL2, CD14, CXCL6, IL6, IL8, IL10, IL18, IL1B, IL1RN, IL8RB, LTF, SELL, TNF	15		decreases developmental process of antigen presenting cells (13/38)	C1QC, EIF4E, FOS, IL6, IL10, IL1RN, ITGAV, LIF, NFKBIA, SOCS3, TIMP1, TNF, TNFRSF1A	13
											Cell-To-Cell Signaling and Interaction	activation	activation of myeloid cells	1.51e-06	ANXA1, C3, CCL2, CD14, CXCL6, IL6, IL8, IL10, IL18, IL1B, IL1RN, IL8RB, LTF, SELL, TNF, TREM1, VCAM1	17		increases developmental process of antigen presenting cells (17/38)	ABL1, EGR1, FAS, FOS, HRH1, HSP90B1, HSPB2, HSPD1, IL6, IL10, IL1B, LIF, SPI1, TLR4, TNF, TRAF6, TREM1	17
											Cell-To-Cell Signaling and Interaction	activation	activation of mononuclear leukocytes	1.91e-06	B2M, C3, CASP8, CCL2, CCL8, CD14, CD44, CD48, CD59, CDKN1A, EGR2, FAS, FN1, HLA-DRA, HPRT1, HSP90B1, HSPA4, HSPD1, IL6, IL8, IL10, IL18, IL12B, IL15RA, IL1B, IL1RN, KIR3DL1, KLF2, KSR1, LDLR, LTF, NFKB2, PTPRC, SEMA4D, SMAD3, STAT1, THBS1, TLR4, TNC, TNF, TRAF3, TREM1	42		affects differentiation of connective tissue cells (22/38)	ADRB2, CA2, CASP8, CEBPB, DLK1, FAS, FOS, FOSL2, IL6, INSR, JUNB, MEF2C, MITF, MYC, NOS2, PLAU, SMAD3, SOCS3, SOX9, STAT1, TNF, TRAF6	22
											Cell-To-Cell Signaling and Interaction	activation	activation of lymphocytes	2.19e-06	B2M, C3, CASP8, CCL2, CCL8, CD44, CD48, CD59, CDKN1A, EGR2, FAS, FN1, HLA-DRA, HPRT1, HSP90B1, HSPA4, HSPD1, IL6, IL8, IL10, IL18, IL12B, IL15RA, IL1B, IL1RN, KIR3DL1, KLF2, KSR1, LDLR, LTF, NFKB2, PTPRC, SEMA4D, SMAD3, STAT1, THBS1, TLR4, TNC, TNF, TRAF3	40		decreases differentiation of connective tissue cells (14/38)	DLK1, IL6, IL1B, LIF, MEN1, SF3B4, SHH, SMAD3, SMURF1, SOD2, SOX9, TLR2, TLR4, TNF	14
											Cell-To-Cell Signaling and Interaction	activation	activation of granulocytes	4.92e-06	ANXA1, C3, CCL2, CD14, CXCL6, IL6, IL8, IL10, IL18, IL1B, IL1RN, IL8RB, LTF, SELL, TNF, VCAM1	16		increases differentiation of connective tissue cells (17/38)	CA2, CCL2, CEBPB, FAM20C, FN1, FOS, IL6, IL8, KLF10, LIF, MEN1, RGS2, SOCS3, SOX9, TIMP1, TNF, TRAF6	17
											Cell-To-Cell Signaling and Interaction	activation	activation of phagocytes	1.01e-05	ANXA1, C3, CCL2, CCL8, CD14, CXCL6, FN1, HSPD1, IL6, IL8, IL10, IL18, IL1B, IL1RN, IL8RB, LTF, NOS2, PTGS2, SELL, THBS1, TLR4, TNF, TREM1	23		affects differentiation of lymphocytes (28/37)	ATP7A, BCL3, BCL6, CASP8, CD74, EGR1, FAS, GRB2, HSP90B1, IL6, IL10, IL18, IL12B, IL15RA, IL4R, ITPKB, MYC, PTGS2, PTPRC, RBPJ, RELB, RHOH, RIPK2, SHH, SPI1, STAT1, TLR4, TNF	28
											Cell-To-Cell Signaling and Interaction	activation	activation of neuroglia	2.52e-05	ALS2, FGG, FN1, HMOX1, IL6, IL1B, ITGAV, NOS2, PTGS2, STAT1, TLR2, TLR4, TNF	13		decreases differentiation of lymphocytes (8/37)	ABL1, BCL6, CD74, IL6, PICALM, SHH, SOCS3, STAT1	8
											Cell-To-Cell Signaling and Interaction	recruitment	recruitment of blood cells	1.51e-10	AHR, ANXA1, B4GALT1, CCL2, CCR1, CCR3, CD44, CX3CL1, CXCL2, F13A1, IL6, IL8, IL10, IL18, IL15RA, IL1B, IL1RN, IL8RB, RAC1, RIPK2, SELL, SELP, SMAD3, THBS1, TLR2, TLR4, TNF, TNFRSF1A, TXN, VASP, VCAM1	31		increases differentiation of lymphocytes (16/37)	CD14, CD74, EGR1, FOS, HSP90AA1, HSPD1, ID1, IL6, IL10, IL18, IL12B, IL4R, ITPKB, PTPRC, TNF, XBP1	16
											Cell-To-Cell Signaling and Interaction	recruitment	recruitment of leukocytes	2.76e-10	AHR, ANXA1, B4GALT1, CCL2, CCR1, CCR3, CD44, CX3CL1, CXCL2, F13A1, IL6, IL8, IL10, IL18, IL15RA, IL1B, IL1RN, IL8RB, RAC1, RIPK2, SELL, SELP, SMAD3, THBS1, TLR2, TLR4, TNF, TNFRSF1A, TXN, VCAM1	30		affects formation of eukaryotic cells (24/37)	CASP8, CCL2, CD9, CDKN1A, DENND2D, EGR1, EIF4E, ENPP2, FAS, FN1, IL6, IL8, IL1B, ITGA9, LDLR, NOS2, PTGS2, RAC1, RBPJ, SOCS3, SPI1, STAT1, TNFRSF1A, VASP	24
											Cell-To-Cell Signaling and Interaction	recruitment	recruitment of normal cells	1.14e-09	AHR, ANXA1, B4GALT1, CCL2, CCR1, CCR3, CD44, CX3CL1, CXCL2, F13A1, IL6, IL8, IL10, IL18, IL15RA, IL1B, IL1RN, IL8RB, PDGFB, RAC1, RIPK2, SELL, SELP, SMAD3, THBS1, TLR2, TLR4, TNF, TNFRSF1A, TXN, VASP, VCAM1	32		decreases formation of eukaryotic cells (7/37)	CD44, DLK1, IL10, IL18, SHH, THBS1, TNF	7
											Cell-To-Cell Signaling and Interaction	recruitment	recruitment of phagocytes	6.71e-09	AHR, ANXA1, B4GALT1, CCL2, CCR1, CD44, CXCL2, F13A1, IL8, IL10, IL18, IL1B, IL1RN, IL8RB, RAC1, RIPK2, SMAD3, THBS1, TLR2, TLR4, TNF, TNFRSF1A, VCAM1	23		increases formation of eukaryotic cells (13/37)	CCL2, CD9, CDKN1A, CXCR4, EGR1, HSP90B1, ID1, IL6, LIF, SHFM1, SOCS3, TNF, TRAF6	13
											Cell-To-Cell Signaling and Interaction	recruitment	recruitment of granulocytes	4.12e-08	AHR, ANXA1, B4GALT1, CCL2, CCR1, CXCL2, IL8, IL10, IL18, IL15RA, IL1B, IL1RN, IL8RB, RAC1, RIPK2, SELP, SMAD3, TLR4, TNF, TNFRSF1A, VCAM1	21		affects G1 phase of eukaryotic cells (34/37)	ABL1, AHR, AKAP12, ATF3, BHLHB2, BTG2, CAMKK1, CDK5RAP3 (includes EG:80279), CDKN1A, CEBPB, CREM, DUSP1, E2F4, EIF2AK2, FN1, GNL3, GSPT1, HMGA1, IL6, INSR, ITGAV, LEF1, MEN1, MXD1, MYC, NFKBIA, PTGES3 (includes EG:10728), RAC1, RPS6KA3 (includes EG:6197), SOD2, STAT3, TFDP1, TNF, YWHAG	34
											Cell-To-Cell Signaling and Interaction	recruitment	recruitment of neutrophils	5.42e-07	AHR, B4GALT1, CCL2, CCR1, CXCL2, IL8, IL10, IL18, IL1B, IL1RN, IL8RB, RAC1, RIPK2, SMAD3, TLR4, TNF, TNFRSF1A	17		decreases G1 phase of eukaryotic cells (5/37)	BCL3, CDKN1A, LIF, MXD1, MYC	5
											Cell-To-Cell Signaling and Interaction	recruitment	recruitment of macrophages	1.99e-05	ANXA1, B4GALT1, CCL2, CCR1, CD44, IL8, IL1B, THBS1, TLR2, TLR4, TNF, VCAM1	12		increases G1 phase of eukaryotic cells (4/37)	CEBPD, IL6, MXD1, MYC	4
											Cell-To-Cell Signaling and Interaction	adhesion	adhesion of normal cells	1.42e-09	ADAM15, ADRB2, ANXA1, C3, CCL2, CCL20, CD9, CD44, CD48, CD55, CD59, CX3CL1, CXCL2, FAS, FGG, FN1, HIF1A, IL6, IL8, IL10, IL1B, IL8RB, ITGA9, ITGAV, LCP1, LIF, OLR1, PLAU, PLAUR, PPAP2B, PTPRC, RAC1, RAC2, S100A9, SAA3, SELL, SELP, SMAD3, SPI1, STAT3, THBS1, TLR4, TNC, TNF, TNFRSF6B, TXN, VASP, VCAM1, ZYX	49		affects accumulation of cells (18/36)	CASP8, CCL2, CCR1, CX3CL1, CXCL2, FAS, GNAI2, IL6, IL10, IL12B, LDLR, PFN1, RAC2, SELP, STAT3, TLR4, TNF, VCAM1	18
											Cell-To-Cell Signaling and Interaction	adhesion	adhesion of neutrophils	3.44e-09	ANXA1, CD44, CXCL2, FN1, IL8, IL1B, IL8RB, LCP1, PLAU, PLAUR, S100A9, SELL, SELP, TLR4, TNF, TXN	16		decreases accumulation of cells (4/36)	AHR, IL10, IL1RN, TNFRSF1A	4
											Cell-To-Cell Signaling and Interaction	adhesion	adhesion of phagocytes	6.96e-09	ANXA1, CD44, CX3CL1, CXCL2, FN1, IL8, IL10, IL1B, IL8RB, LCP1, PLAU, PLAUR, RAC1, S100A9, SELL, SELP, SPI1, TLR4, TNF, TNFRSF6B, TXN	21		increases accumulation of cells (21/36)	AHR, BCL3, CFLAR, CXCL2, FAS, HMOX1, IER3, IL6, IL8, IL18, IL12B, IL1B, LIF, MYC, NTF4, PLAU, PTX3, RASA1, S100A9, SOX9, TNF	21
											Cell-To-Cell Signaling and Interaction	adhesion	adhesion of blood cells	8.37e-09	ADRB2, ANXA1, C3, CCL2, CCL20, CD44, CD48, CD55, CD59, CX3CL1, CXCL2, FAS, FGG, FN1, IL6, IL8, IL10, IL1B, IL8RB, ITGAV, LCP1, LIF, OLR1, PLAU, PLAUR, PTPRC, RAC1, RAC2, S100A9, SAA3, SELL, SELP, SPI1, THBS1, TLR4, TNF, TNFRSF6B, TXN, VASP, VCAM1	40		affects apoptosis of T lymphocytes (24/36)	ABL1, CASP7, CASP8, CCNB1, CD9, CD44, CDKN1A, CFLAR, CXCR4, EGR1, FAS, FOS, IL10, MYC, NFKBIA, PTPRC, RAC1, RAC2, RIPK1, STAT1, THBS1, TNF, TNFRSF18, TNFRSF1A	24
											Cell-To-Cell Signaling and Interaction	adhesion	adhesion of cells	1.31e-08	AATF, ABL1, ADAM15, ADRB2, AFAP1, ANXA1, ATP6V0C, B4GALT1, BYSL, C3, CADM1, CALR, CCL2, CCL20, CCR1, CCR3, CD9, CD44, CD48, CD55, CD59, CD164, CDH5, CDH22, CRKL, CX3CL1, CXCL2, EGR1, EMR1, FAS, FGG, FN1, GRP, HIF1A, IL6, IL8, IL10, IL18, IL12B, IL1B, IL8RB, IQGAP1, ITGA9, ITGAV, LCP1, LIF, LTF, MIA3, MPZL2, MYC, NINJ1, OLR1, PDPN, PHLDA1, PLAU, PLAUR, PPAP2B, PTPRC, RAC1, RAC2, RASA1, S100A9, S1P…	87		decreases apoptosis of T lymphocytes (11/36)	BCL3, BCL2A1, CD59, CFLAR, FAS, IER3, IL6, IL10, PDIA3, TNF, TNFRSF6B	11
											Cell-To-Cell Signaling and Interaction	adhesion	adhesion of granulocytes	3.71e-08	ANXA1, C3, CD44, CXCL2, FN1, IL8, IL1B, IL8RB, LCP1, PLAU, PLAUR, S100A9, SELL, SELP, TLR4, TNF, TXN, VCAM1	18		increases apoptosis of T lymphocytes (14/36)	CASP8, CD9, CD44, CXCR4, FAS, FN1, IL10, IL18, IL1B, MYC, RIPK1, SMARCC1, TNF, XCL1	14
											Cell-To-Cell Signaling and Interaction	adhesion	adhesion of endothelial cells	4.4e-08	ADAM15, CCL2, CD44, FN1, IL8, IL10, IL1B, ITGAV, OLR1, PPAP2B, RAC1, SELL, SELP, THBS1, TNF, TNFRSF6B, TXN, VASP, VCAM1	19		affects binding of cell lines (24/36)	CALCRL, CD14, CD44, CRKL, CXCR4, FAS, FN1, IL4R, IL8RB, INSR, ITGA9, ITGAV, LDLR, NCL, PLAUR, RHOH, SELL, SELP, SIGLEC5, THBS1, TLR4, TNC, TNF, VCAM1	24
											Cell-To-Cell Signaling and Interaction	adhesion	adhesion of lymphatic system cells	4.4e-08	ANXA1, C3, CD44, CXCL2, FN1, IL8, IL1B, IL8RB, ITGAV, LCP1, PLAU, PLAUR, S100A9, SELL, SELP, TLR4, TNF, TXN, VCAM1	19		decreases binding of cell lines (16/36)	CALR, CD44, CX3CL1, DDX3X, FN1, IL6, IL1B, ITGAV, LTF, PLAU, PLAUR, RHOH, THBS1, TNC, TNF, VCAM1	16
											Cell-To-Cell Signaling and Interaction	adhesion	adhesion of eukaryotic cells	9.76e-08	ADAM15, ADRB2, AFAP1, ANXA1, B4GALT1, C3, CALR, CCL2, CCL20, CD9, CD44, CD48, CD55, CD59, CX3CL1, CXCL2, EGR1, FAS, FGG, FN1, GRP, HIF1A, IL6, IL8, IL10, IL1B, IL8RB, IQGAP1, ITGA9, ITGAV, LCP1, LIF, LTF, MYC, OLR1, PLAU, PLAUR, PPAP2B, PTPRC, RAC1, RAC2, S100A9, SAA3, SELL, SELP, SMAD3, SOX9, SPI1, STAT3, TGFBI, THBS1, TIMP1, TLR4, TNC, TNF, TNFRSF6B, TXN, VASP, VCAM1, ZYX	60		increases binding of cell lines (15/36)	ABL1, CALCRL, CD44, CD48, CRKL, CXCL2, FAS, FN1, IL6, IL13RA1, IL1B, ITGA9, OLR1, PLAUR, TNF	15
											Cell-To-Cell Signaling and Interaction	adhesion	adhesion of leukocytes	1.09e-07	ANXA1, C3, CCL2, CCL20, CD44, CD48, CX3CL1, CXCL2, FAS, FGG, FN1, IL6, IL8, IL10, IL1B, IL8RB, LCP1, LIF, OLR1, PLAU, PLAUR, PTPRC, RAC1, RAC2, S100A9, SELL, SELP, SPI1, THBS1, TLR4, TNF, TNFRSF6B, TXN, VCAM1	34		affects cytostasis (19/36)	BCL6, CDKN1A, EIF2AK2, FABP7, FAS, IL6, MXD1, MYC, NOS2, PRKAR1A, PRMT1, PTPRC, RBPJ, SMAD3, STAT1, TIMP1, TNF, UBE2I, UBE3A	19
											Cell-To-Cell Signaling and Interaction	adhesion	adhesion of cell lines	1.61e-06	ADAM15, AFAP1, ANXA1, B4GALT1, C3, CALR, CCL2, CD9, CD44, CD55, CD59, CX3CL1, CXCL2, EGR1, FGG, FN1, GRP, IL6, IL8, IL8RB, IQGAP1, ITGA9, ITGAV, LIF, LTF, MYC, PLAU, PLAUR, RAC1, SELP, SMAD3, SOX9, TGFBI, THBS1, TIMP1, TNF, TNFRSF6B, VCAM1	38		decreases cytostasis (10/36)	ABL1, HSPB2, MYC, NFKBIA, NME1, NRAS, PRDX1, PRKCB, PTMA, RAC1	10
											Cell-To-Cell Signaling and Interaction	adhesion	adhesion of tumor cell lines	7.51e-06	ADAM15, AFAP1, ANXA1, B4GALT1, CCL2, CD9, CD44, CD55, CD59, CX3CL1, CXCL2, EGR1, FN1, GRP, IL6, IL8, ITGA9, ITGAV, LIF, LTF, PLAU, PLAUR, RAC1, SELP, SMAD3, THBS1, TNF, TNFRSF6B, VCAM1	29		increases cytostasis (14/36)	ABL1, CBS, CDH5, CDKN1A, IL6, LIF, NME1, PRKCB, SMARCE1, SOCS3, SPI1, ST5, STAMBP, STAT1	14
											Cell-To-Cell Signaling and Interaction	adhesion	adhesion of mononuclear leukocytes	9.45e-06	CCL2, CCL20, CD44, CD48, CX3CL1, FAS, FN1, IL6, IL8, IL10, LCP1, LIF, PLAU, RAC1, SELL, SELP, THBS1, TLR4, TNF, TNFRSF6B, VCAM1	21		affects development of leukocytes (31/36)	ADAR, B2M, BCL6, CD9, CD69, CD74, CHD4, CXCR4, EGR2, FN1, FOS, HIF1A, IL6, IL10, IL12B, IL15RA, IL1B, IL4R, ITPKB, NFKB2, PTPRC, RELB, SOCS3, SPI1, STAT1, STAT3, TAPBP, TNF, TNFRSF1A, XBP1, XRCC6	31
											Cell-To-Cell Signaling and Interaction	adhesion	adhesion of endothelial cell lines	1.68e-05	ADAM15, ANXA1, CD44, CX3CL1, IL8RB, ITGAV, PLAUR, SELP, TGFBI, THBS1, TNF, TNFRSF6B, VCAM1	13		decreases development of leukocytes (6/36)	EGR1, IL6, IL1RN, NFKBIA, TNF, TNFRSF1A	6
											Cell-To-Cell Signaling and Interaction	adhesion	adhesion of lymphoma cell lines	1.73e-05	ANXA1, CCL2, CD55, CD59, CXCL2, FN1, IL6, TNF, TNFRSF6B, VCAM1	10		increases development of leukocytes (7/36)	EGR1, EGR2, FOS, IL18, SPI1, TNF, TRAF6	7
											Cell-To-Cell Signaling and Interaction	binding	binding of cells	2.92e-08	A2M, ABL1, ADAM15, B4GALT1, CALCRL, CALR, CCL2, CCL20, CCR1, CCR3, CD9, CD14, CD44, CD48, CD74, CDH5, CKAP4, CRKL, CX3CL1, CXCL2, CXCR4, DDX3X, FAS, FN1, IL6, IL8, IL10, IL13RA1, IL1B, IL4R, IL8RB, INSR, ITGA9, ITGAV, LAMA4, LDLR, LTF, MSN, NCL, OLR1, PDIA3, PLAU, PLAUR, PTPRC, PTX3, RASA1, RHOH, S100A9, S1PR1, SELL, SELP, SIGLEC5, SLC3A2, THBS1, TLR4, TNC, TNF, VASP, VCAM1	59		affects developmental process of T lymphocytes (32/36)	ATP7A, B2M, BCL3, BCL6, CD74, CHD4, CXCR4, EGR1, EGR2, HSP90B1, IL6, IL10, IL18, IL12B, IL15RA, IL1B, IL4R, ITPKB, PTGS2, PTPRC, RELB, RIPK2, SHH, SOCS3, SPI1, SRGN, STAT1, STAT3, TAPBP, TNF, TNFRSF1A, XRCC6	32
											Cell-To-Cell Signaling and Interaction	binding	binding of eukaryotic cells	2.46e-07	A2M, ABL1, ADAM15, B4GALT1, CALCRL, CALR, CCL2, CCL20, CCR1, CCR3, CD9, CD14, CD44, CD48, CKAP4, CRKL, CX3CL1, CXCL2, CXCR4, DDX3X, FAS, FN1, IL6, IL8, IL10, IL13RA1, IL1B, IL4R, IL8RB, INSR, ITGA9, ITGAV, LDLR, LTF, MSN, NCL, OLR1, PDIA3, PLAU, PLAUR, PTPRC, RHOH, S100A9, S1PR1, SELL, SELP, SIGLEC5, SLC3A2, THBS1, TLR4, TNC, TNF, VASP, VCAM1	54		decreases developmental process of T lymphocytes (9/36)	CD74, EGR1, IL6, PICALM, SHH, SOCS3, SPI1, STAT1, TNF	9
											Cell-To-Cell Signaling and Interaction	binding	binding of normal cells	1.13e-06	A2M, ADAM15, B4GALT1, CALR, CCL2, CCL20, CCR1, CCR3, CD9, CD44, CD48, CKAP4, CX3CL1, CXCL2, FAS, FN1, IL6, IL8, IL10, IL1B, IL8RB, ITGAV, LTF, MSN, PDIA3, PLAU, PLAUR, PTPRC, S100A9, S1PR1, SELL, SELP, SIGLEC5, SLC3A2, TLR4, TNC, TNF, VASP, VCAM1	39		increases developmental process of T lymphocytes (14/36)	CD74, EGR1, EGR2, HSP90AA1, HSPD1, ID1, IL6, IL18, IL12B, IL15RA, IL1B, IL4R, ITPKB, PTPRC	14
											Cell-To-Cell Signaling and Interaction	binding	binding of cell lines	5.47e-06	ABL1, CALCRL, CALR, CD14, CD44, CD48, CRKL, CX3CL1, CXCL2, CXCR4, DDX3X, FAS, FN1, IL6, IL13RA1, IL1B, IL4R, IL8RB, INSR, ITGA9, ITGAV, LDLR, LTF, NCL, OLR1, PLAU, PLAUR, RHOH, SELL, SELP, SIGLEC5, THBS1, TLR4, TNC, TNF, VCAM1	36		affects invasion of tumor cell lines (23/36)	ATF3, BCAR1, CD9, CD44, CTSB, CTTN, CXCR4, FAS, FN1, HIF1A, IL8, ITGAV, LCP1, NOS2, PLAU, PLAUR, PTGS2, RAC1, SDCBP, SRRM1, STAT3, TIMP1, TNF	23
											Cell-To-Cell Signaling and Interaction	binding	binding of tumor cell lines	1.57e-05	CALCRL, CD14, CD44, CX3CL1, CXCR4, FAS, FN1, IL6, IL1B, IL8RB, INSR, ITGA9, ITGAV, LTF, NCL, PLAU, RHOH, SELL, SELP, THBS1, TLR4, TNC, TNF, VCAM1	24		decreases invasion of tumor cell lines (9/36)	ASAP1, ATF3, CALR, DLC1, ESR2, JUNB, NME1, PLAUR, TIMP1	9
											Cell-To-Cell Signaling and Interaction	binding	binding of leukocytes	2e-05	A2M, CALR, CCL2, CCL20, CCR1, CCR3, CD44, CD48, CX3CL1, CXCL2, FAS, IL8, IL10, LTF, MSN, PTPRC, S100A9, SELL, SELP, TLR4, TNC, TNF, VCAM1	23		increases invasion of tumor cell lines (20/36)	ANXA1, BCAR1, CALR, CD44, CTSB, ENPP2, FN1, FSCN1, GRP, HIF1A, ID1, IL8, ITGAV, PLAU, RAC1, SDCBP, SOD2, STAT3, TFPI2, TNF	20
											Cell-To-Cell Signaling and Interaction	binding	binding of endothelial cells	3.06e-05	CCL2, CCR1, CCR3, CD44, CX3CL1, IL6, IL8, IL1B, ITGAV, S1PR1, SELL, TNF, VCAM1	13		affects morphology of cell lines (36/36)	ABL1, AHR, AMD1, ANXA1, ATF3, CD9, CD44, CD59, CDKN1A, CEBPB, CREM, CRKL, EGR1, ELK1, FAS, FN1, FOS, HNRNPAB, HSPB2, IL6, IRF6, JUNB, KLF2, LIF, LPAR4, MARCKS (includes EG:4082), MEN1, MYC, PLAUR, PLSCR1, RRAS2, SMARCE1, SOD2, SOX9, ST5, VASP	36
											Cell-To-Cell Signaling and Interaction	contact growth inhibition	contact growth inhibition of eukaryotic cells	7.93e-06	CDH5, CDKN1A, HSPB2, IL6, LIF, MXD1, NME1, NOS2, NRAS, PRKAR1A, PTMA, PTPRC, RAC1, SMAD3, SMARCE1, ST5, TIMP1, TNF	18		affects activation of gene (13/35)	AHR, CNN1, EIF2AK2, FOS, HIF1A, IL6, LIF, MEF2C, MYC, SMARCC1, STAT1, STAT3, TLR4	13
											Cell-To-Cell Signaling and Interaction	contact growth inhibition	contact growth inhibition	1.06e-05	CDH5, CDKN1A, HSPB2, IL6, LIF, MXD1, NME1, NOS2, NRAS, PRKAR1A, PTMA, PTPRC, RAC1, SMAD3, SMARCE1, ST5, TIMP1, TNF, UBE2I	19		decreases activation of gene (11/35)	BCL6, CREM, CTBP1, EGR2, FOSL2, MXD1, MYC, PIAS4, PRDX1, SOCS2, SOCS3	11
											Cell Cycle	interphase	interphase of eukaryotic cells	1.35e-10	ABL1, AHR, AKAP12, ATF3, BCL3, BHLHB2, BTG2, CAMKK1, CCNB1, CD44, CDK5RAP3 (includes EG:80279), CDKN1A, CEBPB, CEBPD, CKS1B, CREM, DDX3X, DEGS1, DUSP1, E2F4, EGR1, EIF2AK2, ESR2, FN1, FOS, GNL3, GSPT1, HMGA1, HMOX1, ID1, IL6, IL1B, IL4R, INSR, ITGAV, JUNB, LEF1, LIF, MAP3K8, MEN1, MXD1, MYC, NFKBIA, NRAS, PEA15, PLAC8, PLAU, PLAUR, PPP2R2A, PTGES3 (includes EG:10728), RAC1, RPS6KA3 (includes EG:6…	61		increases activation of gene (20/35)	BCL3, CD44, CEBPB, CEBPD, CRKL, EGR2, ELK1, FOS, FOSL2, HMGA1, HNF4G, IL6, IL4R, IRAK1, KLF2, MEF2C, MYC, STAT1, STAT3, TRAF6	20
											Cell Cycle	interphase	interphase of cell lines	4.56e-08	ABL1, AHR, AKAP12, BCL3, BHLHB2, BTG2, CAMKK1, CDK5RAP3 (includes EG:80279), CDKN1A, CEBPB, CEBPD, CKS1B, CREM, DDX3X, DEGS1, DUSP1, E2F4, EIF2AK2, ESR2, FN1, FOS, GNL3, GSPT1, HMGA1, HMOX1, ID1, IL6, IL1B, INSR, ITGAV, LEF1, LIF, MAP3K8, MEN1, MXD1, MYC, NRAS, PLAC8, PLAU, PLAUR, PPP2R2A, PTGES3 (includes EG:10728), RPS6KA3 (includes EG:6197), SOD2, SOX9, STAT1, TNF, YWHAG	48		affects cell death of lymphoma cell lines (19/35)	BIRC3, CASP4, CASP8, CDKN1A, CFLAR, CNN2, EGR1, EIF2AK2, FAS, HNRNPC, IL10, LEF1, MYC, NCL, NFKB2, PRKCB, STAT3, TNF, XBP1	19
											Cell Cycle	interphase	arrest in interphase of eukaryotic cells	3.45e-07	ABL1, AKAP12, BHLHB2, BTG2, CAMKK1, CCNB1, CD44, CDK5RAP3 (includes EG:80279), CDKN1A, CEBPB, CEBPD, CKS1B, CREM, DEGS1, DUSP1, E2F4, EGR1, EIF2AK2, FN1, FOS, GNL3, GSPT1, IL6, IL1B, ITGAV, MEN1, MXD1, MYC, NRAS, PLAU, PLAUR, PPP2R2A, PTGES3 (includes EG:10728), RPS6KA3 (includes EG:6197), SFRS2, SOX9, TFDP1, TNF, YWHAG	39		decreases cell death of lymphoma cell lines (10/35)	BCL2A1, CFLAR, DUSP1, FAS, MSN, MYC, PRKCB, SOD2, TNF, TNFRSF1A	10
											Cell Cycle	interphase	entry into interphase of eukaryotic cells	9.27e-07	ABL1, BHLHB2, CDKN1A, DDX3X, E2F4, ESR2, FN1, FOS, HMGA1, HMOX1, IL6, IL1B, IL4R, JUNB, MAP3K8, MYC, PEA15, SHH, SOD2, TFDP1, TNF	21		increases cell death of lymphoma cell lines (16/35)	ABL1, BTG2, CD48, CD55, CD59, CDKN1A, FAS, MXD1, MYC, NFKBIA, PTPRC, SOX9, TNF, TNFRSF1A, TNFRSF6B, TRAF3	16
											Cell Cycle	interphase	interphase of tumor cell lines	6.68e-06	ABL1, AHR, BHLHB2, BTG2, CAMKK1, CDK5RAP3 (includes EG:80279), CDKN1A, CEBPB, CEBPD, CREM, DEGS1, DUSP1, ESR2, GNL3, GSPT1, HMGA1, HMOX1, IL6, IL1B, INSR, ITGAV, LIF, MXD1, MYC, PLAU, PLAUR, PPP2R2A, PTGES3 (includes EG:10728), SOD2, SOX9, STAT1, TNF, YWHAG	33		affects cell viability of cells (22/35)	ANTXR2, CD9, CD59, CDKN1A, CFLAR, EFNA4, FAS, FOS, HMOX1, HSP90B1, HSPA5, IL10, INSR, LIF, NFKBIA, NOS2, NRAS, SOD2, STAT3, TNF, TNFRSF1A, VCAM1	22
											Cell Cycle	interphase	arrest in interphase of cell lines	2.92e-05	ABL1, AKAP12, BHLHB2, BTG2, CAMKK1, CDK5RAP3 (includes EG:80279), CDKN1A, CEBPB, CEBPD, CKS1B, CREM, DEGS1, DUSP1, EIF2AK2, GNL3, GSPT1, IL6, IL1B, ITGAV, MEN1, MXD1, MYC, NRAS, PLAU, PLAUR, PPP2R2A, PTGES3 (includes EG:10728), RPS6KA3 (includes EG:6197), SOX9, TNF, YWHAG	31		decreases cell viability of cells (12/35)	BCL6, CFLAR, ELK1, FAS, HMOX1, IL10, IL1B, NFKBIA, SOCS2, SOCS3, THBS1, TNF	12
											Cell Cycle	interphase	arrest in interphase of tumor cell lines	3.64e-05	ABL1, BHLHB2, BTG2, CAMKK1, CDK5RAP3 (includes EG:80279), CDKN1A, CEBPB, CEBPD, CREM, DEGS1, DUSP1, GNL3, GSPT1, IL6, IL1B, ITGAV, MYC, PLAU, PLAUR, PPP2R2A, PTGES3 (includes EG:10728), SOX9, TNF, YWHAG	24		increases cell viability of cells (15/35)	ABL1, BCL6, BCL2A1, CCL2, CDKN1A, FN1, FTH1, HMOX1, HSP90AB1, IL10, LIF, PSME3, SOCS3, SOD2, TNF	15
											Cell Cycle	cell division process	cell division process of cells	6.28e-10	A2M, AATF, ABL1, AHR, AKAP12, ATF3, BCL3, BCL6, BCL2A1, BHLHB2, BTG2, BUB3, CALR, CAMKK1, CCNB1, CD44, CDC2L2, CDC5L, CDK5RAP3 (includes EG:80279), CDKN1A, CEBPB, CEBPD, CKS1B, CREM, DBI, DDX3X, DEGS1, DUSP1, E2F4, EGR1, EIF2AK2, EIF4E, ERRFI1, ESR2, FAS, FGF7, FN1, FOS, FOSL2, GNAI1, GNAI2, GNAI3, GNL3, GRB2, GRP, GSPT1, HIF1A, HMGA1, HMOX1, HSP90AA1, HSPA2, ID1, IER3, IL6, IL8, IL10, IL12B, IL1…	112		affects proliferation of fibroblast cell lines (23/35)	AHR, AMD1, BTG2, CD9, CDKN1A, CEBPB, CKS1B, CLTC, FN1, IL6, KLF2, KSR1, LDHA, MYC, NPM1 (includes EG:4869), NRAS, PDGFB, RIPK1, RPS6KA3 (includes EG:6197), STAT3, TFG, TGIF1, WRN (includes EG:7486)	23
											Cell Cycle	cell division process	cell division process of eukaryotic cells	1.23e-09	A2M, ABL1, AHR, AKAP12, ATF3, BCL3, BCL6, BHLHB2, BTG2, CAMKK1, CCNB1, CD44, CDK5RAP3 (includes EG:80279), CDKN1A, CEBPB, CEBPD, CKS1B, CREM, DBI, DDX3X, DEGS1, DUSP1, E2F4, EGR1, EIF2AK2, EIF4E, ESR2, FAS, FGF7, FN1, FOS, GNAI1, GNAI2, GNAI3, GNL3, GRB2, GRP, GSPT1, HIF1A, HMGA1, HMOX1, HSPA2, ID1, IER3, IL6, IL1B, IL4R, INSR, ITGAV, JUNB, LEF1, LIF, MAP3K8, MEN1, MITF, MXD1, MYC, NFKBIA, NPM1 (…	92		decreases proliferation of fibroblast cell lines (9/35)	BTG1, BTG2, CEBPB, EGR2, JUNB, MEN1, MXD1, MYC, PLSCR1	9
											Cell Cycle	cell division process	cell division process of cell lines	1.75e-09	ABL1, AHR, AKAP12, BCL3, BCL6, BHLHB2, BTG2, CAMKK1, CCNB1, CD44, CDK5RAP3 (includes EG:80279), CDKN1A, CEBPB, CEBPD, CKS1B, CREM, DBI, DDX3X, DEGS1, DUSP1, E2F4, EGR1, EIF2AK2, ESR2, FGF7, FN1, FOS, GNAI1, GNAI2, GNAI3, GNL3, GRP, GSPT1, HIF1A, HMGA1, HMOX1, ID1, IER3, IL6, IL1B, INSR, ITGAV, LEF1, LIF, MAP3K8, MEN1, MITF, MXD1, MYC, NPM1 (includes EG:4869), NR4A3, NRAS, PCNA, PLAC8, PLAU, PLAUR…	76		increases proliferation of fibroblast cell lines (10/35)	A2M, CEBPB, EBNA1BP2, GRP, HDGF, MYC, NRAS, PDGFB, PLAC8, PTMA	10
											Cell Cycle	cell division process	arrest in cell division process of cells	2.38e-08	ABL1, AHR, AKAP12, ATF3, BCL6, BHLHB2, BTG2, BUB3, CALR, CAMKK1, CCNB1, CD44, CDK5RAP3 (includes EG:80279), CDKN1A, CEBPB, CEBPD, CKS1B, CREM, DEGS1, DUSP1, E2F4, EGR1, EIF2AK2, FN1, FOS, GNL3, GSPT1, HSP90AA1, IL6, IL8, IL10, IL12B, IL1B, ITGAV, LEF1, LIF, MEN1, MITF, MXD1, MYC, NFKBIA, NPM1 (includes EG:4869), NR4A3, NRAS, PLAU, PLAUR, PPP1R9B, PPP2R2A, PTGES3 (includes EG:10728), RPS6KA3 (incl…	63		affects adhesion of leukocytes (20/34)	ANXA1, CD44, CX3CL1, FAS, FN1, IL6, IL8, IL1B, IL8RB, LIF, OLR1, PLAUR, PTPRC, RAC1, RAC2, SELL, SELP, TLR4, TNF, VCAM1	20
											Cell Cycle	cell division process	arrest in cell division process of eukaryotic cells	1.45e-07	ABL1, AHR, AKAP12, BCL6, BHLHB2, BTG2, CAMKK1, CCNB1, CD44, CDK5RAP3 (includes EG:80279), CDKN1A, CEBPB, CEBPD, CKS1B, CREM, DEGS1, DUSP1, E2F4, EGR1, EIF2AK2, FN1, FOS, GNL3, GSPT1, IL6, IL1B, ITGAV, LIF, MEN1, MXD1, MYC, NFKBIA, NPM1 (includes EG:4869), NR4A3, NRAS, PLAU, PLAUR, PPP2R2A, PTGES3 (includes EG:10728), RPS6KA3 (includes EG:6197), SFRS2, SKIL, SMAD3, SMARCE1, SOX9, TFDP1, TNF, XBP1,…	50		decreases adhesion of leukocytes (7/34)	ANXA1, FGG, FN1, IL8, IL10, PLAU, TXN	7
											Cell Cycle	cell division process	cell division process of tumor cell lines	4.92e-07	ABL1, AHR, BCL6, BHLHB2, BTG2, CAMKK1, CCNB1, CD44, CDK5RAP3 (includes EG:80279), CDKN1A, CEBPB, CEBPD, CREM, DBI, DEGS1, DUSP1, EGR1, ESR2, GNAI1, GNAI2, GNAI3, GNL3, GSPT1, HIF1A, HMGA1, HMOX1, IER3, IL6, IL1B, INSR, ITGAV, LIF, MXD1, MYC, NPM1 (includes EG:4869), PCNA, PLAU, PLAUR, PPP2R2A, PRKCB, PTGES3 (includes EG:10728), RAC1, RRAD, SMARCE1, SOD2, SOX9, STAT1, STAT3, THBS1, TNF, XBP1, YWHAG	52		increases adhesion of leukocytes (17/34)	C3, CCL2, CCL20, CD48, CX3CL1, CXCL2, FN1, IL8, IL1B, LCP1, PLAU, S100A9, SELP, SPI1, THBS1, TNF, TNFRSF6B	17
											Cell Cycle	cell division process	entry into cell division process of cells	2.48e-06	ABL1, BHLHB2, CDKN1A, DDX3X, DUSP1, E2F4, EGR1, ESR2, FN1, FOS, GNL3, GRB2, HMGA1, HMOX1, IL6, IL1B, IL4R, ITGAV, JUNB, MAP3K8, MYC, NPM1 (includes EG:4869), PEA15, SHH, SMAD3, SOD2, TFDP1, TNF	28		affects cell viability of eukaryotic cells (21/34)	ANTXR2, CD9, CD59, CDKN1A, CFLAR, FAS, FOS, HMOX1, HSP90B1, HSPA5, IL10, INSR, LIF, NFKBIA, NOS2, NRAS, SOD2, STAT3, TNF, TNFRSF1A, VCAM1	21
											Cell Cycle	cell division process	entry into cell division process of eukaryotic cells	1.27e-05	ABL1, BHLHB2, CDKN1A, DDX3X, DUSP1, E2F4, ESR2, FN1, FOS, HMGA1, HMOX1, IL6, IL1B, IL4R, JUNB, MAP3K8, MYC, PEA15, SHH, SMAD3, SOD2, TFDP1, TNF	23		decreases cell viability of eukaryotic cells (11/34)	BCL6, CFLAR, ELK1, FAS, HMOX1, IL10, IL1B, NFKBIA, SOCS2, THBS1, TNF	11
											Cell Cycle	cell division process	arrest in cell division process of cell lines	1.68e-05	ABL1, AHR, AKAP12, BHLHB2, BTG2, CAMKK1, CCNB1, CDK5RAP3 (includes EG:80279), CDKN1A, CEBPB, CEBPD, CKS1B, CREM, DEGS1, DUSP1, EIF2AK2, GNL3, GSPT1, IL6, IL1B, ITGAV, LIF, MEN1, MXD1, MYC, NPM1 (includes EG:4869), NR4A3, NRAS, PLAU, PLAUR, PPP2R2A, PTGES3 (includes EG:10728), RPS6KA3 (includes EG:6197), SMAD3, SMARCE1, SOX9, TNF, XBP1, YWHAG	39		increases cell viability of eukaryotic cells (15/34)	ABL1, BCL6, BCL2A1, CCL2, CDKN1A, FN1, FTH1, HMOX1, HSP90AB1, IL10, LIF, PSME3, SOCS3, SOD2, TNF	15
											Cell Cycle	cell division process	arrest in cell division process of tumor cell lines	1.77e-05	ABL1, AHR, BHLHB2, BTG2, CAMKK1, CCNB1, CDK5RAP3 (includes EG:80279), CDKN1A, CEBPB, CEBPD, CREM, DEGS1, DUSP1, GNL3, GSPT1, IL6, IL1B, ITGAV, LIF, MYC, NPM1 (includes EG:4869), PLAU, PLAUR, PPP2R2A, PTGES3 (includes EG:10728), SMARCE1, SOX9, TNF, XBP1, YWHAG	30		affects activation of T lymphocytes (20/33)	B2M, C3, CASP8, CD48, CDKN1A, FAS, FN1, HPRT1, HSPD1, IL6, IL8, IL10, KLF2, KSR1, LDLR, PTPRC, SEMA4D, SMAD3, STAT1, TLR4	20
											Cell Cycle	cell division process	cell division process of normal cells	3.11e-05	A2M, AHR, ATF3, BCL6, CCNB1, CD44, CDKN1A, CEBPD, E2F4, EGR1, EIF2AK2, EIF4E, FGF7, FN1, FOS, GRB2, HIF1A, HSPA2, IL6, IL1B, IL4R, INSR, JUNB, LEF1, MYC, NFKBIA, NPM1 (includes EG:4869), NR4A3, PEA15, RAC1, S1PR1, SFRS2, SHH, SKIL, SMAD3, SOD2, STAT1, STAT3, TFDP1, TNF, TRIM25, XRCC6	42		decreases activation of T lymphocytes (5/33)	EGR2, FAS, IL10, THBS1, TNC	5
											Cell Cycle	cell stage	cell stage of eukaryotic cells	2.32e-08	ABL1, AHR, AKAP12, ATF3, BCL3, BHLHB2, BTG2, CAMKK1, CCNB1, CD44, CDK5RAP3 (includes EG:80279), CDKN1A, CEBPB, CEBPD, CKS1B, CREM, DDX3X, DEGS1, DUSP1, E2F4, EGR1, EIF2AK2, ESR2, FN1, FOS, GNAI1, GNAI2, GNAI3, GNL3, GSPT1, HIF1A, HMGA1, HMOX1, HSPA2, ID1, IL6, IL1B, IL4R, INSR, ITGAV, JUNB, LEF1, LIF, MAP3K8, MEN1, MXD1, MYC, NFKBIA, NRAS, PEA15, PLAC8, PLAU, PLAUR, PPP2R2A, PTGES3 (includes EG:1…	67		increases activation of T lymphocytes (14/33)	CCL2, CCL8, CD44, FN1, HLA-DRA, HSP90B1, HSPA4, HSPD1, IL6, IL8, IL18, IL1B, KIR3DL1, TNF	14
											Cell Cycle	cell stage	cell stage of cells	3.8e-08	AATF, ABL1, AHR, AKAP12, ATF3, BCL3, BHLHB2, BTG2, BUB3, CALR, CAMKK1, CCNB1, CD44, CDC2L2, CDC5L, CDK5RAP3 (includes EG:80279), CDKN1A, CEBPB, CEBPD, CKS1B, CREM, DDX3X, DEGS1, DUSP1, E2F4, EGR1, EIF2AK2, EIF4E, ERRFI1, ESR2, FN1, FOS, GNAI1, GNAI2, GNAI3, GNL3, GRB2, GSPT1, HIF1A, HMGA1, HMOX1, HSP90AA1, HSPA2, ID1, IL6, IL10, IL1B, IL4R, INSR, ITGAV, JUNB, LEF1, LIF, MAP3K8, MEN1, MXD1, MYC, N…	82		affects apoptosis of connective tissue cells (20/33)	ABL1, ATF3, CASP4, CASP8, CDKN1A, CEBPB, CFLAR, CTBP1, DUSP1, EIF2AK2, ELK1, FAS, INSR, ITGAV, KSR1, MEN1, NRAS, RAC1, TNF, XRCC6	20
											Cell Cycle	cell stage	cell stage	1.8e-07	AATF, ABL1, AHR, AKAP12, ATF3, BCL3, BHLHB2, BTG2, BUB3, CALR, CAMKK1, CCNB1, CD44, CDC2L2, CDC5L, CDK5RAP3 (includes EG:80279), CDKN1A, CEBPB, CEBPD, CKS1B, CREM, DDX3X, DEGS1, DUSP1, E2F4, EGR1, EIF2AK2, EIF4E, ERRFI1, ESR2, FN1, FOS, GNAI1, GNAI2, GNAI3, GNL3, GRB2, GSPT1, HIF1A, HMGA1, HMOX1, HSP90AA1, HSPA2, ID1, IL6, IL10, IL1B, IL4R, INSR, ITGAV, JUNB, LEF1, LIF, MAD2L2, MAP3K8, MEN1, MXD1…	86		decreases apoptosis of connective tissue cells (12/33)	BIRC3, CD44, CFLAR, DUSP1, EIF4E, FN1, IL10, IL1B, KLF2, NRAS, TIMP1, TNF	12
											Cell Cycle	cell stage	cell stage of cell lines	3.23e-07	ABL1, AHR, AKAP12, BCL3, BHLHB2, BTG2, CAMKK1, CCNB1, CDK5RAP3 (includes EG:80279), CDKN1A, CEBPB, CEBPD, CKS1B, CREM, DDX3X, DEGS1, DUSP1, E2F4, EIF2AK2, ESR2, FN1, FOS, GNAI1, GNAI2, GNAI3, GNL3, GSPT1, HIF1A, HMGA1, HMOX1, ID1, IL6, IL1B, INSR, ITGAV, LEF1, LIF, MAP3K8, MEN1, MXD1, MYC, NRAS, PLAC8, PLAU, PLAUR, PPP2R2A, PTGES3 (includes EG:10728), RPS6KA3 (includes EG:6197), SOD2, SOX9, STAT1…	53		increases apoptosis of connective tissue cells (13/33)	ABL1, ATF3, CD44, CFLAR, CYCS (includes EG:54205), FAS, IL8, KSR1, MEN1, MYC, TNF, TNFRSF1A, WRN (includes EG:7486)	13
											Cell Cycle	cell stage	entry into cell stage of cells	1.53e-06	ABL1, BHLHB2, CDKN1A, DDX3X, E2F4, EGR1, ESR2, FN1, FOS, GNL3, GRB2, HMGA1, HMOX1, IL6, IL1B, IL4R, ITGAV, JUNB, MAP3K8, MYC, NPM1 (includes EG:4869), PEA15, SHH, SOD2, TFDP1, TNF	26		affects apoptosis of leukemia cell lines (16/33)	ABL1, BCL2A1, BECN1, CASP8, CYCS (includes EG:54205), FAS, HMOX1, IL6, LIF, MYC, NPM1 (includes EG:4869), PTPRC, RAC1, TLR2, TNF, TOP1	16
											Cell Cycle	cell stage	arrest in cell stage of cells	6.11e-06	ABL1, AHR, AKAP12, BHLHB2, BTG2, BUB3, CAMKK1, CCNB1, CD44, CDK5RAP3 (includes EG:80279), CDKN1A, CEBPB, CEBPD, CKS1B, CREM, DEGS1, DUSP1, E2F4, EGR1, EIF2AK2, FN1, FOS, GNL3, GSPT1, IL6, IL10, IL1B, ITGAV, MEN1, MXD1, MYC, NRAS, PLAU, PLAUR, PPP2R2A, PTGES3 (includes EG:10728), RPS6KA3 (includes EG:6197), SFRS2, SOX9, STAT1, TFDP1, TNF, YWHAG	43		decreases apoptosis of leukemia cell lines (20/33)	ABL1, CASP8, CD55, CD59, CDKN1A, CFLAR, DUSP1, FAS, HMOX1, HSPA8, HSPB2, IL6, IL15RA, KIR3DL1, MYC, NPM1 (includes EG:4869), SOD2, TNF, TNFRSF18, TNFRSF6B	20
											Cell Cycle	cell stage	cell stage of tumor cell lines	1.32e-05	ABL1, AHR, BHLHB2, BTG2, CAMKK1, CCNB1, CDK5RAP3 (includes EG:80279), CDKN1A, CEBPB, CEBPD, CREM, DEGS1, DUSP1, ESR2, GNAI1, GNAI2, GNAI3, GNL3, GSPT1, HIF1A, HMGA1, HMOX1, IL6, IL1B, INSR, ITGAV, LIF, MXD1, MYC, PLAU, PLAUR, PPP2R2A, PTGES3 (includes EG:10728), SOD2, SOX9, STAT1, TNF, YWHAG	38		increases apoptosis of leukemia cell lines (12/33)	B2M, CASP8, CEBPD, FAS, IL6, LIF, MYC, NFKBIA, S100A9, TNF, TNFRSF1A, TNFRSF6B	12
											Cell Cycle	G1 phase	G1 phase of eukaryotic cells	8.32e-08	ABL1, AHR, AKAP12, ATF3, BCL3, BHLHB2, BTG2, CAMKK1, CDK5RAP3 (includes EG:80279), CDKN1A, CEBPB, CEBPD, CREM, DUSP1, E2F4, EIF2AK2, FN1, GNL3, GSPT1, HMGA1, IL6, INSR, ITGAV, LEF1, LIF, MEN1, MXD1, MYC, NFKBIA, PTGES3 (includes EG:10728), RAC1, RPS6KA3 (includes EG:6197), SOD2, STAT3, TFDP1, TNF, YWHAG	37		affects cell death of breast cancer cell lines (17/33)	B2M, CASP7, CASP8, CDKN1A, CYCS (includes EG:54205), DUSP1, FAS, HSPA5, HSPD1, NOS2, PEA15, PTGS2, RAC1, SRPK1, STAT1, TNF, VCP	17
											Cell Cycle	G1 phase	G1 phase of cell lines	3.01e-05	ABL1, AHR, AKAP12, BCL3, BHLHB2, BTG2, CAMKK1, CDK5RAP3 (includes EG:80279), CDKN1A, CEBPB, CREM, DUSP1, GNL3, GSPT1, HMGA1, IL6, INSR, ITGAV, LEF1, LIF, MEN1, MXD1, MYC, PTGES3 (includes EG:10728), RPS6KA3 (includes EG:6197), SOD2, TNF, YWHAG	28		decreases cell death of breast cancer cell lines (13/33)	BCAR1, BIRC3, CASP8, CFLAR, FAS, FN1, HIF1A, HSPA5, ITGAV, PEA15, SOD2, TNFRSF1A, XBP1	13
											Cell Cycle	G1 phase	G1 phase of tumor cell lines	3.56e-05	AHR, BHLHB2, BTG2, CAMKK1, CDK5RAP3 (includes EG:80279), CDKN1A, CEBPB, CREM, DUSP1, GNL3, GSPT1, HMGA1, IL6, INSR, ITGAV, LIF, MXD1, MYC, PTGES3 (includes EG:10728), SOD2, TNF, YWHAG	22		increases cell death of breast cancer cell lines (16/33)	B2M, CASP7, CFLAR, ELK1, FAS, HIF1A, ITGAV, KSR1, NFKBIA, NOS2, RASA1, SH3RF1, SMARCE1, THBS1, TNF, TNFRSF1A	16
											Cell Cycle	S phase	entry into S phase of eukaryotic cells	1.23e-06	ABL1, BHLHB2, CDKN1A, DDX3X, E2F4, ESR2, FN1, FOS, HMGA1, HMOX1, IL6, IL1B, IL4R, JUNB, MAP3K8, MYC, PEA15, SOD2, TFDP1, TNF	20		affects cell movement of lymphocytes (20/33)	CCR1, CCR3, CD44, CXCR4, FN1, GNAI2, IL6, IL8, IL10, LDLR, NFKB2, RAC1, RAC2, S1PR1, SAA3, SELL, SELP, SOCS3, STAT3, TNF	20
											Cell Cycle	S phase	entry into S phase of cell lines	9.23e-06	ABL1, BHLHB2, CDKN1A, DDX3X, ESR2, FN1, FOS, HMGA1, HMOX1, IL6, IL1B, MAP3K8, MYC, TNF	14		decreases cell movement of lymphocytes (8/33)	CCR1, FN1, HSPD1, IL10, IL18BP, SELP, TNF, TNFRSF6B	8
											Cell Cycle	senescence	senescence of eukaryotic cells	1.75e-06	ARID3A, BCL6, BHLHB2, BUB3, CDKN1A, CEBPB, DUSP1, EGR1, EIF4E, ID1, JUNB, KSR1, MYC, NPM1 (includes EG:4869), NRAS, PHC2, PSMB5, WRN (includes EG:7486)	18		increases cell movement of lymphocytes (15/33)	C3, CALR, CCL2, CCL8, CCL20, CX3CL1, CXCR4, IL8, IL10, IL1B, S1PR1, THBS1, TLR4, TNF, XCL1	15
											Cell Cycle	senescence	senescence of cells	2.26e-06	ARID3A, BCL6, BHLHB2, BUB3, CDKN1A, CEBPB, DUSP1, EGR1, EIF4E, ID1, JUNB, KSR1, MYC, NPM1 (includes EG:4869), NRAS, PHC2, PSMB5, RAC1, WRN (includes EG:7486)	19		affects developmental process of epithelial cells (28/33)	ANXA1, B4GALT1, BCL3, CDKN1A, CXCR4, E2F4, FABP7, FGF7, INSR, IRF6, JUNB, LEF1, MITF, MYC, NFKB2, PLAU, RBPJ, S100A11, SH2B1, SMAD3, SNAI2, SOCS3, SOX9, STAT3, TGM3, TNF, TNFAIP6, TNFRSF1A	28
											Cell Cycle	senescence	senescence of fibroblast cell lines	1.02e-05	BCL6, BUB3, CDKN1A, CEBPB, DUSP1, EGR1, ID1, KSR1, MYC, NRAS, PSMB5	11		decreases developmental process of epithelial cells (6/33)	CDKN1A, FN1, FOS, ID1, MYC, S100A11	6
											Cell Cycle	cell cycle progression	cell cycle progression	2.28e-06	AATF, ABL1, AHR, ANXA1, ATF3, BCL6, BCL2A1, BUB3, CALR, CCNB1, CD44, CDC2L2, CDKN1A, DUSP1, E2F4, EGR1, EIF2AK2, ERRFI1, FAS, FGF7, FOS, FOSL2, GNAI3, GNL3, GRP, HIF1A, HMOX1, HSP90AA1, HSPA8, ID1, IER3, IL6, IL8, IL12B, IL1B, INSR, JUNB, LEF1, LIF, MEN1, MITF, MXD1, MYC, NFKBIA, NOLC1, NPM1 (includes EG:4869), NR4A3, NRAS, PCNA, PDPN, PPP1R9B, PPP2R2B, PSMG2, PTPRC, RAN, RRAD, S1PR1, SKIL, SMAD3…	73		increases developmental process of epithelial cells (5/33)	FGF7, LIF, MYC, SEMA4D, TNF	5
											Cell Cycle	cell cycle progression	cell cycle progression of eukaryotic cells	2.24e-05	ABL1, AHR, BCL6, CCNB1, CD44, CDKN1A, DUSP1, E2F4, EGR1, FAS, FGF7, GRP, HIF1A, HMOX1, ID1, IER3, IL6, IL1B, INSR, JUNB, LIF, MITF, MXD1, MYC, NFKBIA, NPM1 (includes EG:4869), NR4A3, PCNA, RRAD, SKIL, SMAD3, SMARCE1, STAT3, TFDP1, TGIF1, TNF, TOP1, TRIM25, XBP1, XRCC6	40		affects infiltration of granulocytes (24/33)	ALOX5AP, B4GALT1, C3, CD44, CD48, CD55, CTSB, CXCL2, DUSP1, FAS, IL10, IL18, IL12B, IL1B, IL8RB, NOS2, PTGS2, SELL, SELP, SOCS3, TLR2, TLR4, TNFRSF18, TNFRSF1A	24
											Cell Cycle	G0/G1 phase transition	G0/G1 phase transition of eukaryotic cells	5.58e-06	CD44, CDKN1A, CEBPD, EGR1, EIF2AK2, FOS, IL6, IL1B, MYC, PLAUR, SOX9, STAT1, TNF	13		decreases infiltration of granulocytes (5/33)	ANXA1, CCR1, IL6, IL1RN, TLR4	5
											Cell Cycle	G0/G1 phase transition	arrest in G0/G1 phase transition of eukaryotic cells	1.73e-05	CD44, CDKN1A, CEBPD, EGR1, EIF2AK2, FOS, IL6, IL1B, MYC, PLAUR, TNF	11		increases infiltration of granulocytes (7/33)	CXCL2, IL8, IL1B, IL4R, NFKBIA, TNF, XCL1	7
											Cell Cycle	G0/G1 phase transition	G0/G1 phase transition of breast cancer cell lines	3.41e-05	CDKN1A, IL6, IL1B, SOX9, TNF	5		affects infiltration of phagocytes (26/33)	ALOX5AP, B4GALT1, C3, CD44, CD55, CTSB, CXCL2, DUSP1, FAS, IL6, IL10, IL18, IL1B, IL8RB, LDLR, NOS2, PLAU, PTGS2, SELL, SELP, SMAD3, SOCS3, TLR2, TLR4, TNFRSF18, TNFRSF1A	26
											Cardiovascular System Development and Function	angiogenesis	angiogenesis	1.84e-10	AHR, ATP5B, ATP7A, B4GALT1, BTG1, CALR, CANX, CASP8, CCL2, CDH5, COMP, CTSB, CX3CL1, CXCL6, CXCR4, FAS, FGF7, FN1, HIF1A, HMOX1, ID1, IL6, IL8, IL18, IL18BP, IL1B, IL1RN, ITGA9, ITGAV, KLF2, MEF2C, MYC, NCL, NOS2, NRP2, PDGFB, PDPN, PLAU, PLAUR, PTGS2, PTX3, RBPJ, S1PR1, SHH, THBS1, TIMP1, TLR4, TNF, TNFRSF1A, VCAM1, WARS, YARS	52		decreases infiltration of phagocytes (5/33)	ANXA1, IL6, IL10, IL1RN, TLR4	5
											Cardiovascular System Development and Function	angiogenesis	angiogenesis of organism	1.08e-07	CALR, CCL2, CDH5, COMP, CX3CL1, HIF1A, IL8, IL1RN, ITGAV, MYC, NRP2, PTGS2, SHH, THBS1, TIMP1, TNF, TNFRSF1A, WARS, YARS	19		increases infiltration of phagocytes (9/33)	C3, CCL2, CXCL2, IL8, IL1B, NFKBIA, PTGS2, TNF, XCL1	9
											Cardiovascular System Development and Function	angiogenesis	angiogenesis of animal	6.16e-06	CALR, CCL2, CDH5, COMP, HIF1A, IL8, IL1RN, ITGAV, MYC, NRP2, THBS1, TNF, TNFRSF1A, WARS, YARS	15		affects interphase of tumor cell lines (30/33)	ABL1, AHR, BHLHB2, BTG2, CAMKK1, CDK5RAP3 (includes EG:80279), CDKN1A, CEBPB, CEBPD, CREM, DEGS1, DUSP1, GNL3, GSPT1, HMGA1, IL6, IL1B, INSR, ITGAV, MXD1, MYC, PLAU, PLAUR, PPP2R2A, PTGES3 (includes EG:10728), SOD2, SOX9, STAT1, TNF, YWHAG	30
											Cardiovascular System Development and Function	angiogenesis	angiogenesis of mice	3.06e-05	CALR, CCL2, CDH5, HIF1A, IL8, IL1RN, ITGAV, MYC, THBS1, TNF, TNFRSF1A, WARS, YARS	13		decreases interphase of tumor cell lines (11/33)	BHLHB2, CDKN1A, ESR2, HMOX1, IL6, IL1B, LIF, MXD1, MYC, SOX9, TNF	11
											Cardiovascular System Development and Function	development	development of blood vessel	1.94e-10	AHR, ATP5B, ATP7A, B4GALT1, BTG1, CALR, CANX, CASP8, CCL2, CDH5, COMP, CRKL, CTSB, CX3CL1, CXCL6, CXCR4, CYCS (includes EG:54205), FAS, FGF7, FN1, HIF1A, HMOX1, ID1, IL6, IL8, IL18, IL18BP, IL1B, IL1RN, ITGA9, ITGAV, JUNB, KLF2, LAMA4, MEF2C, MYC, NCL, NOS2, NRP2, PDGFB, PDPN, PLAU, PLAUR, PPAP2B, PTGS2, PTX3, RASA1, RBPJ, S1PR1, SELP, SHH, THBS1, TIMP1, TLR4, TNF, TNFRSF1A, VCAM1, WARS, YARS, ZF…	60		increases interphase of tumor cell lines (3/33)	IL6, MYC, SOX9	3
											Cardiovascular System Development and Function	adhesion	adhesion of endothelial cells	4.4e-08	ADAM15, CCL2, CD44, FN1, IL8, IL10, IL1B, ITGAV, OLR1, PPAP2B, RAC1, SELL, SELP, THBS1, TNF, TNFRSF6B, TXN, VASP, VCAM1	19		affects apoptosis of breast cancer cell lines (16/32)	B2M, CASP7, CASP8, CDKN1A, CYCS (includes EG:54205), DUSP1, FAS, HSPA5, HSPD1, NOS2, PTGS2, RAC1, SRPK1, STAT1, TNF, VCP	16
											Cardiovascular System Development and Function	adhesion	adhesion of endothelial cell lines	1.68e-05	ADAM15, ANXA1, CD44, CX3CL1, IL8RB, ITGAV, PLAUR, SELP, TGFBI, THBS1, TNF, TNFRSF6B, VCAM1	13		decreases apoptosis of breast cancer cell lines (13/32)	BCAR1, BIRC3, CASP8, CFLAR, FAS, FN1, HIF1A, HSPA5, ITGAV, PEA15, SOD2, TNFRSF1A, XBP1	13
											Cardiovascular System Development and Function	cardiovascular process	cardiovascular process of organism	5.44e-08	CALR, CCL2, CD14, CDH5, COMP, CX3CL1, ESR2, HIF1A, IL8, IL1B, IL1RN, ITGAV, MYC, NRP2, PTGS2, SHH, THBS1, TIMP1, TNF, TNFRSF1A, TNFRSF6B, VCAM1, WARS, YARS	24		increases apoptosis of breast cancer cell lines (14/32)	B2M, CASP7, CFLAR, FAS, HIF1A, ITGAV, KSR1, NFKBIA, RASA1, SH3RF1, SMARCE1, THBS1, TNF, TNFRSF1A	14
											Cardiovascular System Development and Function	cardiovascular process	cardiovascular process of animal	1.45e-06	CALR, CCL2, CD14, CDH5, COMP, ESR2, HIF1A, IL8, IL1B, IL1RN, ITGAV, MYC, NRP2, THBS1, TNF, TNFRSF1A, TNFRSF6B, VCAM1, WARS, YARS	20		affects cytostasis of eukaryotic cells (16/32)	BCL6, CDKN1A, EIF2AK2, FABP7, IL6, MXD1, NOS2, PRKAR1A, PRMT1, PTPRC, RBPJ, SMAD3, STAT1, TIMP1, TNF, UBE3A	16
											Cardiovascular System Development and Function	cardiovascular process	cardiovascular process of mammalia	3.54e-05	CALR, CCL2, CD14, CDH5, ESR2, HIF1A, IL8, IL1B, IL1RN, ITGAV, MYC, THBS1, TNF, TNFRSF1A, VCAM1, WARS, YARS	17		decreases cytostasis of eukaryotic cells (9/32)	ABL1, HSPB2, NFKBIA, NME1, NRAS, PRDX1, PRKCB, PTMA, RAC1	9
											Cardiovascular System Development and Function	binding	binding of endothelial cells	3.06e-05	CCL2, CCR1, CCR3, CD44, CX3CL1, IL6, IL8, IL1B, ITGAV, S1PR1, SELL, TNF, VCAM1	13		increases cytostasis of eukaryotic cells (13/32)	ABL1, CBS, CDH5, CDKN1A, IL6, LIF, NME1, PRKCB, SMARCE1, SOCS3, SPI1, ST5, STAT1	13
											Tissue Development	accumulation	accumulation of cells	4.72e-10	AHR, BCL3, CASP8, CCL2, CCR1, CFLAR, CX3CL1, CXCL2, FAS, GNAI2, HMOX1, IER3, IL6, IL8, IL10, IL18, IL12B, IL1B, IL1RN, LDLR, LIF, MYC, NTF4, PFN1, PLAU, PTX3, RAC2, RASA1, S100A9, SELP, SOX9, STAT3, TLR4, TNF, TNFRSF1A, VCAM1	36		affects formation of normal cells (21/32)	CASP8, CCL2, CDKN1A, DENND2D, EGR1, FAS, FN1, IL6, IL8, IL1B, ITGA9, LDLR, NOS2, PTGS2, RAC1, RBPJ, SOCS3, SPI1, STAT1, TNFRSF1A, VASP	21
											Tissue Development	accumulation	accumulation of phagocytes	3.43e-09	CCR1, CX3CL1, CXCL2, FAS, GNAI2, IL8, IL10, IL18, IL12B, IL1B, IL1RN, LDLR, PFN1, PLAU, PTX3, RASA1, S100A9, SELP, TLR4, VCAM1	20		decreases formation of normal cells (7/32)	CD44, DLK1, IL10, IL18, SHH, THBS1, TNF	7
											Tissue Development	accumulation	accumulation of blood cells	4e-09	BCL3, CASP8, CCL2, CCR1, CFLAR, CX3CL1, CXCL2, FAS, GNAI2, IER3, IL8, IL10, IL18, IL12B, IL1B, IL1RN, LDLR, PFN1, PLAU, PTX3, RASA1, S100A9, SELP, STAT3, TLR4, TNF, TNFRSF1A, VCAM1	28		increases formation of normal cells (10/32)	CCL2, CDKN1A, EGR1, HSP90B1, ID1, IL6, LIF, SOCS3, TNF, TRAF6	10
											Tissue Development	accumulation	accumulation of leukocytes	5.16e-09	BCL3, CCL2, CCR1, CFLAR, CX3CL1, CXCL2, FAS, GNAI2, IER3, IL8, IL10, IL18, IL12B, IL1B, IL1RN, LDLR, PFN1, PLAU, PTX3, RASA1, S100A9, SELP, STAT3, TLR4, TNF, TNFRSF1A, VCAM1	27		affects migration of phagocytes (21/32)	CCL2, CNN2, FAS, FN1, IL6, IL8, IL8RB, ITGAV, LDLR, MMP7, RAC1, RAC2, S100A9, SELL, SELP, SEMA4D, TLR2, TLR4, TNF, TNFRSF1A, VCAM1	21
											Tissue Development	accumulation	accumulation of myeloid cells	4.94e-07	CCL2, CXCL2, GNAI2, IL8, IL10, IL18, IL1B, IL1RN, PTX3, S100A9, SELP, STAT3, TLR4, TNF, TNFRSF1A, VCAM1	16		decreases migration of phagocytes (6/32)	ANXA1, IL8, IL10, SEMA4D, TNFRSF1A, TXN	6
											Tissue Development	accumulation	accumulation of macrophages	5.48e-07	CCR1, CX3CL1, CXCL2, FAS, IL12B, IL1RN, LDLR, PFN1, PLAU, RASA1, TLR4, VCAM1	12		increases migration of phagocytes (13/32)	CCL2, CCL20, CCR1, CX3CL1, CXCL2, CXCL6, FN1, IL8, IL12B, IL1B, PLAU, SELP, TNF	13
											Tissue Development	accumulation	accumulation of granulocytes	6.83e-07	CCL2, CXCL2, GNAI2, IL8, IL10, IL18, IL1B, IL1RN, PTX3, S100A9, SELP, TLR4, TNF, TNFRSF1A, VCAM1	15		affects recruitment of normal cells (22/32)	AHR, ANXA1, B4GALT1, CCL2, CCR1, CXCL2, F13A1, IL8, IL10, IL8RB, PDGFB, RAC1, RIPK2, SELP, SMAD3, THBS1, TLR2, TLR4, TNF, TNFRSF1A, VASP, VCAM1	22
											Tissue Development	accumulation	accumulation of neutrophils	2.83e-05	CXCL2, GNAI2, IL8, IL10, IL18, IL1B, IL1RN, PTX3, S100A9, SELP, TLR4	11		decreases recruitment of normal cells (3/32)	IL15RA, IL1RN, TXN	3
											Tissue Development	adhesion	adhesion of neutrophils	3.44e-09	ANXA1, CD44, CXCL2, FN1, IL8, IL1B, IL8RB, LCP1, PLAU, PLAUR, S100A9, SELL, SELP, TLR4, TNF, TXN	16		increases recruitment of normal cells (13/32)	CCL2, CCR3, CD44, CX3CL1, CXCL2, IL6, IL8, IL18, IL1B, PDGFB, SELL, TNF, VCAM1	13
											Tissue Development	adhesion	adhesion of cells	1.31e-08	AATF, ABL1, ADAM15, ADRB2, AFAP1, ANXA1, ATP6V0C, B4GALT1, BYSL, C3, CADM1, CALR, CCL2, CCL20, CCR1, CCR3, CD9, CD44, CD48, CD55, CD59, CD164, CDH5, CDH22, CRKL, CX3CL1, CXCL2, EGR1, EMR1, FAS, FGG, FN1, GRP, HIF1A, IL6, IL8, IL10, IL18, IL12B, IL1B, IL8RB, IQGAP1, ITGA9, ITGAV, LCP1, LIF, LTF, MIA3, MPZL2, MYC, NINJ1, OLR1, PDPN, PHLDA1, PLAU, PLAUR, PPAP2B, PTPRC, RAC1, RAC2, RASA1, S100A9, S1P…	87		affects transformation of fibroblast cell lines (10/32)	ABL1, ATF3, BTG2, CDKN1A, LDHA, MYC, PDGFB, RAC1, RRAS2, STAT3	10
											Tissue Development	adhesion	adhesion of granulocytes	3.71e-08	ANXA1, C3, CD44, CXCL2, FN1, IL8, IL1B, IL8RB, LCP1, PLAU, PLAUR, S100A9, SELL, SELP, TLR4, TNF, TXN, VCAM1	18		decreases transformation of fibroblast cell lines (10/32)	ARHGEF1, CDKN1A, ERRFI1, FTH1, GRB2, JUNB, KSR1, MXD1, MYC, NFKB2	10
											Tissue Development	adhesion	adhesion of endothelial cells	4.4e-08	ADAM15, CCL2, CD44, FN1, IL8, IL10, IL1B, ITGAV, OLR1, PPAP2B, RAC1, SELL, SELP, THBS1, TNF, TNFRSF6B, TXN, VASP, VCAM1	19		increases transformation of fibroblast cell lines (21/32)	ABL1, AMD1, BCL6, CLTC, EIF4E, EIF4G1, FOS, HMGA1, HSP90AA1, LDHA, MAP3K8, MITF, MYC, NPM1 (includes EG:4869), NRAS, PDGFB, PRKAR1A, RAC1, RRAS2, STAT3, TFG	21
											Tissue Development	adhesion	adhesion of eukaryotic cells	9.76e-08	ADAM15, ADRB2, AFAP1, ANXA1, B4GALT1, C3, CALR, CCL2, CCL20, CD9, CD44, CD48, CD55, CD59, CX3CL1, CXCL2, EGR1, FAS, FGG, FN1, GRP, HIF1A, IL6, IL8, IL10, IL1B, IL8RB, IQGAP1, ITGA9, ITGAV, LCP1, LIF, LTF, MYC, OLR1, PLAU, PLAUR, PPAP2B, PTPRC, RAC1, RAC2, S100A9, SAA3, SELL, SELP, SMAD3, SOX9, SPI1, STAT3, TGFBI, THBS1, TIMP1, TLR4, TNC, TNF, TNFRSF6B, TXN, VASP, VCAM1, ZYX	60		affects apoptosis of fibroblast cell lines (18/31)	ABL1, AHR, ATF3, CASP8, CDKN1A, CEBPB, DDX3X, EIF2AK2, FAS, FN1, HIF1A, HSPD1, INSR, MYC, NFKB2, NRAS, STAT1, TNF	18
											Tissue Development	formation	formation of tissue	3.79e-07	ADAM15, ANTXR2, CASP8, CCL2, CD44, CX3CL1, DLK1, EGR2, F13A1, FGF7, FGG, FN1, FOS, GRB2, HIF1A, ID1, IL6, IL8, IL1RN, LEF1, LIF, NOS2, NR4A3, OVOL2, PHC2, PLAU, PLAUR, PRKAR1A, PTGS2, SELL, SHANK3, SHH, SMAD3, SMURF1, STAT3, THBS1, TNF, TNFRSF1A, VCAM1	39		decreases apoptosis of fibroblast cell lines (10/31)	AHR, BCL2A1, CDKN1A, FN1, FTH1, IER3, MXD1, MYC, PLAC8, SERPINB4	10
											Tissue Development	formation	formation of epithelial tissue	8.83e-06	ADAM15, ANTXR2, CCL2, CD44, CX3CL1, F13A1, FGG, FN1, IL8, PLAU, PLAUR, SHANK3, TNF	13		increases apoptosis of fibroblast cell lines (15/31)	ATF3, BCL6, CASP8, CDKN1A, EGR1, EIF2AK2, FAS, ID1, LDHA, LEF1, MYC, NFKB2, RAC1, TNF, TNFRSF1A	15
											Tissue Development	patterning	patterning of bone	2.97e-06	ADRB2, CA2, CD44, EGR1, IL6, IL1B, IL1RN, LIF, MITF, NOS2, PHC2, PTGS2, RAB7A, RAC1, RAC2, TNF, TNFRSF1A, TRAF6	18		affects arrest in interphase of cell lines (31/31)	ABL1, AKAP12, BHLHB2, BTG2, CAMKK1, CDK5RAP3 (includes EG:80279), CDKN1A, CEBPB, CEBPD, CKS1B, CREM, DEGS1, DUSP1, EIF2AK2, GNL3, GSPT1, IL6, IL1B, ITGAV, MEN1, MXD1, MYC, NRAS, PLAU, PLAUR, PPP2R2A, PTGES3 (includes EG:10728), RPS6KA3 (includes EG:6197), SOX9, TNF, YWHAG	31
											Tissue Development	remodeling	remodeling of bone	6.49e-06	ADRB2, CA2, CD44, EGR1, IL6, IL1B, IL1RN, LIF, MITF, NOS2, PTGS2, RAB7A, RAC1, RAC2, TNF, TNFRSF1A, TRAF6	17		affects binding of DNA (11/31)	AHR, CALR, CDKN1A, FOXP4, IL6, IL4R, NFKBIA, TNF, YWHAB, YWHAG, YWHAZ	11
											Tissue Development	remodeling	remodeling of tissue	2.56e-05	ADRB2, CA2, CD44, EGR1, HMOX1, IL6, IL1B, IL1RN, LIF, MITF, NOS2, PTGS2, RAB7A, RAC1, RAC2, TNF, TNFRSF1A, TRAF6	18		decreases binding of DNA (12/31)	BCL3, CALR, FAS, FOSL2, IL10, JUNB, MYC, NFKBIA, SOCS3, SPI1, TNF, TXN	12
											Organismal Survival	death	death of mice	6.58e-10	ABL1, ADAM19, ADAR, ADRB2, AHR, ANXA1, B2M, BCL2A1, BECN1, BUB3, C3, CALCRL, CASP8, CBS, CCR1, CD14, CD44, CDH5, CDKN1A, CEBPB, CEBPD, CFLAR, CKS1B, CTSB, CXCL2, CXCR4, DGAT2, DUSP1, DYRK1A, E2F4, EGR2, ENPP2, ESR2, F13A1, FAS, FBL, GNAI2, HIF1A, HMOX1, HNRNPC, HRH1, HSP90AB1, IL6, IL10, IL12B, IL1B, IL1RN, IL8RB, INSR, ITGAV, KLF2, LDB3, LDLR, MAP3K8, MARCKSL1, MEF2C, MEN1, MTHFD2 (includes EG:1…	98		increases binding of DNA (16/31)	APEX1, FN1, FOS, HMGA1, IL6, IL10, IL18, IL12B, IL1B, IL4R, NCL, PCNA, POU2F1, S1PR1, TNF, TXN	16
											Organismal Survival	death	death of mammalia	7.62e-10	ABL1, ADAM19, ADAR, ADRB2, AHR, ANXA1, B2M, BCL2A1, BECN1, BUB3, C3, CALCRL, CASP8, CBS, CCR1, CD14, CD44, CDH5, CDKN1A, CEBPB, CEBPD, CFLAR, CKS1B, CTSB, CXCL2, CXCR4, DGAT2, DUSP1, DYRK1A, E2F4, EGR2, ENPP2, ESR2, F13A1, FAS, FBL, GNAI2, HIF1A, HMOX1, HNRNPC, HRH1, HSP90AB1, IL6, IL10, IL18, IL12B, IL1B, IL1RN, IL8RB, INSR, ITGAV, KLF2, LDB3, LDLR, MAP3K8, MARCKSL1, MEF2C, MEN1, MTHFD2 (include…	99		affects cell death of phagocytes (25/31)	BCL2A1, BIRC3, CASP4, CASP8, CD14, CDKN1A, CEBPB, CFLAR, CXCR4, FAS, HIF1A, IL6, IL8, IL10, IL1B, LDLR, NFKBIA, RIPK1, SOAT1, SOD2, STAT3, TLR2, TLR4, TNF, TNFRSF1A	25
											Organismal Survival	death	death of animal	9.32e-10	ABL1, ADAM19, ADAR, ADRB2, AHR, ANXA1, B2M, BCL2A1, BECN1, BUB3, C3, CALCRL, CASP8, CBS, CCR1, CD14, CD44, CDH5, CDKN1A, CEBPB, CEBPD, CFLAR, CKS1B, CTSB, CXCL2, CXCR4, DGAT2, DNAJB1, DUSP1, DYRK1A, E2F4, EGR2, ENPP2, ESR2, F13A1, FAS, FBL, GNAI2, HIF1A, HMOX1, HNRNPC, HRH1, HSP90AB1, IL6, IL10, IL18, IL12B, IL1B, IL1RN, IL8RB, INSR, ITGAV, KLF2, LDB3, LDLR, MAP3K8, MARCKSL1, MEF2C, MEN1, MTHFD2 …	100		decreases cell death of phagocytes (7/31)	CFLAR, CXCL2, IL8, IL1B, IL1RN, STAT3, TNF	7
											Organismal Survival	survival	survival of rodents	3.87e-07	ABL1, ADRB2, ANTXR2, APEX1, BCL2A1, CASP8, CCL2, CCR1, CDKN1A, CEBPB, COMP, CTSB, CTSC, CYCS (includes EG:54205), DUSP1, FAS, FGL2, FOS, GNAI2, HLA-DRA, HMOX1, ID1, IL6, IL10, IL18, IL12B, IL1B, IL1RN, IL8RB, IQGAP1, IRAK1, MARCKSL1, MYC, NFKBIA, NOS2, PHC2, PRKCB, PTX3, SOCS3, TAP1, TLR2, TLR4, TNF, TNFRSF18, TNFRSF1A, TRAF6, TREM1	47		increases cell death of phagocytes (9/31)	ANXA1, CXCR4, EIF2AK2, FAS, IL10, IL18, IL1B, TNF, TREM1	9
											Organismal Survival	survival	survival of mammalia	4.74e-07	ABL1, ADRB2, ANTXR2, APEX1, BCL6, BCL2A1, CASP8, CCL2, CCR1, CDKN1A, CEBPB, COMP, CTSB, CTSC, CYCS (includes EG:54205), DUSP1, FAS, FGL2, FOS, GNAI2, HLA-DRA, HMOX1, ID1, IL6, IL10, IL18, IL12B, IL1B, IL1RN, IL8RB, IQGAP1, IRAK1, MARCKSL1, MYC, NFKBIA, NOS2, PHC2, PRKCB, PTX3, SOCS3, TAP1, TLR2, TLR4, TNF, TNFRSF18, TNFRSF1A, TRAF6, TREM1	48		affects developmental process of bone marrow cells (18/31)	ABL1, ADAR, CCR1, CD44, CTBP1, CXCR4, FAS, IL6, IL10, IL15RA, IL1RN, MYC, NOS2, PLSCR1, RASGRP4, SPI1, THBS1, TNF	18
											Organismal Survival	survival	survival of mice	1.07e-06	ABL1, ADRB2, APEX1, BCL2A1, CASP8, CCL2, CCR1, CDKN1A, CEBPB, COMP, CTSB, CTSC, CYCS (includes EG:54205), DUSP1, FAS, FGL2, FOS, GNAI2, HLA-DRA, HMOX1, ID1, IL6, IL10, IL18, IL12B, IL1B, IL1RN, IL8RB, IQGAP1, IRAK1, MARCKSL1, MYC, NFKBIA, NOS2, PHC2, PRKCB, PTX3, SOCS3, TAP1, TLR2, TLR4, TNF, TNFRSF18, TNFRSF1A, TRAF6	45		decreases developmental process of bone marrow cells (10/31)	ABL1, C1QC, CCL2, EIF4E, IL8, IL10, NFKBIA, STAT3, TNF, ZFP36	10
											DNA Replication, Recombination, and Repair	synthesis	synthesis of DNA	4.83e-09	A2M, ATF3, BCAR1, BCL3, CDKN1A, CREM, DUSP1, ERRFI1, FGF7, FN1, FOS, GNAI1, GNAI2, GNAI3, GRB2, GRP, HDGF, HELB, ID1, IL6, IL8, IL1B, IL1RN, INSR, KLF2, KSR1, LDLR, LIF, MAP3K8, MYC, NFKBIA, NR4A3, NTF4, PCNA, PDGFB, PRKCB, PTGS2, RAC1, RRAD, RRAS2, S100A11, SH2B1, SHH, SLC29A1, TFPI2, TNC, TNF, TPSB2, WRN (includes EG:7486)	49		increases developmental process of bone marrow cells (10/31)	ABL1, CDKN1A, CEBPD, IL6, IL1B, NPM1 (includes EG:4869), SMAD3, SPI1, TNF, TREM1	10
											DNA Replication, Recombination, and Repair	hydrolysis	hydrolysis of GTP	6.83e-07	ADRB2, CALR, GNAI1, GNAI2, GNAI3, GRK1, KPNB1, MEN1, NME1, RAB7A, RAC1, RAC2, RAN, RASA1, RRAS2	15		affects proliferation of connective tissue cells (23/31)	ABL1, AHR, ARID3A, CD44, CDKN1A, CEBPB, FN1, FOS, FOSL2, IL6, IL8, ITGAV, JUNB, KSR1, MYC, NFKB2, RAC1, SKIL, SMAD3, SOD2, STAT1, STAT3, TNF	23
											Connective Tissue Development and Function	proliferation	proliferation of fibroblast cell lines	1.23e-08	A2M, AHR, AMD1, BTG1, BTG2, CD9, CDKN1A, CEBPB, CKS1B, CLTC, EBNA1BP2, EGR2, FN1, GRP, HDGF, IL6, JUNB, KLF2, KSR1, LDHA, MEN1, MXD1, MYC, NPM1 (includes EG:4869), NRAS, PDGFB, PLAC8, PLSCR1, PTMA, RIPK1, RPS6KA3 (includes EG:6197), STAT3, TFG, TGIF1, WRN (includes EG:7486)	35		decreases proliferation of connective tissue cells (8/31)	CDKN1A, IL18, IL1B, MYC, SHH, SMAD3, SOD2, TNF	8
											Connective Tissue Development and Function	development	development of osteocytes	2.29e-06	CCL2, FOS, IL6, MEN1, NFKB2, PLEKHO1, SHH, SMAD3, STAT1, TNF, TRAF6	11		increases proliferation of connective tissue cells (16/31)	AHR, CD44, CDKN1A, FAS, FOSL2, GRB2, IL6, IL18, IL1B, KSR1, LIF, MYC, PDGFB, SOD2, TGIF1, TNF	16
											Connective Tissue Development and Function	remodeling	remodeling of bone	6.49e-06	ADRB2, CA2, CD44, EGR1, IL6, IL1B, IL1RN, LIF, MITF, NOS2, PTGS2, RAB7A, RAC1, RAC2, TNF, TNFRSF1A, TRAF6	17		affects recruitment of blood cells (21/31)	AHR, ANXA1, B4GALT1, CCL2, CCR1, CXCL2, F13A1, IL8, IL10, IL8RB, RAC1, RIPK2, SELP, SMAD3, THBS1, TLR2, TLR4, TNF, TNFRSF1A, VASP, VCAM1	21
											Connective Tissue Development and Function	growth	growth of fibroblast cell lines	8.28e-06	AHR, AKAP12, CDKN1A, CEBPB, DDX3X, E2F4, EIF2AK2, ERRFI1, FOS, HMGA1, HSPB2, ID1, IL1B, INSR, JUNB, MITF, MYC, NPM1 (includes EG:4869), NRAS, PDGFB, PLAC8, PLAUR, PTMA, RAC1, RASGRP4, SKIL, SLC3A2, STAT3, TNF	29		decreases recruitment of blood cells (3/31)	IL15RA, IL1RN, TXN	3
											Connective Tissue Development and Function	senescence	senescence of fibroblast cell lines	1.02e-05	BCL6, BUB3, CDKN1A, CEBPB, DUSP1, EGR1, ID1, KSR1, MYC, NRAS, PSMB5	11		increases recruitment of blood cells (12/31)	CCL2, CCR3, CD44, CX3CL1, CXCL2, IL6, IL8, IL18, IL1B, SELL, TNF, VCAM1	12
											Connective Tissue Development and Function	differentiation	differentiation of fibroblast cell lines	1.93e-05	AHR, CDKN1A, CEBPB, DLK1, DYRK1A, E2F4, FAM20C, HMGA1, HSP90AA1, IL6, IL1B, INSR, LIF, MXD1, RGS2, SHH, SMAD3, TNF	18		affects apoptosis of lymphoma cell lines (16/30)	BIRC3, CASP4, CASP8, CDKN1A, CFLAR, CNN2, EGR1, EIF2AK2, FAS, HNRNPC, MYC, NCL, NFKB2, STAT3, TNF, XBP1	16
											Connective Tissue Development and Function	cytostasis	cytostasis of fibroblast cell lines	2.84e-05	ABL1, CDKN1A, HSPB2, NRAS, PRDX1, PTMA, RAC1, ST5, TIMP1	9		decreases apoptosis of lymphoma cell lines (6/30)	BCL2A1, CFLAR, DUSP1, MSN, MYC, PRKCB	6
											Connective Tissue Development and Function	formation	formation of osteoclasts	3.07e-05	CCL2, CD44, CDKN1A, EGR1, IL6, IL18, IL1B, LIF, PTGS2, SOCS3, TNF, TNFRSF1A	12		increases apoptosis of lymphoma cell lines (14/30)	ABL1, CD48, CD55, CD59, CDKN1A, FAS, MXD1, MYC, NFKBIA, PTPRC, SOX9, TNF, TNFRSF1A, TNFRSF6B	14
											Cell Signaling	production	production of nitric oxide	1.35e-08	ABL1, ARG2, CALR, CEBPB, FN1, HMOX1, HSP90B1, HSPD1, IL6, IL10, IL18, IL12B, IL1B, IL1R2, IL1RN, NOS2, PFN1, RIPK2, S1PR1, SOCS3, SOD2, STAT1, TLR4, TNF, TNFRSF1A, TREM1	26		affects apoptosis of phagocytes (24/30)	BCL2A1, BIRC3, CASP4, CASP8, CD14, CDKN1A, CEBPB, CFLAR, CXCR4, FAS, HIF1A, IL6, IL8, IL10, IL1B, LDLR, NFKBIA, RIPK1, SOAT1, SOD2, STAT3, TLR4, TNF, TNFRSF1A	24
											Cell Signaling	hydrolysis	hydrolysis of GTP	6.83e-07	ADRB2, CALR, GNAI1, GNAI2, GNAI3, GRK1, KPNB1, MEN1, NME1, RAB7A, RAC1, RAC2, RAN, RASA1, RRAS2	15		decreases apoptosis of phagocytes (6/30)	CFLAR, CXCL2, IL8, IL1B, IL1RN, TNF	6
											Cell Signaling	synthesis	synthesis of nitric oxide	1.99e-05	ARG2, HRH1, HSP90AA1, IL10, IL1B, INSR, NOS2, PTX3, SOCS3, SOD2, TNF, TNFRSF1A	12		increases apoptosis of phagocytes (9/30)	ANXA1, CXCR4, EIF2AK2, FAS, IL10, IL18, IL1B, TNF, TREM1	9
											Cell Signaling	biosynthesis	biosynthesis of nitric oxide	3.01e-05	ARG2, HRH1, HSP90AA1, IL10, IL1B, INSR, NOS2, PTX3, SOD2, TNF	10		affects arrest in cell division process of tumor cell lines (30/30)	ABL1, AHR, BHLHB2, BTG2, CAMKK1, CCNB1, CDK5RAP3 (includes EG:80279), CDKN1A, CEBPB, CEBPD, CREM, DEGS1, DUSP1, GNL3, GSPT1, IL6, IL1B, ITGAV, LIF, MYC, NPM1 (includes EG:4869), PLAU, PLAUR, PPP2R2A, PTGES3 (includes EG:10728), SMARCE1, SOX9, TNF, XBP1, YWHAG	30
											Small Molecule Biochemistry	production	production of nitric oxide	1.35e-08	ABL1, ARG2, CALR, CEBPB, FN1, HMOX1, HSP90B1, HSPD1, IL6, IL10, IL18, IL12B, IL1B, IL1R2, IL1RN, NOS2, PFN1, RIPK2, S1PR1, SOCS3, SOD2, STAT1, TLR4, TNF, TNFRSF1A, TREM1	26		affects cell death of fibroblasts (22/30)	ABL1, ATF3, BECN1, CASP4, CASP7, CASP8, CDKN1A, CFLAR, CTBP1, DUSP1, EIF2AK2, FAS, HMOX1, INSR, KSR1, MEN1, MYC, NRAS, RAC1, TNF, TRAF6, XRCC6	22
											Small Molecule Biochemistry	production	production of lipid	1.6e-05	ALOX5AP, C3, CUX1, ENPP2, FAS, HRH1, IL6, IL8, IL10, IL18, IL1B, IL1R2, IL1RN, INSIG1, LTF, NOS2, OLR1, PNOC, PTGS2, RASGRP4, RGS2, SOAT1, TNF	23		decreases cell death of fibroblasts (9/30)	BIRC3, CFLAR, DUSP1, EIF4E, FN1, IL10, KLF2, NRAS, TNF	9
											Small Molecule Biochemistry	hydrolysis	hydrolysis of GTP	6.83e-07	ADRB2, CALR, GNAI1, GNAI2, GNAI3, GRK1, KPNB1, MEN1, NME1, RAB7A, RAC1, RAC2, RAN, RASA1, RRAS2	15		increases cell death of fibroblasts (11/30)	ABL1, ATF3, CFLAR, CYCS (includes EG:54205), FAS, KSR1, MEN1, MYC, TNF, TNFRSF1A, WRN (includes EG:7486)	11
											Small Molecule Biochemistry	quantity	quantity of lipid	9.18e-07	ADFP, APEX1, ARF1, B4GALT1, C3, CASP8, CBS, CEBPB, CX3CL1, DGAT2, DLK1, ELL, ENPP2, FAS, FGF7, GRP, HIF1A, HMOX1, IFRD1, IL6, IL8, IL18, IL18BP, IL1B, IL1R2, IL1RN, INSR, LDLR, NOS2, PPAP2B, PPP1R3C, PRKCB, PTGS2, RAB7A, RRAD, SLC3A2, SOAT1, STAT3, TLR4, TNF, TNFRSF1A, XBP1	42		affects cell movement of tumor cell lines (18/30)	CCL2, CCL8, CD9, CD44, CTSB, CXCR4, FN1, HRH1, IL8, IL8RB, ITGAV, LCP1, PLAU, RAC1, SELL, SELP, STAT3, THBS1	18
											Small Molecule Biochemistry	quantity	quantity of prostaglandin	1.64e-06	CX3CL1, HMOX1, IL18, IL18BP, IL1B, IL1R2, IL1RN, LDLR, NOS2, PTGS2, TNF	11		decreases cell movement of tumor cell lines (8/30)	ABL1, CD9, CD69, CX3CL1, DLC1, ESR2, ITGAV, NME1	8
											Small Molecule Biochemistry	quantity	quantity of epoprostenol	1.2e-05	IL1B, IL1RN, LDLR, TNF	4		increases cell movement of tumor cell lines (12/30)	C3, CCL2, CD44, CX3CL1, FN1, FOS, IL6, IL8, LIF, PLAU, PLAUR, S1PR1	12
											Small Molecule Biochemistry	quantity	quantity of nitrite	3.41e-05	IL6, IL10, IL1B, NOS2, TNFRSF1A	5		affects quantity of phagocytes (22/30)	B2M, CCL2, CNN2, CX3CL1, FAS, IL8, IL1B, LDLR, LIF, NFKBIA, PLAU, PLSCR1, RELB, SELL, SELP, SMAD3, SOAT1, SOCS3, SPI1, TLR4, TNF, TNFRSF1A	22
											Small Molecule Biochemistry	release	release of eicosanoid	1.49e-06	ALOX5AP, BCL6, C3, CCL2, CTSB, FAS, GNAI2, GNAI3, GRP, IL8, IL10, IL1B, IL1RN, NOS2, PDGFB, PRKCB, PTGS2, RABGEF1, TLR4, TNF, TNFRSF1A	21		decreases quantity of phagocytes (3/30)	IL10, IL18BP, S100A9	3
											Small Molecule Biochemistry	release	release of lipid	5.21e-06	ALOX5AP, BCL6, C3, CCL2, CEBPB, CTSB, FAS, GNAI2, GNAI3, GRP, IL8, IL10, IL1B, IL1RN, NOS2, PDGFB, PRKCB, PTGS2, RABGEF1, TLR4, TNF, TNFRSF1A	22		increases quantity of phagocytes (8/30)	ABL1, FGF7, IL18, IL12B, IL1B, PREP, S100A9, TNF	8
											Small Molecule Biochemistry	release	release of arachidonic acid	9.05e-06	C3, CCL2, CTSB, FAS, GNAI2, GNAI3, GRP, IL1B, IL1RN, NOS2, PDGFB, PRKCB, TLR4, TNF, TNFRSF1A	15		affects recruitment of leukocytes (20/30)	AHR, ANXA1, B4GALT1, CCL2, CCR1, CXCL2, F13A1, IL8, IL10, IL8RB, RAC1, RIPK2, SELP, SMAD3, THBS1, TLR2, TLR4, TNF, TNFRSF1A, VCAM1	20
											Small Molecule Biochemistry	synthesis	synthesis of nitric oxide	1.99e-05	ARG2, HRH1, HSP90AA1, IL10, IL1B, INSR, NOS2, PTX3, SOCS3, SOD2, TNF, TNFRSF1A	12		decreases recruitment of leukocytes (3/30)	IL15RA, IL1RN, TXN	3
											Small Molecule Biochemistry	biosynthesis	biosynthesis of nitric oxide	3.01e-05	ARG2, HRH1, HSP90AA1, IL10, IL1B, INSR, NOS2, PTX3, SOD2, TNF	10		increases recruitment of leukocytes (12/30)	CCL2, CCR3, CD44, CX3CL1, CXCL2, IL6, IL8, IL18, IL1B, SELL, TNF, VCAM1	12
											Small Molecule Biochemistry	binding	binding of progesterone	3.41e-05	DNAJA1, DNAJB1, FKBP4, HSP90AB1, PTGES3 (includes EG:10728)	5		affects adhesion of tumor cell lines (13/29)	ADAM15, AFAP1, ANXA1, B4GALT1, CD9, CD44, CX3CL1, FN1, ITGAV, PLAUR, SELP, SMAD3, VCAM1	13
											Gene Expression	expression	expression of synthetic promoter	1.65e-08	AHR, ATF3, BCL3, BHLHB2, CASP8, CBX1, CDK8, CEBPB, CEBPD, CFLAR, CREM, CTBP1, CUX1, DDX54, DUSP1, E2F4, EGR1, ELK1, ESR2, FN1, FOS, GTF2B, HIF1A, HMGA1, ID1, IL6, IL18, IL10RB, IL1B, LEF1, MEG3 (includes EG:55384), MYC, NFKBIA, RBPJ, RIPK2, SHH, SLC20A1, SMAD3, SNAI2, SOCS2, SOCS3, SPI1, STAT1, STAT3, TFDP1, TFG, TGIF1, TLR4, TNF, TNFRSF1A, TRAF6, TXN, VCAM1, XCL1	54		decreases adhesion of tumor cell lines (9/29)	ANXA1, CD55, CD59, IL6, ITGA9, ITGAV, LTF, PLAU, RAC1	9
											Gene Expression	expression	expression of gene	2.28e-07	ABL1, AHR, BHLHB2, BTG1, BTG2, CBX1, CD44, CDK8, CDKN1A, CEBPB, CREM, CTBP1, DYRK1A, E2F4, EGR1, EGR2, EIF2AK2, EIF2S1, ELK1, ELL, ELP3 (includes EG:55140), ESR2, FOS, FOSL2, GTF2B, HIF1A, IL6, IL1B, LEF1, LIF, MEN1, MXD1, MYC, NFKB2, NFKBIA, NME1, OSMR, PRDM2, PTGES3 (includes EG:10728), RASA1, RELB, SHH, SKIL, SMAD3, SOCS3, SOX9, SPI1, STAT1, STAT3, TNF, TXN, UBE2I, WRN (includes EG:7486), YWHAZ	54		increases adhesion of tumor cell lines (16/29)	ADAM15, CCL2, CD44, CX3CL1, CXCL2, EGR1, FN1, GRP, IL6, IL8, ITGA9, ITGAV, LIF, THBS1, TNF, TNFRSF6B	16
											Gene Expression	expression	expression of NFkB binding site	1.99e-05	ATF3, BCL3, IL6, IL1B, IRAK1, NFKBIA, RIPK1, TLR2, TNF, TNFRSF1A, TOLLIP, TRAF6	12		affects cell movement of T lymphocytes (15/29)	CCR1, CCR3, CD44, CXCR4, FN1, GNAI2, IL6, IL8, LDLR, RAC1, S1PR1, SELL, SELP, SOCS3, STAT3	15
											Gene Expression	transactivation	transactivation	2.49e-08	ABL1, AHR, BCL3, BCL6, CD44, CEBPB, CEBPD, CHD4, CNN1, CREM, E2F4, EGR1, EGR2, EIF2AK2, ELK1, ELL, ESR2, FOS, FOSL2, GAPDH (includes EG:2597), GRP, GTF2B, HIF1A, HMGA1, HNF4G, ID1, IL6, IL8, IL1B, IRAK1, JUNB, KLF2, LEF1, MAP3K8, MEF2C, MEN1, MITF, MXD1, MYC, NFKBIA, NOLC1, NOP2, NR4A3, PKN1, POU2F1, PRDX1, RAC1, RBM39, RBPJ, RELB, RIPK2, RNF8, SMAD3, SMARCC1, SOCS3, SOD2, SOX9, SPI1, STAMBP, STA…	69		decreases cell movement of T lymphocytes (5/29)	FN1, HSPD1, IL18BP, TNF, TNFRSF6B	5
											Gene Expression	transcription	transcription of synthetic promoter	6.43e-08	AHR, ATF3, BCL3, BHLHB2, CASP8, CBX1, CDK8, CEBPB, CEBPD, CFLAR, CREM, CTBP1, CUX1, DUSP1, E2F4, EGR1, ELK1, ESR2, FN1, FOS, GTF2B, HIF1A, ID1, IL6, IL18, IL10RB, IL1B, LEF1, MEG3 (includes EG:55384), MYC, NFKBIA, RBPJ, RIPK2, SHH, SLC20A1, SMAD3, SNAI2, SOCS2, SOCS3, SPI1, STAT1, STAT3, TFDP1, TFG, TGIF1, TLR4, TNF, TRAF6, XCL1	49		increases cell movement of T lymphocytes (14/29)	C3, CALR, CCL2, CCL8, CCL20, CXCR4, IL8, IL10, IL1B, S1PR1, THBS1, TLR4, TNF, XCL1	14
											Gene Expression	transcription	transcription of gene	2.52e-07	ABL1, AHR, BHLHB2, BTG1, BTG2, CBX1, CD44, CDK8, CEBPB, CREM, CTBP1, DYRK1A, E2F4, EGR1, EGR2, EIF2AK2, EIF2S1, ELK1, ELL, ELP3 (includes EG:55140), ESR2, FOS, FOSL2, GTF2B, HIF1A, IL6, IL1B, LEF1, LIF, MEN1, MXD1, MYC, NFKB2, NFKBIA, NME1, OSMR, PRDM2, PTGES3 (includes EG:10728), RASA1, RELB, SHH, SKIL, SMAD3, SOCS3, SOX9, SPI1, STAT1, STAT3, TNF, UBE2I, WRN (includes EG:7486), YWHAZ	52		affects chemotaxis of mononuclear leukocytes (17/29)	CCL2, CCR1, CCR3, CXCR4, FN1, GNAI2, IL8, IL10, IL1B, NFKB2, PRKCB, RAC1, RAC2, S1PR1, SAA3, SMAD3, SOCS3	17
											Gene Expression	transcription	transcription	2.07e-06	AATF, ABL1, ABLIM2, ABLIM3, ADRB2, AHR, AKIRIN2, APEX1, ARID3A, ASH1L, ATF3, BASP1, BCL3, BCL6, BHLHB2, BTG1, BTG2, CALR, CASP8, CBX1, CCNB1, CCRN4L, CD44, CDC5L, CDK8, CEBPB, CEBPD, CEBPZ, CFLAR, CHD4, CREM, CTBP1, CUX1, DUSP1, DYRK1A, E2F4, EGR1, EGR2, EIF2AK2, EIF2S1, ELK1, ELL, ELP3 (includes EG:55140), ESR2, ETF1, FGF7, FN1, FOS, FOSL2, FOXP4, GMEB2, GPBP1, GTF2B, HELB, HIF1A, HMGA1, HNF4G, …	150		decreases chemotaxis of mononuclear leukocytes (5/29)	CX3CL1, FN1, HSPD1, TNF, TNFRSF6B	5
											Gene Expression	activation	activation of NFkB binding site	6.71e-07	ATF3, BCL3, CEBPB, FN1, FOS, IER3, IL18, IL1B, IRAK1, MAP3K8, MEN1, NFKB2, NFKBIA, TLR4, TNF, TNFRSF1A, VCAM1	17		increases chemotaxis of mononuclear leukocytes (15/29)	ANXA1, CCL2, CCL8, CCL20, CX3CL1, CXCR4, IL8, IL10, PLAUR, S1PR1, THBS1, TLR4, TNF, XCL1, YARS	15
											Gene Expression	activation	activation of gene	1.31e-06	AHR, BCL3, BCL6, CD44, CEBPB, CEBPD, CNN1, CREM, CRKL, CTBP1, EGR2, EIF2AK2, ELK1, FOS, FOSL2, HIF1A, HMGA1, HNF4G, IL6, IL4R, IRAK1, KLF2, LIF, MEF2C, MXD1, MYC, PIAS4, PRDX1, SMARCC1, SOCS2, SOCS3, STAT1, STAT3, TLR4, TRAF6	35		affects growth of fibroblast cell lines (12/29)	AKAP12, CDKN1A, CEBPB, DDX3X, EIF2AK2, FOS, HMGA1, MYC, NRAS, SKIL, SLC3A2, TNF	12
											Gene Expression	activation	activation of synthetic promoter	2.52e-06	ABL1, AHR, APBB1IP, CALCRL, CALR, CASP8, CD74, CEBPB, CREM, DUSP1, EGR1, ELK1, ELL, ESR2, FAS, FGF7, FOS, FZD7, GAPDH (includes EG:2597), GRB2, HIF1A, HSP90B1, IL6, IL18, IL1B, IRAK1, JUNB, KLF2, LEF1, MAP3K8, MEF2C, MEN1, MYC, NFKBIA, PKN1, PRKAR1A, PTGS2, RAC1, REST, RIPK1, RIPK2, SART3, SMAD3, SMARCC1, SMARCE1, SMURF1, SOCS2, SOCS3, SP140, SPI1, STAT1, STAT3, TGIF1, TLR2, TLR4, TNF, TNFRSF1A, …	60		decreases growth of fibroblast cell lines (8/29)	AHR, CDKN1A, DDX3X, ERRFI1, HMGA1, IL1B, PLAUR, TNF	8
											Gene Expression	activation	activation of protein binding site	7.51e-06	CEBPB, E2F4, EGR1, IL6, LEF1, MYC, NFKBIA, RAC1, SMAD3, SPI1, STAT1, TFDP1, TNF, TRAF6	14		increases growth of fibroblast cell lines (17/29)	E2F4, FOS, HMGA1, HSPB2, ID1, INSR, JUNB, MITF, MYC, NPM1 (includes EG:4869), NRAS, PDGFB, PLAC8, PTMA, RAC1, RASGRP4, STAT3	17
											Gene Expression	binding	binding of DNA	1.19e-06	AHR, APEX1, BCL3, CALR, CDKN1A, FAS, FN1, FOS, FOSL2, FOXP4, HMGA1, IL6, IL10, IL18, IL12B, IL1B, IL4R, JUNB, MYC, NCL, NFKBIA, PCNA, POU2F1, S1PR1, SOCS3, SPI1, TNF, TXN, YWHAB, YWHAG, YWHAZ	31		affects infiltration of neutrophils (22/29)	ALOX5AP, B4GALT1, C3, CD44, CD55, CTSB, CXCL2, DUSP1, FAS, IL10, IL18, IL1B, IL8RB, NOS2, PTGS2, SELL, SELP, SOCS3, TLR2, TLR4, TNFRSF18, TNFRSF1A	22
											Gene Expression	binding	binding of synthetic promoter	3.49e-06	CDKN1A, CFLAR, CREM, EGR1, IL1B, JUNB, PLAU, PTPRC, REST, SOCS2, SOCS3, TNF	12		decreases infiltration of neutrophils (4/29)	ANXA1, IL6, IL1RN, TLR4	4
																		increases infiltration of neutrophils (6/29)	CXCL2, IL8, IL1B, NFKBIA, TNF, XCL1	6
																		affects proliferation of B lymphocytes (20/29)	ABL1, CASP8, CD44, CD74, CDKN1A, CEBPB, HRH1, HSPD1, IL10, LEF1, MYC, PIK3AP1, PRKCB, PTPRC, SEMA4D, SHH, SPI1, STAT1, TLR4, TNF	20
																		decreases proliferation of B lymphocytes (5/29)	CD44, CDKN1A, IL10, IL1RN, JUNB	5
																		increases proliferation of B lymphocytes (14/29)	BCL6, CDKN1A, FAS, IL6, IL10, IL13RA1, IL4R, MYC, PTPRC, SEMA4D, SPI1, TNF, TRAF3, TXN	14
																		affects quantity of antigen presenting cells (22/29)	B2M, CCL2, CNN2, CX3CL1, FAS, IL8, IL15RA, LDLR, LIF, NFKB2, NFKBIA, PLAU, RELB, SELL, SELP, SOAT1, SPI1, STAT3, TLR4, TNF, TNFRSF1A, XBP1	22
																		decreases quantity of antigen presenting cells (2/29)	IL6, IL10	2
																		increases quantity of antigen presenting cells (7/29)	ABL1, FGF7, IL6, IL18, IL12B, IL1B, TNF	7
																		affects quantity of lymphatic system cells (20/29)	AHR, CASP8, CDKN1A, CNN2, FAS, IL6, IL8, IL1B, LIF, NFKB2, PLSCR1, RELB, SELL, SELP, SMAD3, SOCS3, THBS1, TLR4, TNF, TNFRSF1A	20
																		decreases quantity of lymphatic system cells (5/29)	CD9, IL10, IL18BP, MXD1, S100A9	5
																		increases quantity of lymphatic system cells (9/29)	ABL1, CD9, IL6, IL18, IL1B, NPM1 (includes EG:4869), PREP, S100A9, TNF	9
																		affects accumulation of blood cells (16/28)	CASP8, CCL2, CCR1, CX3CL1, CXCL2, FAS, GNAI2, IL10, IL12B, LDLR, PFN1, SELP, STAT3, TLR4, TNF, VCAM1	16
																		decreases accumulation of blood cells (3/28)	IL10, IL1RN, TNFRSF1A	3
																		increases accumulation of blood cells (14/28)	BCL3, CFLAR, CXCL2, FAS, IER3, IL8, IL18, IL12B, IL1B, PLAU, PTX3, RASA1, S100A9, TNF	14
																		affects cell death of cervical cancer cell lines (16/28)	ABL1, CASP4, CASP8, CDKN1A, CTSB, EIF2AK2, FAS, HSPB2, IER3, IL6, IMMT, NME1, PPP2R2A, PTMA, RAC1, TNF	16
																		decreases cell death of cervical cancer cell lines (8/28)	IL6, IL18, IL1B, MSN, NAPA, NME1, TNF, XRCC6	8
																		increases cell death of cervical cancer cell lines (12/28)	CALR, EIF4E, FAS, IER3, IL1B, MYC, NME1, RASA1, RIPK1, TNF, TNFRSF1A, TXN	12
																		affects entry into cell division process of cells (16/28)	ABL1, CDKN1A, DDX3X, FN1, FOS, GRB2, IL6, IL1B, IL4R, JUNB, MYC, PEA15, SMAD3, SOD2, TFDP1, TNF	16
																		decreases entry into cell division process of cells (9/28)	BHLHB2, CDKN1A, DUSP1, ESR2, GNL3, HMOX1, IL6, IL1B, TNF	9
																		increases entry into cell division process of cells (13/28)	ABL1, E2F4, EGR1, FOS, HMGA1, IL6, IL1B, ITGAV, MAP3K8, MYC, NPM1 (includes EG:4869), SHH, TNF	13
																		affects G1 phase of cell lines (26/28)	ABL1, AHR, AKAP12, BHLHB2, BTG2, CAMKK1, CDK5RAP3 (includes EG:80279), CDKN1A, CEBPB, CREM, DUSP1, GNL3, GSPT1, HMGA1, IL6, INSR, ITGAV, LEF1, MEN1, MXD1, MYC, PTGES3 (includes EG:10728), RPS6KA3 (includes EG:6197), SOD2, TNF, YWHAG	26
																		decreases G1 phase of cell lines (5/28)	BCL3, CDKN1A, LIF, MXD1, MYC	5
																		increases G1 phase of cell lines (3/28)	IL6, MXD1, MYC	3
																		affects homing of cell lines (16/28)	CCL2, CCL8, CCR1, CX3CL1, CXCR4, FN1, GNAI3, HRH1, IL8, IL12B, IL8RB, ITGAV, PTGS2, SMAD3, THBS1, TLR2	16
																		decreases homing of cell lines (4/28)	ABL1, CD69, CX3CL1, ITGAV	4
																		increases homing of cell lines (17/28)	C3, CCL2, CCL20, CCR1, CRKL, CX3CL1, CXCR4, ENPP2, FN1, IL8, IL8RB, LIF, PLAU, PLAUR, S1PR1, TXN, YARS	17
																		affects migration of lymphatic system cells (22/28)	ANXA1, BCAR1, CCR3, CNN2, CXCR4, FAS, FN1, HIF1A, IL6, IL8, IL8RB, ITGA9, MMP7, PLAUR, RAC1, S100A9, SELL, SELP, TLR4, TNF, TNFRSF1A, VCAM1	22
																		decreases migration of lymphatic system cells (3/28)	ANXA1, IL8, TXN	3
																		increases migration of lymphatic system cells (10/28)	CCR1, CXCL2, CXCL6, IL6, IL8, IL1B, PLAU, SELP, TNF, TXN	10
																		affects quantity of bone marrow cells (19/28)	AHR, CASP8, CDKN1A, CNN2, FAS, IL6, IL8, IL1B, LIF, PLSCR1, RELB, SELL, SELP, SMAD3, SOCS3, THBS1, TLR4, TNF, TNFRSF1A	19
																		decreases quantity of bone marrow cells (5/28)	CD9, IL10, IL18BP, MXD1, S100A9	5
																		increases quantity of bone marrow cells (9/28)	ABL1, CD9, IL6, IL18, IL1B, NPM1 (includes EG:4869), PREP, S100A9, TNF	9
																		affects accumulation of leukocytes (15/27)	CCL2, CCR1, CX3CL1, CXCL2, FAS, GNAI2, IL10, IL12B, LDLR, PFN1, SELP, STAT3, TLR4, TNF, VCAM1	15
																		decreases accumulation of leukocytes (3/27)	IL10, IL1RN, TNFRSF1A	3
																		increases accumulation of leukocytes (14/27)	BCL3, CFLAR, CXCL2, FAS, IER3, IL8, IL18, IL12B, IL1B, PLAU, PTX3, RASA1, S100A9, TNF	14
																		affects apoptosis of epithelial cells (18/27)	AATF, CDKN1A, CEBPB, CFLAR, FAS, IL8, IL1B, KSR1, MYC, PLAU, PLAUR, S1PR1, SOAT1, STAT3, TIMP1, TLR4, TNF, TNFRSF1A	18
																		decreases apoptosis of epithelial cells (12/27)	AATF, BCL2A1, CFLAR, EIF4E, FN1, IL10, IL18, MYC, PEA15, PLAU, PTGS2, TIMP1	12
																		increases apoptosis of epithelial cells (7/27)	CFLAR, FAS, ID1, MYC, PIAS4, PLAUR, TNF	7
																		affects chemotaxis of cell lines (16/27)	CCL2, CCL8, CCR1, CX3CL1, CXCR4, FN1, GNAI3, HRH1, IL8, IL12B, IL8RB, ITGAV, PTGS2, SMAD3, THBS1, TLR2	16
																		decreases chemotaxis of cell lines (4/27)	ABL1, CD69, CX3CL1, ITGAV	4
																		increases chemotaxis of cell lines (15/27)	C3, CCL2, CCL20, CCR1, CX3CL1, CXCR4, ENPP2, IL8, IL8RB, LIF, PLAU, PLAUR, S1PR1, TXN, YARS	15
																		affects cytostasis of cell lines (12/27)	BCL6, CDKN1A, EIF2AK2, FABP7, IL6, MXD1, PRKAR1A, PRMT1, RBPJ, SMAD3, TIMP1, UBE3A	12
																		decreases cytostasis of cell lines (8/27)	ABL1, HSPB2, NFKBIA, NME1, NRAS, PRDX1, PTMA, RAC1	8
																		increases cytostasis of cell lines (10/27)	ABL1, CBS, IL6, LIF, NME1, PRKCB, SMARCE1, SPI1, ST5, STAT1	10
																		affects migration of bone marrow cells (21/27)	ANXA1, BCAR1, CCR3, CNN2, CXCR4, FAS, FN1, HIF1A, IL6, IL8, IL8RB, MMP7, PLAUR, RAC1, S100A9, SELL, SELP, TLR4, TNF, TNFRSF1A, VCAM1	21
																		decreases migration of bone marrow cells (3/27)	ANXA1, IL8, TXN	3
																		increases migration of bone marrow cells (10/27)	CCR1, CXCL2, CXCL6, IL6, IL8, IL1B, PLAU, SELP, TNF, TXN	10
																		affects migration of mononuclear leukocytes (17/27)	ARHGEF1, CCL2, CCR1, CD44, CX3CL1, CXCR4, FN1, GNAI2, GNAI3, IL8, ITGAV, LDLR, NFKB2, SEMA4D, THBS1, TNF, VCAM1	17
																		decreases migration of mononuclear leukocytes (6/27)	HSPD1, IL10, PLAU, SEMA4D, TIMP1, TNFRSF1A	6
																		increases migration of mononuclear leukocytes (12/27)	CCL2, CCL8, CCL20, CCR1, CD69, CX3CL1, FN1, IL8, IL10, S1PR1, TNF, XCL1	12
																		affects necrosis (17/27)	ABL1, CTSB, EGR1, FAS, FGL2, IL10, KLF2, LDLR, MYC, NOS2, PDGFB, PLAU, RIPK1, SGCA, TLR4, TNF, TNFRSF1A	17
																		decreases necrosis (4/27)	BCL2A1, IL1RN, PTMA, SHH	4
																		increases necrosis (9/27)	CDKN1A, FAS, IL1B, NTF4, S100A9, SOCS3, TIMP1, TNF, TNFRSF1A	9
																		affects survival of blood cells (23/27)	BCL3, BCL6, BCL2A1, CD44, CEBPB, FAS, HIF1A, IL6, IL10, ITPKB, LEF1, MYC, PRKCB, RABGEF1, RAC2, RASA1, SHH, SMAD3, STAT1, STAT3, TNF, TNFRSF18, XBP1	23
																		decreases survival of blood cells (2/27)	IL10, TNF	2
																		increases survival of blood cells (8/27)	BCL3, DLK1, FN1, IL6, IL8, IL10, SNAI2, TNF	8
																		affects activation of antigen presenting cells (17/26)	CD14, CD74, FAS, HRH1, HSP90B1, IL8, IL10, NOS2, PSMB8, PSME2, PTGS2, RELB, TLR2, TLR4, TNF, TNFRSF1A, TREM1	17
																		decreases activation of antigen presenting cells (3/26)	FAS, IL10, TNFRSF1A	3
																		increases activation of antigen presenting cells (17/26)	CCL2, CCL8, CD14, FN1, HSP90B1, HSPD1, IL6, IL8, IL10, IL18, IL1B, LTF, PTGS2, THBS1, TLR2, TLR4, TNF	17
																		affects apoptosis of fibroblasts (17/26)	ABL1, ATF3, CASP4, CASP8, CDKN1A, CFLAR, CTBP1, DUSP1, EIF2AK2, FAS, INSR, KSR1, MEN1, NRAS, RAC1, TNF, XRCC6	17
																		decreases apoptosis of fibroblasts (9/26)	BIRC3, CFLAR, DUSP1, EIF4E, FN1, IL10, KLF2, NRAS, TNF	9
																		increases apoptosis of fibroblasts (11/26)	ABL1, ATF3, CFLAR, CYCS (includes EG:54205), FAS, KSR1, MEN1, MYC, TNF, TNFRSF1A, WRN (includes EG:7486)	11
																		affects cell movement of antigen presenting cells (15/26)	CCL2, CCR3, CD44, CXCR4, GNAI3, IL6, IL12B, IL1B, LDLR, PLAU, PRKCB, SAA3, SELL, SMAD3, TNF	15
																		decreases cell movement of antigen presenting cells (4/26)	CX3CL1, IL10, IL1B, TNF	4
																		increases cell movement of antigen presenting cells (15/26)	ANXA1, C3, CCL2, CCL8, CCL20, CRKL, HRH1, IL10, IL12B, IL1B, PLAU, PLAUR, PTGS2, TLR4, TNF	15
																		affects cytotoxicity of eukaryotic cells (11/26)	CCR3, CD44, CD48, CD74, FAS, HPRT1, IRAK1, LDLR, NOS2, STAT1, TNFRSF1A	11
																		decreases cytotoxicity of eukaryotic cells (7/26)	CD48, CFLAR, FAS, KIR3DL1, TNF, TNFRSF6B, TRIP10	7
																		increases cytotoxicity of eukaryotic cells (13/26)	B2M, CCL2, CD48, CD59, CD69, CX3CL1, IL10, IL18, NFKB2, PTPRC, TNF, TNFRSF6B, TXN	13
																		affects entry into cell stage of cells (15/26)	ABL1, CDKN1A, DDX3X, FN1, FOS, GRB2, IL6, IL1B, IL4R, JUNB, MYC, PEA15, SOD2, TFDP1, TNF	15
																		decreases entry into cell stage of cells (8/26)	BHLHB2, CDKN1A, ESR2, GNL3, HMOX1, IL6, IL1B, TNF	8
																		increases entry into cell stage of cells (13/26)	ABL1, E2F4, EGR1, FOS, HMGA1, IL6, IL1B, ITGAV, MAP3K8, MYC, NPM1 (includes EG:4869), SHH, TNF	13
																		affects migration of endothelial cells (13/26)	CCL2, CD9, CDH5, FN1, IL8RB, ITGA9, ITGAV, OLR1, PLAU, PTGS2, RAC1, S100A2, S1PR1	13
																		decreases migration of endothelial cells (7/26)	ADAM15, FN1, MXD1, MYC, THBS1, TIMP1, WARS	7
																		increases migration of endothelial cells (11/26)	CCL2, FN1, ID1, IL8, IL1B, PDGFB, PLAU, PLAUR, THBS1, TNF, VCAM1	11
																		affects production of nitric oxide (16/26)	ABL1, CALR, IL10, IL18, IL12B, IL1B, IL1RN, NOS2, PFN1, RIPK2, S1PR1, SOCS3, STAT1, TLR4, TNF, TNFRSF1A	16
																		decreases production of nitric oxide (8/26)	ARG2, IL6, IL10, IL1R2, IL1RN, SOCS3, SOD2, TREM1	8
																		increases production of nitric oxide (12/26)	CEBPB, FN1, HMOX1, HSP90B1, HSPD1, IL6, IL10, IL18, IL12B, IL1B, NOS2, TNF	12
																		affects size of cells (13/26)	ANXA1, BCL3, CBS, CD44, E2F4, FAS, IL6, IL4R, KLF2, NRAS, PSME3, PTPRC, SOCS3	13
																		decreases size of cells (5/26)	IL4R, KLF2, MXD1, MYC, NTF4	5
																		increases size of cells (12/26)	ABL1, ADRB2, CDKN1A, DLK1, EIF4E, FN1, IL6, MYC, PRDX1, RASA1, SMARCE1, TNF	12
																		affects survival of leukocytes (23/26)	BCL3, BCL6, BCL2A1, CD44, CEBPB, FAS, HIF1A, IL6, IL10, ITPKB, LEF1, MYC, PRKCB, RABGEF1, RAC2, RASA1, SHH, SMAD3, STAT1, STAT3, TNF, TNFRSF18, XBP1	23
																		decreases survival of leukocytes (2/26)	IL10, TNF	2
																		increases survival of leukocytes (7/26)	BCL3, DLK1, FN1, IL6, IL10, SNAI2, TNF	7
																		affects apoptosis of cervical cancer cell lines (15/25)	ABL1, CASP4, CASP8, CDKN1A, EIF2AK2, FAS, HSPB2, IER3, IL6, IMMT, NME1, PPP2R2A, PTMA, RAC1, TNF	15
																		decreases apoptosis of cervical cancer cell lines (8/25)	IL6, IL18, IL1B, MSN, NAPA, NME1, TNF, XRCC6	8
																		increases apoptosis of cervical cancer cell lines (10/25)	FAS, IER3, IL1B, MYC, NME1, RASA1, RIPK1, TNF, TNFRSF1A, TXN	10
																		affects apoptosis of epithelial cell lines (12/25)	BIRC3, CASP8, CD44, CYCS (includes EG:54205), FAS, HSPD1, IER3, INSR, ITGAV, MYC, TNF, TNFRSF1A	12
																		decreases apoptosis of epithelial cell lines (11/25)	BCL6, BCL2A1, BIRC3, CFLAR, HSPA5, MYC, NRAS, PEA15, RRAS2, TXNDC1, XRCC6	11
																		increases apoptosis of epithelial cell lines (11/25)	ATF3, CASP8, CEBPD, CFLAR, FAS, IER3, MYC, NOS2, RIPK1, TNF, TNFRSF1A	11
																		affects chemotaxis of phagocytes (15/25)	CCL2, CXCL2, CXCR4, GNAI3, IL8, IL12B, IL1B, IL8RB, PRKCB, RAC2, S100A9, SAA3, SMAD3, SPI1, TNFRSF1A	15
																		decreases chemotaxis of phagocytes (3/25)	CX3CL1, IL8, TNF	3
																		increases chemotaxis of phagocytes (17/25)	ANXA1, CCL2, CCL8, CX3CL1, CXCL2, CXCL6, IL8, IL10, IL12B, IL1B, PLAUR, PNOC, RAC1, RAC2, S100A9, TNF, XCL1	17
																		affects developmental process of dendritic cells (20/25)	BCL3, CD44, EGR1, FAS, FN1, HSP90B1, IL6, IL10, IL1B, NFKB2, RELB, SPI1, STAT1, STAT3, TLR2, TLR4, TNF, TNFRSF1A, TRAF6, XBP1	20
																		decreases developmental process of dendritic cells (5/25)	FOS, IL6, IL10, ITGAV, TNF	5
																		increases developmental process of dendritic cells (10/25)	FAS, HSP90B1, HSPB2, HSPD1, IL6, IL1B, SPI1, TLR4, TNF, TREM1	10
																		affects developmental process of macrophages (12/25)	CASP8, CD9, IL6, IL10, PRKX, RASA1, SOCS3, SPI1, STAT1, TLR4, TNF, TNFRSF1A	12
																		decreases developmental process of macrophages (11/25)	C1QC, EIF4E, IL6, IL10, IL1RN, ITGAV, LIF, NFKBIA, SOCS3, TIMP1, TNFRSF1A	11
																		increases developmental process of macrophages (11/25)	ABL1, EGR1, FOS, HRH1, IL6, IL10, LIF, SPI1, TNF, TRAF6, TREM1	11
																		affects migration of lymphocytes (15/25)	ARHGEF1, CCL2, CCR1, CD44, CX3CL1, CXCR4, FN1, GNAI2, GNAI3, IL8, LDLR, NFKB2, THBS1, TNF, VCAM1	15
																		decreases migration of lymphocytes (5/25)	HSPD1, IL10, PLAU, TIMP1, TNFRSF1A	5
																		increases migration of lymphocytes (12/25)	CCL2, CCL8, CCL20, CCR1, CD69, CX3CL1, FN1, IL8, IL10, S1PR1, TNF, XCL1	12
																		affects proliferation of muscle cells (7/25)	CALCRL, CDKN1A, MYC, PDGFB, PLAU, PLAUR, WTAP	7
																		decreases proliferation of muscle cells (4/25)	IL10, IL12B, MYC, WTAP	4
																		increases proliferation of muscle cells (18/25)	CALCRL, CCL2, CEBPD, FN1, HIF1A, IL6, IL8, IL1B, IL1RN, IRAK1, LIF, PDGFB, PTGS2, S1PR1, SHH, STAT1, TNF, TRAF6	18
																		affects transformation of normal cells (10/25)	AMD1, BCAR1, CDKN1A, CEBPB, KSR1, MEN1, MYC, PRDX1, SKIL, STAT3	10
																		decreases transformation of normal cells (3/25)	JUNB, MXD1, RASA1	3
																		increases transformation of normal cells (14/25)	ABL1, AMD1, BCL2A1, EIF4E, FOS, IL10, IL18, MYC, NRAS, PES1, RRAS2, TNF, TRAF3, UBTF	14
																		affects arrest in interphase of tumor cell lines (24/24)	ABL1, BHLHB2, BTG2, CAMKK1, CDK5RAP3 (includes EG:80279), CDKN1A, CEBPB, CEBPD, CREM, DEGS1, DUSP1, GNL3, GSPT1, IL6, IL1B, ITGAV, MYC, PLAU, PLAUR, PPP2R2A, PTGES3 (includes EG:10728), SOX9, TNF, YWHAG	24
																		affects binding of tumor cell lines (16/24)	CALCRL, CD14, CD44, CXCR4, FAS, FN1, IL8RB, INSR, ITGA9, ITGAV, NCL, RHOH, SELL, SELP, THBS1, TLR4	16
																		decreases binding of tumor cell lines (11/24)	CD44, CX3CL1, IL6, IL1B, LTF, PLAU, RHOH, THBS1, TNC, TNF, VCAM1	11
																		increases binding of tumor cell lines (7/24)	CALCRL, CD44, FAS, IL6, IL1B, ITGA9, TNF	7
																		affects cardiovascular process of organism (13/24)	CD14, CDH5, CX3CL1, ESR2, HIF1A, IL8, ITGAV, MYC, NRP2, PTGS2, SHH, TNF, TNFRSF1A	13
																		decreases cardiovascular process of organism (5/24)	CALR, IL1RN, THBS1, TIMP1, WARS	5
																		increases cardiovascular process of organism (11/24)	CCL2, COMP, HIF1A, IL8, IL1B, MYC, PTGS2, TNF, TNFRSF6B, VCAM1, YARS	11
																		affects cell death of antigen presenting cells (21/24)	BIRC3, CASP4, CASP8, CD14, CDKN1A, CEBPB, CFLAR, FAS, HIF1A, HSP90AB1, IL10, LDLR, NFKBIA, RIPK1, SOAT1, SOD2, STAT3, TLR2, TLR4, TNF, TNFRSF1A	21
																		decreases cell death of antigen presenting cells (4/24)	CFLAR, IL1B, STAT3, TNF	4
																		increases cell death of antigen presenting cells (6/24)	EIF2AK2, FAS, IL10, IL18, IL1B, TNF	6
																		affects cytotoxicity of normal cells (11/24)	CCR3, CD44, CD48, CD74, FAS, HPRT1, IRAK1, LDLR, NOS2, STAT1, TNFRSF1A	11
																		decreases cytotoxicity of normal cells (5/24)	CD48, CFLAR, FAS, KIR3DL1, TNF	5
																		increases cytotoxicity of normal cells (12/24)	B2M, CCL2, CD48, CD59, CD69, CX3CL1, IL10, IL18, PTPRC, TNF, TNFRSF6B, TXN	12
																		affects migration of antigen presenting cells (18/24)	C3, CCL2, CCR1, CD44, CNN2, CXCR4, IL10, IL10RA, IL12B, ITGAV, LDLR, RAC1, RAC2, SEMA4D, TIMP1, TLR2, TNF, VCAM1	18
																		decreases migration of antigen presenting cells (6/24)	IL10, IL1B, SEMA4D, TIMP1, TNF, TNFRSF1A	6
																		increases migration of antigen presenting cells (9/24)	CCL2, CCL20, CX3CL1, FN1, IL10, IL18, IL12B, IL1B, TNF	9
																		affects migration of granulocytes (18/24)	ANXA1, CCR3, CNN2, FAS, FN1, IL6, IL8, IL8RB, MMP7, PLAUR, RAC1, S100A9, SELL, SELP, TLR4, TNF, TNFRSF1A, VCAM1	18
																		decreases migration of granulocytes (3/24)	ANXA1, IL8, TXN	3
																		increases migration of granulocytes (9/24)	CCR1, CXCL2, CXCL6, IL8, IL1B, PLAU, SELP, TNF, TXN	9
																		affects quantity of B lymphocytes (17/24)	AHR, C3, CD69, CEBPB, CXCR4, HIF1A, MYC, NFKB2, PIK3AP1, RAC2, RBPJ, RELB, SEMA4D, TNF, VCAM1, XBP1, XRCC6	17
																		decreases quantity of B lymphocytes (4/24)	CDKN1A, CXCR4, EGR1, IL18	4
																		increases quantity of B lymphocytes (8/24)	BCL2A1, C3, CXCR4, EGR1, HSP90B1, IL10, LIF, TNF	8
																		affects activation of cell lines (7/23)	CALCRL, CD14, EIF2AK2, IL8RB, TLR2, TLR4, TRIP10	7
																		decreases activation of cell lines (5/23)	EGR2, GRB2, PLAUR, THBS1, TNFRSF6B	5
																		increases activation of cell lines (12/23)	ACSL5, B2M, CADM1, CEBPB, CXCL6, HSP90B1, ID1, IL8, IL10, IL1B, TLR2, TNF	12
																		affects activation of phagocytes (9/23)	C3, CD14, IL8, IL8RB, NOS2, PTGS2, TLR4, TNF, TREM1	9
																		decreases activation of phagocytes (3/23)	ANXA1, IL10, IL1RN	3
																		increases activation of phagocytes (16/23)	CCL2, CCL8, CD14, CXCL6, FN1, HSPD1, IL6, IL8, IL10, IL18, IL1B, LTF, PTGS2, SELL, THBS1, TNF	16
																		affects apoptosis of antigen presenting cells (20/23)	BIRC3, CASP4, CASP8, CD14, CDKN1A, CEBPB, CFLAR, FAS, HIF1A, HSP90AB1, IL10, LDLR, NFKBIA, RIPK1, SOAT1, SOD2, STAT3, TLR4, TNF, TNFRSF1A	20
																		decreases apoptosis of antigen presenting cells (3/23)	CFLAR, IL1B, TNF	3
																		increases apoptosis of antigen presenting cells (6/23)	EIF2AK2, FAS, IL10, IL18, IL1B, TNF	6
																		affects binding of leukocytes (12/23)	CALR, CCR1, CCR3, CD44, CD48, IL10, MSN, PTPRC, S100A9, SELL, SELP, VCAM1	12
																		decreases binding of leukocytes (7/23)	A2M, CX3CL1, IL10, LTF, MSN, TNC, VCAM1	7
																		increases binding of leukocytes (10/23)	CCL2, CCL20, CD44, CXCL2, FAS, IL8, IL10, SELL, TLR4, TNF	10
																		affects cell death of liver cells (18/23)	AHR, CASP7, CASP8, CDKN1A, CEBPB, CTSB, FAS, FGL2, HMOX1, IL6, ITGAV, MYC, NOS2, PTGS2, TLR4, TNF, TNFRSF1A, XBP1	18
																		decreases cell death of liver cells (5/23)	IL6, SOCS3, SOD2, TIMP1, TNFRSF6B	5
																		increases cell death of liver cells (5/23)	CDKN1A, FAS, FOS, SOCS3, TNF	5
																		affects cell death of macrophages (20/23)	BIRC3, CASP4, CASP8, CD14, CDKN1A, CEBPB, CFLAR, FAS, HIF1A, IL10, LDLR, NFKBIA, RIPK1, SOAT1, SOD2, STAT3, TLR2, TLR4, TNF, TNFRSF1A	20
																		decreases cell death of macrophages (3/23)	CFLAR, STAT3, TNF	3
																		increases cell death of macrophages (6/23)	EIF2AK2, FAS, IL10, IL18, IL1B, TNF	6
																		affects chemotaxis of lymphocytes (13/23)	CCR1, CCR3, CXCR4, FN1, GNAI2, IL8, IL10, NFKB2, RAC1, RAC2, S1PR1, SAA3, SOCS3	13
																		decreases chemotaxis of lymphocytes (4/23)	FN1, HSPD1, TNF, TNFRSF6B	4
																		increases chemotaxis of lymphocytes (11/23)	CCL2, CCL8, CCL20, CX3CL1, CXCR4, IL8, IL10, S1PR1, THBS1, TLR4, XCL1	11
																		affects developmental process of myeloid cells (11/23)	ADAR, CCR1, CTBP1, CXCR4, IL10, IL15RA, MYC, PLSCR1, RASGRP4, SPI1, TNF	11
																		decreases developmental process of myeloid cells (10/23)	ABL1, C1QC, CCL2, EIF4E, IL8, IL10, NFKBIA, STAT3, TNF, ZFP36	10
																		increases developmental process of myeloid cells (6/23)	CEBPD, IL6, IL1B, SPI1, TNF, TREM1	6
																		affects entry into cell division process of eukaryotic cells (14/23)	ABL1, CDKN1A, DDX3X, FN1, IL6, IL1B, IL4R, JUNB, MYC, PEA15, SMAD3, SOD2, TFDP1, TNF	14
																		decreases entry into cell division process of eukaryotic cells (7/23)	BHLHB2, DUSP1, ESR2, HMOX1, IL6, IL1B, TNF	7
																		increases entry into cell division process of eukaryotic cells (10/23)	ABL1, E2F4, FOS, HMGA1, IL6, IL1B, MAP3K8, MYC, SHH, TNF	10
																		affects inflammation of organism (19/23)	ALOX5AP, B2M, CCL2, CD14, CEBPB, CEBPD, FAS, IL6, IL10, IL1B, NFKBIA, PTGS2, SELL, STAT3, TLR2, TLR4, TNF, TNFRSF1A, ZFP36	19
																		decreases inflammation of organism (7/23)	IL6, IL10, IL1R2, IL1RN, NOS2, TNF, TNFRSF1A	7
																		increases inflammation of organism (3/23)	IL6, IL8, TNF	3
																		affects production of lipid (13/23)	ALOX5AP, CUX1, FAS, HRH1, IL8, IL10, IL1B, INSIG1, NOS2, OLR1, PTGS2, SOAT1, TNF	13
																		decreases production of lipid (7/23)	IL10, IL1B, IL1R2, IL1RN, PTGS2, RGS2, TNF	7
																		increases production of lipid (13/23)	C3, ENPP2, FAS, IL6, IL8, IL18, IL1B, IL1RN, LTF, PNOC, PTGS2, RASGRP4, TNF	13
																		affects quantity of macrophages (18/23)	B2M, CCL2, CNN2, CX3CL1, FAS, IL8, LDLR, LIF, NFKBIA, PLAU, RELB, SELL, SELP, SOAT1, SPI1, TLR4, TNF, TNFRSF1A	18
																		increases quantity of macrophages (6/23)	ABL1, FGF7, IL18, IL12B, IL1B, TNF	6
																		affects quantity of myeloid cells (15/23)	CASP8, CNN2, FAS, IL6, IL8, IL1B, LIF, PLSCR1, RELB, SELL, SMAD3, SOCS3, TLR4, TNF, TNFRSF1A	15
																		decreases quantity of myeloid cells (4/23)	IL10, IL18BP, MXD1, S100A9	4
																		increases quantity of myeloid cells (8/23)	ABL1, IL6, IL18, IL1B, NPM1 (includes EG:4869), PREP, S100A9, TNF	8
																		affects recruitment of phagocytes (19/23)	AHR, ANXA1, B4GALT1, CCL2, CCR1, CXCL2, F13A1, IL8, IL10, IL8RB, RAC1, RIPK2, SMAD3, THBS1, TLR2, TLR4, TNF, TNFRSF1A, VCAM1	19
																		decreases recruitment of phagocytes (1/23)	IL1RN	1
																		increases recruitment of phagocytes (8/23)	CCL2, CD44, CXCL2, IL8, IL18, IL1B, TNF, VCAM1	8
																		affects apoptosis of macrophages (19/22)	BIRC3, CASP4, CASP8, CD14, CDKN1A, CEBPB, CFLAR, FAS, HIF1A, IL10, LDLR, NFKBIA, RIPK1, SOAT1, SOD2, STAT3, TLR4, TNF, TNFRSF1A	19
																		decreases apoptosis of macrophages (2/22)	CFLAR, TNF	2
																		increases apoptosis of macrophages (6/22)	EIF2AK2, FAS, IL10, IL18, IL1B, TNF	6
																		affects cytotoxicity of leukocytes (9/22)	CCR3, CD44, CD48, FAS, HPRT1, IRAK1, LDLR, NOS2, STAT1	9
																		decreases cytotoxicity of leukocytes (5/22)	CD48, CFLAR, FAS, KIR3DL1, TNF	5
																		increases cytotoxicity of leukocytes (12/22)	B2M, CCL2, CD48, CD59, CD69, CX3CL1, IL10, IL18, PTPRC, TNF, TNFRSF6B, TXN	12
																		affects differentiation of antigen presenting cells (13/22)	BCL3, CASP8, IL6, IL10, NFKB2, PRKX, RASA1, RELB, SOCS3, SPI1, TNF, TNFRSF1A, TRAF6	13
																		decreases differentiation of antigen presenting cells (8/22)	C1QC, EIF4E, IL6, IL10, ITGAV, LIF, SOCS3, TIMP1	8
																		increases differentiation of antigen presenting cells (10/22)	ABL1, EGR1, HRH1, IL6, IL10, LIF, SPI1, TNF, TRAF6, TREM1	10
																		affects G1 phase of tumor cell lines (20/22)	AHR, BHLHB2, BTG2, CAMKK1, CDK5RAP3 (includes EG:80279), CDKN1A, CEBPB, CREM, DUSP1, GNL3, GSPT1, HMGA1, IL6, INSR, ITGAV, MYC, PTGES3 (includes EG:10728), SOD2, TNF, YWHAG	20
																		decreases G1 phase of tumor cell lines (4/22)	CDKN1A, LIF, MXD1, MYC	4
																		increases G1 phase of tumor cell lines (2/22)	IL6, MYC	2
																		affects growth of tumor cells (10/22)	ABL1, CDH5, EGR1, IL6, IL18, IL1B, MYC, SLC3A2, STAT1, TNF	10
																		decreases growth of tumor cells (9/22)	CDKN1A, CREM, DUSP1, HIF1A, IL1RN, NRAS, SMAD3, STAT3, TNF	9
																		increases growth of tumor cells (7/22)	FAS, IL6, IL1B, ITGAV, PDGFB, TFG, TNF	7
																		affects homing of bone marrow cells (13/22)	ANXA1, CCR3, CD44, CXCL2, IL8, IL1B, IL8RB, PLAUR, RAC2, S100A9, SPI1, TNFRSF1A, VCAM1	13
																		decreases homing of bone marrow cells (3/22)	IL8, IL10, TNF	3
																		increases homing of bone marrow cells (14/22)	CCL2, CX3CL1, CXCL2, CXCL6, IL8, IL1B, PLAUR, PNOC, RAC1, RAC2, S100A9, TNF, XCL1, YARS	14
																		affects migration of neutrophils (15/22)	CNN2, FAS, FN1, IL6, IL8, IL8RB, MMP7, RAC1, S100A9, SELL, SELP, TLR4, TNF, TNFRSF1A, VCAM1	15
																		decreases migration of neutrophils (3/22)	ANXA1, IL8, TXN	3
																		increases migration of neutrophils (8/22)	CCR1, CXCL2, CXCL6, IL8, IL1B, PLAU, SELP, TNF	8
																		affects proliferation of smooth muscle cells (7/22)	CALCRL, CDKN1A, MYC, PDGFB, PLAU, PLAUR, WTAP	7
																		decreases proliferation of smooth muscle cells (4/22)	IL10, IL12B, MYC, WTAP	4
																		increases proliferation of smooth muscle cells (15/22)	CALCRL, CCL2, CEBPD, HIF1A, IL6, IL8, IL1B, IL1RN, IRAK1, PDGFB, PTGS2, S1PR1, STAT1, TNF, TRAF6	15
																		affects release of lipid (16/22)	ALOX5AP, BCL6, CEBPB, CTSB, FAS, GNAI2, GNAI3, IL10, IL1B, NOS2, PRKCB, PTGS2, RABGEF1, TLR4, TNF, TNFRSF1A	16
																		decreases release of lipid (3/22)	C3, IL1RN, TNF	3
																		increases release of lipid (9/22)	C3, CCL2, FAS, GRP, IL8, IL1B, NOS2, PDGFB, TNF	9
																		affects adhesion of mononuclear leukocytes (13/21)	CD44, CX3CL1, FAS, FN1, IL6, IL8, LIF, RAC1, SELL, SELP, TLR4, TNF, VCAM1	13
																		decreases adhesion of mononuclear leukocytes (3/21)	FN1, IL10, PLAU	3
																		increases adhesion of mononuclear leukocytes (11/21)	CCL2, CCL20, CD48, CX3CL1, FN1, IL8, LCP1, SELP, THBS1, TNF, TNFRSF6B	11
																		affects adhesion of phagocytes (12/21)	CD44, CX3CL1, FN1, IL8, IL1B, IL8RB, PLAUR, RAC1, SELL, SELP, TLR4, TNF	12
																		decreases adhesion of phagocytes (4/21)	ANXA1, IL8, IL10, TXN	4
																		increases adhesion of phagocytes (11/21)	CX3CL1, CXCL2, IL8, IL1B, LCP1, PLAU, S100A9, SELP, SPI1, TNF, TNFRSF6B	11
																		affects entry into interphase of eukaryotic cells (13/21)	ABL1, CDKN1A, DDX3X, FN1, IL6, IL1B, IL4R, JUNB, MYC, PEA15, SOD2, TFDP1, TNF	13
																		decreases entry into interphase of eukaryotic cells (6/21)	BHLHB2, ESR2, HMOX1, IL6, IL1B, TNF	6
																		increases entry into interphase of eukaryotic cells (10/21)	ABL1, E2F4, FOS, HMGA1, IL6, IL1B, MAP3K8, MYC, SHH, TNF	10
																		affects recruitment of granulocytes (17/21)	AHR, ANXA1, B4GALT1, CCL2, CCR1, CXCL2, IL8, IL10, IL8RB, RAC1, RIPK2, SELP, SMAD3, TLR4, TNF, TNFRSF1A, VCAM1	17
																		decreases recruitment of granulocytes (2/21)	IL15RA, IL1RN	2
																		increases recruitment of granulocytes (5/21)	CXCL2, IL8, IL18, IL1B, TNF	5
																		affects release of eicosanoid (15/21)	ALOX5AP, BCL6, CTSB, FAS, GNAI2, GNAI3, IL10, IL1B, NOS2, PRKCB, PTGS2, RABGEF1, TLR4, TNF, TNFRSF1A	15
																		decreases release of eicosanoid (3/21)	C3, IL1RN, TNF	3
																		increases release of eicosanoid (9/21)	C3, CCL2, FAS, GRP, IL8, IL1B, NOS2, PDGFB, TNF	9
																		affects accumulation of phagocytes (10/20)	CCR1, CX3CL1, CXCL2, GNAI2, IL12B, LDLR, PFN1, SELP, TLR4, VCAM1	10
																		decreases accumulation of phagocytes (2/20)	IL10, IL1RN	2
																		increases accumulation of phagocytes (10/20)	CXCL2, FAS, IL8, IL18, IL12B, IL1B, PLAU, PTX3, RASA1, S100A9	10
																		affects cardiovascular process of animal (9/20)	CD14, CDH5, ESR2, HIF1A, ITGAV, MYC, NRP2, TNF, TNFRSF1A	9
																		decreases cardiovascular process of animal (4/20)	CALR, IL1RN, THBS1, WARS	4
																		increases cardiovascular process of animal (10/20)	CCL2, COMP, HIF1A, IL8, IL1B, MYC, TNF, TNFRSF6B, VCAM1, YARS	10
																		affects cell death of lymphatic system cells (11/20)	BCL2A1, CD44, CXCR4, EGR1, FAS, IL6, IL8, IL1B, MYC, STAT1, TNF	11
																		decreases cell death of lymphatic system cells (9/20)	BCL2A1, CXCL2, HSPA5, IL8, IL1B, IL1RN, SHH, TNF, TXN	9
																		increases cell death of lymphatic system cells (9/20)	ANXA1, CD69, CXCR4, FAS, IL6, IL10, MYC, TNF, TREM1	9
																		affects chemotaxis of granulocytes (11/20)	ANXA1, CCR3, CXCL2, IL8, IL1B, IL8RB, PLAUR, RAC2, S100A9, SPI1, TNFRSF1A	11
																		decreases chemotaxis of granulocytes (3/20)	IL8, IL10, TNF	3
																		increases chemotaxis of granulocytes (14/20)	CCL2, CX3CL1, CXCL2, CXCL6, IL8, IL1B, PLAUR, PNOC, RAC1, RAC2, S100A9, TNF, XCL1, YARS	14
																		affects cytotoxicity of mononuclear leukocytes (9/20)	CCR3, CD44, CD48, FAS, HPRT1, IRAK1, LDLR, NOS2, STAT1	9
																		decreases cytotoxicity of mononuclear leukocytes (3/20)	CD48, CFLAR, KIR3DL1	3
																		increases cytotoxicity of mononuclear leukocytes (10/20)	B2M, CCL2, CD48, CD59, CD69, CX3CL1, IL10, IL18, PTPRC, TNFRSF6B	10
																		affects entry into S phase of eukaryotic cells (13/20)	ABL1, CDKN1A, DDX3X, FN1, IL6, IL1B, IL4R, JUNB, MYC, PEA15, SOD2, TFDP1, TNF	13
																		decreases entry into S phase of eukaryotic cells (6/20)	BHLHB2, ESR2, HMOX1, IL6, IL1B, TNF	6
																		increases entry into S phase of eukaryotic cells (9/20)	ABL1, E2F4, FOS, HMGA1, IL6, IL1B, MAP3K8, MYC, TNF	9
																		affects proliferation of lymphatic system cells (11/20)	CD44, CDKN1A, HPRT1, IL6, IL1B, JUNB, MEN1, NOS2, SHH, SOCS3, STAT3	11
																		decreases proliferation of lymphatic system cells (3/20)	CCL20, SPI1, TNFRSF1A	3
																		increases proliferation of lymphatic system cells (7/20)	ABL1, IL6, IL10, IL18, TLR2, TLR4, ZFP36L1	7
																		affects quantity of granulocytes (14/20)	CNN2, FAS, IL6, IL8, IL1B, LIF, PLSCR1, RELB, SELL, SMAD3, SOCS3, TLR4, TNF, TNFRSF1A	14
																		decreases quantity of granulocytes (3/20)	IL10, IL18BP, S100A9	3
																		increases quantity of granulocytes (7/20)	ABL1, IL6, IL18, IL1B, PREP, S100A9, TNF	7
																		affects adhesion of endothelial cells (11/19)	ADAM15, CD44, IL8, IL1B, ITGAV, OLR1, SELL, SELP, TNF, VASP, VCAM1	11
																		decreases adhesion of endothelial cells (7/19)	ADAM15, FN1, IL8, IL10, RAC1, THBS1, TXN	7
																		increases adhesion of endothelial cells (9/19)	CCL2, CD44, IL8, IL1B, ITGAV, PPAP2B, SELP, TNF, TNFRSF6B	9
																		affects adhesion of lymphatic system cells (12/19)	CD44, FN1, IL8, IL1B, IL8RB, ITGAV, PLAUR, SELL, SELP, TLR4, TNF, VCAM1	12
																		decreases adhesion of lymphatic system cells (3/19)	ANXA1, IL8, TXN	3
																		increases adhesion of lymphatic system cells (9/19)	C3, CXCL2, IL8, IL1B, LCP1, PLAU, S100A9, SELP, TNF	9
																		affects angiogenesis of organism (10/19)	CDH5, CX3CL1, HIF1A, IL8, ITGAV, NRP2, PTGS2, SHH, TNF, TNFRSF1A	10
																		decreases angiogenesis of organism (5/19)	CALR, IL1RN, THBS1, TIMP1, WARS	5
																		increases angiogenesis of organism (8/19)	CCL2, COMP, HIF1A, IL8, MYC, PTGS2, TNF, YARS	8
																		affects cell death of parenchymal cells (14/19)	AHR, CASP7, CASP8, CDKN1A, CTSB, FAS, FGL2, HMOX1, IL6, MYC, NOS2, TNF, TNFRSF1A, XBP1	14
																		decreases cell death of parenchymal cells (5/19)	HSPA5, IL6, SOD2, TNFRSF6B, TXN	5
																		increases cell death of parenchymal cells (5/19)	CDKN1A, FAS, FOS, MYC, TNF	5
																		affects contact growth inhibition (10/19)	CDKN1A, IL6, MXD1, NOS2, PRKAR1A, PTPRC, SMAD3, TIMP1, TNF, UBE2I	10
																		decreases contact growth inhibition (5/19)	HSPB2, NME1, NRAS, PTMA, RAC1	5
																		increases contact growth inhibition (5/19)	CDH5, LIF, NME1, SMARCE1, ST5	5
																		affects senescence of cells (10/19)	BHLHB2, BUB3, CDKN1A, CEBPB, DUSP1, ID1, MYC, PHC2, RAC1, WRN (includes EG:7486)	10
																		decreases senescence of cells (6/19)	ARID3A, ID1, KSR1, MYC, PSMB5, RAC1	6
																		increases senescence of cells (9/19)	BCL6, BHLHB2, CDKN1A, EGR1, EIF4E, JUNB, MYC, NPM1 (includes EG:4869), NRAS	9
																		affects adhesion of granulocytes (11/18)	CD44, FN1, IL8, IL1B, IL8RB, PLAUR, SELL, SELP, TLR4, TNF, VCAM1	11
																		decreases adhesion of granulocytes (3/18)	ANXA1, IL8, TXN	3
																		increases adhesion of granulocytes (9/18)	C3, CXCL2, IL8, IL1B, LCP1, PLAU, S100A9, SELP, TNF	9
																		affects contact growth inhibition of eukaryotic cells (9/18)	CDKN1A, IL6, MXD1, NOS2, PRKAR1A, PTPRC, SMAD3, TIMP1, TNF	9
																		decreases contact growth inhibition of eukaryotic cells (5/18)	HSPB2, NME1, NRAS, PTMA, RAC1	5
																		increases contact growth inhibition of eukaryotic cells (5/18)	CDH5, LIF, NME1, SMARCE1, ST5	5
																		affects differentiation of fibroblast cell lines (7/18)	AHR, CDKN1A, DLK1, E2F4, HMGA1, INSR, TNF	7
																		decreases differentiation of fibroblast cell lines (9/18)	AHR, DLK1, HSP90AA1, IL6, IL1B, LIF, MXD1, SMAD3, TNF	9
																		increases differentiation of fibroblast cell lines (6/18)	CEBPB, DYRK1A, FAM20C, LIF, RGS2, SHH	6
																		affects differentiation of macrophages (7/18)	CASP8, IL6, PRKX, RASA1, SOCS3, SPI1, TNF	7
																		decreases differentiation of macrophages (8/18)	C1QC, EIF4E, IL6, IL10, ITGAV, LIF, SOCS3, TIMP1	8
																		increases differentiation of macrophages (10/18)	ABL1, EGR1, HRH1, IL6, IL10, LIF, SPI1, TNF, TRAF6, TREM1	10
																		affects migration of endothelial cell lines (11/18)	CNN2, CTSB, FN1, IL8, ITGA9, ITGAV, NCL, PTGS2, RAC1, S1PR1, TGFBI	11
																		decreases migration of endothelial cell lines (1/18)	KLF2	1
																		increases migration of endothelial cell lines (8/18)	CNN2, FN1, HIF1A, HSP90AB1, ID1, TNC, TNF, TNFRSF6B	8
																		affects necrosis of eukaryotic cells (11/18)	EGR1, FAS, FGL2, IL10, KLF2, MYC, NOS2, RIPK1, TLR4, TNF, TNFRSF1A	11
																		decreases necrosis of eukaryotic cells (3/18)	BCL2A1, IL1RN, PTMA	3
																		increases necrosis of eukaryotic cells (7/18)	CDKN1A, FAS, IL1B, S100A9, SOCS3, TNF, TNFRSF1A	7
																		affects patterning of bone (16/18)	ADRB2, CA2, CD44, EGR1, IL6, IL1B, MITF, NOS2, PHC2, PTGS2, RAB7A, RAC1, RAC2, TNF, TNFRSF1A, TRAF6	16
																		decreases patterning of bone (2/18)	IL1RN, TNFRSF1A	2
																		increases patterning of bone (6/18)	CA2, EGR1, IL6, IL1B, LIF, TNF	6
																		affects remodeling of tissue (15/18)	ADRB2, CA2, CD44, EGR1, IL6, IL1B, MITF, NOS2, PTGS2, RAB7A, RAC1, RAC2, TNF, TNFRSF1A, TRAF6	15
																		decreases remodeling of tissue (3/18)	HMOX1, IL1RN, TNFRSF1A	3
																		increases remodeling of tissue (6/18)	CA2, EGR1, IL6, IL1B, LIF, TNF	6
																		affects senescence of eukaryotic cells (9/18)	BHLHB2, BUB3, CDKN1A, CEBPB, DUSP1, ID1, MYC, PHC2, WRN (includes EG:7486)	9
																		decreases senescence of eukaryotic cells (5/18)	ARID3A, ID1, KSR1, MYC, PSMB5	5
																		increases senescence of eukaryotic cells (8/18)	BCL6, BHLHB2, CDKN1A, EGR1, EIF4E, JUNB, NPM1 (includes EG:4869), NRAS	8
																		affects activation of myeloid cells (4/17)	C3, CD14, IL8, IL8RB	4
																		decreases activation of myeloid cells (3/17)	ANXA1, IL10, IL1RN	3
																		increases activation of myeloid cells (13/17)	C3, CCL2, CD14, CXCL6, IL6, IL8, IL18, IL1B, LTF, SELL, TNF, TREM1, VCAM1	13
																		affects activation of NFkB binding site (8/17)	BCL3, FOS, IER3, IL1B, NFKBIA, TLR4, TNF, VCAM1	8
																		decreases activation of NFkB binding site (4/17)	ATF3, IER3, MEN1, TNF	4
																		increases activation of NFkB binding site (12/17)	BCL3, CEBPB, FN1, FOS, IL18, IL1B, IRAK1, MAP3K8, NFKB2, TLR4, TNF, TNFRSF1A	12
																		affects apoptosis of B lymphocytes (10/17)	CASP8, CDKN1A, FAS, IL10, MYC, NFKB2, NFKBIA, PRKCB, PTPRC, SKIL	10
																		decreases apoptosis of B lymphocytes (5/17)	BCL2A1, CFLAR, EIF4E, IL6, SHH	5
																		increases apoptosis of B lymphocytes (4/17)	CASP4, FAS, MYC, TNF	4
																		affects apoptosis of liver cells (14/17)	AHR, CASP7, CASP8, CDKN1A, CEBPB, CTSB, FAS, IL6, ITGAV, MYC, PTGS2, TNF, TNFRSF1A, XBP1	14
																		decreases apoptosis of liver cells (4/17)	IL6, SOCS3, SOD2, TIMP1	4
																		increases apoptosis of liver cells (3/17)	FAS, SOCS3, TNF	3
																		affects cardiovascular process of mammalia (8/17)	CD14, CDH5, ESR2, HIF1A, ITGAV, MYC, TNF, TNFRSF1A	8
																		decreases cardiovascular process of mammalia (4/17)	CALR, IL1RN, THBS1, WARS	4
																		increases cardiovascular process of mammalia (8/17)	CCL2, HIF1A, IL8, IL1B, MYC, TNF, VCAM1, YARS	8
																		affects cell death of hepatocytes (14/17)	AHR, CASP7, CASP8, CDKN1A, CTSB, FAS, FGL2, HMOX1, IL6, MYC, NOS2, TNF, TNFRSF1A, XBP1	14
																		decreases cell death of hepatocytes (3/17)	IL6, SOD2, TNFRSF6B	3
																		increases cell death of hepatocytes (4/17)	CDKN1A, FAS, FOS, TNF	4
																		affects cell death of thymocytes (10/17)	ABL1, CASP8, EGR1, FAS, FOS, GAPDH (includes EG:2597), IL10, PTPRC, TNF, TNFRSF1A	10
																		decreases cell death of thymocytes (2/17)	BCL2A1, IL10	2
																		increases cell death of thymocytes (8/17)	CD44, CDKN1A, FAS, IL18, IL1B, MYC, SMARCC1, TNF	8
																		affects chemotaxis of T lymphocytes (9/17)	CCR1, CCR3, CXCR4, FN1, GNAI2, IL8, RAC1, S1PR1, SOCS3	9
																		decreases chemotaxis of T lymphocytes (4/17)	FN1, HSPD1, TNF, TNFRSF6B	4
																		increases chemotaxis of T lymphocytes (8/17)	CCL2, CCL8, CCL20, CXCR4, IL8, S1PR1, THBS1, TLR4	8
																		affects inflammation of animal (14/17)	ALOX5AP, B2M, CCL2, CD14, IL6, IL10, NFKBIA, PTGS2, SELL, STAT3, TLR2, TLR4, TNF, ZFP36	14
																		decreases inflammation of animal (6/17)	IL6, IL10, IL1R2, NOS2, TNF, TNFRSF1A	6
																		increases inflammation of animal (2/17)	IL6, TNF	2
																		affects movement of fibroblast cell lines (9/17)	CDKN1A, CRKL, FN1, IL8, KLF2, PDGFB, PLAUR, PTGS2, RAC2	9
																		decreases movement of fibroblast cell lines (2/17)	DDX3X, ITGA9	2
																		increases movement of fibroblast cell lines (8/17)	ABL1, AMD1, BCAR1, FN1, GNG12, ITGA9, ITGAV, PLAU	8
																		affects recruitment of neutrophils (14/17)	AHR, B4GALT1, CCL2, CCR1, CXCL2, IL8, IL10, IL8RB, RAC1, RIPK2, SMAD3, TLR4, TNF, TNFRSF1A	14
																		decreases recruitment of neutrophils (1/17)	IL1RN	1
																		increases recruitment of neutrophils (5/17)	CXCL2, IL8, IL18, IL1B, TNF	5
																		affects remodeling of bone (15/17)	ADRB2, CA2, CD44, EGR1, IL6, IL1B, MITF, NOS2, PTGS2, RAB7A, RAC1, RAC2, TNF, TNFRSF1A, TRAF6	15
																		decreases remodeling of bone (2/17)	IL1RN, TNFRSF1A	2
																		increases remodeling of bone (6/17)	CA2, EGR1, IL6, IL1B, LIF, TNF	6
																		affects size of animal (14/17)	CANX, CKS1B, CTBP1, DYRK1A, EGR1, F13A1, FOS, ID1, LIF, MTHFD2 (includes EG:10797), NR4A3, PHC2, SOCS3, XRCC6	14
																		decreases size of animal (3/17)	IL6, LIF, TNF	3
																		increases size of animal (1/17)	C3	1
																		affects accumulation of myeloid cells (8/16)	CCL2, CXCL2, GNAI2, IL10, SELP, STAT3, TLR4, VCAM1	8
																		decreases accumulation of myeloid cells (3/16)	IL10, IL1RN, TNFRSF1A	3
																		increases accumulation of myeloid cells (7/16)	CXCL2, IL8, IL18, IL1B, PTX3, S100A9, TNF	7
																		affects activation of granulocytes (4/16)	C3, CD14, IL8, IL8RB	4
																		decreases activation of granulocytes (3/16)	ANXA1, IL10, IL1RN	3
																		increases activation of granulocytes (12/16)	C3, CCL2, CD14, CXCL6, IL6, IL8, IL18, IL1B, LTF, SELL, TNF, VCAM1	12
																		affects adhesion of neutrophils (10/16)	CD44, FN1, IL8, IL1B, IL8RB, PLAUR, SELL, SELP, TLR4, TNF	10
																		decreases adhesion of neutrophils (3/16)	ANXA1, IL8, TXN	3
																		increases adhesion of neutrophils (8/16)	CXCL2, IL8, IL1B, LCP1, PLAU, S100A9, SELP, TNF	8
																		affects cell death of fibrosarcoma cell lines (9/16)	CASP7, CASP8, CFLAR, CTSB, FAS, HSPA5, IFNAR2, STAT1, TNFRSF1A	9
																		decreases cell death of fibrosarcoma cell lines (3/16)	BCL2A1, BIRC3, SOD2	3
																		increases cell death of fibrosarcoma cell lines (6/16)	CDKN1A, NFKB2, RIPK1, STAT1, TNF, TNFRSF1A	6
																		affects developmental process of keratinocytes (12/16)	ANXA1, CDKN1A, INSR, IRF6, JUNB, MYC, RBPJ, S100A11, SMAD3, STAT3, TGM3, TNF	12
																		decreases developmental process of keratinocytes (6/16)	CDKN1A, FN1, FOS, ID1, MYC, S100A11	6
																		increases developmental process of keratinocytes (3/16)	FGF7, MYC, TNF	3
																		affects endoplasmic reticulum stress response (15/16)	CEBPB, DERL1, DNAJA1, DNAJB1, EIF2AK2, HERPUD1, HSP90AA1, HSP90AB1, HSPA2, HSPA5, HSPD1, SERPINH1, TXNDC4, VCP, XBP1	15
																		increases endoplasmic reticulum stress response (1/16)	TNF	1
																		affects infiltration of mononuclear leukocytes (7/16)	CD44, IL6, LDLR, SELP, SMAD3, STAT3, TNF	7
																		decreases infiltration of mononuclear leukocytes (4/16)	CCR1, IL10, IL18BP, TNFRSF6B	4
																		increases infiltration of mononuclear leukocytes (6/16)	C3, CCL2, IL8, IL10, IL1B, XCL1	6
																		affects maturation of dendritic cells (11/16)	CD44, EGR1, FAS, HSP90B1, IL1B, STAT1, TLR2, TLR4, TNF, TNFRSF1A, TRAF6	11
																		decreases maturation of dendritic cells (2/16)	FOS, IL10	2
																		increases maturation of dendritic cells (8/16)	FAS, HSP90B1, HSPB2, HSPD1, IL6, IL1B, TLR4, TNF	8
																		affects migration of fibroblast cell lines (9/16)	CDKN1A, CRKL, FN1, IL8, KLF2, PDGFB, PLAUR, PTGS2, RAC2	9
																		decreases migration of fibroblast cell lines (2/16)	DDX3X, ITGA9	2
																		increases migration of fibroblast cell lines (7/16)	ABL1, BCAR1, FN1, GNG12, ITGA9, ITGAV, PLAU	7
																		affects migration of macrophages (9/16)	CCL2, CNN2, ITGAV, LDLR, RAC1, RAC2, SEMA4D, TLR2, VCAM1	9
																		decreases migration of macrophages (3/16)	IL10, SEMA4D, TNFRSF1A	3
																		increases migration of macrophages (6/16)	CCL2, CCL20, CX3CL1, FN1, IL12B, TNF	6
																		affects migration of smooth muscle cells (9/16)	CCL2, FN1, IL18, LDLR, MYC, PLAU, PLAUR, PTGS2, THBS1	9
																		decreases migration of smooth muscle cells (3/16)	CALCRL, PLAU, TIMP1	3
																		increases migration of smooth muscle cells (8/16)	DUSP1, IL6, IL18, IL1B, PLAU, S1PR1, THBS1, TNF	8
																		affects quantity of neutrophils (11/16)	CNN2, FAS, IL1B, PLSCR1, RELB, SELL, SMAD3, SOCS3, TLR4, TNF, TNFRSF1A	11
																		decreases quantity of neutrophils (3/16)	IL10, IL18BP, S100A9	3
																		increases quantity of neutrophils (5/16)	IL18, IL1B, PREP, S100A9, TNF	5
																		affects accumulation of granulocytes (7/15)	CCL2, CXCL2, GNAI2, IL10, SELP, TLR4, VCAM1	7
																		decreases accumulation of granulocytes (3/15)	IL10, IL1RN, TNFRSF1A	3
																		increases accumulation of granulocytes (7/15)	CXCL2, IL8, IL18, IL1B, PTX3, S100A9, TNF	7
																		affects activation of neutrophils (4/15)	C3, CD14, IL8, IL8RB	4
																		decreases activation of neutrophils (3/15)	ANXA1, IL10, IL1RN	3
																		increases activation of neutrophils (10/15)	CCL2, CD14, CXCL6, IL6, IL8, IL18, IL1B, LTF, SELL, TNF	10
																		affects angiogenesis of animal (6/15)	CDH5, HIF1A, ITGAV, NRP2, TNF, TNFRSF1A	6
																		decreases angiogenesis of animal (4/15)	CALR, IL1RN, THBS1, WARS	4
																		increases angiogenesis of animal (7/15)	CCL2, COMP, HIF1A, IL8, MYC, TNF, YARS	7
																		affects apoptosis of fibrosarcoma cell lines (9/15)	CASP7, CASP8, CFLAR, CTSB, FAS, HSPA5, IFNAR2, STAT1, TNFRSF1A	9
																		decreases apoptosis of fibrosarcoma cell lines (3/15)	BCL2A1, BIRC3, SOD2	3
																		increases apoptosis of fibrosarcoma cell lines (5/15)	CDKN1A, NFKB2, STAT1, TNF, TNFRSF1A	5
																		affects development of antigen presenting cells (10/15)	CD9, FN1, IL6, RELB, SPI1, STAT1, STAT3, TNF, TNFRSF1A, XBP1	10
																		decreases development of antigen presenting cells (5/15)	IL6, IL1RN, NFKBIA, TNF, TNFRSF1A	5
																		increases development of antigen presenting cells (5/15)	EGR1, FOS, SPI1, TNF, TRAF6	5
																		affects hydrolysis of GTP (4/15)	GNAI1, GNAI3, GRK1, RAC1	4
																		decreases hydrolysis of GTP (2/15)	CALR, RAN	2
																		increases hydrolysis of GTP (12/15)	ADRB2, GNAI1, GNAI2, KPNB1, MEN1, NME1, RAB7A, RAC1, RAC2, RAN, RASA1, RRAS2	12
																		affects inflammation of mammalia (12/15)	ALOX5AP, B2M, CD14, IL6, IL10, NFKBIA, PTGS2, SELL, STAT3, TLR4, TNF, ZFP36	12
																		decreases inflammation of mammalia (6/15)	IL6, IL10, IL1R2, NOS2, TNF, TNFRSF1A	6
																		increases inflammation of mammalia (2/15)	IL6, TNF	2
																		affects migration of dendritic cells (12/15)	C3, CCR1, CD44, CXCR4, IL10, IL10RA, IL12B, ITGAV, RAC1, RAC2, TIMP1, TNF	12
																		decreases migration of dendritic cells (4/15)	IL10, IL1B, TIMP1, TNF	4
																		increases migration of dendritic cells (6/15)	CCL20, IL10, IL18, IL12B, IL1B, TNF	6
																		affects movement of kidney cell lines (7/15)	C3, CCR1, CCR3, FN1, PLAU, PLAUR, RAC2	7
																		decreases movement of kidney cell lines (1/15)	CADM1	1
																		increases movement of kidney cell lines (9/15)	ABL1, BCAR1, CCL20, CTTN, FN1, NRAS, PLAUR, PRKX, SAA3	9
																		affects proliferation of neuroglia (11/15)	CCR1, CXCL2, EGR2, ESR2, IL6, LAMA4, PTPRC, RAC1, SHH, TNC, TNF	11
																		decreases proliferation of neuroglia (2/15)	BTG1, EGR2	2
																		increases proliferation of neuroglia (5/15)	CXCL2, IL1B, ITGAV, PDGFB, TNF	5
																		affects release of arachidonic acid (9/15)	CTSB, FAS, GNAI2, GNAI3, IL1B, NOS2, PRKCB, TLR4, TNFRSF1A	9
																		decreases release of arachidonic acid (3/15)	C3, IL1RN, TNF	3
																		increases release of arachidonic acid (8/15)	C3, CCL2, FAS, GRP, IL1B, NOS2, PDGFB, TNF	8
																		affects activation of protein binding site (2/14)	IL6, SMAD3	2
																		decreases activation of protein binding site (2/14)	NFKBIA, STAT1	2
																		increases activation of protein binding site (11/14)	CEBPB, E2F4, EGR1, LEF1, MYC, RAC1, SMAD3, SPI1, TFDP1, TNF, TRAF6	11
																		affects apoptosis of parenchymal cells (11/14)	AHR, CASP7, CASP8, CDKN1A, CTSB, FAS, IL6, MYC, TNF, TNFRSF1A, XBP1	11
																		decreases apoptosis of parenchymal cells (4/14)	HSPA5, IL6, SOD2, TXN	4
																		increases apoptosis of parenchymal cells (3/14)	FAS, MYC, TNF	3
																		affects entry into S phase of cell lines (5/14)	ABL1, CDKN1A, DDX3X, FN1, MYC	5
																		decreases entry into S phase of cell lines (6/14)	BHLHB2, ESR2, HMOX1, IL6, IL1B, TNF	6
																		increases entry into S phase of cell lines (5/14)	ABL1, FOS, HMGA1, MAP3K8, MYC	5
																		affects formation of connective tissue cells (7/14)	CDKN1A, EGR1, IL6, IL1B, PTGS2, SOCS3, TNFRSF1A	7
																		decreases formation of connective tissue cells (4/14)	CD44, DLK1, IL18, TNF	4
																		increases formation of connective tissue cells (7/14)	CCL2, EGR1, IL6, LIF, SOCS3, TNF, TRAF6	7
																		affects generation of leukocytes (12/14)	CEBPB, IL6, IL10, IL10RA, IL12B, IL15RA, PSMB8, SOCS3, SPI1, TLR4, TNF, TNFRSF1A	12
																		decreases generation of leukocytes (4/14)	IL6, IL10, IL1RN, TNF	4
																		increases generation of leukocytes (4/14)	C3, IL6, IL10, TNF	4
																		affects inflammation of mice (12/14)	ALOX5AP, B2M, CD14, IL6, IL10, NFKBIA, PTGS2, SELL, STAT3, TLR4, TNF, ZFP36	12
																		decreases inflammation of mice (2/14)	IL1R2, TNFRSF1A	2
																		increases inflammation of mice (1/14)	TNF	1
																		affects inflammatory response of organism (7/14)	BCL6, IL8, IL10, PLAU, PLAUR, TLR2, TLR4	7
																		decreases inflammatory response of organism (5/14)	ADRB2, CALCRL, IL10, IL18, ZFP36	5
																		increases inflammatory response of organism (5/14)	HSPD1, IL8, IL1B, TLR4, TNFRSF1A	5
																		affects activation of neuroglia (8/13)	ALS2, IL6, IL1B, ITGAV, PTGS2, STAT1, TLR2, TLR4	8
																		decreases activation of neuroglia (2/13)	FGG, TNF	2
																		increases activation of neuroglia (6/13)	FN1, HMOX1, IL1B, NOS2, PTGS2, TNF	6
																		affects activation-induced cell death (7/13)	CCNB1, CDKN1A, FAS, RAC1, RAC2, STAT1, TNF	7
																		decreases activation-induced cell death (2/13)	KIR3DL1, TNFRSF18	2
																		increases activation-induced cell death (5/13)	CASP8, CD59, MYC, RIPK2, TNF	5
																		affects adhesion of endothelial cell lines (10/13)	ADAM15, ANXA1, CX3CL1, IL8RB, ITGAV, PLAUR, SELP, TGFBI, TNF, VCAM1	10
																		decreases adhesion of endothelial cell lines (3/13)	ANXA1, ITGAV, THBS1	3
																		increases adhesion of endothelial cell lines (5/13)	CD44, ITGAV, THBS1, TNF, TNFRSF6B	5
																		affects angiogenesis of mice (5/13)	CDH5, HIF1A, ITGAV, TNF, TNFRSF1A	5
																		decreases angiogenesis of mice (4/13)	CALR, IL1RN, THBS1, WARS	4
																		increases angiogenesis of mice (6/13)	CCL2, HIF1A, IL8, MYC, TNF, YARS	6
																		affects binding of endothelial cells (6/13)	CCR1, CCR3, CD44, ITGAV, S1PR1, VCAM1	6
																		decreases binding of endothelial cells (3/13)	CX3CL1, IL1B, ITGAV	3
																		increases binding of endothelial cells (6/13)	CCL2, CD44, IL6, IL8, SELL, TNF	6
																		affects cell rolling of leukocytes (12/13)	CD14, CD44, CXCL2, GNAI2, IL8, IL1B, RAC2, SELL, SELP, TLR4, TNF, VCAM1	12
																		decreases cell rolling of leukocytes (3/13)	ANXA1, SELP, TNF	3
																		increases cell rolling of leukocytes (3/13)	IL1B, SELL, TNF	3
																		affects formation of epithelial tissue (10/13)	ADAM15, ANTXR2, CCL2, CD44, FGG, FN1, IL8, PLAU, PLAUR, SHANK3	10
																		decreases formation of epithelial tissue (2/13)	F13A1, PLAUR	2
																		increases formation of epithelial tissue (4/13)	CX3CL1, IL8, PLAU, TNF	4
																		affects formation of osteocytes (7/13)	CDKN1A, EGR1, IL6, IL1B, PTGS2, SOCS3, TNFRSF1A	7
																		decreases formation of osteocytes (2/13)	CD44, IL18	2
																		increases formation of osteocytes (7/13)	CCL2, EGR1, IL6, LIF, SOCS3, TNF, TRAF6	7
																		affects G0/G1 phase transition of eukaryotic cells (12/13)	CD44, CDKN1A, CEBPD, EGR1, EIF2AK2, FOS, IL6, IL1B, MYC, PLAUR, STAT1, TNF	12
																		increases G0/G1 phase transition of eukaryotic cells (1/13)	SOX9	1
																		affects necrosis of normal cells (7/13)	EGR1, FAS, FGL2, KLF2, NOS2, TLR4, TNFRSF1A	7
																		decreases necrosis of normal cells (3/13)	BCL2A1, IL1RN, PTMA	3
																		increases necrosis of normal cells (3/13)	IL1B, SOCS3, TNF	3
																		affects shape change of leukocytes (8/13)	CCR3, CD44, CNN2, FN1, ITGAV, RAC1, SELL, THBS1	8
																		increases shape change of leukocytes (6/13)	CCL2, CCL8, CD44, CX3CL1, IL8, TNF	6
																		affects accumulation of macrophages (8/12)	CCR1, CX3CL1, CXCL2, IL12B, LDLR, PFN1, TLR4, VCAM1	8
																		decreases accumulation of macrophages (1/12)	IL1RN	1
																		increases accumulation of macrophages (5/12)	CXCL2, FAS, IL12B, PLAU, RASA1	5
																		affects apoptosis of hepatocytes (11/12)	AHR, CASP7, CASP8, CDKN1A, CTSB, FAS, IL6, MYC, TNF, TNFRSF1A, XBP1	11
																		decreases apoptosis of hepatocytes (2/12)	IL6, SOD2	2
																		increases apoptosis of hepatocytes (2/12)	FAS, TNF	2
																		affects binding of synthetic promoter (1/12)	PTPRC	1
																		decreases binding of synthetic promoter (7/12)	CDKN1A, CREM, EGR1, JUNB, REST, SOCS2, SOCS3	7
																		increases binding of synthetic promoter (4/12)	CFLAR, IL1B, PLAU, TNF	4
																		affects expression of NFkB binding site (6/12)	ATF3, IL1B, IRAK1, TLR2, TOLLIP, TRAF6	6
																		decreases expression of NFkB binding site (3/12)	ATF3, BCL3, NFKBIA	3
																		increases expression of NFkB binding site (6/12)	IL6, IL1B, RIPK1, TNF, TNFRSF1A, TRAF6	6
																		affects formation of osteoclasts (7/12)	CDKN1A, EGR1, IL6, IL1B, PTGS2, SOCS3, TNFRSF1A	7
																		decreases formation of osteoclasts (2/12)	CD44, IL18	2
																		increases formation of osteoclasts (6/12)	CCL2, EGR1, IL6, LIF, SOCS3, TNF	6
																		affects quantity of muscle cells (9/12)	CDKN1A, HSP90B1, KLF2, LDLR, MMP7, PDGFB, PLAU, S1PR1, SMAD3	9
																		decreases quantity of muscle cells (2/12)	IL1B, TNF	2
																		increases quantity of muscle cells (1/12)	HDGF	1
																		affects recruitment of macrophages (9/12)	ANXA1, B4GALT1, CCL2, CCR1, THBS1, TLR2, TLR4, TNF, VCAM1	9
																		increases recruitment of macrophages (6/12)	CCL2, CD44, IL8, IL1B, TNF, VCAM1	6
																		affects synthesis of nitric oxide (4/12)	ARG2, HSP90AA1, NOS2, TNF	4
																		decreases synthesis of nitric oxide (2/12)	IL10, SOCS3	2
																		increases synthesis of nitric oxide (9/12)	HRH1, HSP90AA1, IL1B, INSR, NOS2, PTX3, SOD2, TNF, TNFRSF1A	9
																		affects accumulation of neutrophils (4/11)	CXCL2, GNAI2, SELP, TLR4	4
																		decreases accumulation of neutrophils (2/11)	IL10, IL1RN	2
																		increases accumulation of neutrophils (6/11)	CXCL2, IL8, IL18, IL1B, PTX3, S100A9	6
																		affects apoptosis of neutrophils (7/11)	BCL2A1, CXCR4, FAS, IL6, IL8, IL1B, TNF	7
																		decreases apoptosis of neutrophils (5/11)	CXCL2, IL8, IL1B, IL1RN, TNF	5
																		increases apoptosis of neutrophils (5/11)	ANXA1, CXCR4, FAS, TNF, TREM1	5
																		affects arrest in G0/G1 phase transition of eukaryotic cells (11/11)	CD44, CDKN1A, CEBPD, EGR1, EIF2AK2, FOS, IL6, IL1B, MYC, PLAUR, TNF	11
																		affects development of osteocytes (9/11)	FOS, IL6, MEN1, NFKB2, PLEKHO1, SHH, SMAD3, STAT1, TNF	9
																		decreases development of osteocytes (1/11)	TNF	1
																		increases development of osteocytes (3/11)	CCL2, TNF, TRAF6	3
																		affects emigration of leukocytes (8/11)	ANXA1, CD44, CNN2, CXCL6, CXCR4, ITGAV, TNFRSF1A, VCAM1	8
																		decreases emigration of leukocytes (1/11)	ANXA1	1
																		increases emigration of leukocytes (3/11)	CXCL2, IL1B, SELL	3
																		affects infiltration of T lymphocytes (5/11)	CD44, IL6, LDLR, SELP, STAT3	5
																		decreases infiltration of T lymphocytes (2/11)	IL18BP, TNFRSF6B	2
																		increases infiltration of T lymphocytes (4/11)	C3, IL10, IL1B, XCL1	4
																		affects quantity of prostaglandin (4/11)	IL1B, LDLR, NOS2, PTGS2	4
																		decreases quantity of prostaglandin (4/11)	HMOX1, IL18, IL1R2, IL1RN	4
																		increases quantity of prostaglandin (5/11)	CX3CL1, IL18BP, IL1B, PTGS2, TNF	5
																		affects senescence of fibroblast cell lines (6/11)	BUB3, CDKN1A, CEBPB, DUSP1, ID1, MYC	6
																		decreases senescence of fibroblast cell lines (3/11)	KSR1, MYC, PSMB5	3
																		increases senescence of fibroblast cell lines (3/11)	BCL6, EGR1, NRAS	3
																		affects adhesion of lymphoma cell lines (3/10)	ANXA1, FN1, VCAM1	3
																		decreases adhesion of lymphoma cell lines (3/10)	ANXA1, CD55, CD59	3
																		increases adhesion of lymphoma cell lines (5/10)	CCL2, CXCL2, IL6, TNF, TNFRSF6B	5
																		affects biosynthesis of nitric oxide (3/10)	ARG2, HSP90AA1, NOS2	3
																		decreases biosynthesis of nitric oxide (1/10)	IL10	1
																		increases biosynthesis of nitric oxide (7/10)	HRH1, HSP90AA1, IL1B, INSR, PTX3, SOD2, TNF	7
																		affects development of macrophages (4/10)	CD9, STAT1, TNF, TNFRSF1A	4
																		decreases development of macrophages (4/10)	IL6, IL1RN, NFKBIA, TNFRSF1A	4
																		increases development of macrophages (4/10)	EGR1, FOS, TNF, TRAF6	4
																		affects quantity of smooth muscle cells (7/10)	CDKN1A, KLF2, LDLR, MMP7, PDGFB, PLAU, S1PR1	7
																		decreases quantity of smooth muscle cells (2/10)	IL1B, TNF	2
																		increases quantity of smooth muscle cells (1/10)	HDGF	1
																		affects TH1 immune response (7/10)	BCL3, CCR1, IL18, IL12B, IL18BP, RELB, TRAF6	7
																		decreases TH1 immune response (2/10)	IL10, IL12B	2
																		increases TH1 immune response (4/10)	HRH1, IL10, IL18, TLR2	4
																		affects apoptosis of lymphoblastoid cell lines (3/9)	CDKN1A, PCNA, TNF	3
																		decreases apoptosis of lymphoblastoid cell lines (1/9)	NPM1 (includes EG:4869)	1
																		increases apoptosis of lymphoblastoid cell lines (6/9)	FAS, IL6, MYC, NFKBIA, SOD2, TNF	6
																		affects cytostasis of fibroblast cell lines (2/9)	CDKN1A, TIMP1	2
																		decreases cytostasis of fibroblast cell lines (5/9)	HSPB2, NRAS, PRDX1, PTMA, RAC1	5
																		increases cytostasis of fibroblast cell lines (2/9)	ABL1, ST5	2
																		affects necrosis of cell lines (6/9)	FAS, IL10, MYC, RIPK1, TNF, TNFRSF1A	6
																		increases necrosis of cell lines (6/9)	CDKN1A, FAS, IL1B, S100A9, TNF, TNFRSF1A	6
																		affects survival of lymphoma cell lines (6/9)	BCL2A1, CDKN1A, CEBPB, LEF1, RELB, SOD2	6
																		decreases survival of lymphoma cell lines (1/9)	TNF	1
																		increases survival of lymphoma cell lines (3/9)	BCL2A1, FN1, MYC	3
																		affects TH1 immune response of organism (7/9)	BCL3, CCR1, IL18, IL12B, IL18BP, RELB, TRAF6	7
																		decreases TH1 immune response of organism (2/9)	IL10, IL12B	2
																		increases TH1 immune response of organism (2/9)	IL10, TLR2	2
																		affects cell death of microglia (4/8)	CASP4, FAS, STAT1, TLR4	4
																		decreases cell death of microglia (1/8)	CX3CL1	1
																		increases cell death of microglia (3/8)	BTG1, TLR2, TNF	3
																		affects cell rolling of granulocytes (7/8)	CXCL2, GNAI2, IL8, IL1B, RAC2, SELL, VCAM1	7
																		decreases cell rolling of granulocytes (1/8)	ANXA1	1
																		increases cell rolling of granulocytes (1/8)	SELL	1
																		affects fever (5/8)	CD14, IL6, IL1B, IL1RN, PTGS2	5
																		decreases fever (2/8)	IL10, IL1RN	2
																		increases fever (4/8)	IL6, IL18, IL1B, TNF	4
																		affects necrosis of tumor cell lines (5/8)	FAS, IL10, RIPK1, TNF, TNFRSF1A	5
																		increases necrosis of tumor cell lines (5/8)	CDKN1A, IL1B, S100A9, TNF, TNFRSF1A	5
																		affects osteoclastogenesis of macrophages (3/8)	STAT1, TNF, TNFRSF1A	3
																		decreases osteoclastogenesis of macrophages (4/8)	IL6, IL1RN, NFKBIA, TNFRSF1A	4
																		increases osteoclastogenesis of macrophages (3/8)	FOS, TNF, TRAF6	3
																		affects fever of animal (4/7)	CD14, IL6, IL1B, IL1RN	4
																		decreases fever of animal (2/7)	IL10, IL1RN	2
																		increases fever of animal (4/7)	IL6, IL18, IL1B, TNF	4
																		affects inflammatory response of mammalia (6/7)	IL8, IL10, PLAU, PLAUR, TLR2, TLR4	6
																		decreases inflammatory response of mammalia (1/7)	IL10	1
																		increases inflammatory response of mammalia (1/7)	IL1B	1
																		decreases accumulation of anion (3/6)	IL1RN, PRDX5, SOD2	3
																		increases accumulation of anion (3/6)	IL1B, TNF, TNFRSF1A	3
																		affects apoptosis of lymph node cells (2/6)	FAS, TNF	2
																		decreases apoptosis of lymph node cells (3/6)	HSPA5, SHH, TXN	3
																		increases apoptosis of lymph node cells (3/6)	FAS, MYC, TNF	3
																		affects cytostasis of leukemia cell lines (1/6)	PRKAR1A	1
																		decreases cytostasis of leukemia cell lines (1/6)	ABL1	1
																		increases cytostasis of leukemia cell lines (4/6)	CBS, IL6, LIF, SPI1	4
																		affects inflammatory response of mice (5/6)	IL10, PLAU, PLAUR, TLR2, TLR4	5
																		decreases inflammatory response of mice (1/6)	IL10	1
																		increases inflammatory response of mice (1/6)	IL1B	1
																		decreases apoptosis of dermal fibroblasts (2/5)	FN1, IL10	2
																		increases apoptosis of dermal fibroblasts (3/5)	CFLAR, FAS, TNF	3
																		affects apoptosis of lymphoid cells (2/5)	FAS, TNF	2
																		decreases apoptosis of lymphoid cells (2/5)	HSPA5, TXN	2
																		increases apoptosis of lymphoid cells (3/5)	FAS, MYC, TNF	3
																		affects binding of progesterone (1/5)	HSP90AB1	1
																		increases binding of progesterone (5/5)	DNAJA1, DNAJB1, FKBP4, HSP90AB1, PTGES3 (includes EG:10728)	5
																		affects G0/G1 phase transition of breast cancer cell lines (4/5)	CDKN1A, IL6, IL1B, TNF	4
																		increases G0/G1 phase transition of breast cancer cell lines (1/5)	SOX9	1
																		affects quantity of nitrite (3/5)	IL10, NOS2, TNFRSF1A	3
																		increases quantity of nitrite (2/5)	IL6, IL1B	2
																		affects quantity of epoprostenol (1/4)	LDLR	1
																		decreases quantity of epoprostenol (1/4)	IL1RN	1
																		increases quantity of epoprostenol (2/4)	IL1B, TNF	2
