# Supplementary material for: Gene network and pathway analysis of bovine mammary tissue challenged with Streptococcus uberis reveals induction of cell proliferation and inhibition of PPARγ signaling as potential mechanism for the negative relationships between immune response and lipid metabolism
Source: BMC Genomics. 2009 Nov 19;10:542. doi: 10.1186/1471-2164-10-542 (PMC2784807; doi:10.1186/1471-2164-10-542)
Supplement: Additional file 5 — Functions DOWN all DEG. Functions down-regulated during IMI with regards to all DEG (n = 2,102) using IPA Knowledge Base. [file 1471-2164-10-542-S5.XLS]

## Sheet: IPA FUNCTIONS down regulated
DOWN-REGULATED FUNCTIONS FOR ALL DEG (n = 2,102)											FUNCTION AFFECTED							EFFECT ON FUNCTION
NOTE: Scroll to the right to view 'affects on functions'											Category	Function	Function Annotation	B-H P-value	Molecules	# Molecules		Function Annotation	Molecules	# Molecules
											Lipid Metabolism	quantity	quantity of lipid	0.0204	ABCG2, ACP6, APP, BAX, BTN1A1, CASP9, CD36, EPHX2, FABP3, FABP4, FASN, GAL3ST1, GNA11, GNAS, GPAM, IDH1, LALBA, LPIN1, LPL, NQO1, PI4KA, PIP4K2A, PNPLA2, PON3, PPAP2C, PRKAA2, PTHLH, RETN, SCD, SMPD1, SOD1, SPHK2, SREBF1, VLDLR	34		affects metabolism of lipid (39/41)	ACACA, ACAD8, ACP6, ACSS2, ALDH5A1, ANG, ANKRD26, APOD, CD36, CIDEA, DHCR24, DLD, ELOVL2, FABP3, FABP4, FADS1, FASN, GAL3ST1, GPAM, GPR175, IMPA1, LIPT1, LPIN1, LPL, LRP10, NR2F2, PECI, PHYH, PI4KA, PLA1A, PNPLA2, PPAP2A, PRKAA2, PRKAR2B, QKI, SCD, SLC27A6, SMPD1, SREBF1	39
											Lipid Metabolism	quantity	quantity of triacylglycerol	0.0554	CD36, FABP4, FASN, GPAM, IDH1, LALBA, LPIN1, LPL, NQO1, PNPLA2, PRKAA2, PTHLH, SCD, SREBF1, VLDLR	15		increases metabolism of lipid (5/41)	EPHX2, GPAM, LPL, PLCG1, SREBF1	5
											Lipid Metabolism	quantity	quantity of acylglycerol	0.14	CD36, FABP4, FASN, GNA11, GPAM, IDH1, LALBA, LPIN1, LPL, NQO1, PNPLA2, PRKAA2, PTHLH, SCD, SREBF1, VLDLR	16		affects quantity of lipid (18/34)	ABCG2, BTN1A1, CD36, EPHX2, FABP3, FABP4, FASN, GAL3ST1, GNA11, GPAM, LALBA, LPL, NQO1, PI4KA, SCD, SMPD1, SREBF1, VLDLR	18
											Lipid Metabolism	quantity	quantity of cholesterol	0.164	APP, CD36, FABP4, IDH1, LALBA, LPL, NPC1, PLA1A, PRKAA2, PRL, SCD, SMPD1, VLDLR	13		decreases quantity of lipid (12/34)	ACP6, APP, CD36, GNAS, LPIN1, LPL, PNPLA2, PON3, PPAP2C, SMPD1, SOD1, VLDLR	12
											Lipid Metabolism	quantity	quantity of monounsaturated fatty acids	0.196	FABP4, SCD	2		increases quantity of lipid (14/34)	APP, BAX, CASP9, GPAM, IDH1, LPL, PIP4K2A, PNPLA2, PPAP2C, PRKAA2, PTHLH, RETN, SCD, SPHK2	14
											Lipid Metabolism	quantity	quantity of fatty acid	0.213	CD36, FABP3, FABP4, LPIN1, PNPLA2, PON3, RETN, SCD, SOD1, VLDLR	10		affects synthesis of lipid (16/19)	ACACA, ACSS2, ANG, DLD, FABP3, FADS1, FASN, GAL3ST1, IMPA1, LPL, PI4KA, PPAP2A, QKI, SCD, SMPD1, SREBF1	16
											Lipid Metabolism	quantity	quantity of ceramide	0.238	ABCG2, PPAP2C, SCD, SMPD1, SPHK2	5		decreases synthesis of lipid (1/19)	FASN	1
											Lipid Metabolism	quantity	quantity of glycosphingolipid	0.238	ABCG2, APP, GAL3ST1, PPAP2C, SCD, SMPD1, SPHK2	7		increases synthesis of lipid (6/19)	ACACA, FASN, GPAM, SLC35A2, SOD1, SREBF1	6
											Lipid Metabolism	quantity	quantity of lipid peroxide	0.238	PON3, SOD1	2		affects modification of lipid (10/18)	ACACA, APP, BDH2, CD36, LPL, PPAP2A, PRKAA2, SACM1L, SCD, SPHK2	10
											Lipid Metabolism	quantity	quantity of long chain fatty acid	0.238	FABP4, SCD	2		decreases modification of lipid (1/18)	GPAM	1
											Lipid Metabolism	metabolism	metabolism of lipid	0.0204	ACACA, ACAD8, ACP6, ACSS2, ALDH5A1, ANG, ANKRD26, APOD, CD36, CIDEA, DHCR24, DLD, ELOVL2, EPHX2, FABP3, FABP4, FADS1, FASN, GAL3ST1, GPAM, GPR175, IMPA1, LIPT1, LPIN1, LPL, LRP10, NR2F2, PECI, PHYH, PI4KA, PLA1A, PLCG1, PNPLA2, PPAP2A, PRKAA2, PRKAR2B, QKI, SCD, SLC27A6, SMPD1, SREBF1	41		increases modification of lipid (10/18)	ACACA, ACSS2, APP, FADS1, FASN, MECR, PHYH, PI4KA, PPAP2A, SEPP1	10
											Lipid Metabolism	metabolism	metabolism of fatty acid	0.14	ACACA, ACSS2, ALDH5A1, ANKRD26, CD36, DLD, ELOVL2, FABP4, GPAM, PECI, PRKAR2B, QKI, SCD, SLC27A6, SREBF1	15		affects biosynthesis of lipid (15/16)	ACSS2, ANG, DLD, FABP3, FADS1, FASN, GAL3ST1, IMPA1, LPL, PI4KA, PPAP2A, QKI, SCD, SMPD1, SREBF1	15
											Lipid Metabolism	metabolism	metabolism of acylglycerol	0.215	ANG, CD36, GPAM, LPL, PLCG1, PNPLA2, PPAP2A	7		increases biosynthesis of lipid (1/16)	GPAM	1
											Lipid Metabolism	metabolism	metabolism of diacylglycerol	0.238	ANG, PLCG1, PPAP2A	3		affects quantity of acylglycerol (11/16)	CD36, FABP4, FASN, GNA11, GPAM, LALBA, LPL, NQO1, SCD, SREBF1, VLDLR	11
											Lipid Metabolism	metabolism	metabolism of D-sphingosine	0.238	PPAP2A, SPHK2	2		decreases quantity of acylglycerol (4/16)	CD36, LPIN1, LPL, PNPLA2	4
											Lipid Metabolism	modification	modification of acyl-coenzyme A	0.14	ACACA, ACSS2, FASN, MECR, PHYH	5		increases quantity of acylglycerol (5/16)	GPAM, IDH1, LPL, PRKAA2, PTHLH	5
											Lipid Metabolism	modification	modification of fatty acid	0.196	ACACA, ACSS2, BDH2, CD36, FADS1, FASN, GPAM, LPL, MECR, PHYH, PRKAA2, SCD, SEPP1	13		affects metabolism of fatty acid (14/15)	ACACA, ACSS2, ALDH5A1, ANKRD26, CD36, DLD, ELOVL2, FABP4, GPAM, PECI, PRKAR2B, QKI, SCD, SLC27A6	14
											Lipid Metabolism	modification	modification of lipid	0.238	ACACA, ACSS2, APP, BDH2, CD36, FADS1, FASN, GPAM, LPL, MECR, PHYH, PI4KA, PPAP2A, PRKAA2, SACM1L, SCD, SEPP1, SPHK2	18		increases metabolism of fatty acid (1/15)	SREBF1	1
											Lipid Metabolism	modification	modification of palmitic acid	0.238	FASN, GPAM, SCD	3		affects quantity of triacylglycerol (10/15)	CD36, FABP4, FASN, GPAM, LALBA, LPL, NQO1, SCD, SREBF1, VLDLR	10
											Lipid Metabolism	synthesis	synthesis of acylglycerol	0.145	ANG, FASN, GPAM, LPL, PPAP2A, SCD	6		decreases quantity of triacylglycerol (4/15)	CD36, LPIN1, LPL, PNPLA2	4
											Lipid Metabolism	synthesis	synthesis of malonyl-coenzyme A	0.196	ACACA, FASN	2		increases quantity of triacylglycerol (5/15)	GPAM, IDH1, LPL, PRKAA2, PTHLH	5
											Lipid Metabolism	synthesis	synthesis of diacylglycerol	0.217	ANG, PPAP2A, SCD	3		affects modification of fatty acid (6/13)	ACACA, BDH2, CD36, LPL, PRKAA2, SCD	6
											Lipid Metabolism	synthesis	synthesis of acyl-coenzyme A	0.217	ACACA, ACSS2, DLD, FASN	4		decreases modification of fatty acid (1/13)	GPAM	1
											Lipid Metabolism	synthesis	synthesis of galactosylceramide	0.238	GAL3ST1, SLC35A2	2		increases modification of fatty acid (7/13)	ACACA, ACSS2, FADS1, FASN, MECR, PHYH, SEPP1	7
											Lipid Metabolism	synthesis	synthesis of fatty acid	0.238	ACACA, ACSS2, DLD, FASN, QKI, SCD, SREBF1	7		affects quantity of cholesterol (6/13)	FABP4, LALBA, LPL, NPC1, SMPD1, VLDLR	6
											Lipid Metabolism	synthesis	synthesis of triacylglycerol	0.238	FASN, GPAM, LPL, SCD	4		decreases quantity of cholesterol (3/13)	APP, CD36, LPL	3
											Lipid Metabolism	synthesis	synthesis of acetyl-coenzyme A	0.238	ACSS2, DLD, FASN	3		increases quantity of cholesterol (9/13)	APP, CD36, IDH1, LPL, NPC1, PLA1A, PRKAA2, PRL, SCD	9
											Lipid Metabolism	synthesis	synthesis of lipid	0.238	ACACA, ACSS2, ANG, DLD, FABP3, FADS1, FASN, GAL3ST1, GPAM, IMPA1, LPL, PI4KA, PPAP2A, QKI, SCD, SLC35A2, SMPD1, SOD1, SREBF1	19		affects homeostasis of cation (12/12)	ACO1, APP, ATP2C1, CCL5, CHRNA7, CLSTN1, CXCL12, FXYD1, IREB2, KCNMA1, PRKCA, SOD1	12
											Lipid Metabolism	incorporation	incorporation of fatty acid	0.145	CD36, GPAM, NPC1, SCD, SPHK2	5		affects quantity of fatty acid (5/10)	CD36, FABP3, FABP4, SCD, VLDLR	5
											Lipid Metabolism	incorporation	incorporation of lipid	0.164	CD36, FASN, GPAM, NPC1, SCD, SPHK2	6		decreases quantity of fatty acid (4/10)	CD36, LPIN1, PON3, SOD1	4
											Lipid Metabolism	incorporation	incorporation of ceramide	0.238	SCD, SPHK2	2		increases quantity of fatty acid (3/10)	PNPLA2, RETN, SCD	3
											Lipid Metabolism	incorporation	incorporation of oleic acid	0.238	CD36, GPAM, NPC1	3		affects uptake of D-glucose (6/10)	CD36, FABP3, PRKAA2, PRKCA, RETN, SCD	6
											Lipid Metabolism	incorporation	incorporation of acylglycerol	0.238	CD36, GPAM	2		decreases uptake of D-glucose (3/10)	CTF1, LPL, RETN	3
											Lipid Metabolism	incorporation	incorporation of palmitic acid	0.238	SCD, SPHK2	2		increases uptake of D-glucose (2/10)	IGF1R, PRKCZ	2
											Lipid Metabolism	formation	formation of triacylglycerol	0.164	GPAM, PNPLA2, SCD	3		affects homeostasis of inorganic cation (9/9)	APP, ATP2C1, CCL5, CHRNA7, CLSTN1, CXCL12, FXYD1, KCNMA1, PRKCA	9
											Lipid Metabolism	formation	formation of lipid	0.238	ACACA, APP, CCL5, GPAM, PNPLA2, SCD	6		affects homeostasis of divalent cations (8/8)	APP, ATP2C1, CCL5, CHRNA7, CLSTN1, CXCL12, FXYD1, PRKCA	8
											Lipid Metabolism	biosynthesis	biosynthesis of lipid	0.164	ACSS2, ANG, DLD, FABP3, FADS1, FASN, GAL3ST1, GPAM, IMPA1, LPL, PI4KA, PPAP2A, QKI, SCD, SMPD1, SREBF1	16		affects transport of anion (7/8)	CLCN3, FXYD1, GABRB1, GABRE, GLRA1, SLC12A3, SLC17A5	7
											Lipid Metabolism	biosynthesis	biosynthesis of acylglycerol	0.205	ANG, GPAM, LPL, PPAP2A	4		decreases transport of anion (1/8)	PTHLH	1
											Lipid Metabolism	biosynthesis	biosynthesis of diacylglycerol	0.238	ANG, PPAP2A	2		affects homeostasis of Ca2+ (7/7)	ATP2C1, CCL5, CHRNA7, CLSTN1, CXCL12, FXYD1, PRKCA	7
											Lipid Metabolism	biosynthesis	biosynthesis of phosphatidylinositol	0.238	IMPA1, PI4KA	2		affects metabolism of acylglycerol (5/7)	ANG, CD36, LPL, PNPLA2, PPAP2A	5
											Lipid Metabolism	conversion	conversion of malonyl-coenzyme A	0.196	ACACA, FASN	2		increases metabolism of acylglycerol (3/7)	GPAM, LPL, PLCG1	3
											Lipid Metabolism	conversion	conversion of acyl-coenzyme A	0.217	ACACA, ACSS2, FASN	3		affects metabolism of hexose (6/7)	ALDH5A1, APP, BAD, CRYAB, SLC35A2, USF1	6
											Lipid Metabolism	conversion	conversion of fatty acid	0.238	ACACA, ACSS2, FADS1, FASN	4		decreases metabolism of hexose (1/7)	RETN	1
											Lipid Metabolism	conversion	conversion of acetyl-coenzyme A	0.238	ACACA, ACSS2	2		affects quantity of glycosphingolipid (4/7)	ABCG2, GAL3ST1, SCD, SMPD1	4
											Lipid Metabolism	uptake	uptake of 15-(4-iodophenyl)-3-methylpentadecanoic acid	0.196	CD36, FABP3	2		decreases quantity of glycosphingolipid (2/7)	APP, SMPD1	2
											Lipid Metabolism	uptake	uptake of oleic acid	0.238	CD36, SLC27A6	2		increases quantity of glycosphingolipid (3/7)	APP, PPAP2C, SPHK2	3
											Lipid Metabolism	uptake	uptake of fatty acid	0.238	CD36, FABP3, LPL, SLC27A6	4		affects synthesis of fatty acid (7/7)	ACACA, ACSS2, DLD, FASN, QKI, SCD, SREBF1	7
											Lipid Metabolism	deposition	deposition of lipid	0.238	BAX, GPAM, SCD	3		increases synthesis of fatty acid (3/7)	ACACA, FASN, SREBF1	3
											Lipid Metabolism	deposition	deposition of triacylglycerol	0.238	GPAM, SCD	2		affects transport of inorganic anion (6/7)	CLCN3, FXYD1, GABRB1, GABRE, GLRA1, SLC12A3	6
											Lipid Metabolism	desaturation	desaturation of fatty acid	0.238	FADS1, SCD	2		decreases transport of inorganic anion (1/7)	PTHLH	1
											Lipid Metabolism	release	release of glycosphingolipid	0.238	APP, SMPD1	2		affects formation of lipid (1/6)	CCL5	1
											Lipid Metabolism	accumulation	accumulation of cholesterol	0.238	APP, FABP4, NPC1, PRKAA2	4		increases formation of lipid (5/6)	ACACA, APP, GPAM, PNPLA2, SCD	5
											Lipid Metabolism	breakdown	breakdown of lipid	0.238	LPL, PNPLA2	2		affects incorporation of lipid (3/6)	FASN, NPC1, SCD	3
											Lipid Metabolism	production	production of glycosphingolipid	0.238	APP, GAL3ST1, SMPD1	3		decreases incorporation of lipid (1/6)	GPAM	1
											Lipid Metabolism	cleavage	cleavage of lipid	0.238	GGT1, PLCG1, SMPD1	3		increases incorporation of lipid (3/6)	CD36, GPAM, SPHK2	3
											Lipid Metabolism	cleavage	cleavage of phospholipid	0.238	PLCG1, SMPD1	2		affects influx of Ca2+ (2/6)	PLCG1, TRPM4	2
											Lipid Metabolism	catabolism	catabolism of triacylglycerol	0.238	LPL, PNPLA2	2		decreases influx of Ca2+ (1/6)	APP	1
											Lipid Metabolism	hydrolysis	hydrolysis of diacylglycerol	0.238	PAFAH1B1, PLCG1	2		increases influx of Ca2+ (4/6)	APP, BAX, CXCL12, EPO	4
											Molecular Transport	quantity	quantity of lipid	0.0204	ABCG2, ACP6, APP, BAX, BTN1A1, CASP9, CD36, EPHX2, FABP3, FABP4, FASN, GAL3ST1, GNA11, GNAS, GPAM, IDH1, LALBA, LPIN1, LPL, NQO1, PI4KA, PIP4K2A, PNPLA2, PON3, PPAP2C, PRKAA2, PTHLH, RETN, SCD, SMPD1, SOD1, SPHK2, SREBF1, VLDLR	34		affects synthesis of acylglycerol (4/6)	ANG, LPL, PPAP2A, SCD	4
											Molecular Transport	quantity	quantity of triacylglycerol	0.0554	CD36, FABP4, FASN, GPAM, IDH1, LALBA, LPIN1, LPL, NQO1, PNPLA2, PRKAA2, PTHLH, SCD, SREBF1, VLDLR	15		decreases synthesis of acylglycerol (1/6)	FASN	1
											Molecular Transport	quantity	quantity of acylglycerol	0.14	CD36, FABP4, FASN, GNA11, GPAM, IDH1, LALBA, LPIN1, LPL, NQO1, PNPLA2, PRKAA2, PTHLH, SCD, SREBF1, VLDLR	16		increases synthesis of acylglycerol (1/6)	GPAM	1
											Molecular Transport	quantity	quantity of cholesterol	0.164	APP, CD36, FABP4, IDH1, LALBA, LPL, NPC1, PLA1A, PRKAA2, PRL, SCD, SMPD1, VLDLR	13		affects transport of chloride (6/6)	CLCN3, FXYD1, GABRB1, GABRE, GLRA1, SLC12A3	6
											Molecular Transport	quantity	quantity of monounsaturated fatty acids	0.196	FABP4, SCD	2		affects incorporation of fatty acid (2/5)	NPC1, SCD	2
											Molecular Transport	quantity	quantity of fatty acid	0.213	CD36, FABP3, FABP4, LPIN1, PNPLA2, PON3, RETN, SCD, SOD1, VLDLR	10		decreases incorporation of fatty acid (1/5)	GPAM	1
											Molecular Transport	quantity	quantity of ceramide	0.238	ABCG2, PPAP2C, SCD, SMPD1, SPHK2	5		increases incorporation of fatty acid (3/5)	CD36, GPAM, SPHK2	3
											Molecular Transport	quantity	quantity of glycosphingolipid	0.238	ABCG2, APP, GAL3ST1, PPAP2C, SCD, SMPD1, SPHK2	7		increases modification of acyl-coenzyme A (5/5)	ACACA, ACSS2, FASN, MECR, PHYH	5
											Molecular Transport	quantity	quantity of superoxide	0.238	BAX, GCH1, SOD1, XDH	4		affects quantity of ceramide (3/5)	ABCG2, SCD, SMPD1	3
											Molecular Transport	quantity	quantity of lipid peroxide	0.238	PON3, SOD1	2		increases quantity of ceramide (2/5)	PPAP2C, SPHK2	2
											Molecular Transport	quantity	quantity of long chain fatty acid	0.238	FABP4, SCD	2		affects accumulation of calcium (1/4)	LAT	1
											Molecular Transport	uptake	uptake of 15-(4-iodophenyl)-3-methylpentadecanoic acid	0.196	CD36, FABP3	2		increases accumulation of calcium (3/4)	APP, BAX, CXCL12	3
											Molecular Transport	uptake	uptake of D-glucose	0.224	CD36, CTF1, FABP3, IGF1R, LPL, PRKAA2, PRKCA, PRKCZ, RETN, SCD	10		affects accumulation of cholesterol (2/4)	FABP4, NPC1	2
											Molecular Transport	uptake	uptake of oleic acid	0.238	CD36, SLC27A6	2		decreases accumulation of cholesterol (1/4)	NPC1	1
											Molecular Transport	uptake	uptake of fatty acid	0.238	CD36, FABP3, LPL, SLC27A6	4		increases accumulation of cholesterol (2/4)	APP, PRKAA2	2
											Molecular Transport	deposition	deposition of lipid	0.238	BAX, GPAM, SCD	3		affects biosynthesis of acylglycerol (3/4)	ANG, LPL, PPAP2A	3
											Molecular Transport	deposition	deposition of triacylglycerol	0.238	GPAM, SCD	2		increases biosynthesis of acylglycerol (1/4)	GPAM	1
											Molecular Transport	accumulation	accumulation of calcium	0.238	APP, BAX, CXCL12, LAT	4		increases conversion of fatty acid (4/4)	ACACA, ACSS2, FADS1, FASN	4
											Molecular Transport	accumulation	accumulation of cholesterol	0.238	APP, FABP4, NPC1, PRKAA2	4		affects quantity of superoxide (1/4)	SOD1	1
											Molecular Transport	release	release of glycosphingolipid	0.238	APP, SMPD1	2		decreases quantity of superoxide (1/4)	GCH1	1
											Molecular Transport	secretion	secretion of reactive oxygen species	0.238	APP, CD36	2		increases quantity of superoxide (2/4)	BAX, XDH	2
											Molecular Transport	transport	transport of ion	0.238	CHRNA7, CHRNB4, CLCN3, GLRA1	4		affects synthesis of acyl-coenzyme A (2/4)	ACSS2, DLD	2
											Molecular Transport	transport	transport of chloride	0.238	CLCN3, FXYD1, GABRB1, GABRE, GLRA1, SLC12A3	6		increases synthesis of acyl-coenzyme A (2/4)	ACACA, FASN	2
											Molecular Transport	transport	transport of inorganic anion	0.238	CLCN3, FXYD1, GABRB1, GABRE, GLRA1, PTHLH, SLC12A3	7		affects synthesis of triacylglycerol (2/4)	LPL, SCD	2
											Molecular Transport	transport	transport of lactic acid	0.238	SLC16A1, SLC16A7	2		decreases synthesis of triacylglycerol (1/4)	FASN	1
											Molecular Transport	transport	transport of anion	0.238	CLCN3, FXYD1, GABRB1, GABRE, GLRA1, PTHLH, SLC12A3, SLC17A5	8		increases synthesis of triacylglycerol (1/4)	GPAM	1
											Molecular Transport	influx	influx of Ca2+	0.238	APP, BAX, CXCL12, EPO, PLCG1, TRPM4	6		affects transport of ion (4/4)	CHRNA7, CHRNB4, CLCN3, GLRA1	4
											Molecular Transport	flux	flux of sodium	0.238	FXYD1, SLC12A3	2		affects uptake of fatty acid (3/4)	CD36, FABP3, LPL	3
											Small Molecule Biochemistry	quantity	quantity of lipid	0.0204	ABCG2, ACP6, APP, BAX, BTN1A1, CASP9, CD36, EPHX2, FABP3, FABP4, FASN, GAL3ST1, GNA11, GNAS, GPAM, IDH1, LALBA, LPIN1, LPL, NQO1, PI4KA, PIP4K2A, PNPLA2, PON3, PPAP2C, PRKAA2, PTHLH, RETN, SCD, SMPD1, SOD1, SPHK2, SREBF1, VLDLR	34		increases uptake of fatty acid (2/4)	CD36, SLC27A6	2
											Small Molecule Biochemistry	quantity	quantity of triacylglycerol	0.0554	CD36, FABP4, FASN, GPAM, IDH1, LALBA, LPIN1, LPL, NQO1, PNPLA2, PRKAA2, PTHLH, SCD, SREBF1, VLDLR	15		affects cleavage of lipid (1/3)	GGT1	1
											Small Molecule Biochemistry	quantity	quantity of acylglycerol	0.14	CD36, FABP4, FASN, GNA11, GPAM, IDH1, LALBA, LPIN1, LPL, NQO1, PNPLA2, PRKAA2, PTHLH, SCD, SREBF1, VLDLR	16		increases cleavage of lipid (2/3)	PLCG1, SMPD1	2
											Small Molecule Biochemistry	quantity	quantity of cholesterol	0.164	APP, CD36, FABP4, IDH1, LALBA, LPL, NPC1, PLA1A, PRKAA2, PRL, SCD, SMPD1, VLDLR	13		increases conversion of acyl-coenzyme A (3/3)	ACACA, ACSS2, FASN	3
											Small Molecule Biochemistry	quantity	quantity of monounsaturated fatty acids	0.196	FABP4, SCD	2		affects deposition of lipid (1/3)	BAX	1
											Small Molecule Biochemistry	quantity	quantity of fatty acid	0.213	CD36, FABP3, FABP4, LPIN1, PNPLA2, PON3, RETN, SCD, SOD1, VLDLR	10		increases deposition of lipid (2/3)	GPAM, SCD	2
											Small Molecule Biochemistry	quantity	quantity of ceramide	0.238	ABCG2, PPAP2C, SCD, SMPD1, SPHK2	5		increases formation of triacylglycerol (3/3)	GPAM, PNPLA2, SCD	3
											Small Molecule Biochemistry	quantity	quantity of glycosphingolipid	0.238	ABCG2, APP, GAL3ST1, PPAP2C, SCD, SMPD1, SPHK2	7		affects generation of hydrogen peroxide (1/3)	NOXA1	1
											Small Molecule Biochemistry	quantity	quantity of lipid peroxide	0.238	PON3, SOD1	2		increases generation of hydrogen peroxide (2/3)	APP, ITM2B	2
											Small Molecule Biochemistry	quantity	quantity of long chain fatty acid	0.238	FABP4, SCD	2		affects incorporation of oleic acid (1/3)	NPC1	1
											Small Molecule Biochemistry	metabolism	metabolism of lipid	0.0204	ACACA, ACAD8, ACP6, ACSS2, ALDH5A1, ANG, ANKRD26, APOD, CD36, CIDEA, DHCR24, DLD, ELOVL2, EPHX2, FABP3, FABP4, FADS1, FASN, GAL3ST1, GPAM, GPR175, IMPA1, LIPT1, LPIN1, LPL, LRP10, NR2F2, PECI, PHYH, PI4KA, PLA1A, PLCG1, PNPLA2, PPAP2A, PRKAA2, PRKAR2B, QKI, SCD, SLC27A6, SMPD1, SREBF1	41		decreases incorporation of oleic acid (1/3)	GPAM	1
											Small Molecule Biochemistry	metabolism	metabolism of fatty acid	0.14	ACACA, ACSS2, ALDH5A1, ANKRD26, CD36, DLD, ELOVL2, FABP4, GPAM, PECI, PRKAR2B, QKI, SCD, SLC27A6, SREBF1	15		increases incorporation of oleic acid (1/3)	CD36	1
											Small Molecule Biochemistry	metabolism	metabolism of acylglycerol	0.215	ANG, CD36, GPAM, LPL, PLCG1, PNPLA2, PPAP2A	7		affects metabolism of diacylglycerol (2/3)	ANG, PPAP2A	2
											Small Molecule Biochemistry	metabolism	metabolism of diacylglycerol	0.238	ANG, PLCG1, PPAP2A	3		increases metabolism of diacylglycerol (1/3)	PLCG1	1
											Small Molecule Biochemistry	metabolism	metabolism of D-sphingosine	0.238	PPAP2A, SPHK2	2		affects modification of palmitic acid (1/3)	SCD	1
											Small Molecule Biochemistry	metabolism	metabolism of hexose	0.238	ALDH5A1, APP, BAD, CRYAB, RETN, SLC35A2, USF1	7		decreases modification of palmitic acid (1/3)	GPAM	1
											Small Molecule Biochemistry	modification	modification of acyl-coenzyme A	0.14	ACACA, ACSS2, FASN, MECR, PHYH	5		increases modification of palmitic acid (1/3)	FASN	1
											Small Molecule Biochemistry	modification	modification of fatty acid	0.196	ACACA, ACSS2, BDH2, CD36, FADS1, FASN, GPAM, LPL, MECR, PHYH, PRKAA2, SCD, SEPP1	13		increases production of glycosphingolipid (3/3)	APP, GAL3ST1, SMPD1	3
											Small Molecule Biochemistry	modification	modification of lipid	0.238	ACACA, ACSS2, APP, BDH2, CD36, FADS1, FASN, GPAM, LPL, MECR, PHYH, PI4KA, PPAP2A, PRKAA2, SACM1L, SCD, SEPP1, SPHK2	18		affects synthesis of acetyl-coenzyme A (2/3)	ACSS2, DLD	2
											Small Molecule Biochemistry	modification	modification of palmitic acid	0.238	FASN, GPAM, SCD	3		increases synthesis of acetyl-coenzyme A (1/3)	FASN	1
											Small Molecule Biochemistry	synthesis	synthesis of acylglycerol	0.145	ANG, FASN, GPAM, LPL, PPAP2A, SCD	6		affects synthesis of diacylglycerol (3/3)	ANG, PPAP2A, SCD	3
											Small Molecule Biochemistry	synthesis	synthesis of malonyl-coenzyme A	0.196	ACACA, FASN	2		affects acetylation of amino acids (2/2)	KAT2A, KAT2B	2
											Small Molecule Biochemistry	synthesis	synthesis of diacylglycerol	0.217	ANG, PPAP2A, SCD	3		decreases adhesion of hyaluronic acid (1/2)	MME	1
											Small Molecule Biochemistry	synthesis	synthesis of acyl-coenzyme A	0.217	ACACA, ACSS2, DLD, FASN	4		increases adhesion of hyaluronic acid (1/2)	CXCL12	1
											Small Molecule Biochemistry	synthesis	synthesis of galactosylceramide	0.238	GAL3ST1, SLC35A2	2		decreases binding of GDP (2/2)	KRAS, PHLPP	2
											Small Molecule Biochemistry	synthesis	synthesis of fatty acid	0.238	ACACA, ACSS2, DLD, FASN, QKI, SCD, SREBF1	7		affects biosynthesis of diacylglycerol (2/2)	ANG, PPAP2A	2
											Small Molecule Biochemistry	synthesis	synthesis of triacylglycerol	0.238	FASN, GPAM, LPL, SCD	4		affects biosynthesis of GTP (2/2)	GUK1, NP	2
											Small Molecule Biochemistry	synthesis	synthesis of acetyl-coenzyme A	0.238	ACSS2, DLD, FASN	3		affects biosynthesis of phosphatidylinositol (2/2)	IMPA1, PI4KA	2
											Small Molecule Biochemistry	synthesis	synthesis of lipid	0.238	ACACA, ACSS2, ANG, DLD, FABP3, FADS1, FASN, GAL3ST1, GPAM, IMPA1, LPL, PI4KA, PPAP2A, QKI, SCD, SLC35A2, SMPD1, SOD1, SREBF1	19		increases breakdown of lipid (2/2)	LPL, PNPLA2	2
											Small Molecule Biochemistry	incorporation	incorporation of fatty acid	0.145	CD36, GPAM, NPC1, SCD, SPHK2	5		affects catabolism of triacylglycerol (2/2)	LPL, PNPLA2	2
											Small Molecule Biochemistry	incorporation	incorporation of lipid	0.164	CD36, FASN, GPAM, NPC1, SCD, SPHK2	6		increases cleavage of phospholipid (2/2)	PLCG1, SMPD1	2
											Small Molecule Biochemistry	incorporation	incorporation of ceramide	0.238	SCD, SPHK2	2		increases conversion of acetyl-coenzyme A (2/2)	ACACA, ACSS2	2
											Small Molecule Biochemistry	incorporation	incorporation of oleic acid	0.238	CD36, GPAM, NPC1	3		increases conversion of malonyl-coenzyme A (2/2)	ACACA, FASN	2
											Small Molecule Biochemistry	incorporation	incorporation of acylglycerol	0.238	CD36, GPAM	2		increases deposition of triacylglycerol (2/2)	GPAM, SCD	2
											Small Molecule Biochemistry	incorporation	incorporation of palmitic acid	0.238	SCD, SPHK2	2		affects desaturation of fatty acid (2/2)	FADS1, SCD	2
											Small Molecule Biochemistry	formation	formation of triacylglycerol	0.164	GPAM, PNPLA2, SCD	3		increases desaturation of fatty acid (1/2)	SCD	1
											Small Molecule Biochemistry	formation	formation of lipid	0.238	ACACA, APP, CCL5, GPAM, PNPLA2, SCD	6		affects flux of sodium (2/2)	FXYD1, SLC12A3	2
											Small Molecule Biochemistry	biosynthesis	biosynthesis of lipid	0.164	ACSS2, ANG, DLD, FABP3, FADS1, FASN, GAL3ST1, GPAM, IMPA1, LPL, PI4KA, PPAP2A, QKI, SCD, SMPD1, SREBF1	16		increases hydrolysis of diacylglycerol (2/2)	PAFAH1B1, PLCG1	2
											Small Molecule Biochemistry	biosynthesis	biosynthesis of GTP	0.196	GUK1, NP	2		decreases incorporation of acylglycerol (1/2)	GPAM	1
											Small Molecule Biochemistry	biosynthesis	biosynthesis of acylglycerol	0.205	ANG, GPAM, LPL, PPAP2A	4		increases incorporation of acylglycerol (2/2)	CD36, GPAM	2
											Small Molecule Biochemistry	biosynthesis	biosynthesis of diacylglycerol	0.238	ANG, PPAP2A	2		affects incorporation of ceramide (1/2)	SCD	1
											Small Molecule Biochemistry	biosynthesis	biosynthesis of phosphatidylinositol	0.238	IMPA1, PI4KA	2		increases incorporation of ceramide (1/2)	SPHK2	1
											Small Molecule Biochemistry	conversion	conversion of malonyl-coenzyme A	0.196	ACACA, FASN	2		affects incorporation of palmitic acid (1/2)	SCD	1
											Small Molecule Biochemistry	conversion	conversion of acyl-coenzyme A	0.217	ACACA, ACSS2, FASN	3		increases incorporation of palmitic acid (1/2)	SPHK2	1
											Small Molecule Biochemistry	conversion	conversion of fatty acid	0.238	ACACA, ACSS2, FADS1, FASN	4		affects metabolism of D-sphingosine (2/2)	PPAP2A, SPHK2	2
											Small Molecule Biochemistry	conversion	conversion of acetyl-coenzyme A	0.238	ACACA, ACSS2	2		decreases quantity of lipid peroxide (2/2)	PON3, SOD1	2
											Small Molecule Biochemistry	uptake	uptake of 15-(4-iodophenyl)-3-methylpentadecanoic acid	0.196	CD36, FABP3	2		affects quantity of long chain fatty acid (2/2)	FABP4, SCD	2
											Small Molecule Biochemistry	uptake	uptake of D-glucose	0.224	CD36, CTF1, FABP3, IGF1R, LPL, PRKAA2, PRKCA, PRKCZ, RETN, SCD	10		affects quantity of monounsaturated fatty acids (1/2)	FABP4	1
											Small Molecule Biochemistry	uptake	uptake of oleic acid	0.238	CD36, SLC27A6	2		increases quantity of monounsaturated fatty acids (1/2)	SCD	1
											Small Molecule Biochemistry	uptake	uptake of fatty acid	0.238	CD36, FABP3, LPL, SLC27A6	4		increases release of glycosphingolipid (2/2)	APP, SMPD1	2
											Small Molecule Biochemistry	binding	binding of GDP	0.238	KRAS, PHLPP	2		affects response of Ca2+ (2/2)	CBLB, LAT	2
											Small Molecule Biochemistry	deposition	deposition of lipid	0.238	BAX, GPAM, SCD	3		affects secretion of reactive oxygen species (1/2)	CD36	1
											Small Molecule Biochemistry	deposition	deposition of triacylglycerol	0.238	GPAM, SCD	2		increases secretion of reactive oxygen species (1/2)	APP	1
											Small Molecule Biochemistry	homeostasis	homeostasis of cation	0.238	ACO1, APP, ATP2C1, CCL5, CHRNA7, CLSTN1, CXCL12, FXYD1, IREB2, KCNMA1, PRKCA, SOD1	12		affects synthesis of galactosylceramide (1/2)	GAL3ST1	1
											Small Molecule Biochemistry	homeostasis	homeostasis of inorganic cation	0.238	APP, ATP2C1, CCL5, CHRNA7, CLSTN1, CXCL12, FXYD1, KCNMA1, PRKCA	9		increases synthesis of galactosylceramide (1/2)	SLC35A2	1
											Small Molecule Biochemistry	homeostasis	homeostasis of divalent cations	0.238	APP, ATP2C1, CCL5, CHRNA7, CLSTN1, CXCL12, FXYD1, PRKCA	8		increases synthesis of malonyl-coenzyme A (2/2)	ACACA, FASN	2
											Small Molecule Biochemistry	homeostasis	homeostasis of Ca2+	0.238	ATP2C1, CCL5, CHRNA7, CLSTN1, CXCL12, FXYD1, PRKCA	7		affects transport of lactic acid (1/2)	SLC16A1	1
											Small Molecule Biochemistry	desaturation	desaturation of fatty acid	0.238	FADS1, SCD	2		increases transport of lactic acid (2/2)	SLC16A1, SLC16A7	2
											Small Molecule Biochemistry	release	release of glycosphingolipid	0.238	APP, SMPD1	2		affects uptake of 15-(4-iodophenyl)-3-methylpentadecanoic acid (2/2)	CD36, FABP3	2
											Small Molecule Biochemistry	accumulation	accumulation of cholesterol	0.238	APP, FABP4, NPC1, PRKAA2	4		increases uptake of oleic acid (2/2)	CD36, SLC27A6	2
											Small Molecule Biochemistry	breakdown	breakdown of lipid	0.238	LPL, PNPLA2	2
											Small Molecule Biochemistry	response	response of Ca2+	0.238	CBLB, LAT	2
											Small Molecule Biochemistry	generation	generation of hydrogen peroxide	0.238	APP, ITM2B, NOXA1	3
											Small Molecule Biochemistry	production	production of glycosphingolipid	0.238	APP, GAL3ST1, SMPD1	3
											Small Molecule Biochemistry	adhesion	adhesion of hyaluronic acid	0.238	CXCL12, MME	2
											Small Molecule Biochemistry	cleavage	cleavage of lipid	0.238	GGT1, PLCG1, SMPD1	3
											Small Molecule Biochemistry	cleavage	cleavage of phospholipid	0.238	PLCG1, SMPD1	2
											Small Molecule Biochemistry	acetylation	acetylation of amino acids	0.238	KAT2A, KAT2B	2
											Small Molecule Biochemistry	catabolism	catabolism of triacylglycerol	0.238	LPL, PNPLA2	2
											Small Molecule Biochemistry	hydrolysis	hydrolysis of diacylglycerol	0.238	PAFAH1B1, PLCG1	2
											Small Molecule Biochemistry	transport	transport of lactic acid	0.238	SLC16A1, SLC16A7	2
