# Supplementary material for: Gene network and pathway analysis of bovine mammary tissue challenged with Streptococcus uberis reveals induction of cell proliferation and inhibition of PPARγ signaling as potential mechanism for the negative relationships between immune response and lipid metabolism
Source: BMC Genomics. 2009 Nov 19;10:542. doi: 10.1186/1471-2164-10-542 (PMC2784807; doi:10.1186/1471-2164-10-542)
Supplement: Additional file 6 — Metabolic pathways all DEG. Overall canonical metabolic pathways most enriched during IMI with regards to all DEG (n = 2,102) using IPA Knowledge Base. [file 1471-2164-10-542-S6.XLS]

## Sheet: Sheet1
CANONICAL METABOLIC PATHWAYS FOR ALL DEG UP or DOWN Regulated ( n = 2,102)									FALSE DISCOVERY RATE P ≤ 0.06 (-log Benjamini Hochberg P-value ≥ 1.3)
NOTE: Scroll to the right to view 4 pathways with FDR = 0.06													TOP 4 PATHWAYS: Scroll DOWN to view 'pyruvate metabolism; Arginine and proline metabolism; and Inositol phosphate metabolism'
