# Supplementary material for: Gene network and pathway analysis of bovine mammary tissue challenged with Streptococcus uberis reveals induction of cell proliferation and inhibition of PPARγ signaling as potential mechanism for the negative relationships between immune response and lipid metabolism
Source: BMC Genomics. 2009 Nov 19;10:542. doi: 10.1186/1471-2164-10-542 (PMC2784807; doi:10.1186/1471-2164-10-542)
Supplement: Additional file 7 — Signaling pathways all DEG. Overall canonical signaling pathways most enriched during IMI with regards to all DEG (n = 2,102) using IPA Knowledge Base. File includes glucocorticoid signaling. [file 1471-2164-10-542-S7.XLS]

## Sheet: fig4
CANONICAL SIGNALING PATHWAYS FOR ALL DEG UP or DOWN REGULATED ( n = 2,102)									FALSE DISCOVERY RATE P ≤ 0.06 (-log Benjamini Hochberg P-value ≥ 3.3)							20 pathways with FDR = 0.06																													Description of the pathway (from IPA)
NOTE: The top 20 pathways listed are shown to the right and down.											SCROW TO THE RIGHT for detailed description of pathways																																		ERK/MAPK Signaling
											NOTE: Scroll to the RIGHT to view IL-10 and IL-6 Signaling pathways																																		The ERK (extracellular-regulated kinase)/MAPK (mitogen activated protein kinase) pathway is a key pathway that transduces cellular information on meiosis/mitosis, growth, differentiation and carcinogenesis within a cell. Membrane bound receptor tyrosine kinases (RTK), which are often growth factor receptors, are the starting point for this pathway. Binding of ligand to RTK activates the intrinsic…
											NOTE: Scroll directly DOWN to view all other pathways																																		ERK is also translocated across into the nucleus where it induces gene transcription by interacting with transcriptional regulators like ELK-1, STAT-1 and -3, ETS and MYC. ERK activation of p90RSK in the cytoplasm leads to its nuclear translocation where it indirectly induces gene transcription through interaction with transcriptional regulators, CREB, c-Fos and SRF.
																																													RTK activation of Ras and Raf sometimes takes alternate pathways. For example, integrins activate ERK via a FAK mediated pathway. ERK can also be activated by a CAS-CRK-Rap1 mediated activation of B-Raf and a PLCγ-PKC-Ras-Raf activation of ERK.
																																													IL-10 Signaling
																																													Interleukin 10 (IL-10) is a cytokine with diverse effects on hematopoietic cells. One of its best known functions is to limit and terminate the inflammatory response. It also regulates the growth and differentiation of B-cells, T-cells, NK-cells and dendritic cells.
																																													IL-10 binds IL-10Rα, the ligand binding chain of the receptor. IL-10Rbeta serves to assemble the active receptor complexes and is shared with other IL-10 related cytokines. The binding of ligand to IL-10Rα induces a conformational change that enables IL-10Rβ to interact with the newly formed ligand-receptor complex. This in turn initiates a signal transduction cascade that activates TYK2 and JAK1…
																																													IL-1 is a pro-inflammatory cytokine. It binds to its cell surface receptor and initiates a signaling cascade via the adapter proteins TRAF6 and TAK1. TAK1 activates several downstream signaling pathways including the NIK/IKK/NF-κB, MKK4/JNK1 and MKK3/p38MAPK pathways. Activated NF-ΚB, JNK1 and p38MAPK translocate to the nucleus where, either directly or via transcriptional regulators like ELK-1, …
																																													Glucocorticoid Receptor Signaling
																																													Glucocorticoids (GCs), a major subclass of steroid hormones, regulate a large number of immune, metabolic, cardiovascular and behavioral functions. GCs are produced and released from the adrenal cortex under the control of the hypothalamic-pituitary-adrenal axis.
																																													Glucocorticoids produce their effect on responsive cells by activating the glucocorticoid receptor (GR) to directly or indirectly modulate the transcription of target genes.
																																													Because of their lipophilic nature and low molecular weight, GCs passively diffuse across the lipid bilayer of the cell membrane into the cytoplasm where they bind the intracellular GR.
																																													In the absence of glucocorticoids, GR is present in the cytoplasm as an inactive complex with HSP-90 and other chaperone proteins. Upon binding to glucocorticoids, GR undergoes conformational changes, dissociates from HSP-90, and subsequently translocates to the nucleus, where it binds as a homodimer to GC-response elements (GRE) and to negative GRE (nGRE) in the promoter of positively and negati…
																																													In spite of the ability of glucocorticoids to induce anti-inflammatory gene transcription, the major anti-inflammatory effects of glucocorticoids are through repression of inflammatory genes. The inhibitiory effect of GCs is mediated in part through a GRE-independent mechanism. Monomeric GR can repress transcription of cytokine genes through direct interaction and inhibition of the nuclear transc…
																																													These anti-inflammatory actions are also complemented by the ability of glucocorticoids to induce apoptosis of cells including monocytes and T lymphocytes.
																																													IL-6 Signaling
																																													Interleukin 6 (IL-6) is considered a regulator of acute-phase responses and a lymphocyte stimulatory factor. The central role of IL-6 in inflammation makes it an important target for the management of infectious and inflammatory diseases. IL-6 responses are transmitted through Glycoprotein 130 (GP130), which serves as the universal signal-transducing receptor subunit for all IL-6-related cytokine…
																																													IL-6-type cytokines utilize tyrosine kinases of the Janus Kinase (JAK) family and signal transducers and activators of transcription (STAT) family as major mediators of signal transduction. Upon receptor stimulation by IL-6, the JAK family of kinases associated with GP130 are activated, resulting in the phosphorylation of GP130. Several phosphotyrosine residues of GP130 serve as docking sites for…
																																													In addition to the JAK/STAT pathway of signal transduction, IL-6 also activates the extracellular signal-regulated kinases (ERK1/2) of the mitogen activated protein kinase (MAPK) pathway. The upstream activators of ERK1/2 include RAS and the src homology-2 containing proteins GRB2 and SHC. The SHC protein is activated by JAK2 and thus serves as a link between the IL-6 activated JAK/STAT and RAS-M…
																																													The phosphorylation of MAPKs in response to IL-6 activated RAS results in the activation of nuclear factor IL-6 (NF-IL6), which in turn stimulates the transcription of the IL-6 gene. The transcription of the IL-6 gene is also stimulated by tumor necrosis factor (TNF) and Interleukin-1 (IL-1) via the activation of nuclear factor kappa B (NFκB).
																																													This pathway highlights the important molecular components involved in IL-6 signaling.
																																													Ceramide Signaling
																																													Ceramide is the second messenger that can be generated either by hydrolysis of SM through SM-specific PLC termed SMases or by de novo synthesis through the enzyme Ceramide Synthase. There are two classes of SMase,acidic (A-Smase) and neutral (N-Smase). Stress stimuli such as, TNF-α, lipopolysaccharide, and some chemotherapy drugs such as doxorubicin also mediate apoptosis by generation of the lip…
																																													Sphingolipids are integral components of eukaryotic cell membranes and their metabolisms generates and interconvert various metabolites including Ceramide, Sphingosine, and S-1P, which affect cell cycle, apoptosis, and angiogenesis. S1P activates the heterotrimeric orphan receptor EDG/S1PRs to stimulate SphK1 and to generate intracellular S-1P from Sph (Sphingosine). S-1P functions in an autocrin…
																																													Ceramide directly regulates KSR, PLA2, Cathepsin-D, various PKC isoforms, and c-Raf1. Ceramide induce apoptosis by activating pro-death pathways through activation of JNK/SAPK, and by promoting dephosphorylation of the pro-survival protein BCl2, BAX and the pro-apoptotic protein BAD. The dephosphorylation of BCL2 is mediated by CAPP activity, whereas dephosphorylation of BAD by Ceramide is throug…
																																													Ceramide induces G0/G1 cell cycle arrest,due to the induction of dephosphorylation of the Retinoblastoma gene product. Ceramide also acts as an endogenous modulator of leukocyte function because it inhibits the respiratory burst and phagocytosis. The ability of Ceramide to induce growth arrest, without inducing significant apoptosis or necrosis, may be of therapeutic value in the prevention or co…
												Glucocorticoid Signaling																																					Ephrin Receptor Signaling
																																																	The Eph receptors consist of the largest group of receptor tyrosine kinases, which bind to the ephrins, a family of cell surface associated ligands. The ephrin-Eph receptor complexes influence cell behavior such as attraction/repulsion, adhesion/de-adhesion implicated in axon guidance, cell migration, angiogenesis and synaptic plasticity.
																																																	The ephrins are divided into two subclasses, the ephrin A subclass contains ephrin A1 to A5, which are tethered to the cell membrane by a GPI anchor. The ephrin B subclass contains ephrin B1 to B3, which have transmembrane domain followed by a short cytoplasmic tail. The Eph receptors are also divided into two subclasses (Eph A1 to A8) and (EphB1 to B4, EphB6) based on their sequence similarity a…
																																																	These ephrin-Eph complexes are unique in the receptor tyrosine kinase family in that their signaling is bi-directional, propagating downstream signaling in the Eph receptor bearing cells (forward signaling) and in the cells expressing ephrins (reverse signaling).
																																																	Forward signaling: upon ephrin engagement, each member of the Eph receptor dimer auto- and transphosphorylates several tyrosine residues in their cytoplasmic domain. This phosphorylation creates binding sites for SH2 domains of several adaptor proteins. EphA receptors can directly activate Rho GTPases through the exchange factor Ephexin. The activation of Rho and its downstream effectors induced …
																																																	Reverse signaling: upon receptor engagement, ephrin A ligands activates FYN, which regulate cell morphology and integrin-mediated adhesion. Upon binding to an EphB receptor, ephrin B ligands are phosphorylated on cytoplasmic tyrosine residues by Src. Adaptor protein GRB4 is then recruited and initiates signaling pathways that regulate cytoskeleton dynamics and lead to disassembly of focal adhesio…
																																																	PI3K/AKT Signaling
																																																	Phosphatidylinositol 3 kinases (PI3K) are a family of lipid kinases whose inositol lipid products play a central role in signal transduction pathways of cytokines, growth factors and other extracellular matrix proteins. PI3Ks are divided into three classes: Class I, II and III with Class I being the best studied one. It is a heterodimer consisting of a catalytic and regulatory subunit. These are …
																																																	The different PI3ks are involved in a variety of signaling pathways. This is mediated through their interaction with molecules like the receptor tyrosine kinases (RTKs), the adapter molecules GAB1-GRB2, and the kinase JAK. These converge to activate PDK1 which then phosphorylates AKT. AKT follows two distinct paths: 1) Inhibitory role - for example, AKT inhibits apoptosis by phosphorylating the B…
																																																	PDGF Signaling
																																																	Platelet-derived growth factor (PDGF) refers to a family of dimeric isoforms that are important for growth, survival and function especially in connective tissue. Four different PDGF chains have been identified - the classical PDGF-A and PDGF-B and the more recent PDGF-C and PDGF-D isoforms. These isoforms that occur as homodimers or heterodimers (PDGF-AA, AB, BB, CC and DD) exert their effects b…
																																																	Receptor phosphorylation triggers the recruitment of several Src homology 2 (SH2) domain-containing signaling proteins, including phospholipase C gamma1 (PLCγ1), phosphoinositide 3-kinase (PI3K), SH2 domain-containing protein tyrosine phosphatase-2 (SHP2), growth factor receptor-bound protein 2 (GRB2), (Src homology 2 domain containing) transforming protein (SHC)and SRC kinase to the receptor. Th…
																																																	This Pathway highlights some key components of PDGF signaling.
																																																	Axonal Guidance Signaling
																																																	Neuronal connections are formed by the extension of axons, which migrate to reach their synaptic targets. The axonal growth cone, located at the axon leading edge, contains receptors that sense attractive and repulsive guidance cues, which help navigate the axon to its final destination.
																																																	Four major families of attractive and repulsive guidance cues and receptors have been identified: 1) Netrins and DCC and UNC-5 receptors, 2) Slits and Robo receptors, 3) Semaphorins and plexin and neurophilin receptors and, 4) Ephrins and Eph receptors. In addition, more recently, Shh, BMP, and Wnt been implicated in growth cone guidance.
																																																	Netrins, Slits, and some Semaphorins are secreted proteins that associate with cells or the extracellular matrix, whereas Ephrins and other Semaphorins are anchored to the cell surface. Many guidance cues are bifunctional, producing an attractive response for some growth cones, while acting as repulsive guidance cue in other contexts. Guidance receptors signal as multimeric complexes. Some recept…
																																																	Chemokine Signaling
																																																	The chemokines are a family of proinflammatory cytokines that act through cell surface receptors to regulate numerous cellular processes. Chemokines exert their effects through G protein-coupled receptors (GPCRs) which are relatively non-selective in their ligand binding. As a result of this promiscuity, many chemokine receptors bind more than one chemokine with high affinity. Chemokines are clas…
																																																	Intracellular signaling by chemokine receptors depends on coupling to heterotrimeric G-proteins. During ligand binding, chemokine receptors associate with G-proteins, facilitating the exchange of guanosine diphosphate (GDP) for guanosine triphosphate (GTP). Activation of CXCR4 and CCR5 receptors for e.g. couple and activate Gq proteins. In the active state, G-proteins dissociate into Gα and Gβsub…
																																																	The chemokine receptor CCR3 is activated by several ligands e.g. eotaxin, monocyte chemotactic peptide 3 (MCP-3), MCP-4, and Regulated on activation normal T cell expressed and secreted (RANTES). The ligand Eotaxin plays an important role in the inflammatory response of eosinophils involving intracellular calcium release, production of reactive oxygen species and changes in actin polymerization t…
																																																	This pathway highlights some important molecular events involved in chemokine receptor signaling.
																																																	Acute Phase Response Signaling
																																																	The acute phase response is a rapid inflammatory response that provides protection against microorganisms using non-specific defense mechanisms. In addition to infection it can also be triggered by tissue injury, trauma or surgery, neoplastic growth or immunological disorders. Typically it consists of fever, an increase in inflammatory factors (such as pro-inflammatory cytokines) and a change in …
																																																	Positive acute phase response proteins are upregulated during the response and increased levels in the plasma become measurable as early as 4-5 hours after a single inflammatory stimulus. After a single stimulus the levels of these proteins remain elevated for at least 24 hours and decrease after about 48 hours. Positive acute phase response proteins have general functions in opsonization and tra…
																																																	LXR/RXR Activation
																																																	The retinoid X receptors (RXRs) are nuclear receptors that mediate the biological effects of retinoids by their involvement in retinoic acid-mediated gene activation. RXRα is the dimerization partner for the type II nuclear receptors that includes the liver X receptor (LXR). The LXR receptor is activated by oxysterol ligands and forms a heterodimer with RXR. After heterodimerization LXR initiates…
																																																	fMLP Signaling in Neutrophils
																																																	Neutrophils play an important role in the host defense by invading microbial pathogens. Upon infection neutrophils become activated through interaction with chemo attractants and cytokines. These ligands bind to a variety of cell surface receptors, including heterotrimeric GPCR for N-formyl-Met-Leu-Phe (fMLP) and Platelet Activating Factor (PAF), and tyrosine kinase-associated receptors for GMCSF…
																																																	fMLP receptor expression is upregulated by various cytokines. The human fMLP receptor shows sequence homology to the receptor of IL-8 (Interleukin-8). Granulocytes and mononuclear cells are the conventional target for fMLP actions. fMLP signal transduction pathways lead to biosynthesis of the prostanoid. Activation of PLC-β results in production of the intracellular second messengers DAG and IP3.…
																																																	In granulocytes a short exposure to fMLP induces actin polymerization, membrane ruffling, and cell polarization leading to cell migration toward a concentration gradient. The FPR (Formyl Peptide Receptor) activates proteins that are implicated in actin reorganization such as Rho family GTPases. PI3K (Phosphatidylinositiol-3 Kinase) activity is induced during leukocyte motility by GPCR and tyrosin…
																																																	The receptor agonist fMLP is used as a general-purpose agent to induce cell activation of granulocytes. The stimulatory activity of fMLP is influenced negatively by IL-1 and positively by TNF-α. fMLP is a strong chemoattractant and, among other things, induces adherence, degranulation and production of tissue-destructive oxygen-derived free radicals in phagocytic cells. Endogenous fMLP is produce…
																																																	Aryl Hydrocarbon Receptor Signaling
																																																	Exposure to halogenated and polycyclic aromatic hydrocarbons results in a wide range of toxic and carcinogenic responses. Most of these exposure effects are mediated by the aryl hydrocarbon receptor (AhR). AHR is a cytosolic protein associated with chaperone and immunophilin-like proteins (HSP90, XAP2, TEBP). Upon ligand activation, AHR dissociates from the complex, translocates into the nucleus,…
																																																	PPARα/RXRα Activation
																																																	The Peroxisome proliferator activated receptor α (PPARα) is a ligand activated transcription factor that belongs to the family of nuclear receptors. PPARα is activated by polyunsaturated fatty acids and synthetic drugs like fibrates. After hetrodimerization with its partner RXRα, PPARα plays a central role in fatty acid oxidation and uptake in tissues like liver, heart, skeletal muscle and kidney…
																																																	IL-3 Signaling
																																																	Interleukin 3 (IL-3), also called multi-CSF, is a cytokine that regulates hematopoiesis. It is produced by T cells and mast cells, after activation with mitogens or antigens. It stimulates eosinophils and B cell differentiation while it inhibits LAK cell activity. IL-3 shares several biological activities with GM-CSF. IL-3 is capable of inducing the growth and differentiation of multi-potential h…
																																																	The α and βc chains of the IL-3 receptor are not associated in the absence of ligand. The presence of ligand induces α and βc chain association to form a heterodimeric complex. Receptor activation is followed by activation of receptor associated JAK2 kinase and tyrosine and serine phosphorylation of the βc chain cytoplasmic tail. Activation of JAK2 leads to phosphorylation of the IL-3R βc chain o…
																																																	Src family kinases mediate the phosphorylation of STAT3 mediated by IL-3/receptor interactions and play a critical role in signal transduction pathways associated with myeloid cell proliferation. One or both isoforms of STAT5 interact directly with JAK2, which in turn mediates their phosphorylation, STAT3 activation require its interaction with c-Src, which in turn mediates its phosphorylation. I…
																																																	CDK5 Signaling
																																																	Cyclin-dependent kinases (CDKs) are a group of serine/threonine protein kinases which regulate post-mitotic processes such as neuronal activity, neuronal migration during development, and neurite outgrowth. Activation of CDK5 requires its association with a regulatory subunit p35/CDK5R1. p35 is a short-lived protein, and its phosphorylation by CDK5 targets it for ubiquitin-mediated proteolysis. C…
																																																	The p35-CDK5 complex associates with β-catenin and N-Cadherin, and inhibition of CDK5 activity causes an increase in N-Cadherin-mediated aggregation of neurons. Conversely, active CDK5 dissociates β-Ctnn from N-Cadherin, which is accompanied by a loss of adhesion. β-Ctnn is a substrate of CDK5, and phosphorylation by CDK5 regulates its association with the cadherins. CDK5-mediated phosphorylation…
																																																	CDK5 also has been implicated in the pathological degeneration of neurons. Dysregulation of CDK5 causes the hyperphosphorylation of Tau, thereby contributing to neurofibrillary tangle formation, which is the hallmark of Alzheimer's Disease. CDK5 phosphorylates NUDEL, a novel LIS1-interacting protein in the growth cone. The inhibition of CDK5 activity alters NUDEL localization and its association …
																																																	Apoptosis Signaling
																																																	Apoptosis is a coordinated, energy-dependent process that involves the activation of a group of cysteine proteases called caspases and a cascade of events that link the initiating stimuli to programmed cell death. Caspases in apoptosis are broadly divided into initiators (caspases 2, 8, 9 and 10) and executioners (caspases 3, 6 and 7). The two main pathways of apoptosis are the intrinsic and extr…
																																																	The intrinsic signaling pathways that initiate apoptosis involve non-receptor-mediated intracellular signals (e.g. DNA damage, radiation) that cause changes in the inner mitochondrial membrane. The end result is a change in mitochondrial transmembrane potential and release of two main groups of pro-apoptotic proteins from the intermembrane space into the cytosol. The first group consists of cytoc…
																																																	The extrinsic signaling pathways that initiate apoptosis involve transmembrane receptor-mediated interactions. These involve death receptors that are members of the tumor necrosis factor (TNF) receptor gene superfamily. The activation of these receptors triggers caspase 8 or 10 which can then activate the execution pathway. Alternatively, triggered caspase 8 or 10 could result in the activation o…
												NOTE: Scroll to the right to view Ephrin Receptor Signaling and PI3K/AKT signaling																																					This pathway highlights the key molecular events involved in triggering apoptosis.
																																																	IGF-1 Signaling
																																																	Insulin-like growth factor-1 (IGF-1) is a peptide hormone under control of the growth hormone. IGF-1 promotes cell proliferation, growth and survival. Six specific binding proteins, IGFBP 1-6, allow for a more nuanced control of IGF activity.
																																																	The IGF-1 receptor (IGF-1R) is a transmembrane tyrosine kinase protein. IGF-1-induced receptor activation results in autophosphorylation followed by an enhanced capability to activate downstream pathways. Activated IGF-1R phosphorylates Shc and IRS (insulin receptor substrates)-1. Shc along with adapter molecules GRB2 (growth factor receptor bound protein and SOS (son of sevenless) forms a signal…
																																																	The adapter protein Grb10 interacts with IGF-IR. Grb10 also binds the E3 ubiquitin ligase Nedd4 and promotes ligand stimulated ubiquitination, internalization, and degradation of the IGF-IR as a means of long-term attenuation of signaling.
																																																	Role of Pattern Recognition Receptors in Recognition of Bacteria and Viruses
																																																	The innate immune system uses a variety of pattern-recognition receptors (PRRs) that recognize conserved microbial structures or pathogen-associated molecular patterns, such as those that occur in the bacterial cell-wall components peptidoglycan and lipopolysaccharide. PPRs are classified as:
																																																	1)Membrane bound PRRs: These are referred to as toll-like receptors (TLRs). Eleven such receptors have been identified in mammals. TLRs are transmembrane receptors which use adapter proteins like TRAF6 and Myd88 to initate NF-κB and other signaling pathways that induce pro-inflammatory cytokines. 2)Extracellular PRRs: These include the complement proteins, pentraxins and collectins. These molecul…
											NOTE: Scroll to the RIGHT to view Chemokine Signaling and LCR/RXR Activation
											NOTE: Scroll to the RIGHT to view fMLP Signaling in Neutrophils																					NOTE: Scroll DOWN to view Aryl Hydrocarbon Receptor Signaling
												NOTE: Scroll to the RIGHT to view IL-3 Signaling and Aryl Hydrocarbon Receptor Signaling
												NOTE: Scroll to the RIGHT to view Apoptosis Signaling and IGF-1 Signaling
												END OF DATA SPREADSHEET
