# Supplementary material for: Gene network and pathway analysis of bovine mammary tissue challenged with Streptococcus uberis reveals induction of cell proliferation and inhibition of PPARγ signaling as potential mechanism for the negative relationships between immune response and lipid metabolism
Source: BMC Genomics. 2009 Nov 19;10:542. doi: 10.1186/1471-2164-10-542 (PMC2784807; doi:10.1186/1471-2164-10-542)
Supplement: Additional file 9 — Metabolic and signaling pathways DOWN all DEG. Canonical metabolic and signaling pathways down-regulated during IMI with regards to all DEG (n = 2,102) using IPA Knowledge Base. [file 1471-2164-10-542-S9.XLS]

## Sheet: DOWN REGULATED
CANONICAL PATHWAYS FOR ALL DEG DOWN-REGULATED(n = 2,109)								FP ≤ 0.01 (-log P-value ≥ 2.0)				0 pathways with FDR = 0.0005
												12 pathways with P ≤ 0.01
