# Supplementary material for: Gene network and pathway analysis of bovine mammary tissue challenged with Streptococcus uberis reveals induction of cell proliferation and inhibition of PPARγ signaling as potential mechanism for the negative relationships between immune response and lipid metabolism
Source: BMC Genomics. 2009 Nov 19;10:542. doi: 10.1186/1471-2164-10-542 (PMC2784807; doi:10.1186/1471-2164-10-542)
Supplement: Additional file 10 — Functions UP of DEG with 1.5 fold change or greater. Functions up-regulated during IMI for DEG with expression > 1.5-fold using IPA Knowledge Base. [file 1471-2164-10-542-S10.XLS]

## Sheet: 1.5 fold change or greater
Functions of Genes Up Regulated by Infection (1.5 fold change or greater)											Details on Functions of Genes Up Regulated by Infection						Annotations on Functions of Genes Up Regulated by Infection
NOTE: Scroll to the RIGHT to view 'affects on functions'											Category	Function	Function Annotation	P-value	Molecules	# Molecules	Function Annotation	Molecules	# Molecules
											Immune Response	inflammatory response	inflammatory response	1.86e-28	ADRB2, ALOX5AP, CASP4, CCL2, CCL20, CCR1, CCR3, CD14, CX3CL1, CXCL2, CXCL6, FOS, IL6, IL8, IL10, IL18, IL10RB, IL1B, IL1RN, IL4R, IL8RB, LTF, LYZ, OLR1, PLAU, PLAUR, PRKCB1, PTX3, S100A9, S100A12, SAA3, SELL, SELP, SOCS3, SPI1, THBS1, TLR2, TLR4, TNF, TNFAIP6, ZFP36	41	affects inflammatory response (36/41)	ALOX5AP, CASP4, CCL2, CCL20, CCR1, CCR3, CD14, CX3CL1, CXCL2, CXCL6, FOS, IL6, IL8, IL10, IL10RB, IL1B, IL1RN, IL4R, IL8RB, LYZ, OLR1, PLAU, PLAUR, PRKCB, PTX3, S100A9, S100A12, SAA3, SELP, SOCS3, SPI1, THBS1, TLR2, TLR4, TNF, TNFAIP6	36
											Immune Response	inflammatory response	inflammatory response of animal	6.51e-07	IL10, PLAU, PLAUR, TLR2	4	decreases inflammatory response (9/41)	ADRB2, CX3CL1, IL8, IL10, IL18, IL1B, IL1RN, TNF, ZFP36	9
											Immune Response	inflammatory response	inflammatory response of mice	6.51e-07	IL10, PLAU, PLAUR, TLR2	4	increases inflammatory response (18/41)	CCL2, CCL20, CD14, CX3CL1, CXCL6, IL6, IL8, IL10, IL18, IL1B, LTF, PLAU, PLAUR, S100A9, SELL, THBS1, TLR4, TNF	18
											Immune Response	cell movement	cell movement of leukocytes	2.64e-23	ALOX5AP, CALR, CCL2, CCL20, CCR1, CCR3, CD14, CD55, CX3CL1, CXCL6, IL6, IL8, IL10, IL18, IL18BP, IL1B, IL4R, IL8RB, LDLR, NFKBIA, PLAU, PLAUR, PRKCB1, S100A9, SAA3, SELL, SELP, SOCS3, SPI1, STAT3, THBS1, TLR2, TLR4, TNF, VCAM1	35	affects cell movement of leukocytes (28/35)	ALOX5AP, CCL2, CCR1, CCR3, CD14, CD55, CX3CL1, IL6, IL8, IL10, IL18, IL1B, IL8RB, LDLR, PLAU, PLAUR, PRKCB, S100A9, SAA3, SELL, SELP, SOCS3, SPI1, STAT3, TLR2, TLR4, TNF, VCAM1	28
											Immune Response	cell movement	cell movement of granulocytes	3.25e-19	ALOX5AP, CCL2, CCR1, CCR3, CD55, CX3CL1, CXCL6, IL6, IL8, IL10, IL18, IL1B, IL4R, IL8RB, NFKBIA, PLAUR, S100A9, SELL, SELP, SOCS3, SPI1, TLR2, TLR4, TNF, VCAM1	25	decreases cell movement of leukocytes (10/35)	CCR1, CX3CL1, IL6, IL8, IL10, IL18BP, IL1B, SELP, TLR4, TNF	10
											Immune Response	cell movement	cell movement of myeloid cells	5.49e-19	ALOX5AP, CCL2, CCR1, CCR3, CD55, CX3CL1, CXCL6, IL6, IL8, IL10, IL18, IL1B, IL4R, IL8RB, NFKBIA, PLAUR, S100A9, SELL, SELP, SOCS3, SPI1, TLR2, TLR4, TNF, VCAM1	25	increases cell movement of leukocytes (18/35)	CALR, CCL2, CCL20, CX3CL1, CXCL6, IL8, IL10, IL18, IL1B, IL4R, NFKBIA, PLAU, PLAUR, S100A9, SELL, THBS1, TLR4, TNF	18
											Immune Response	cell movement	cell movement of bone marrow cells	8.27e-19	ALOX5AP, CCL2, CCR1, CCR3, CD55, CX3CL1, CXCL6, IL6, IL8, IL10, IL18, IL1B, IL4R, IL8RB, NFKBIA, PLAUR, S100A9, SELL, SELP, SOCS3, SPI1, TLR2, TLR4, TNF, VCAM1	25	affects immune response (29/33)	CALR, CASP8, CCL20, CCR1, CD14, CD69, CTSC, CX3CL1, CXCL6, FGF7, HLA-DRA, HPRT1, IL6, IL8, IL10, IL18, IL10RB, IL15RA, IL1B, IL1R2, IL1RN, IL4R, IL8RB, LDLR, RGS2, TLR2, TLR4, TNF, VCAM1	29
											Immune Response	cell movement	cell movement of mononuclear leukocytes	1.17e-17	CALR, CCL2, CCL20, CCR1, CCR3, CX3CL1, IL6, IL8, IL10, IL18, IL18BP, IL1B, LDLR, PLAUR, PRKCB1, SAA3, SELL, SELP, SOCS3, STAT3, THBS1, TLR4, TNF, VCAM1	24	decreases immune response (4/33)	IL10, IL1RN, THBS1, TNF	4
											Immune Response	cell movement	cell movement of lymphocytes	1.5e-17	CALR, CCL2, CCL20, CCR1, CCR3, CX3CL1, IL6, IL8, IL10, IL18, IL18BP, IL1B, LDLR, SAA3, SELL, SELP, SOCS3, STAT3, THBS1, TLR4, TNF, VCAM1	22	increases immune response (16/33)	CCL2, CD14, CXCL6, HLA-DRA, IL6, IL8, IL10, IL18, IL15RA, IL1B, LTF, SELL, TLR2, TLR4, TNF, VCAM1	16
											Immune Response	cell movement	cell movement of T lymphocytes	2.8e-17	CALR, CCL2, CCL20, CCR1, CCR3, CX3CL1, IL6, IL8, IL10, IL18BP, IL1B, LDLR, SELL, SELP, SOCS3, STAT3, THBS1, TLR4, TNF	19	affects cell movement of bone marrow cells (18/25)	ALOX5AP, CCR3, CD55, IL8, IL10, IL18, IL1B, IL8RB, PLAUR, S100A9, SELL, SELP, SOCS3, SPI1, TLR2, TLR4, TNF, VCAM1	18
											Immune Response	cell movement	cell movement of neutrophils	2.38e-16	ALOX5AP, CCL2, CD55, CX3CL1, CXCL6, IL6, IL8, IL10, IL18, IL1B, IL8RB, NFKBIA, S100A9, SELL, SELP, SOCS3, SPI1, TLR2, TLR4, TNF	20	decreases cell movement of bone marrow cells (6/25)	CCR1, IL6, IL8, IL10, TLR4, TNF	6
											Immune Response	cell movement	cell movement of macrophages	1.99e-08	CCL2, CX3CL1, IL6, IL10, IL1B, LDLR, PLAU, PLAUR, PRKCB1, SAA3, SELL, TNF	12	increases cell movement of bone marrow cells (11/25)	CCL2, CX3CL1, CXCL6, IL8, IL1B, IL4R, NFKBIA, PLAUR, S100A9, SELL, TNF	11
											Immune Response	cell movement	cell movement of dendritic cells	7.63e-08	CCL2, CCL20, CCR3, IL10, IL1B, PLAU, TLR4, TNF	8	affects cell movement of granulocytes (18/25)	ALOX5AP, CCR3, CD55, IL8, IL10, IL18, IL1B, IL8RB, PLAUR, S100A9, SELL, SELP, SOCS3, SPI1, TLR2, TLR4, TNF, VCAM1	18
											Immune Response	cell movement	cell movement of peripheral blood leukocytes	7.84e-08	CCL2, CCL20, CX3CL1, PLAUR, SELL, SELP	6	decreases cell movement of granulocytes (6/25)	CCR1, IL6, IL8, IL10, TLR4, TNF	6
											Immune Response	cell movement	cell movement of monocytes	2.96e-07	CCL2, CX3CL1, IL6, IL10, IL1B, LDLR, PLAUR, PRKCB1, TNF	9	increases cell movement of granulocytes (11/25)	CCL2, CX3CL1, CXCL6, IL8, IL1B, IL4R, NFKBIA, PLAUR, S100A9, SELL, TNF	11
											Immune Response	accumulation	accumulation of lymphatic system cells	1.57e-19	BCL3, CASP8, CCL2, CCR1, CCR3, IL8, IL10, IL18, IL10RA, IL1B, IL1RN, LDLR, PLAU, PTX3, S100A9, SELL, SELP, STAT3, TLR4, TNF, VCAM1	21	affects cell movement of myeloid cells (18/25)	ALOX5AP, CCR3, CD55, IL8, IL10, IL18, IL1B, IL8RB, PLAUR, S100A9, SELL, SELP, SOCS3, SPI1, TLR2, TLR4, TNF, VCAM1	18
											Immune Response	accumulation	accumulation of leukocytes	3.6e-16	BCL3, CASP8, CCL2, CCR1, CCR3, IL8, IL10, IL18, IL10RA, IL1B, PTX3, S100A9, SELL, SELP, STAT3, TLR4, TNF, VCAM1	18	decreases cell movement of myeloid cells (6/25)	CCR1, IL6, IL8, IL10, TLR4, TNF	6
											Immune Response	accumulation	accumulation of myeloid cells	1.26e-13	CCL2, CCR3, IL8, IL10, IL18, IL1B, PTX3, S100A9, SELP, STAT3, TLR4, TNF, VCAM1	13	increases cell movement of myeloid cells (11/25)	CCL2, CX3CL1, CXCL6, IL8, IL1B, IL4R, NFKBIA, PLAUR, S100A9, SELL, TNF	11
											Immune Response	accumulation	accumulation of bone marrow cells	1.54e-13	CCL2, CCR3, IL8, IL10, IL18, IL1B, PTX3, S100A9, SELP, STAT3, TLR4, TNF, VCAM1	13	affects cell movement of mononuclear leukocytes (16/24)	CCL2, CCR1, CCR3, IL6, IL8, IL10, IL1B, LDLR, PRKCB, SAA3, SELL, SELP, SOCS3, STAT3, TNF, VCAM1	16
											Immune Response	accumulation	accumulation of granulocytes	1.01e-12	CCL2, CCR3, IL8, IL10, IL18, IL1B, PTX3, S100A9, SELP, TLR4, TNF, VCAM1	12	decreases cell movement of mononuclear leukocytes (6/24)	CCR1, CX3CL1, IL10, IL18BP, SELP, TNF	6
											Immune Response	accumulation	accumulation of neutrophils	4.72e-09	IL8, IL10, IL18, IL1B, PTX3, S100A9, SELP, TLR4	8	increases cell movement of mononuclear leukocytes (12/24)	CALR, CCL2, CCL20, CX3CL1, IL8, IL10, IL18, IL1B, PLAUR, THBS1, TLR4, TNF	12
											Immune Response	inflammation	inflammation of organism	2.98e-17	ALOX5AP, CASP8, CCL2, CD14, CEBPD, IL6, IL8, IL10, IL1B, IL1R2, NFKBIA, SELL, STAT3, TLR4, TNF, ZFP36	16	affects proliferation of leukocytes (15/24)	CASP8, HPRT1, IL6, IL10, IL18, IL10RA, IL1B, PRKCB, RGS2, SOCS3, SPI1, STAT3, THBS1, TLR4, TNF	15
											Immune Response	inflammation	inflammation of animal	1.87e-13	ALOX5AP, CASP8, CCL2, CD14, IL6, IL10, IL1R2, NFKBIA, SELL, STAT3, TLR4, TNF, ZFP36	13	decreases proliferation of leukocytes (9/24)	ADRB2, CCL20, CD14, FGL2, HMOX1, IL10, SOCS3, THBS1, TNF	9
											Immune Response	inflammation	inflammation of rodents	1.23e-12	ALOX5AP, CASP8, CD14, IL6, IL10, IL1R2, NFKBIA, SELL, STAT3, TLR4, TNF, ZFP36	12	increases proliferation of leukocytes (12/24)	HSPA5, IL6, IL10, IL18, IL1B, IL4R, SPI1, THBS1, TLR2, TLR4, TNF, VCAM1	12
											Immune Response	inflammation	inflammation of mammalia	3.17e-12	ALOX5AP, CASP8, CD14, IL6, IL10, IL1R2, NFKBIA, SELL, STAT3, TLR4, TNF, ZFP36	12	affects cell movement of lymphocytes (13/22)	CCR1, CCR3, IL6, IL8, IL10, LDLR, SAA3, SELL, SELP, SOCS3, STAT3, TNF, VCAM1	13
											Immune Response	inflammation	inflammation of mice	2.11e-11	ALOX5AP, CASP8, CD14, IL6, IL1R2, NFKBIA, SELL, STAT3, TLR4, TNF, ZFP36	11	decreases cell movement of lymphocytes (5/22)	CCR1, IL10, IL18BP, SELP, TNF	5
											Immune Response	inflammation	inflammation of organ	2.58e-07	CD14, HMOX1, IL6, IL10, IL15RA, IL1B, SOD2, STAT3, THBS1, TLR4, TNF	11	increases cell movement of lymphocytes (11/22)	CALR, CCL2, CCL20, CX3CL1, IL8, IL10, IL18, IL1B, THBS1, TLR4, TNF	11
											Immune Response	infiltration	infiltration of leukocytes	1.28e-16	ALOX5AP, CCL2, CCR1, CD55, IL6, IL8, IL10, IL18, IL18BP, IL1B, IL4R, IL8RB, LDLR, NFKBIA, SELL, SELP, SOCS3, STAT3, TLR2, TLR4, TNF, VCAM1	22	affects infiltration of leukocytes (16/22)	ALOX5AP, CD55, IL6, IL10, IL18, IL1B, IL8RB, LDLR, SELL, SELP, SOCS3, STAT3, TLR2, TLR4, TNF, VCAM1	16
											Immune Response	infiltration	infiltration of granulocytes	1.01e-14	ALOX5AP, CCR1, CD55, IL6, IL8, IL10, IL18, IL1B, IL4R, IL8RB, NFKBIA, SELL, SELP, SOCS3, TLR2, TLR4, TNF	17	decreases infiltration of leukocytes (5/22)	CCR1, IL6, IL10, IL18BP, TLR4	5
											Immune Response	infiltration	infiltration of neutrophils	1.2e-14	ALOX5AP, CD55, IL6, IL8, IL10, IL18, IL1B, IL8RB, NFKBIA, SELL, SELP, SOCS3, TLR2, TLR4, TNF	15	increases infiltration of leukocytes (8/22)	CCL2, IL8, IL10, IL18, IL1B, IL4R, NFKBIA, TNF	8
											Immune Response	infiltration	infiltration of myeloid cells	1.92e-14	ALOX5AP, CCR1, CD55, IL6, IL8, IL10, IL18, IL1B, IL4R, IL8RB, NFKBIA, SELL, SELP, SOCS3, TLR2, TLR4, TNF	17	affects proliferation of lymphocytes (14/22)	CASP8, HPRT1, IL6, IL10, IL18, IL1B, PRKCB, RGS2, SOCS3, SPI1, STAT3, THBS1, TLR4, TNF	14
											Immune Response	infiltration	infiltration of mononuclear leukocytes	7.99e-12	CCL2, CCR1, IL6, IL8, IL10, IL18, IL18BP, IL1B, LDLR, SELP, STAT3, TNF, VCAM1	13	decreases proliferation of lymphocytes (8/22)	ADRB2, CD14, FGL2, HMOX1, IL10, SOCS3, THBS1, TNF	8
											Immune Response	infiltration	infiltration of lymphocytes	4.77e-11	CCR1, IL6, IL8, IL10, IL18, IL18BP, IL1B, LDLR, SELP, STAT3, TNF, VCAM1	12	increases proliferation of lymphocytes (12/22)	HSPA5, IL6, IL10, IL18, IL1B, IL4R, SPI1, THBS1, TLR2, TLR4, TNF, VCAM1	12
											Immune Response	infiltration	infiltration of T lymphocytes	5.15e-07	IL6, IL10, IL18BP, IL1B, LDLR, SELP, STAT3	7	affects proliferation of mononuclear leukocytes (14/22)	CASP8, HPRT1, IL6, IL10, IL18, IL1B, PRKCB, RGS2, SOCS3, SPI1, STAT3, THBS1, TLR4, TNF	14
											Immune Response	activation	activation of granulocytes	1.05e-14	CCL2, CD14, CXCL6, IL6, IL8, IL10, IL18, IL1B, IL1RN, IL8RB, LTF, SELL, TNF, VCAM1	14	decreases proliferation of mononuclear leukocytes (8/22)	ADRB2, CD14, FGL2, HMOX1, IL10, SOCS3, THBS1, TNF	8
											Immune Response	activation	activation of neutrophils	1.44e-14	CCL2, CD14, CXCL6, IL6, IL8, IL10, IL18, IL1B, IL1RN, IL8RB, LTF, SELL, TNF	13	increases proliferation of mononuclear leukocytes (12/22)	HSPA5, IL6, IL10, IL18, IL1B, IL4R, SPI1, THBS1, TLR2, TLR4, TNF, VCAM1	12
											Immune Response	activation	activation of myeloid cells	1.57e-14	CCL2, CD14, CXCL6, IL6, IL8, IL10, IL18, IL1B, IL1RN, IL8RB, LTF, SELL, TNF, VCAM1	14	affects accumulation of lymphatic system cells (12/21)	CASP8, CCL2, CCR1, CCR3, IL10, IL10RA, LDLR, SELL, SELP, STAT3, TLR4, VCAM1	12
											Immune Response	activation	activation of bone marrow cells	2.8e-14	CCL2, CD14, CXCL6, IL6, IL8, IL10, IL18, IL1B, IL1RN, IL8RB, LTF, SELL, TNF, VCAM1	14	decreases accumulation of lymphatic system cells (2/21)	IL10, IL1RN	2
											Immune Response	activation	activation of leukocytes	1.07e-10	CASP8, CCL2, CD14, CXCL6, HLA-DRA, HPRT1, IL6, IL8, IL10, IL18, IL15RA, IL1B, IL1RN, IL8RB, LDLR, LTF, SELL, THBS1, TLR4, TNF, VCAM1	21	increases accumulation of lymphatic system cells (8/21)	BCL3, IL8, IL18, IL1B, PLAU, PTX3, S100A9, TNF	8
											Immune Response	activation	activation of macrophages	2.8e-08	CCL2, CD14, IL6, IL8, IL10, IL18, IL1B, LTF, TLR4, TNF	10	affects activation of leukocytes (13/21)	CASP8, CD14, HPRT1, IL6, IL8, IL10, IL18, IL15RA, IL1B, IL8RB, LDLR, TLR4, TNF	13
											Immune Response	activation	activation of monocytes	6.82e-08	CCL2, CD14, IL8, IL10, IL18, IL1B, TNF	7	decreases activation of leukocytes (3/21)	IL10, IL1RN, THBS1	3
											Immune Response	activation	activation of mononuclear leukocytes	7.8e-08	CASP8, CCL2, CD14, HLA-DRA, HPRT1, IL6, IL8, IL10, IL18, IL15RA, IL1B, LDLR, LTF, THBS1, TLR4, TNF	16	increases activation of leukocytes (15/21)	CCL2, CD14, CXCL6, HLA-DRA, IL6, IL8, IL10, IL18, IL15RA, IL1B, LTF, SELL, TLR4, TNF, VCAM1	15
											Immune Response	activation	activation of T lymphocytes	1.62e-07	CASP8, CCL2, HLA-DRA, HPRT1, IL6, IL8, IL10, IL18, IL1B, LDLR, THBS1, TLR4, TNF	13	affects cell movement of neutrophils (15/20)	ALOX5AP, CD55, IL8, IL10, IL18, IL1B, IL8RB, S100A9, SELL, SELP, SOCS3, SPI1, TLR2, TLR4, TNF	15
											Immune Response	activation	activation of antigen presenting cells	2.1e-07	CCL2, CD14, IL6, IL8, IL10, IL18, IL1B, LTF, TLR2, TLR4, TNF	11	decreases cell movement of neutrophils (4/20)	IL6, IL8, TLR4, TNF	4
											Immune Response	activation	activation of lymphocytes	2.19e-07	CASP8, CCL2, HLA-DRA, HPRT1, IL6, IL8, IL10, IL18, IL15RA, IL1B, LDLR, LTF, THBS1, TLR4, TNF	15	increases cell movement of neutrophils (9/20)	CCL2, CX3CL1, CXCL6, IL8, IL1B, NFKBIA, S100A9, SELL, TNF	9
											Immune Response	recruitment	recruitment of leukocytes	2.07e-14	CCL2, CCR1, CCR3, CX3CL1, IL6, IL8, IL10, IL18, IL15RA, IL1B, IL8RB, SELL, SELP, TLR4, TNF, VCAM1	16	affects chemotaxis of leukocytes (15/20)	CCL2, CCR1, CCR3, CX3CL1, IL8, IL10, IL1B, IL8RB, PLAUR, PRKCB, S100A9, SAA3, SOCS3, SPI1, TNF	15
											Immune Response	recruitment	recruitment of granulocytes	3.58e-11	CCL2, CCR1, IL8, IL10, IL18, IL15RA, IL1B, IL8RB, SELP, TLR4, TNF, VCAM1	12	decreases chemotaxis of leukocytes (5/20)	CX3CL1, IL8, IL10, IL1B, TNF	5
											Immune Response	recruitment	recruitment of mononuclear leukocytes	1.6e-09	CCL2, CCR1, CCR3, CX3CL1, IL6, IL8, IL15RA, TNF, VCAM1	9	increases chemotaxis of leukocytes (13/20)	CCL2, CCL20, CX3CL1, CXCL6, IL8, IL10, IL1B, PLAU, PLAUR, S100A9, THBS1, TLR4, TNF	13
											Immune Response	recruitment	recruitment of lymphocytes	4.72e-09	CCL2, CCR1, CCR3, CX3CL1, IL8, IL15RA, TNF, VCAM1	8	affects homing of leukocytes (15/20)	CCL2, CCR1, CCR3, CX3CL1, IL8, IL10, IL1B, IL8RB, PLAUR, PRKCB, S100A9, SAA3, SOCS3, SPI1, TNF	15
											Immune Response	recruitment	recruitment of macrophages	1.27e-08	CCL2, CCR1, IL8, THBS1, TLR2, TLR4, TNF, VCAM1	8	decreases homing of leukocytes (5/20)	CX3CL1, IL8, IL10, IL1B, TNF	5
											Immune Response	recruitment	recruitment of neutrophils	1.3e-08	CCL2, CCR1, IL8, IL10, IL18, IL1B, IL8RB, TLR4, TNF	9	increases homing of leukocytes (13/20)	CCL2, CCL20, CX3CL1, CXCL6, IL8, IL10, IL1B, PLAU, PLAUR, S100A9, THBS1, TLR4, TNF	13
											Immune Response	recruitment	recruitment of antigen presenting cells	1.82e-08	CCL2, CCR1, IL8, THBS1, TLR2, TLR4, TNF, VCAM1	8	affects cell movement of T lymphocytes (9/19)	CCR1, CCR3, IL6, IL8, LDLR, SELL, SELP, SOCS3, STAT3	9
											Immune Response	chemotaxis	chemotaxis of leukocytes	4.58e-14	CCL2, CCL20, CCR1, CCR3, CX3CL1, CXCL6, IL8, IL10, IL1B, IL8RB, PLAU, PLAUR, PRKCB1, S100A9, SAA3, SOCS3, SPI1, THBS1, TLR4, TNF	20	decreases cell movement of T lymphocytes (2/19)	IL18BP, TNF	2
											Immune Response	chemotaxis	chemotaxis of mononuclear leukocytes	1.48e-11	CCL2, CCL20, CCR1, CCR3, CX3CL1, IL8, IL10, IL1B, PLAUR, PRKCB1, SAA3, SOCS3, THBS1, TLR4, TNF	15	increases cell movement of T lymphocytes (10/19)	CALR, CCL2, CCL20, CX3CL1, IL8, IL10, IL1B, THBS1, TLR4, TNF	10
											Immune Response	chemotaxis	chemotaxis of lymphocytes	5.19e-10	CCL2, CCL20, CCR1, CCR3, CX3CL1, IL8, IL10, SAA3, SOCS3, THBS1, TLR4, TNF	12	affects accumulation of leukocytes (12/18)	CASP8, CCL2, CCR1, CCR3, IL10, IL10RA, SELL, SELP, STAT3, TLR4, TNF, VCAM1	12
											Immune Response	chemotaxis	chemotaxis of granulocytes	1.11e-09	CCL2, CCR3, CX3CL1, CXCL6, IL8, IL10, IL1B, IL8RB, PLAUR, S100A9, SPI1, TNF	12	decreases accumulation of leukocytes (1/18)	IL10	1
											Immune Response	chemotaxis	chemotaxis of bone marrow cells	1.51e-09	CCL2, CCR3, CX3CL1, CXCL6, IL8, IL10, IL1B, IL8RB, PLAUR, S100A9, SPI1, TNF	12	increases accumulation of leukocytes (7/18)	BCL3, IL8, IL18, IL1B, PTX3, S100A9, TNF	7
											Immune Response	chemotaxis	chemotaxis of T lymphocytes	2.21e-09	CCL2, CCL20, CCR1, CCR3, CX3CL1, IL8, SOCS3, THBS1, TLR4, TNF	10	affects proliferation of T lymphocytes (10/18)	CASP8, IL6, IL10, IL18, IL1B, RGS2, SOCS3, STAT3, THBS1, TNF	10
											Immune Response	chemotaxis	chemotaxis of dendritic cells	3.03e-08	CCL2, CCL20, CCR3, IL10, IL1B, PLAU, TLR4, TNF	8	decreases proliferation of T lymphocytes (8/18)	ADRB2, CD14, FGL2, HMOX1, IL10, SOCS3, THBS1, TNF	8
											Immune Response	chemotaxis	chemotaxis of neutrophils	1.81e-07	CCL2, CX3CL1, CXCL6, IL8, IL1B, IL8RB, S100A9, SPI1, TNF	9	increases proliferation of T lymphocytes (9/18)	HSPA5, IL6, IL18, IL1B, THBS1, TLR2, TLR4, TNF, VCAM1	9
											Immune Response	homing	homing of leukocytes	1.16e-13	CCL2, CCL20, CCR1, CCR3, CX3CL1, CXCL6, IL8, IL10, IL1B, IL8RB, PLAU, PLAUR, PRKCB1, S100A9, SAA3, SOCS3, SPI1, THBS1, TLR4, TNF	20	affects infiltration of granulocytes (11/17)	ALOX5AP, CD55, IL10, IL18, IL1B, IL8RB, SELL, SELP, SOCS3, TLR2, TLR4	11
											Immune Response	homing	homing of mononuclear leukocytes	4.63e-11	CCL2, CCL20, CCR1, CCR3, CX3CL1, IL8, IL10, IL1B, PLAUR, PRKCB1, SAA3, SOCS3, THBS1, TLR4, TNF	15	decreases infiltration of granulocytes (3/17)	CCR1, IL6, TLR4	3
											Immune Response	homing	homing of bone marrow cells	1.87e-10	CCL2, CCR3, CX3CL1, CXCL6, IL8, IL10, IL1B, IL8RB, PLAUR, S100A9, SPI1, TNF, VCAM1	13	increases infiltration of granulocytes (5/17)	IL8, IL1B, IL4R, NFKBIA, TNF	5
											Immune Response	homing	homing of granulocytes	1.23e-09	CCL2, CCR3, CX3CL1, CXCL6, IL8, IL10, IL1B, IL8RB, PLAUR, S100A9, SPI1, TNF	12	affects infiltration of myeloid cells (11/17)	ALOX5AP, CD55, IL10, IL18, IL1B, IL8RB, SELL, SELP, SOCS3, TLR2, TLR4	11
											Immune Response	homing	homing of lymphocytes	2.03e-09	CCL2, CCL20, CCR1, CCR3, CX3CL1, IL8, IL10, SAA3, SOCS3, THBS1, TLR4, TNF	12	decreases infiltration of myeloid cells (3/17)	CCR1, IL6, TLR4	3
											Immune Response	homing	homing of T lymphocytes	4.94e-09	CCL2, CCL20, CCR1, CCR3, CX3CL1, IL8, SOCS3, THBS1, TLR4, TNF	10	increases infiltration of myeloid cells (5/17)	IL8, IL1B, IL4R, NFKBIA, TNF	5
											Immune Response	homing	homing of neutrophils	2e-07	CCL2, CX3CL1, CXCL6, IL8, IL1B, IL8RB, S100A9, SPI1, TNF	9	affects activation of mononuclear leukocytes (8/16)	CASP8, CD14, HPRT1, IL6, IL8, IL15RA, LDLR, TLR4	8
											Immune Response	immune response	immune response	3.18e-13	CALR, CASP8, CCL2, CCL20, CCR1, CD14, CD69, CTSC, CX3CL1, CXCL6, FGF7, HLA-DRA, HPRT1, IL6, IL8, IL10, IL18, IL10RB, IL15RA, IL1B, IL1R2, IL1RN, IL4R, IL8RB, LDLR, LTF, RGS2, SELL, THBS1, TLR2, TLR4, TNF, VCAM1	33	decreases activation of mononuclear leukocytes (2/16)	IL10, THBS1	2
											Immune Response	fever	fever of animal	5.12e-11	CD14, IL6, IL10, IL18, IL1B, IL1RN, TNF	7	increases activation of mononuclear leukocytes (11/16)	CCL2, CD14, HLA-DRA, IL6, IL8, IL10, IL18, IL15RA, IL1B, LTF, TNF	11
											Immune Response	fever	fever	3.88e-10	CD14, IL6, IL10, IL18, IL1B, IL1RN, TNF	7	affects inflammation of organism (14/16)	ALOX5AP, CASP8, CCL2, CD14, CEBPD, IL6, IL10, IL1B, NFKBIA, SELL, STAT3, TLR4, TNF, ZFP36	14
											Immune Response	fever	fever of mammalia	4.09e-08	CD14, IL6, IL1B, IL1RN, TNF	5	decreases inflammation of organism (4/16)	IL6, IL10, IL1R2, TNF	4
											Immune Response	proliferation	proliferation of leukocytes	9.2e-10	ADRB2, CASP8, CCL20, CD14, FGL2, HMOX1, HPRT1, HSPA5, IL6, IL10, IL18, IL10RA, IL1B, IL4R, PRKCB1, RGS2, SOCS3, SPI1, STAT3, THBS1, TLR2, TLR4, TNF, VCAM1	24	increases inflammation of organism (3/16)	IL6, IL8, TNF	3
											Immune Response	proliferation	proliferation of lymphocytes	1.02e-08	ADRB2, CASP8, CD14, FGL2, HMOX1, HPRT1, HSPA5, IL6, IL10, IL18, IL1B, IL4R, PRKCB1, RGS2, SOCS3, SPI1, STAT3, THBS1, TLR2, TLR4, TNF, VCAM1	22	affects recruitment of leukocytes (9/16)	CCL2, CCR1, IL8, IL10, IL8RB, SELP, TLR4, TNF, VCAM1	9
											Immune Response	proliferation	proliferation of mononuclear leukocytes	1.09e-08	ADRB2, CASP8, CD14, FGL2, HMOX1, HPRT1, HSPA5, IL6, IL10, IL18, IL1B, IL4R, PRKCB1, RGS2, SOCS3, SPI1, STAT3, THBS1, TLR2, TLR4, TNF, VCAM1	22	decreases recruitment of leukocytes (1/16)	IL15RA	1
											Immune Response	proliferation	proliferation of T lymphocytes	1.39e-07	ADRB2, CASP8, CD14, FGL2, HMOX1, HSPA5, IL6, IL10, IL18, IL1B, RGS2, SOCS3, STAT3, THBS1, TLR2, TLR4, TNF, VCAM1	18	increases recruitment of leukocytes (10/16)	CCL2, CCR3, CX3CL1, IL6, IL8, IL18, IL1B, SELL, TNF, VCAM1	10
											Immune Response	influx	influx of leukocytes	8.45e-09	CXCL6, IL6, IL10, IL18, TIMP1, TLR2, TNF	7	affects activation of lymphocytes (7/15)	CASP8, HPRT1, IL6, IL8, IL15RA, LDLR, TLR4	7
											Immune Response	influx	influx of granulocytes	5.84e-08	CXCL6, IL6, IL10, IL18, TLR2, TNF	6	decreases activation of lymphocytes (2/15)	IL10, THBS1	2
											Immune Response	biosynthesis	biosynthesis of chemokine	6.96e-08	HMOX1, IL6, IL18, IL1B, TNF	5	increases activation of lymphocytes (10/15)	CCL2, HLA-DRA, IL6, IL8, IL10, IL18, IL15RA, IL1B, LTF, TNF	10
											Immune Response	rolling	rolling of leukocytes	3.84e-07	CD14, IL1B, SELL, SELP, TLR4, TNF, VCAM1	7	affects chemotaxis of mononuclear leukocytes (9/15)	CCL2, CCR1, CCR3, IL8, IL10, IL1B, PRKCB, SAA3, SOCS3	9
											Connective Tissue Disorders	rheumatic disease	rheumatic disease	2.71e-28	ADRB2, ALOX5AP, CCL2, CCR1, CD69, CXCL2, CXCL6, FOS, HLA-DRA, HPRT1, HSPA5, HSPA8, IL6, IL8, IL10, IL18, IL10RA, IL15RA, IL18BP, IL1B, IL1R2, IL1RN, IL4R, IL8RB, LTF, LYZ, NFKBIA, NR4A3, PLAU, PLAUR, PRKCB1, PTMA, S100A9, S100A12, SAA3, SELP, SOCS3, SOD2, STAT3, TFPI2, THBS1, TLR2, TLR4, TNF, TNFAIP6, VCAM1, ZFP36	47	decreases chemotaxis of mononuclear leukocytes (2/15)	CX3CL1, TNF	2
											Connective Tissue Disorders	rheumatic disease	rheumatic disease of rodents	1.56e-18	ALOX5AP, CCL2, CD69, FOS, HSPA5, IL6, IL10, IL18, IL15RA, IL1B, IL1R2, IL1RN, IL4R, LTF, PLAU, PTMA, SOCS3, THBS1, TNF, ZFP36	20	increases chemotaxis of mononuclear leukocytes (9/15)	CCL2, CCL20, CX3CL1, IL8, IL10, PLAUR, THBS1, TLR4, TNF	9
											Connective Tissue Disorders	rheumatic disease	rheumatic disease of mammalia	2.88e-18	ALOX5AP, CCL2, CD69, FOS, HSPA5, IL6, IL10, IL18, IL15RA, IL1B, IL1R2, IL1RN, IL4R, LTF, PLAU, PTMA, SOCS3, THBS1, TNF, ZFP36	20	affects homing of mononuclear leukocytes (9/15)	CCL2, CCR1, CCR3, IL8, IL10, IL1B, PRKCB, SAA3, SOCS3	9
											Connective Tissue Disorders	rheumatic disease	rheumatic disease of mice	1.72e-16	ALOX5AP, CCL2, CD69, FOS, HSPA5, IL6, IL10, IL18, IL15RA, IL1B, IL1R2, IL1RN, IL4R, LTF, PLAU, SOCS3, TNF, ZFP36	18	decreases homing of mononuclear leukocytes (2/15)	CX3CL1, TNF	2
											Connective Tissue Disorders	arthritis	arthritis	4.25e-28	ADRB2, ALOX5AP, CCL2, CCR1, CD69, CXCL2, CXCL6, FOS, HLA-DRA, HPRT1, HSPA5, HSPA8, IL6, IL8, IL10, IL18, IL10RA, IL15RA, IL18BP, IL1B, IL1R2, IL1RN, IL4R, IL8RB, LTF, LYZ, NFKBIA, NR4A3, PLAU, PLAUR, PRKCB1, PTMA, S100A9, S100A12, SAA3, SOCS3, SOD2, STAT3, TFPI2, THBS1, TLR2, TLR4, TNF, TNFAIP6, ZFP36	45	increases homing of mononuclear leukocytes (9/15)	CCL2, CCL20, CX3CL1, IL8, IL10, PLAUR, THBS1, TLR4, TNF	9
											Connective Tissue Disorders	arthritis	arthritis of animal	4.19e-20	ALOX5AP, CCL2, CD69, FOS, HSPA5, IL6, IL10, IL18, IL15RA, IL1B, IL1R2, IL1RN, IL4R, LTF, PLAU, PTMA, SOCS3, THBS1, TLR2, TNF, ZFP36	21	affects infiltration of neutrophils (11/15)	ALOX5AP, CD55, IL10, IL18, IL1B, IL8RB, SELL, SELP, SOCS3, TLR2, TLR4	11
											Connective Tissue Disorders	arthritis	arthritis of organism	4.19e-20	ALOX5AP, CCL2, CD69, FOS, HSPA5, IL6, IL10, IL18, IL15RA, IL1B, IL1R2, IL1RN, IL4R, LTF, PLAU, PTMA, SOCS3, THBS1, TLR2, TNF, ZFP36	21	decreases infiltration of neutrophils (2/15)	IL6, TLR4	2
											Connective Tissue Disorders	arthritis	arthritis of rodents	3.57e-19	ALOX5AP, CCL2, CD69, FOS, HSPA5, IL6, IL10, IL18, IL15RA, IL1B, IL1R2, IL1RN, IL4R, LTF, PLAU, PTMA, SOCS3, THBS1, TNF, ZFP36	20	increases infiltration of neutrophils (4/15)	IL8, IL1B, NFKBIA, TNF	4
											Connective Tissue Disorders	arthritis	arthritis of mammalia	5.91e-19	ALOX5AP, CCL2, CD69, FOS, HSPA5, IL6, IL10, IL18, IL15RA, IL1B, IL1R2, IL1RN, IL4R, LTF, PLAU, PTMA, SOCS3, THBS1, TNF, ZFP36	20	affects activation of bone marrow cells (3/14)	CD14, IL8, IL8RB	3
											Connective Tissue Disorders	arthritis	arthritis of mice	4.18e-17	ALOX5AP, CCL2, CD69, FOS, HSPA5, IL6, IL10, IL18, IL15RA, IL1B, IL1R2, IL1RN, IL4R, LTF, PLAU, SOCS3, TNF, ZFP36	18	decreases activation of bone marrow cells (2/14)	IL10, IL1RN	2
											Connective Tissue Disorders	inflammatory arthropathy	inflammatory arthropathy	4.25e-28	ADRB2, ALOX5AP, CCL2, CCR1, CD69, CXCL2, CXCL6, FOS, HLA-DRA, HPRT1, HSPA5, HSPA8, IL6, IL8, IL10, IL18, IL10RA, IL15RA, IL18BP, IL1B, IL1R2, IL1RN, IL4R, IL8RB, LTF, LYZ, NFKBIA, NR4A3, PLAU, PLAUR, PRKCB1, PTMA, S100A9, S100A12, SAA3, SOCS3, SOD2, STAT3, TFPI2, THBS1, TLR2, TLR4, TNF, TNFAIP6, ZFP36	45	increases activation of bone marrow cells (11/14)	CCL2, CD14, CXCL6, IL6, IL8, IL18, IL1B, LTF, SELL, TNF, VCAM1	11
											Connective Tissue Disorders	inflammatory arthropathy	inflammatory arthropathy of rodents	3.57e-19	ALOX5AP, CCL2, CD69, FOS, HSPA5, IL6, IL10, IL18, IL15RA, IL1B, IL1R2, IL1RN, IL4R, LTF, PLAU, PTMA, SOCS3, THBS1, TNF, ZFP36	20	affects activation of granulocytes (3/14)	CD14, IL8, IL8RB	3
											Connective Tissue Disorders	inflammatory arthropathy	inflammatory arthropathy of mice	4.18e-17	ALOX5AP, CCL2, CD69, FOS, HSPA5, IL6, IL10, IL18, IL15RA, IL1B, IL1R2, IL1RN, IL4R, LTF, PLAU, SOCS3, TNF, ZFP36	18	decreases activation of granulocytes (2/14)	IL10, IL1RN	2
											Connective Tissue Disorders	connective tissue disorder	connective tissue disorder	8.95e-28	ADRB2, ALOX5AP, CCL2, CCR1, CD69, COMP, CXCL2, CXCL6, FOS, HLA-DRA, HPRT1, HSPA5, HSPA8, IL6, IL8, IL10, IL18, IL10RA, IL15RA, IL18BP, IL1B, IL1R2, IL1RN, IL4R, IL8RB, LTF, LYZ, NFKBIA, NR4A3, PLAU, PLAUR, PRKCB1, PTMA, S100A9, S100A12, SAA3, SELP, SOCS3, SOD2, STAT3, TFPI2, THBS1, TIMP1, TLR2, TLR4, TNF, TNFAIP6, VCAM1, ZFP36	49	increases activation of granulocytes (11/14)	CCL2, CD14, CXCL6, IL6, IL8, IL18, IL1B, LTF, SELL, TNF, VCAM1	11
											Connective Tissue Disorders	connective tissue disorder	connective tissue disorder of rodents	2.88e-18	ALOX5AP, CCL2, CD69, FOS, HSPA5, IL6, IL10, IL18, IL15RA, IL1B, IL1R2, IL1RN, IL4R, LTF, PLAU, PTMA, SOCS3, THBS1, TNF, ZFP36	20	affects activation of myeloid cells (3/14)	CD14, IL8, IL8RB	3
											Connective Tissue Disorders	connective tissue disorder	connective tissue disorder of mammalia	5.24e-18	ALOX5AP, CCL2, CD69, FOS, HSPA5, IL6, IL10, IL18, IL15RA, IL1B, IL1R2, IL1RN, IL4R, LTF, PLAU, PTMA, SOCS3, THBS1, TNF, ZFP36	20	decreases activation of myeloid cells (2/14)	IL10, IL1RN	2
											Connective Tissue Disorders	connective tissue disorder	connective tissue disorder of mice	3.12e-16	ALOX5AP, CCL2, CD69, FOS, HSPA5, IL6, IL10, IL18, IL15RA, IL1B, IL1R2, IL1RN, IL4R, LTF, PLAU, SOCS3, TNF, ZFP36	18	increases activation of myeloid cells (11/14)	CCL2, CD14, CXCL6, IL6, IL8, IL18, IL1B, LTF, SELL, TNF, VCAM1	11
											Connective Tissue Disorders	rheumatoid arthritis	rheumatoid arthritis	1.49e-23	ADRB2, CCL2, CCR1, CD69, CXCL2, CXCL6, FOS, HLA-DRA, HPRT1, HSPA8, IL6, IL8, IL10, IL18, IL10RA, IL18BP, IL1B, IL1R2, IL4R, IL8RB, LTF, LYZ, NFKBIA, NR4A3, PLAUR, PTMA, S100A9, S100A12, SAA3, THBS1, TLR2, TLR4, TNF, TNFAIP6, ZFP36	35	affects accumulation of myeloid cells (7/13)	CCL2, CCR3, IL10, SELP, STAT3, TLR4, VCAM1	7
											Connective Tissue Disorders	juvenile rheumatoid arthritis	juvenile rheumatoid arthritis	3.07e-13	CCR1, CD69, FOS, HLA-DRA, IL1B, NFKBIA, NR4A3, PLAUR, PTMA, S100A9, S100A12, THBS1, TNF, ZFP36	14	decreases accumulation of myeloid cells (1/13)	IL10	1
											Connective Tissue Disorders	polyarticular juvenile rheumatoid arthritis	polyarticular juvenile rheumatoid arthritis	2.11e-12	CCR1, CD69, FOS, HLA-DRA, IL1B, NFKBIA, NR4A3, PLAUR, PTMA, S100A9, S100A12, THBS1, ZFP36	13	increases accumulation of myeloid cells (6/13)	IL8, IL18, IL1B, PTX3, S100A9, TNF	6
											Connective Tissue Disorders	experimentally-induced arthritis	experimentally-induced arthritis	4.31e-11	CCR1, CD69, IL6, IL10, IL18, IL1B, PLAU, PTMA, STAT3, THBS1, TNF	11	affects activation of neutrophils (3/13)	CD14, IL8, IL8RB	3
											Connective Tissue Disorders	experimentally-induced arthritis	experimentally-induced arthritis of rodents	5.29e-09	CD69, IL6, IL10, IL18, IL1B, PLAU, PTMA, THBS1, TNF	9	decreases activation of neutrophils (2/13)	IL10, IL1RN	2
											Connective Tissue Disorders	collagen-induced arthritis	collagen-induced arthritis	5.58e-08	CD69, IL10, IL18, IL1B, PTMA, THBS1, TNF	7	increases activation of neutrophils (10/13)	CCL2, CD14, CXCL6, IL6, IL8, IL18, IL1B, LTF, SELL, TNF	10
											Connective Tissue Disorders	destruction	destruction of connective tissue	5.84e-08	IL6, IL8, IL18, IL1B, IL1RN, NFKBIA	6	affects activation of T lymphocytes (6/13)	CASP8, HPRT1, IL6, IL8, LDLR, TLR4	6
											Connective Tissue Disorders	polyarthritis	polyarthritis	8.29e-08	CD69, IL10, IL18, IL1B, PTMA, THBS1, TNF	7	decreases activation of T lymphocytes (2/13)	IL10, THBS1	2
											Connective Tissue Disorders	degradation	degradation of cartilage tissue	3.28e-07	FOS, IL1B, TNF, TNFAIP6	4	increases activation of T lymphocytes (7/13)	CCL2, HLA-DRA, IL6, IL8, IL18, IL1B, TNF	7
											Connective Tissue Disorders	degradation	degradation of connective tissue	6.51e-07	FOS, IL1B, TNF, TNFAIP6	4	affects homing of bone marrow cells (8/13)	CCR3, IL8, IL1B, IL8RB, PLAUR, S100A9, SPI1, VCAM1	8
											Inflammatory Disease	rheumatic disease	rheumatic disease	2.71e-28	ADRB2, ALOX5AP, CCL2, CCR1, CD69, CXCL2, CXCL6, FOS, HLA-DRA, HPRT1, HSPA5, HSPA8, IL6, IL8, IL10, IL18, IL10RA, IL15RA, IL18BP, IL1B, IL1R2, IL1RN, IL4R, IL8RB, LTF, LYZ, NFKBIA, NR4A3, PLAU, PLAUR, PRKCB1, PTMA, S100A9, S100A12, SAA3, SELP, SOCS3, SOD2, STAT3, TFPI2, THBS1, TLR2, TLR4, TNF, TNFAIP6, VCAM1, ZFP36	47	decreases homing of bone marrow cells (3/13)	IL8, IL10, TNF	3
											Inflammatory Disease	rheumatic disease	rheumatic disease of rodents	1.56e-18	ALOX5AP, CCL2, CD69, FOS, HSPA5, IL6, IL10, IL18, IL15RA, IL1B, IL1R2, IL1RN, IL4R, LTF, PLAU, PTMA, SOCS3, THBS1, TNF, ZFP36	20	increases homing of bone marrow cells (8/13)	CCL2, CX3CL1, CXCL6, IL8, IL1B, PLAUR, S100A9, TNF	8
											Inflammatory Disease	rheumatic disease	rheumatic disease of mammalia	2.88e-18	ALOX5AP, CCL2, CD69, FOS, HSPA5, IL6, IL10, IL18, IL15RA, IL1B, IL1R2, IL1RN, IL4R, LTF, PLAU, PTMA, SOCS3, THBS1, TNF, ZFP36	20	affects infiltration of mononuclear leukocytes (6/13)	IL6, LDLR, SELP, STAT3, TNF, VCAM1	6
											Inflammatory Disease	rheumatic disease	rheumatic disease of mice	1.72e-16	ALOX5AP, CCL2, CD69, FOS, HSPA5, IL6, IL10, IL18, IL15RA, IL1B, IL1R2, IL1RN, IL4R, LTF, PLAU, SOCS3, TNF, ZFP36	18	decreases infiltration of mononuclear leukocytes (3/13)	CCR1, IL10, IL18BP	3
											Inflammatory Disease	arthritis	arthritis	4.25e-28	ADRB2, ALOX5AP, CCL2, CCR1, CD69, CXCL2, CXCL6, FOS, HLA-DRA, HPRT1, HSPA5, HSPA8, IL6, IL8, IL10, IL18, IL10RA, IL15RA, IL18BP, IL1B, IL1R2, IL1RN, IL4R, IL8RB, LTF, LYZ, NFKBIA, NR4A3, PLAU, PLAUR, PRKCB1, PTMA, S100A9, S100A12, SAA3, SOCS3, SOD2, STAT3, TFPI2, THBS1, TLR2, TLR4, TNF, TNFAIP6, ZFP36	45	increases infiltration of mononuclear leukocytes (5/13)	CCL2, IL8, IL10, IL18, IL1B	5
											Inflammatory Disease	arthritis	arthritis of animal	4.19e-20	ALOX5AP, CCL2, CD69, FOS, HSPA5, IL6, IL10, IL18, IL15RA, IL1B, IL1R2, IL1RN, IL4R, LTF, PLAU, PTMA, SOCS3, THBS1, TLR2, TNF, ZFP36	21	affects inflammation of animal (12/13)	ALOX5AP, CASP8, CCL2, CD14, IL6, IL10, NFKBIA, SELL, STAT3, TLR4, TNF, ZFP36	12
											Inflammatory Disease	arthritis	arthritis of organism	4.19e-20	ALOX5AP, CCL2, CD69, FOS, HSPA5, IL6, IL10, IL18, IL15RA, IL1B, IL1R2, IL1RN, IL4R, LTF, PLAU, PTMA, SOCS3, THBS1, TLR2, TNF, ZFP36	21	decreases inflammation of animal (4/13)	IL6, IL10, IL1R2, TNF	4
											Inflammatory Disease	arthritis	arthritis of rodents	3.57e-19	ALOX5AP, CCL2, CD69, FOS, HSPA5, IL6, IL10, IL18, IL15RA, IL1B, IL1R2, IL1RN, IL4R, LTF, PLAU, PTMA, SOCS3, THBS1, TNF, ZFP36	20	increases inflammation of animal (2/13)	IL6, TNF	2
											Inflammatory Disease	arthritis	arthritis of mammalia	5.91e-19	ALOX5AP, CCL2, CD69, FOS, HSPA5, IL6, IL10, IL18, IL15RA, IL1B, IL1R2, IL1RN, IL4R, LTF, PLAU, PTMA, SOCS3, THBS1, TNF, ZFP36	20	affects accumulation of granulocytes (6/12)	CCL2, CCR3, IL10, SELP, TLR4, VCAM1	6
											Inflammatory Disease	arthritis	arthritis of mice	4.18e-17	ALOX5AP, CCL2, CD69, FOS, HSPA5, IL6, IL10, IL18, IL15RA, IL1B, IL1R2, IL1RN, IL4R, LTF, PLAU, SOCS3, TNF, ZFP36	18	decreases accumulation of granulocytes (1/12)	IL10	1
											Inflammatory Disease	inflammatory arthropathy	inflammatory arthropathy	4.25e-28	ADRB2, ALOX5AP, CCL2, CCR1, CD69, CXCL2, CXCL6, FOS, HLA-DRA, HPRT1, HSPA5, HSPA8, IL6, IL8, IL10, IL18, IL10RA, IL15RA, IL18BP, IL1B, IL1R2, IL1RN, IL4R, IL8RB, LTF, LYZ, NFKBIA, NR4A3, PLAU, PLAUR, PRKCB1, PTMA, S100A9, S100A12, SAA3, SOCS3, SOD2, STAT3, TFPI2, THBS1, TLR2, TLR4, TNF, TNFAIP6, ZFP36	45	increases accumulation of granulocytes (6/12)	IL8, IL18, IL1B, PTX3, S100A9, TNF	6
											Inflammatory Disease	inflammatory arthropathy	inflammatory arthropathy of rodents	3.57e-19	ALOX5AP, CCL2, CD69, FOS, HSPA5, IL6, IL10, IL18, IL15RA, IL1B, IL1R2, IL1RN, IL4R, LTF, PLAU, PTMA, SOCS3, THBS1, TNF, ZFP36	20	affects cell movement of macrophages (8/12)	CCL2, IL6, IL1B, LDLR, PLAU, PRKCB, SAA3, SELL	8
											Inflammatory Disease	inflammatory arthropathy	inflammatory arthropathy of mice	4.18e-17	ALOX5AP, CCL2, CD69, FOS, HSPA5, IL6, IL10, IL18, IL15RA, IL1B, IL1R2, IL1RN, IL4R, LTF, PLAU, SOCS3, TNF, ZFP36	18	decreases cell movement of macrophages (2/12)	CX3CL1, IL10	2
											Inflammatory Disease	inflammatory disorder	inflammatory disorder	6.31e-28	ADRB2, ALOX5AP, ARG2, BCL3, CASP8, CCL2, CCR1, CCR3, CD14, CD55, CD69, CSN3, CTSC, CXCL2, CXCL6, EMR1, FOS, HLA-DRA, HPRT1, HSPA5, HSPA8, IL6, IL8, IL10, IL18, IL10RA, IL10RB, IL15RA, IL18BP, IL1B, IL1R2, IL1RN, IL4R, IL8RB, LDLR, LTF, LYZ, NFKBIA, NR4A3, PLAU, PLAUR, PRKCB1, PTMA, S100A9, S100A12, SAA3, SELP, SOCS3, SOD2, SPI1, STAT3, TFPI2, THBS1, TIMP1, TLR2, TLR4, TNF, TNFAIP6, VCAM1, ZFP36	60	increases cell movement of macrophages (5/12)	CCL2, IL10, IL1B, PLAUR, TNF	5
											Inflammatory Disease	inflammatory disorder	inflammatory disorder of rodents	5.63e-23	ALOX5AP, ARG2, BCL3, CASP8, CCL2, CCR1, CCR3, CD69, FOS, HLA-DRA, HSPA5, IL6, IL10, IL18, IL15RA, IL18BP, IL1B, IL1R2, IL1RN, IL4R, LDLR, LTF, NFKBIA, PLAU, PTMA, SELP, SOCS3, STAT3, THBS1, TLR2, TLR4, TNF, ZFP36	33	affects chemotaxis of bone marrow cells (7/12)	CCR3, IL8, IL1B, IL8RB, PLAUR, S100A9, SPI1	7
											Inflammatory Disease	inflammatory disorder	inflammatory disorder of mammalia	8.72e-23	ALOX5AP, ARG2, BCL3, CASP8, CCL2, CCR1, CCR3, CD69, FOS, HLA-DRA, HSPA5, IL6, IL10, IL18, IL15RA, IL18BP, IL1B, IL1R2, IL1RN, IL4R, LDLR, LTF, NFKBIA, PLAU, PTMA, SELP, SOCS3, STAT3, THBS1, TLR2, TLR4, TNF, ZFP36	33	decreases chemotaxis of bone marrow cells (3/12)	IL8, IL10, TNF	3
											Inflammatory Disease	inflammatory disorder	inflammatory disorder of mice	2.91e-21	ALOX5AP, ARG2, BCL3, CASP8, CCL2, CCR1, CCR3, CD69, FOS, HLA-DRA, HSPA5, IL6, IL10, IL18, IL15RA, IL18BP, IL1B, IL1R2, IL1RN, IL4R, LDLR, LTF, NFKBIA, PLAU, SELP, SOCS3, STAT3, TLR2, TLR4, TNF, ZFP36	31	increases chemotaxis of bone marrow cells (8/12)	CCL2, CX3CL1, CXCL6, IL8, IL1B, PLAUR, S100A9, TNF	8
											Inflammatory Disease	rheumatoid arthritis	rheumatoid arthritis	1.49e-23	ADRB2, CCL2, CCR1, CD69, CXCL2, CXCL6, FOS, HLA-DRA, HPRT1, HSPA8, IL6, IL8, IL10, IL18, IL10RA, IL18BP, IL1B, IL1R2, IL4R, IL8RB, LTF, LYZ, NFKBIA, NR4A3, PLAUR, PTMA, S100A9, S100A12, SAA3, THBS1, TLR2, TLR4, TNF, TNFAIP6, ZFP36	35	affects chemotaxis of granulocytes (7/12)	CCR3, IL8, IL1B, IL8RB, PLAUR, S100A9, SPI1	7
											Inflammatory Disease	inflammation	inflammation of organism	2.98e-17	ALOX5AP, CASP8, CCL2, CD14, CEBPD, IL6, IL8, IL10, IL1B, IL1R2, NFKBIA, SELL, STAT3, TLR4, TNF, ZFP36	16	decreases chemotaxis of granulocytes (3/12)	IL8, IL10, TNF	3
											Inflammatory Disease	inflammation	inflammation of animal	1.87e-13	ALOX5AP, CASP8, CCL2, CD14, IL6, IL10, IL1R2, NFKBIA, SELL, STAT3, TLR4, TNF, ZFP36	13	increases chemotaxis of granulocytes (8/12)	CCL2, CX3CL1, CXCL6, IL8, IL1B, PLAUR, S100A9, TNF	8
											Inflammatory Disease	inflammation	inflammation of mammalia	3.17e-12	ALOX5AP, CASP8, CD14, IL6, IL10, IL1R2, NFKBIA, SELL, STAT3, TLR4, TNF, ZFP36	12	affects chemotaxis of lymphocytes (6/12)	CCR1, CCR3, IL8, IL10, SAA3, SOCS3	6
											Inflammatory Disease	juvenile rheumatoid arthritis	juvenile rheumatoid arthritis	3.07e-13	CCR1, CD69, FOS, HLA-DRA, IL1B, NFKBIA, NR4A3, PLAUR, PTMA, S100A9, S100A12, THBS1, TNF, ZFP36	14	decreases chemotaxis of lymphocytes (1/12)	TNF	1
											Inflammatory Disease	polyarticular juvenile rheumatoid arthritis	polyarticular juvenile rheumatoid arthritis	2.11e-12	CCR1, CD69, FOS, HLA-DRA, IL1B, NFKBIA, NR4A3, PLAUR, PTMA, S100A9, S100A12, THBS1, ZFP36	13	increases chemotaxis of lymphocytes (7/12)	CCL2, CCL20, CX3CL1, IL8, IL10, THBS1, TLR4	7
											Inflammatory Disease	dermatitis	dermatitis	1.98e-11	CD55, HLA-DRA, IL8, IL18, IL18BP, IL1B, IL1RN, IL4R, NFKBIA, SELP, SOCS3, SPI1, TLR4, TNF, ZFP36	15	affects homing of granulocytes (7/12)	CCR3, IL8, IL1B, IL8RB, PLAUR, S100A9, SPI1	7
											Inflammatory Disease	dermatitis	dermatitis of mice	6.54e-07	IL18, IL18BP, IL1B, NFKBIA, SELP, TNF	6	decreases homing of granulocytes (3/12)	IL8, IL10, TNF	3
											Inflammatory Disease	experimentally-induced arthritis	experimentally-induced arthritis	4.31e-11	CCR1, CD69, IL6, IL10, IL18, IL1B, PLAU, PTMA, STAT3, THBS1, TNF	11	increases homing of granulocytes (8/12)	CCL2, CX3CL1, CXCL6, IL8, IL1B, PLAUR, S100A9, TNF	8
											Inflammatory Disease	experimentally-induced arthritis	experimentally-induced arthritis of rodents	5.29e-09	CD69, IL6, IL10, IL18, IL1B, PLAU, PTMA, THBS1, TNF	9	affects homing of lymphocytes (6/12)	CCR1, CCR3, IL8, IL10, SAA3, SOCS3	6
											Inflammatory Disease	collagen-induced arthritis	collagen-induced arthritis	5.58e-08	CD69, IL10, IL18, IL1B, PTMA, THBS1, TNF	7	decreases homing of lymphocytes (1/12)	TNF	1
											Inflammatory Disease	airway hyperresponsiveness	airway hyperresponsiveness	6.59e-08	IL6, IL10, IL18, IL15RA, IL4R, SOCS3, STAT3, TNF	8	increases homing of lymphocytes (7/12)	CCL2, CCL20, CX3CL1, IL8, IL10, THBS1, TLR4	7
											Inflammatory Disease	airway hyperresponsiveness	airway hyperresponsiveness of mice	3.29e-07	IL6, IL10, IL18, IL15RA, IL4R, SOCS3, TNF	7	affects infiltration of lymphocytes (6/12)	IL6, LDLR, SELP, STAT3, TNF, VCAM1	6
											Inflammatory Disease	airway hyperresponsiveness	airway hyperresponsiveness of rodents	3.29e-07	IL6, IL10, IL18, IL15RA, IL4R, SOCS3, TNF	7	decreases infiltration of lymphocytes (3/12)	CCR1, IL10, IL18BP	3
											Inflammatory Disease	airway hyperresponsiveness	airway hyperresponsiveness of mammalia	3.84e-07	IL6, IL10, IL18, IL15RA, IL4R, SOCS3, TNF	7	increases infiltration of lymphocytes (4/12)	IL8, IL10, IL18, IL1B	4
											Inflammatory Disease	polyarthritis	polyarthritis	8.29e-08	CD69, IL10, IL18, IL1B, PTMA, THBS1, TNF	7	affects inflammation of mammalia (11/12)	ALOX5AP, CASP8, CD14, IL6, IL10, NFKBIA, SELL, STAT3, TLR4, TNF, ZFP36	11
											Skeletal and Muscular Disorders	rheumatic disease	rheumatic disease	2.71e-28	ADRB2, ALOX5AP, CCL2, CCR1, CD69, CXCL2, CXCL6, FOS, HLA-DRA, HPRT1, HSPA5, HSPA8, IL6, IL8, IL10, IL18, IL10RA, IL15RA, IL18BP, IL1B, IL1R2, IL1RN, IL4R, IL8RB, LTF, LYZ, NFKBIA, NR4A3, PLAU, PLAUR, PRKCB1, PTMA, S100A9, S100A12, SAA3, SELP, SOCS3, SOD2, STAT3, TFPI2, THBS1, TLR2, TLR4, TNF, TNFAIP6, VCAM1, ZFP36	47	decreases inflammation of mammalia (4/12)	IL6, IL10, IL1R2, TNF	4
											Skeletal and Muscular Disorders	rheumatic disease	rheumatic disease of rodents	1.56e-18	ALOX5AP, CCL2, CD69, FOS, HSPA5, IL6, IL10, IL18, IL15RA, IL1B, IL1R2, IL1RN, IL4R, LTF, PLAU, PTMA, SOCS3, THBS1, TNF, ZFP36	20	increases inflammation of mammalia (2/12)	IL6, TNF	2
											Skeletal and Muscular Disorders	rheumatic disease	rheumatic disease of mice	1.72e-16	ALOX5AP, CCL2, CD69, FOS, HSPA5, IL6, IL10, IL18, IL15RA, IL1B, IL1R2, IL1RN, IL4R, LTF, PLAU, SOCS3, TNF, ZFP36	18	affects inflammation of rodents (11/12)	ALOX5AP, CASP8, CD14, IL6, IL10, NFKBIA, SELL, STAT3, TLR4, TNF, ZFP36	11
											Skeletal and Muscular Disorders	arthritis	arthritis	4.25e-28	ADRB2, ALOX5AP, CCL2, CCR1, CD69, CXCL2, CXCL6, FOS, HLA-DRA, HPRT1, HSPA5, HSPA8, IL6, IL8, IL10, IL18, IL10RA, IL15RA, IL18BP, IL1B, IL1R2, IL1RN, IL4R, IL8RB, LTF, LYZ, NFKBIA, NR4A3, PLAU, PLAUR, PRKCB1, PTMA, S100A9, S100A12, SAA3, SOCS3, SOD2, STAT3, TFPI2, THBS1, TLR2, TLR4, TNF, TNFAIP6, ZFP36	45	decreases inflammation of rodents (2/12)	IL10, IL1R2	2
											Skeletal and Muscular Disorders	arthritis	arthritis of animal	4.19e-20	ALOX5AP, CCL2, CD69, FOS, HSPA5, IL6, IL10, IL18, IL15RA, IL1B, IL1R2, IL1RN, IL4R, LTF, PLAU, PTMA, SOCS3, THBS1, TLR2, TNF, ZFP36	21	increases inflammation of rodents (1/12)	TNF	1
											Skeletal and Muscular Disorders	arthritis	arthritis of organism	4.19e-20	ALOX5AP, CCL2, CD69, FOS, HSPA5, IL6, IL10, IL18, IL15RA, IL1B, IL1R2, IL1RN, IL4R, LTF, PLAU, PTMA, SOCS3, THBS1, TLR2, TNF, ZFP36	21	affects recruitment of granulocytes (9/12)	CCL2, CCR1, IL8, IL10, IL8RB, SELP, TLR4, TNF, VCAM1	9
											Skeletal and Muscular Disorders	arthritis	arthritis of rodents	3.57e-19	ALOX5AP, CCL2, CD69, FOS, HSPA5, IL6, IL10, IL18, IL15RA, IL1B, IL1R2, IL1RN, IL4R, LTF, PLAU, PTMA, SOCS3, THBS1, TNF, ZFP36	20	decreases recruitment of granulocytes (1/12)	IL15RA	1
											Skeletal and Muscular Disorders	arthritis	arthritis of mammalia	5.91e-19	ALOX5AP, CCL2, CD69, FOS, HSPA5, IL6, IL10, IL18, IL15RA, IL1B, IL1R2, IL1RN, IL4R, LTF, PLAU, PTMA, SOCS3, THBS1, TNF, ZFP36	20	increases recruitment of granulocytes (4/12)	IL8, IL18, IL1B, TNF	4
											Skeletal and Muscular Disorders	arthritis	arthritis of mice	4.18e-17	ALOX5AP, CCL2, CD69, FOS, HSPA5, IL6, IL10, IL18, IL15RA, IL1B, IL1R2, IL1RN, IL4R, LTF, PLAU, SOCS3, TNF, ZFP36	18	affects activation of antigen presenting cells (6/11)	CD14, IL8, IL10, TLR2, TLR4, TNF	6
											Skeletal and Muscular Disorders	inflammatory arthropathy	inflammatory arthropathy	4.25e-28	ADRB2, ALOX5AP, CCL2, CCR1, CD69, CXCL2, CXCL6, FOS, HLA-DRA, HPRT1, HSPA5, HSPA8, IL6, IL8, IL10, IL18, IL10RA, IL15RA, IL18BP, IL1B, IL1R2, IL1RN, IL4R, IL8RB, LTF, LYZ, NFKBIA, NR4A3, PLAU, PLAUR, PRKCB1, PTMA, S100A9, S100A12, SAA3, SOCS3, SOD2, STAT3, TFPI2, THBS1, TLR2, TLR4, TNF, TNFAIP6, ZFP36	45	decreases activation of antigen presenting cells (1/11)	IL10	1
											Skeletal and Muscular Disorders	inflammatory arthropathy	inflammatory arthropathy of rodents	3.57e-19	ALOX5AP, CCL2, CD69, FOS, HSPA5, IL6, IL10, IL18, IL15RA, IL1B, IL1R2, IL1RN, IL4R, LTF, PLAU, PTMA, SOCS3, THBS1, TNF, ZFP36	20	increases activation of antigen presenting cells (11/11)	CCL2, CD14, IL6, IL8, IL10, IL18, IL1B, LTF, TLR2, TLR4, TNF	11
											Skeletal and Muscular Disorders	inflammatory arthropathy	inflammatory arthropathy of mice	4.18e-17	ALOX5AP, CCL2, CD69, FOS, HSPA5, IL6, IL10, IL18, IL15RA, IL1B, IL1R2, IL1RN, IL4R, LTF, PLAU, SOCS3, TNF, ZFP36	18	affects inflammation of mice (10/11)	ALOX5AP, CASP8, CD14, IL6, NFKBIA, SELL, STAT3, TLR4, TNF, ZFP36	10
											Skeletal and Muscular Disorders	rheumatoid arthritis	rheumatoid arthritis	1.49e-23	ADRB2, CCL2, CCR1, CD69, CXCL2, CXCL6, FOS, HLA-DRA, HPRT1, HSPA8, IL6, IL8, IL10, IL18, IL10RA, IL18BP, IL1B, IL1R2, IL4R, IL8RB, LTF, LYZ, NFKBIA, NR4A3, PLAUR, PTMA, S100A9, S100A12, SAA3, THBS1, TLR2, TLR4, TNF, TNFAIP6, ZFP36	35	decreases inflammation of mice (1/11)	IL1R2	1
											Skeletal and Muscular Disorders	skeletal and muscular disorder	skeletal and muscular disorder	3.49e-23	ADRB2, ALOX5AP, CCL2, CCR1, CD14, CD69, COMP, CXCL2, CXCL6, FOS, HLA-DRA, HPRT1, HSPA5, HSPA8, IL6, IL8, IL10, IL18, IL10RA, IL15RA, IL18BP, IL1B, IL1R2, IL1RN, IL4R, IL8RB, LTF, LYZ, NFKBIA, NR4A3, PLAU, PLAUR, PRKCB1, PTMA, S100A9, S100A12, SAA3, SELP, SOCS3, SOD2, STAT3, TFPI2, THBS1, TLR2, TLR4, TNF, TNFAIP6, VCAM1, ZFP36	49	increases inflammation of mice (1/11)	TNF	1
											Skeletal and Muscular Disorders	skeletal and muscular disorder	skeletal and muscular disorder of rodents	4.46e-15	ALOX5AP, CCL2, CD69, FOS, HSPA5, IL6, IL10, IL18, IL15RA, IL1B, IL1R2, IL1RN, IL4R, LTF, PLAU, PTMA, SOCS3, THBS1, TNF, ZFP36	20	affects inflammation of organ (8/11)	CD14, IL6, IL10, IL1B, STAT3, THBS1, TLR4, TNF	8
											Skeletal and Muscular Disorders	skeletal and muscular disorder	skeletal and muscular disorder of mice	2.69e-13	ALOX5AP, CCL2, CD69, FOS, HSPA5, IL6, IL10, IL18, IL15RA, IL1B, IL1R2, IL1RN, IL4R, LTF, PLAU, SOCS3, TNF, ZFP36	18	decreases inflammation of organ (4/11)	HMOX1, IL10, IL15RA, SOD2	4
											Skeletal and Muscular Disorders	juvenile rheumatoid arthritis	juvenile rheumatoid arthritis	3.07e-13	CCR1, CD69, FOS, HLA-DRA, IL1B, NFKBIA, NR4A3, PLAUR, PTMA, S100A9, S100A12, THBS1, TNF, ZFP36	14	increases inflammation of organ (1/11)	TNF	1
											Skeletal and Muscular Disorders	polyarticular juvenile rheumatoid arthritis	polyarticular juvenile rheumatoid arthritis	2.11e-12	CCR1, CD69, FOS, HLA-DRA, IL1B, NFKBIA, NR4A3, PLAUR, PTMA, S100A9, S100A12, THBS1, ZFP36	13	affects activation of macrophages (4/10)	CD14, IL8, TLR4, TNF	4
											Skeletal and Muscular Disorders	experimentally-induced arthritis	experimentally-induced arthritis	4.31e-11	CCR1, CD69, IL6, IL10, IL18, IL1B, PLAU, PTMA, STAT3, THBS1, TNF	11	decreases activation of macrophages (1/10)	IL10	1
											Skeletal and Muscular Disorders	experimentally-induced arthritis	experimentally-induced arthritis of rodents	5.29e-09	CD69, IL6, IL10, IL18, IL1B, PLAU, PTMA, THBS1, TNF	9	increases activation of macrophages (9/10)	CCL2, CD14, IL6, IL8, IL10, IL18, IL1B, LTF, TNF	9
											Skeletal and Muscular Disorders	disease process	disease process of joint	5.22e-10	IL10, IL18, IL1B, PLAU, SOCS3, TLR2, TNF, TNFAIP6	8	affects chemotaxis of T lymphocytes (4/10)	CCR1, CCR3, IL8, SOCS3	4
											Skeletal and Muscular Disorders	collagen-induced arthritis	collagen-induced arthritis	5.58e-08	CD69, IL10, IL18, IL1B, PTMA, THBS1, TNF	7	decreases chemotaxis of T lymphocytes (1/10)	TNF	1
											Skeletal and Muscular Disorders	polyarthritis	polyarthritis	8.29e-08	CD69, IL10, IL18, IL1B, PTMA, THBS1, TNF	7	increases chemotaxis of T lymphocytes (6/10)	CCL2, CCL20, CX3CL1, IL8, THBS1, TLR4	6
											Skeletal and Muscular Disorders	degradation	degradation of cartilage tissue	3.28e-07	FOS, IL1B, TNF, TNFAIP6	4	affects homing of T lymphocytes (4/10)	CCR1, CCR3, IL8, SOCS3	4
											Immunological Disease	autoimmune disease	autoimmune disease	1.71e-25	ADRB2, CASP4, CASP8, CCL2, CCL20, CCR1, CD69, CXCL2, CXCL6, FOS, HLA-DRA, HPRT1, HSPA8, IL6, IL8, IL10, IL18, IL10RA, IL18BP, IL1B, IL1R2, IL1RN, IL4R, IL8RB, LTF, LYZ, NFKBIA, NR4A3, PLAUR, PRKCB1, PTMA, S100A9, S100A12, SAA3, SELL, SELP, SOCS3, THBS1, TLR2, TLR4, TNF, TNFAIP6, VCAM1, ZFP36	44	decreases homing of T lymphocytes (1/10)	TNF	1
											Immunological Disease	autoimmune disease	autoimmune disease of mice	1.02e-07	CASP4, CCL2, CCR1, FOS, HLA-DRA, IL6, IL8, IL10, IL18, IL1RN, SELL, TLR4, TNF	13	increases homing of T lymphocytes (6/10)	CCL2, CCL20, CX3CL1, IL8, THBS1, TLR4	6
											Immunological Disease	autoimmune disease	autoimmune disease of rodents	1.91e-07	CASP4, CCL2, CCR1, FOS, HLA-DRA, IL6, IL8, IL10, IL18, IL1RN, SELL, TLR4, TNF	13	affects cell movement of monocytes (5/9)	CCL2, IL6, IL1B, LDLR, PRKCB	5
											Immunological Disease	autoimmune disease	autoimmune disease of mammalia	2.78e-07	CASP4, CCL2, CCR1, FOS, HLA-DRA, IL6, IL8, IL10, IL18, IL1RN, SELL, TLR4, TNF	13	decreases cell movement of monocytes (1/9)	CX3CL1	1
											Immunological Disease	immunological disorder	immunological disorder	1.58e-24	ADRB2, BCL3, CASP4, CASP8, CCL2, CCL20, CCR1, CD14, CD69, CXCL2, CXCL6, FOS, HLA-DRA, HPRT1, HSPA5, HSPA8, IL6, IL8, IL10, IL18, IL10RA, IL18BP, IL1B, IL1R2, IL1RN, IL4R, IL8RB, LDLR, LTF, LYZ, NFKBIA, NR4A3, PLAUR, PRKCB1, PTMA, S100A9, S100A12, SAA3, SELL, SELP, SOCS3, SPI1, STAT3, THBS1, TLR2, TLR4, TNF, TNFAIP6, VCAM1, ZFP36	50	increases cell movement of monocytes (4/9)	CCL2, IL10, PLAUR, TNF	4
											Immunological Disease	immunological disorder	immunological disorder of mice	2.75e-11	BCL3, CASP4, CASP8, CCL2, CCR1, CD14, FOS, HLA-DRA, IL6, IL8, IL10, IL18, IL18BP, IL1RN, IL4R, NFKBIA, SELL, SOCS3, TLR4, TNF	20	affects chemotaxis of neutrophils (5/9)	IL8, IL1B, IL8RB, S100A9, SPI1	5
											Immunological Disease	immunological disorder	immunological disorder of rodents	5.77e-11	BCL3, CASP4, CASP8, CCL2, CCR1, CD14, FOS, HLA-DRA, IL6, IL8, IL10, IL18, IL18BP, IL1RN, IL4R, NFKBIA, SELL, SOCS3, TLR4, TNF	20	decreases chemotaxis of neutrophils (2/9)	IL8, TNF	2
											Immunological Disease	immunological disorder	immunological disorder of mammalia	1.05e-10	BCL3, CASP4, CASP8, CCL2, CCR1, CD14, FOS, HLA-DRA, IL6, IL8, IL10, IL18, IL18BP, IL1RN, IL4R, NFKBIA, SELL, SOCS3, TLR4, TNF	20	increases chemotaxis of neutrophils (7/9)	CCL2, CX3CL1, CXCL6, IL8, IL1B, S100A9, TNF	7
											Immunological Disease	rheumatoid arthritis	rheumatoid arthritis	1.49e-23	ADRB2, CCL2, CCR1, CD69, CXCL2, CXCL6, FOS, HLA-DRA, HPRT1, HSPA8, IL6, IL8, IL10, IL18, IL10RA, IL18BP, IL1B, IL1R2, IL4R, IL8RB, LTF, LYZ, NFKBIA, NR4A3, PLAUR, PTMA, S100A9, S100A12, SAA3, THBS1, TLR2, TLR4, TNF, TNFAIP6, ZFP36	35	affects homing of neutrophils (5/9)	IL8, IL1B, IL8RB, S100A9, SPI1	5
											Immunological Disease	cell death	cell death of lymphatic system cells	1.6e-14	BCL3, BCL2A1, BIRC3, CASP4, CASP8, CD9, CD14, CD69, FOS, HSPA5, IL6, IL8, IL10, IL18, IL15RA, IL1B, IL1RN, LDLR, NFKBIA, PRKCB1, SOD2, STAT3, THBS1, TLR2, TLR4, TNF	26	decreases homing of neutrophils (2/9)	IL8, TNF	2
											Immunological Disease	cell death	cell death of macrophages	2.8e-14	BIRC3, CASP4, CASP8, CD14, IL10, IL18, IL1B, LDLR, NFKBIA, SOD2, STAT3, TLR2, TLR4, TNF	14	increases homing of neutrophils (7/9)	CCL2, CX3CL1, CXCL6, IL8, IL1B, S100A9, TNF	7
											Immunological Disease	cell death	cell death of antigen presenting cells	3.07e-13	BIRC3, CASP4, CASP8, CD14, IL10, IL18, IL1B, LDLR, NFKBIA, SOD2, STAT3, TLR2, TLR4, TNF	14	affects recruitment of mononuclear leukocytes (4/9)	CCL2, CCR1, TNF, VCAM1	4
											Immunological Disease	cell death	cell death of leukocytes	9.91e-10	BCL3, BCL2A1, CASP4, CASP8, CD9, CD69, FOS, IL6, IL8, IL10, IL18, IL15RA, IL1B, IL1RN, NFKBIA, PRKCB1, STAT3, THBS1, TNF	19	decreases recruitment of mononuclear leukocytes (1/9)	IL15RA	1
											Immunological Disease	cell death	cell death of lymphoma cell lines	4.92e-09	BCL2A1, BIRC3, BTG2, CASP4, CASP8, CD55, MXD1, NCL, NFKBIA, PRKCB1, SOD2, STAT3, TNF	13	increases recruitment of mononuclear leukocytes (7/9)	CCL2, CCR3, CX3CL1, IL6, IL8, TNF, VCAM1	7
											Immunological Disease	cell death	cell death of lymphocytes	2.95e-08	BCL3, BCL2A1, CASP4, CASP8, CD9, FOS, IL6, IL10, IL18, IL15RA, IL1B, NFKBIA, PRKCB1, STAT3, THBS1, TNF	16	affects recruitment of neutrophils (7/9)	CCL2, CCR1, IL8, IL10, IL8RB, TLR4, TNF	7
											Immunological Disease	cell death	cell death of mononuclear leukocytes	3.92e-08	BCL3, BCL2A1, CASP4, CASP8, CD9, FOS, IL6, IL10, IL18, IL15RA, IL1B, NFKBIA, PRKCB1, STAT3, THBS1, TNF	16	increases recruitment of neutrophils (4/9)	IL8, IL18, IL1B, TNF	4
											Immunological Disease	cell death	cell death of T lymphocytes	4.41e-07	BCL3, BCL2A1, CASP8, CD9, FOS, IL6, IL10, IL18, IL15RA, IL1B, NFKBIA, THBS1, TNF	13	affects accumulation of neutrophils (2/8)	SELP, TLR4	2
											Immunological Disease	apoptosis	apoptosis of lymphatic system cells	1.11e-13	BCL3, BCL2A1, BIRC3, CASP4, CASP8, CD9, CD14, CD69, FOS, HSPA5, IL6, IL8, IL10, IL18, IL1B, IL1RN, LDLR, NFKBIA, PRKCB1, SOD2, STAT3, THBS1, TLR4, TNF	24	decreases accumulation of neutrophils (1/8)	IL10	1
											Immunological Disease	apoptosis	apoptosis of macrophages	2.73e-13	BIRC3, CASP4, CASP8, CD14, IL10, IL18, IL1B, LDLR, NFKBIA, SOD2, STAT3, TLR4, TNF	13	increases accumulation of neutrophils (5/8)	IL8, IL18, IL1B, PTX3, S100A9	5
											Immunological Disease	apoptosis	apoptosis of antigen presenting cells	2.88e-12	BIRC3, CASP4, CASP8, CD14, IL10, IL18, IL1B, LDLR, NFKBIA, SOD2, STAT3, TLR4, TNF	13	affects cell movement of dendritic cells (2/8)	CCR3, TNF	2
											Immunological Disease	apoptosis	apoptosis of leukocytes	1.02e-09	BCL3, BCL2A1, CASP4, CASP8, CD9, CD69, FOS, IL6, IL8, IL10, IL18, IL1B, IL1RN, NFKBIA, PRKCB1, STAT3, THBS1, TNF	18	decreases cell movement of dendritic cells (3/8)	IL10, IL1B, TNF	3
											Immunological Disease	apoptosis	apoptosis of lymphocytes	3.19e-08	BCL3, BCL2A1, CASP4, CASP8, CD9, FOS, IL6, IL10, IL18, IL1B, NFKBIA, PRKCB1, STAT3, THBS1, TNF	15	increases cell movement of dendritic cells (7/8)	CCL2, CCL20, IL10, IL1B, PLAU, TLR4, TNF	7
											Immunological Disease	apoptosis	apoptosis of mononuclear leukocytes	4.59e-08	BCL3, BCL2A1, CASP4, CASP8, CD9, FOS, IL6, IL10, IL18, IL1B, NFKBIA, PRKCB1, STAT3, THBS1, TNF	15	affects chemotaxis of dendritic cells (2/8)	CCR3, TNF	2
											Immunological Disease	apoptosis	apoptosis of lymphoma cell lines	1.46e-07	BCL2A1, BIRC3, CASP4, CASP8, CD55, MXD1, NCL, NFKBIA, PRKCB1, STAT3, TNF	11	decreases chemotaxis of dendritic cells (3/8)	IL10, IL1B, TNF	3
											Immunological Disease	apoptosis	apoptosis of T lymphocytes	6.58e-07	BCL3, BCL2A1, CASP8, CD9, FOS, IL6, IL10, IL18, IL1B, NFKBIA, THBS1, TNF	12	increases chemotaxis of dendritic cells (7/8)	CCL2, CCL20, IL10, IL1B, PLAU, TLR4, TNF	7
											Immunological Disease	juvenile rheumatoid arthritis	juvenile rheumatoid arthritis	3.07e-13	CCR1, CD69, FOS, HLA-DRA, IL1B, NFKBIA, NR4A3, PLAUR, PTMA, S100A9, S100A12, THBS1, TNF, ZFP36	14	affects recruitment of antigen presenting cells (7/8)	CCL2, CCR1, THBS1, TLR2, TLR4, TNF, VCAM1	7
											Immunological Disease	polyarticular juvenile rheumatoid arthritis	polyarticular juvenile rheumatoid arthritis	2.11e-12	CCR1, CD69, FOS, HLA-DRA, IL1B, NFKBIA, NR4A3, PLAUR, PTMA, S100A9, S100A12, THBS1, ZFP36	13	increases recruitment of antigen presenting cells (4/8)	CCL2, IL8, TNF, VCAM1	4
											Immunological Disease	hypersensitive reaction	hypersensitive reaction	1.94e-10	ADRB2, CCR1, HLA-DRA, IL8, IL10, IL18, IL18BP, IL1RN, IL4R, NFKBIA, SELP, SOCS3, SPI1, TLR4, TNF, ZFP36	16	affects recruitment of lymphocytes (4/8)	CCL2, CCR1, TNF, VCAM1	4
											Cellular Movement	cell movement	cell movement of leukocytes	2.64e-23	ALOX5AP, CALR, CCL2, CCL20, CCR1, CCR3, CD14, CD55, CX3CL1, CXCL6, IL6, IL8, IL10, IL18, IL18BP, IL1B, IL4R, IL8RB, LDLR, NFKBIA, PLAU, PLAUR, PRKCB1, S100A9, SAA3, SELL, SELP, SOCS3, SPI1, STAT3, THBS1, TLR2, TLR4, TNF, VCAM1	35	decreases recruitment of lymphocytes (1/8)	IL15RA	1
											Cellular Movement	cell movement	cell movement of blood cells	4.56e-22	ALOX5AP, CALR, CCL2, CCL20, CCR1, CCR3, CD14, CD55, CX3CL1, CXCL6, IL6, IL8, IL10, IL18, IL18BP, IL1B, IL4R, IL8RB, LDLR, NFKBIA, PLAU, PLAUR, PRKCB1, S100A9, SAA3, SELL, SELP, SOCS3, SPI1, STAT3, THBS1, TLR2, TLR4, TNF, VCAM1	35	increases recruitment of lymphocytes (4/8)	CCR3, CX3CL1, IL8, TNF	4
											Cellular Movement	cell movement	cell movement of lymphatic system cells	8.25e-22	ALOX5AP, CALR, CCL2, CCL20, CCR1, CCR3, CD55, CX3CL1, CXCL6, IL6, IL8, IL10, IL18, IL18BP, IL1B, IL4R, IL8RB, LDLR, NFKBIA, PLAU, PLAUR, PRKCB1, S100A9, SAA3, SELL, SELP, SOCS3, SPI1, STAT3, THBS1, TLR2, TLR4, TNF, VCAM1	34	affects recruitment of macrophages (7/8)	CCL2, CCR1, THBS1, TLR2, TLR4, TNF, VCAM1	7
											Cellular Movement	cell movement	cell movement	1.71e-20	ACTG1, ALOX5AP, CALR, CCL2, CCL20, CCR1, CCR3, CD9, CD14, CD55, CD69, CX3CL1, CXCL2, CXCL6, DLC1, FGL2, FOS, FSCN1, IL6, IL8, IL10, IL18, IL18BP, IL1B, IL4R, IL8RB, ITGAV, LDLR, NFKBIA, PDPN, PLAU, PLAUR, PRKCB1, S100A9, SAA3, SELL, SELP, SOCS3, SPI1, STAT3, THBS1, TLR2, TLR4, TNF, VCAM1	45	increases recruitment of macrophages (4/8)	CCL2, IL8, TNF, VCAM1	4
											Cellular Movement	cell movement	cell movement of cells	3.87e-20	ACTG1, ALOX5AP, CALR, CCL2, CCL20, CCR1, CCR3, CD9, CD14, CD55, CD69, CX3CL1, CXCL6, DLC1, FGL2, FOS, FSCN1, IL6, IL8, IL10, IL18, IL18BP, IL1B, IL4R, IL8RB, ITGAV, LDLR, NFKBIA, PDPN, PLAU, PLAUR, PRKCB1, S100A9, SAA3, SELL, SELP, SOCS3, SPI1, STAT3, THBS1, TLR2, TLR4, TNF, VCAM1	44	affects activation of monocytes (2/7)	CD14, IL8	2
											Cellular Movement	cell movement	cell movement of eukaryotic cells	1.3e-19	ALOX5AP, CALR, CCL2, CCL20, CCR1, CCR3, CD9, CD14, CD55, CD69, CX3CL1, CXCL6, DLC1, FOS, FSCN1, IL6, IL8, IL10, IL18, IL18BP, IL1B, IL4R, IL8RB, ITGAV, LDLR, NFKBIA, PLAU, PLAUR, PRKCB1, S100A9, SAA3, SELL, SELP, SOCS3, SPI1, STAT3, THBS1, TLR2, TLR4, TNF, VCAM1	41	decreases activation of monocytes (1/7)	IL10	1
											Cellular Movement	cell movement	cell movement of granulocytes	3.25e-19	ALOX5AP, CCL2, CCR1, CCR3, CD55, CX3CL1, CXCL6, IL6, IL8, IL10, IL18, IL1B, IL4R, IL8RB, NFKBIA, PLAUR, S100A9, SELL, SELP, SOCS3, SPI1, TLR2, TLR4, TNF, VCAM1	25	increases activation of monocytes (6/7)	CCL2, CD14, IL10, IL18, IL1B, TNF	6
											Cellular Movement	cell movement	cell movement of myeloid cells	5.49e-19	ALOX5AP, CCL2, CCR1, CCR3, CD55, CX3CL1, CXCL6, IL6, IL8, IL10, IL18, IL1B, IL4R, IL8RB, NFKBIA, PLAUR, S100A9, SELL, SELP, SOCS3, SPI1, TLR2, TLR4, TNF, VCAM1	25	affects fever (4/7)	CD14, IL6, IL1B, IL1RN	4
											Cellular Movement	cell movement	cell movement of bone marrow cells	8.27e-19	ALOX5AP, CCL2, CCR1, CCR3, CD55, CX3CL1, CXCL6, IL6, IL8, IL10, IL18, IL1B, IL4R, IL8RB, NFKBIA, PLAUR, S100A9, SELL, SELP, SOCS3, SPI1, TLR2, TLR4, TNF, VCAM1	25	decreases fever (1/7)	IL10	1
											Cellular Movement	cell movement	cell movement of phagocytes	9.1e-18	ALOX5AP, CCL2, CD55, CX3CL1, CXCL6, IL6, IL8, IL10, IL18, IL1B, IL8RB, LDLR, NFKBIA, PLAU, PLAUR, PRKCB1, S100A9, SAA3, SELL, SELP, SOCS3, SPI1, TLR2, TLR4, TNF	25	increases fever (4/7)	IL6, IL18, IL1B, TNF	4
											Cellular Movement	cell movement	cell movement of mononuclear leukocytes	1.17e-17	CALR, CCL2, CCL20, CCR1, CCR3, CX3CL1, IL6, IL8, IL10, IL18, IL18BP, IL1B, LDLR, PLAUR, PRKCB1, SAA3, SELL, SELP, SOCS3, STAT3, THBS1, TLR4, TNF, VCAM1	24	affects fever of animal (4/7)	CD14, IL6, IL1B, IL1RN	4
											Cellular Movement	cell movement	cell movement of lymphocytes	1.5e-17	CALR, CCL2, CCL20, CCR1, CCR3, CX3CL1, IL6, IL8, IL10, IL18, IL18BP, IL1B, LDLR, SAA3, SELL, SELP, SOCS3, STAT3, THBS1, TLR4, TNF, VCAM1	22	decreases fever of animal (1/7)	IL10	1
											Cellular Movement	cell movement	cell movement of T lymphocytes	2.8e-17	CALR, CCL2, CCL20, CCR1, CCR3, CX3CL1, IL6, IL8, IL10, IL18BP, IL1B, LDLR, SELL, SELP, SOCS3, STAT3, THBS1, TLR4, TNF	19	increases fever of animal (4/7)	IL6, IL18, IL1B, TNF	4
											Cellular Movement	cell movement	cell movement of neutrophils	2.38e-16	ALOX5AP, CCL2, CD55, CX3CL1, CXCL6, IL6, IL8, IL10, IL18, IL1B, IL8RB, NFKBIA, S100A9, SELL, SELP, SOCS3, SPI1, TLR2, TLR4, TNF	20	affects infiltration of T lymphocytes (4/7)	IL6, LDLR, SELP, STAT3	4
											Cellular Movement	cell movement	cell movement of cell lines	1.69e-11	CCL2, CCL20, CCR1, CD9, CD69, CX3CL1, DLC1, FOS, FSCN1, IL6, IL8, IL8RB, ITGAV, PLAU, PLAUR, SELL, SELP, STAT3, THBS1, TLR2, TNF	21	decreases infiltration of T lymphocytes (1/7)	IL18BP	1
											Cellular Movement	cell movement	cell movement of antigen presenting cells	1.7e-10	CCL2, CCL20, CCR3, CX3CL1, IL6, IL10, IL1B, LDLR, PLAU, PLAUR, PRKCB1, SAA3, SELL, TLR4, TNF	15	increases infiltration of T lymphocytes (2/7)	IL10, IL1B	2
											Cellular Movement	cell movement	cell movement of tumor cell lines	9.95e-10	CCL2, CD9, CD69, CX3CL1, DLC1, FOS, IL6, IL8, IL8RB, ITGAV, PLAU, PLAUR, SELL, SELP, STAT3, THBS1	16	affects influx of leukocytes (3/7)	IL10, TLR2, TNF	3
											Cellular Movement	cell movement	cell movement of macrophages	1.99e-08	CCL2, CX3CL1, IL6, IL10, IL1B, LDLR, PLAU, PLAUR, PRKCB1, SAA3, SELL, TNF	12	decreases influx of leukocytes (2/7)	IL6, TIMP1	2
											Cellular Movement	cell movement	cell movement of dendritic cells	7.63e-08	CCL2, CCL20, CCR3, IL10, IL1B, PLAU, TLR4, TNF	8	increases influx of leukocytes (2/7)	CXCL6, IL18	2
											Cellular Movement	cell movement	cell movement of peripheral blood leukocytes	7.84e-08	CCL2, CCL20, CX3CL1, PLAUR, SELL, SELP	6	affects rolling of leukocytes (7/7)	CD14, IL1B, SELL, SELP, TLR4, TNF, VCAM1	7
											Cellular Movement	cell movement	cell movement of monocytes	2.96e-07	CCL2, CX3CL1, IL6, IL10, IL1B, LDLR, PLAUR, PRKCB1, TNF	9	decreases rolling of leukocytes (2/7)	SELP, TNF	2
											Cellular Movement	cell movement	cell movement of smooth muscle cells	3.51e-07	IL6, LDLR, PLAU, PLAUR, STAT3, THBS1	6	increases rolling of leukocytes (3/7)	IL1B, SELL, TNF	3
											Cellular Movement	cell movement	cell movement of muscle cells	5.36e-07	IL6, LDLR, PLAU, PLAUR, STAT3, THBS1	6	affects cell movement of peripheral blood leukocytes (2/6)	SELL, SELP	2
											Cellular Movement	migration	migration of lymphatic system cells	9.96e-19	CCL2, CCL20, CCR1, CCR3, CD69, CX3CL1, CXCL6, IL6, IL8, IL10, IL18, IL10RA, IL1B, IL8RB, ITGAV, LDLR, PLAU, PLAUR, S100A9, SELL, SELP, THBS1, TIMP1, TLR4, TNF, VCAM1	26	increases cell movement of peripheral blood leukocytes (4/6)	CCL2, CCL20, CX3CL1, PLAUR	4
											Cellular Movement	migration	migration of cells	6.05e-18	ADRB2, CCL2, CCL20, CCR1, CCR3, CD9, CD69, CX3CL1, CXCL6, DLC1, ERRFI1, FGF7, HSP90AA1, IL6, IL8, IL10, IL18, IL10RA, IL15RA, IL1B, IL8RB, ITGAV, LDLR, MXD1, NCL, OLR1, PLAU, PLAUR, PPAP2B, PRKCB1, PRKX, S100A2, S100A9, SAA3, SDCBP, SELL, SELP, SOCS3, SOD2, SPI1, STAT3, THBS1, TIMP1, TLR4, TNF, VCAM1	46	affects influx of granulocytes (3/6)	IL10, TLR2, TNF	3
											Cellular Movement	migration	migration of leukocytes	9.21e-18	CCL2, CCL20, CCR1, CCR3, CD69, CX3CL1, CXCL6, IL6, IL8, IL10, IL1B, IL8RB, ITGAV, LDLR, PLAU, PLAUR, PRKCB1, S100A9, SAA3, SELL, SELP, SOCS3, SPI1, THBS1, TIMP1, TLR4, TNF, VCAM1	28	decreases influx of granulocytes (1/6)	IL6	1
											Cellular Movement	migration	migration of eukaryotic cells	1.17e-17	ADRB2, CCL2, CCL20, CCR1, CCR3, CD9, CD69, CX3CL1, CXCL6, ERRFI1, FGF7, IL6, IL8, IL10, IL18, IL10RA, IL15RA, IL1B, IL8RB, ITGAV, LDLR, MXD1, NCL, OLR1, PLAU, PLAUR, PPAP2B, PRKCB1, PRKX, S100A2, S100A9, SAA3, SDCBP, SELL, SELP, SOCS3, SOD2, SPI1, STAT3, THBS1, TIMP1, TLR4, TNF, VCAM1	44	increases influx of granulocytes (2/6)	CXCL6, IL18	2
											Cellular Movement	migration	migration of blood cells	2.53e-17	CCL2, CCL20, CCR1, CCR3, CD69, CX3CL1, CXCL6, IL6, IL8, IL10, IL1B, IL8RB, ITGAV, LDLR, PLAU, PLAUR, PRKCB1, S100A9, SAA3, SELL, SELP, SOCS3, SPI1, THBS1, TIMP1, TLR4, TNF, VCAM1	28	affects fever of mammalia (4/5)	CD14, IL6, IL1B, IL1RN	4
											Cellular Movement	migration	migration of phagocytes	5.82e-17	CCL2, CCL20, CCR1, CX3CL1, CXCL6, IL6, IL8, IL10, IL1B, IL8RB, ITGAV, LDLR, PLAU, S100A9, SELL, SELP, TLR4, TNF, VCAM1	19	increases fever of mammalia (2/5)	IL1B, TNF	2
											Cellular Movement	migration	migration of granulocytes	3.78e-14	CCR1, CCR3, CXCL6, IL6, IL8, IL1B, IL8RB, PLAU, PLAUR, S100A9, SELL, SELP, TLR4, TNF, VCAM1	15	affects inflammatory response of mice (4/4)	IL10, PLAU, PLAUR, TLR2	4
											Cellular Movement	migration	migration of myeloid cells	4.42e-14	CCR1, CCR3, CXCL6, IL6, IL8, IL1B, IL8RB, PLAU, PLAUR, S100A9, SELL, SELP, TLR4, TNF, VCAM1	15	decreases inflammatory response of mice (1/4)	IL10	1
											Cellular Movement	migration	migration of neutrophils	1.54e-13	CCR1, CXCL6, IL6, IL8, IL1B, IL8RB, PLAU, S100A9, SELL, SELP, TLR4, TNF, VCAM1	13	affects apoptosis of antigen presenting cells (11/13)	BIRC3, CASP4, CASP8, CD14, IL10, LDLR, NFKBIA, SOD2, STAT3, TLR4, TNF	11
											Cellular Movement	migration	migration of bone marrow cells	1.92e-13	CCR1, CCR3, CXCL6, IL6, IL8, IL1B, IL8RB, PLAU, PLAUR, S100A9, SELL, SELP, TLR4, TNF, VCAM1	15	decreases apoptosis of antigen presenting cells (2/13)	IL1B, TNF	2
											Cellular Movement	migration	migration of endothelial cells	8.63e-11	CCL2, CD9, IL8, IL1B, IL8RB, ITGAV, MXD1, OLR1, PLAU, PLAUR, S100A2, THBS1, TIMP1, TNF, VCAM1	15	increases apoptosis of antigen presenting cells (4/13)	IL10, IL18, IL1B, TNF	4
											Cellular Movement	migration	migration of lymphocytes	2.56e-10	CCL2, CCL20, CCR1, CD69, CX3CL1, IL8, IL10, LDLR, PLAU, THBS1, TIMP1, TNF, VCAM1	13	affects apoptosis of leukocytes (14/18)	BCL2A1, CASP4, CASP8, CD9, FOS, IL6, IL8, IL10, IL1B, NFKBIA, PRKCB, STAT3, THBS1, TNF	14
											Cellular Movement	migration	migration of cell lines	2.83e-10	CCL2, CCL20, CCR1, CCR3, CX3CL1, ERRFI1, FGF7, IL6, IL8, IL15RA, ITGAV, NCL, PLAU, PLAUR, PRKX, SAA3, SDCBP, SOCS3, SOD2, THBS1, TIMP1, TNF, VCAM1	23	decreases apoptosis of leukocytes (9/18)	BCL3, BCL2A1, FOS, IL6, IL8, IL10, IL1B, IL1RN, TNF	9
											Cellular Movement	migration	migration of mononuclear leukocytes	4.95e-10	CCL2, CCL20, CCR1, CD69, CX3CL1, IL8, IL10, ITGAV, LDLR, PLAU, THBS1, TIMP1, TNF, VCAM1	14	increases apoptosis of leukocytes (8/18)	CASP4, CASP8, CD9, CD69, IL10, IL18, IL1B, TNF	8
											Cellular Movement	migration	migration of antigen presenting cells	5.14e-10	CCL2, CCL20, CCR1, CX3CL1, IL10, IL18, IL10RA, IL1B, ITGAV, LDLR, TIMP1, TNF, VCAM1	13	affects apoptosis of lymphatic system cells (19/24)	BCL2A1, BIRC3, CASP4, CASP8, CD9, CD14, FOS, IL6, IL8, IL10, IL1B, LDLR, NFKBIA, PRKCB, SOD2, STAT3, THBS1, TLR4, TNF	19
											Cellular Movement	migration	migration of smooth muscle cells	2.54e-09	CCL2, IL6, IL18, IL1B, LDLR, PLAU, PLAUR, THBS1, TIMP1, TNF	10	decreases apoptosis of lymphatic system cells (10/24)	BCL3, BCL2A1, FOS, HSPA5, IL6, IL8, IL10, IL1B, IL1RN, TNF	10
											Cellular Movement	migration	migration of muscle cells	1.03e-08	CCL2, IL6, IL18, IL1B, LDLR, PLAU, PLAUR, THBS1, TIMP1, TNF	10	increases apoptosis of lymphatic system cells (9/24)	CASP4, CASP8, CD9, CD69, IL6, IL10, IL18, IL1B, TNF	9
											Cellular Movement	migration	migration of keratinocytes	2.93e-08	ADRB2, FGF7, ITGAV, SELL, STAT3, TIMP1, TNF	7	affects apoptosis of lymphocytes (9/15)	CASP8, CD9, FOS, IL10, NFKBIA, PRKCB, STAT3, THBS1, TNF	9
											Cellular Movement	migration	migration of epidermal cells	4.53e-08	ADRB2, FGF7, ITGAV, SELL, STAT3, TIMP1, TNF	7	decreases apoptosis of lymphocytes (6/15)	BCL3, BCL2A1, FOS, IL6, IL10, TNF	6
											Cellular Movement	migration	migration of dendritic cells	4.8e-08	CCL20, CCR1, IL10, IL18, IL10RA, IL1B, ITGAV, TIMP1, TNF	9	increases apoptosis of lymphocytes (7/15)	CASP4, CASP8, CD9, IL10, IL18, IL1B, TNF	7
											Cellular Movement	migration	migration of T lymphocytes	9.59e-08	CCL2, CD69, CX3CL1, IL8, IL10, LDLR, PLAU, THBS1, TNF	9	affects apoptosis of lymphoma cell lines (6/11)	BIRC3, CASP4, CASP8, NCL, STAT3, TNF	6
											Cellular Movement	migration	migration of dermal cells	1e-07	ADRB2, FGF7, ITGAV, SELL, STAT3, TIMP1, TNF	7	decreases apoptosis of lymphoma cell lines (2/11)	BCL2A1, PRKCB	2
											Cellular Movement	migration	migration of monocytes	2.22e-07	CCL2, CCL20, CX3CL1, IL10, ITGAV, LDLR, TNF, VCAM1	8	increases apoptosis of lymphoma cell lines (4/11)	CD55, MXD1, NFKBIA, TNF	4
											Cellular Movement	migration	migration of epithelial cell lines	3.29e-07	CCL20, CCR1, CCR3, ERRFI1, PLAU, PLAUR, SAA3	7	affects apoptosis of macrophages (11/13)	BIRC3, CASP4, CASP8, CD14, IL10, LDLR, NFKBIA, SOD2, STAT3, TLR4, TNF	11
											Cellular Movement	movement	movement of lymphatic system cells	1.09e-18	CCL2, CCL20, CCR1, CCR3, CD69, CX3CL1, CXCL6, IL6, IL8, IL10, IL18, IL10RA, IL1B, IL8RB, ITGAV, LDLR, PLAU, PLAUR, S100A9, SELL, SELP, THBS1, TIMP1, TLR4, TNF, VCAM1	26	decreases apoptosis of macrophages (1/13)	TNF	1
											Cellular Movement	movement	movement of cells	1.54e-18	ADRB2, AMD1, CCL2, CCL20, CCR1, CCR3, CD9, CD69, CX3CL1, CXCL6, DLC1, ERRFI1, FGF7, HSP90AA1, IL6, IL8, IL10, IL18, IL10RA, IL15RA, IL1B, IL8RB, ITGAV, LDLR, MXD1, NCL, OLR1, PLAU, PLAUR, PPAP2B, PRKCB1, PRKX, S100A2, S100A9, SAA3, SDCBP, SELL, SELP, SOCS3, SOD2, SPI1, STAT3, THBS1, TIMP1, TLR4, TNF, VCAM1	47	increases apoptosis of macrophages (4/13)	IL10, IL18, IL1B, TNF	4
											Cellular Movement	movement	movement of eukaryotic cells	2.99e-18	ADRB2, AMD1, CCL2, CCL20, CCR1, CCR3, CD9, CD69, CX3CL1, CXCL6, ERRFI1, FGF7, IL6, IL8, IL10, IL18, IL10RA, IL15RA, IL1B, IL8RB, ITGAV, LDLR, MXD1, NCL, OLR1, PLAU, PLAUR, PPAP2B, PRKCB1, PRKX, S100A2, S100A9, SAA3, SDCBP, SELL, SELP, SOCS3, SOD2, SPI1, STAT3, THBS1, TIMP1, TLR4, TNF, VCAM1	45	affects apoptosis of mononuclear leukocytes (9/15)	CASP8, CD9, FOS, IL10, NFKBIA, PRKCB, STAT3, THBS1, TNF	9
											Cellular Movement	movement	movement of leukocytes	9.21e-18	CCL2, CCL20, CCR1, CCR3, CD69, CX3CL1, CXCL6, IL6, IL8, IL10, IL1B, IL8RB, ITGAV, LDLR, PLAU, PLAUR, PRKCB1, S100A9, SAA3, SELL, SELP, SOCS3, SPI1, THBS1, TIMP1, TLR4, TNF, VCAM1	28	decreases apoptosis of mononuclear leukocytes (6/15)	BCL3, BCL2A1, FOS, IL6, IL10, TNF	6
											Cellular Movement	movement	movement of blood cells	2.53e-17	CCL2, CCL20, CCR1, CCR3, CD69, CX3CL1, CXCL6, IL6, IL8, IL10, IL1B, IL8RB, ITGAV, LDLR, PLAU, PLAUR, PRKCB1, S100A9, SAA3, SELL, SELP, SOCS3, SPI1, THBS1, TIMP1, TLR4, TNF, VCAM1	28	increases apoptosis of mononuclear leukocytes (7/15)	CASP4, CASP8, CD9, IL10, IL18, IL1B, TNF	7
											Cellular Movement	movement	movement of phagocytes	6.71e-17	CCL2, CCL20, CCR1, CX3CL1, CXCL6, IL6, IL8, IL10, IL1B, IL8RB, ITGAV, LDLR, PLAU, S100A9, SELL, SELP, TLR4, TNF, VCAM1	19	affects apoptosis of T lymphocytes (7/12)	CASP8, CD9, FOS, IL10, NFKBIA, THBS1, TNF	7
											Cellular Movement	movement	movement of granulocytes	4.42e-14	CCR1, CCR3, CXCL6, IL6, IL8, IL1B, IL8RB, PLAU, PLAUR, S100A9, SELL, SELP, TLR4, TNF, VCAM1	15	decreases apoptosis of T lymphocytes (6/12)	BCL3, BCL2A1, FOS, IL6, IL10, TNF	6
											Cellular Movement	movement	movement of myeloid cells	5.16e-14	CCR1, CCR3, CXCL6, IL6, IL8, IL1B, IL8RB, PLAU, PLAUR, S100A9, SELL, SELP, TLR4, TNF, VCAM1	15	increases apoptosis of T lymphocytes (6/12)	CASP8, CD9, IL10, IL18, IL1B, TNF	6
											Cellular Movement	movement	movement of neutrophils	1.87e-13	CCR1, CXCL6, IL6, IL8, IL1B, IL8RB, PLAU, S100A9, SELL, SELP, TLR4, TNF, VCAM1	13	affects autoimmune disease (43/44)	ADRB2, CASP4, CASP8, CCL2, CCL20, CCR1, CD69, CXCL2, CXCL6, FOS, HLA-DRA, HPRT1, HSPA8, IL6, IL8, IL10, IL18, IL10RA, IL18BP, IL1B, IL1R2, IL4R, IL8RB, LTF, LYZ, NFKBIA, NR4A3, PLAUR, PRKCB, PTMA, S100A9, S100A12, SAA3, SELL, SELP, SOCS3, THBS1, TLR2, TLR4, TNF, TNFAIP6, VCAM1, ZFP36	43
											Cellular Movement	movement	movement of bone marrow cells	2.2e-13	CCR1, CCR3, CXCL6, IL6, IL8, IL1B, IL8RB, PLAU, PLAUR, S100A9, SELL, SELP, TLR4, TNF, VCAM1	15	decreases autoimmune disease (4/44)	HLA-DRA, IL10, IL1RN, TNF	4
											Cellular Movement	movement	movement of cell lines	7.53e-11	AMD1, CCL2, CCL20, CCR1, CCR3, CX3CL1, ERRFI1, FGF7, IL6, IL8, IL15RA, ITGAV, NCL, PLAU, PLAUR, PRKX, SAA3, SDCBP, SOCS3, SOD2, THBS1, TIMP1, TNF, VCAM1	24	increases autoimmune disease (4/44)	IL8, IL10, IL18, TNF	4
											Cellular Movement	movement	movement of lymphocytes	2.56e-10	CCL2, CCL20, CCR1, CD69, CX3CL1, IL8, IL10, LDLR, PLAU, THBS1, TIMP1, TNF, VCAM1	13	affects autoimmune disease of mammalia (10/13)	CASP4, CCL2, CCR1, FOS, IL6, IL10, IL18, SELL, TLR4, TNF	10
											Cellular Movement	movement	movement of mononuclear leukocytes	4.95e-10	CCL2, CCL20, CCR1, CD69, CX3CL1, IL8, IL10, ITGAV, LDLR, PLAU, THBS1, TIMP1, TNF, VCAM1	14	decreases autoimmune disease of mammalia (4/13)	HLA-DRA, IL10, IL1RN, TNF	4
											Cellular Movement	movement	movement of keratinocytes	4.53e-08	ADRB2, FGF7, ITGAV, SELL, STAT3, TIMP1, TNF	7	increases autoimmune disease of mammalia (4/13)	IL8, IL10, IL18, TNF	4
											Cellular Movement	movement	movement of epidermal cells	6.82e-08	ADRB2, FGF7, ITGAV, SELL, STAT3, TIMP1, TNF	7	affects autoimmune disease of mice (10/13)	CASP4, CCL2, CCR1, FOS, IL6, IL10, IL18, SELL, TLR4, TNF	10
											Cellular Movement	movement	movement of T lymphocytes	9.59e-08	CCL2, CD69, CX3CL1, IL8, IL10, LDLR, PLAU, THBS1, TNF	9	decreases autoimmune disease of mice (3/13)	HLA-DRA, IL10, IL1RN	3
											Cellular Movement	movement	movement of dermal cells	1.44e-07	ADRB2, FGF7, ITGAV, SELL, STAT3, TIMP1, TNF	7	increases autoimmune disease of mice (4/13)	IL8, IL10, IL18, TNF	4
											Cellular Movement	movement	movement of epithelial cell lines	3.84e-07	CCL20, CCR1, CCR3, ERRFI1, PLAU, PLAUR, SAA3	7	affects autoimmune disease of rodents (10/13)	CASP4, CCL2, CCR1, FOS, IL6, IL10, IL18, SELL, TLR4, TNF	10
											Cellular Movement	infiltration	infiltration of lymphatic system cells	9.76e-18	ALOX5AP, CCL2, CCR1, CD55, IL6, IL8, IL10, IL18, IL18BP, IL1B, IL4R, IL8RB, LDLR, NFKBIA, PLAU, SELL, SELP, SOCS3, STAT3, TLR2, TLR4, TNF, VCAM1	23	decreases autoimmune disease of rodents (3/13)	HLA-DRA, IL10, IL1RN	3
											Cellular Movement	infiltration	infiltration of cells	7.42e-17	ALOX5AP, CCL2, CCR1, CD55, FGL2, IL6, IL8, IL10, IL18, IL18BP, IL1B, IL4R, IL8RB, LDLR, NFKBIA, PLAU, SELL, SELP, SOCS3, STAT3, TLR2, TLR4, TNF, VCAM1	24	increases autoimmune disease of rodents (4/13)	IL8, IL10, IL18, TNF	4
											Cellular Movement	infiltration	infiltration of leukocytes	1.28e-16	ALOX5AP, CCL2, CCR1, CD55, IL6, IL8, IL10, IL18, IL18BP, IL1B, IL4R, IL8RB, LDLR, NFKBIA, SELL, SELP, SOCS3, STAT3, TLR2, TLR4, TNF, VCAM1	22	affects cell death of antigen presenting cells (12/14)	BIRC3, CASP4, CASP8, CD14, IL10, LDLR, NFKBIA, SOD2, STAT3, TLR2, TLR4, TNF	12
											Cellular Movement	infiltration	infiltration of blood cells	1.7e-16	ALOX5AP, CCL2, CCR1, CD55, IL6, IL8, IL10, IL18, IL18BP, IL1B, IL4R, IL8RB, LDLR, NFKBIA, PLAU, SELL, SELP, SOCS3, STAT3, TLR2, TLR4, TNF, VCAM1	23	decreases cell death of antigen presenting cells (3/14)	IL1B, STAT3, TNF	3
											Cellular Movement	infiltration	infiltration of eukaryotic cells	3.5e-16	ALOX5AP, CCL2, CCR1, CD55, IL6, IL8, IL10, IL18, IL18BP, IL1B, IL4R, IL8RB, LDLR, NFKBIA, PLAU, SELL, SELP, SOCS3, STAT3, TLR2, TLR4, TNF, VCAM1	23	increases cell death of antigen presenting cells (4/14)	IL10, IL18, IL1B, TNF	4
											Cellular Movement	infiltration	infiltration of phagocytes	5.52e-16	ALOX5AP, CCL2, CD55, IL6, IL8, IL10, IL18, IL1B, IL8RB, LDLR, NFKBIA, PLAU, SELL, SELP, SOCS3, TLR2, TLR4, TNF	18	affects cell death of leukocytes (16/19)	BCL3, BCL2A1, CASP4, CASP8, CD9, FOS, IL6, IL8, IL10, IL15RA, IL1B, NFKBIA, PRKCB, STAT3, THBS1, TNF	16
											Cellular Movement	infiltration	infiltration of granulocytes	1.01e-14	ALOX5AP, CCR1, CD55, IL6, IL8, IL10, IL18, IL1B, IL4R, IL8RB, NFKBIA, SELL, SELP, SOCS3, TLR2, TLR4, TNF	17	decreases cell death of leukocytes (10/19)	BCL3, BCL2A1, FOS, IL6, IL8, IL10, IL1B, IL1RN, STAT3, TNF	10
											Cellular Movement	infiltration	infiltration of neutrophils	1.2e-14	ALOX5AP, CD55, IL6, IL8, IL10, IL18, IL1B, IL8RB, NFKBIA, SELL, SELP, SOCS3, TLR2, TLR4, TNF	15	increases cell death of leukocytes (9/19)	CASP4, CASP8, CD9, CD69, IL10, IL18, IL1B, THBS1, TNF	9
											Cellular Movement	infiltration	infiltration of myeloid cells	1.92e-14	ALOX5AP, CCR1, CD55, IL6, IL8, IL10, IL18, IL1B, IL4R, IL8RB, NFKBIA, SELL, SELP, SOCS3, TLR2, TLR4, TNF	17	affects cell death of lymphatic system cells (22/26)	BCL3, BCL2A1, BIRC3, CASP4, CASP8, CD9, CD14, FOS, IL6, IL8, IL10, IL15RA, IL1B, LDLR, NFKBIA, PRKCB, SOD2, STAT3, THBS1, TLR2, TLR4, TNF	22
											Cellular Movement	infiltration	infiltration of mononuclear leukocytes	7.99e-12	CCL2, CCR1, IL6, IL8, IL10, IL18, IL18BP, IL1B, LDLR, SELP, STAT3, TNF, VCAM1	13	decreases cell death of lymphatic system cells (11/26)	BCL3, BCL2A1, FOS, HSPA5, IL6, IL8, IL10, IL1B, IL1RN, STAT3, TNF	11
											Cellular Movement	infiltration	infiltration of lymphocytes	4.77e-11	CCR1, IL6, IL8, IL10, IL18, IL18BP, IL1B, LDLR, SELP, STAT3, TNF, VCAM1	12	increases cell death of lymphatic system cells (10/26)	CASP4, CASP8, CD9, CD69, IL6, IL10, IL18, IL1B, THBS1, TNF	10
											Cellular Movement	infiltration	infiltration of T lymphocytes	5.15e-07	IL6, IL10, IL18BP, IL1B, LDLR, SELP, STAT3	7	affects cell death of lymphocytes (11/16)	BCL3, CASP8, CD9, FOS, IL10, IL15RA, NFKBIA, PRKCB, STAT3, THBS1, TNF	11
											Cellular Movement	homing	homing of eukaryotic cells	9.94e-15	CCL2, CCL20, CCR1, CCR3, CD69, CX3CL1, CXCL6, IL6, IL8, IL10, IL1B, IL8RB, ITGAV, PLAU, PLAUR, PRKCB1, S100A9, SAA3, SELP, SOCS3, SPI1, THBS1, TLR2, TLR4, TNF, VCAM1	26	decreases cell death of lymphocytes (6/16)	BCL3, BCL2A1, FOS, IL6, IL10, TNF	6
											Cellular Movement	homing	homing of lymphatic system cells	4.46e-14	CCL2, CCL20, CCR1, CCR3, CX3CL1, CXCL6, IL8, IL10, IL1B, IL8RB, PLAU, PLAUR, PRKCB1, S100A9, SAA3, SOCS3, SPI1, THBS1, TLR4, TNF, VCAM1	21	increases cell death of lymphocytes (8/16)	CASP4, CASP8, CD9, IL10, IL18, IL1B, THBS1, TNF	8
											Cellular Movement	homing	homing of cells	6.33e-14	CCL2, CCL20, CCR1, CCR3, CD69, CX3CL1, CXCL6, IL6, IL8, IL10, IL1B, IL8RB, ITGAV, PLAU, PLAUR, PRKCB1, S100A9, SAA3, SELP, SOCS3, SPI1, THBS1, TLR2, TLR4, TNF, VCAM1	26	affects cell death of lymphoma cell lines (7/13)	BIRC3, CASP4, CASP8, NCL, PRKCB, STAT3, TNF	7
											Cellular Movement	homing	homing of leukocytes	1.16e-13	CCL2, CCL20, CCR1, CCR3, CX3CL1, CXCL6, IL8, IL10, IL1B, IL8RB, PLAU, PLAUR, PRKCB1, S100A9, SAA3, SOCS3, SPI1, THBS1, TLR4, TNF	20	decreases cell death of lymphoma cell lines (4/13)	BCL2A1, PRKCB, SOD2, TNF	4
											Cellular Movement	homing	homing of blood cells	2.59e-13	CCL2, CCL20, CCR1, CCR3, CX3CL1, CXCL6, IL8, IL10, IL1B, IL8RB, PLAU, PLAUR, PRKCB1, S100A9, SAA3, SOCS3, SPI1, THBS1, TLR4, TNF	20	increases cell death of lymphoma cell lines (5/13)	BTG2, CD55, MXD1, NFKBIA, TNF	5
											Cellular Movement	homing	homing of mononuclear leukocytes	4.63e-11	CCL2, CCL20, CCR1, CCR3, CX3CL1, IL8, IL10, IL1B, PLAUR, PRKCB1, SAA3, SOCS3, THBS1, TLR4, TNF	15	affects cell death of macrophages (12/14)	BIRC3, CASP4, CASP8, CD14, IL10, LDLR, NFKBIA, SOD2, STAT3, TLR2, TLR4, TNF	12
											Cellular Movement	homing	homing of bone marrow cells	1.87e-10	CCL2, CCR3, CX3CL1, CXCL6, IL8, IL10, IL1B, IL8RB, PLAUR, S100A9, SPI1, TNF, VCAM1	13	decreases cell death of macrophages (2/14)	STAT3, TNF	2
											Cellular Movement	homing	homing of granulocytes	1.23e-09	CCL2, CCR3, CX3CL1, CXCL6, IL8, IL10, IL1B, IL8RB, PLAUR, S100A9, SPI1, TNF	12	increases cell death of macrophages (4/14)	IL10, IL18, IL1B, TNF	4
											Cellular Movement	homing	homing of phagocytes	2e-09	CCL2, CX3CL1, CXCL6, IL8, IL10, IL1B, IL8RB, PLAUR, PRKCB1, S100A9, SAA3, SPI1, TNF	13	affects cell death of mononuclear leukocytes (11/16)	BCL3, CASP8, CD9, FOS, IL10, IL15RA, NFKBIA, PRKCB, STAT3, THBS1, TNF	11
											Cellular Movement	homing	homing of lymphocytes	2.03e-09	CCL2, CCL20, CCR1, CCR3, CX3CL1, IL8, IL10, SAA3, SOCS3, THBS1, TLR4, TNF	12	decreases cell death of mononuclear leukocytes (6/16)	BCL3, BCL2A1, FOS, IL6, IL10, TNF	6
											Cellular Movement	homing	homing of T lymphocytes	4.94e-09	CCL2, CCL20, CCR1, CCR3, CX3CL1, IL8, SOCS3, THBS1, TLR4, TNF	10	increases cell death of mononuclear leukocytes (8/16)	CASP4, CASP8, CD9, IL10, IL18, IL1B, THBS1, TNF	8
											Cellular Movement	homing	homing of neutrophils	2e-07	CCL2, CX3CL1, CXCL6, IL8, IL1B, IL8RB, S100A9, SPI1, TNF	9	affects cell death of T lymphocytes (9/13)	BCL3, CASP8, CD9, FOS, IL10, IL15RA, NFKBIA, THBS1, TNF	9
											Cellular Movement	homing	homing of cell lines	2.99e-07	CCL2, CCL20, CCR1, CD69, CX3CL1, IL8, IL8RB, ITGAV, PLAU, PLAUR, THBS1, TLR2	12	decreases cell death of T lymphocytes (6/13)	BCL3, BCL2A1, FOS, IL6, IL10, TNF	6
											Cellular Movement	chemotaxis	chemotaxis of leukocytes	4.58e-14	CCL2, CCL20, CCR1, CCR3, CX3CL1, CXCL6, IL8, IL10, IL1B, IL8RB, PLAU, PLAUR, PRKCB1, S100A9, SAA3, SOCS3, SPI1, THBS1, TLR4, TNF	20	increases cell death of T lymphocytes (7/13)	CASP8, CD9, IL10, IL18, IL1B, THBS1, TNF	7
											Cellular Movement	chemotaxis	chemotaxis of blood cells	1.07e-13	CCL2, CCL20, CCR1, CCR3, CX3CL1, CXCL6, IL8, IL10, IL1B, IL8RB, PLAU, PLAUR, PRKCB1, S100A9, SAA3, SOCS3, SPI1, THBS1, TLR4, TNF	20	affects hypersensitive reaction (15/16)	ADRB2, CCR1, HLA-DRA, IL8, IL10, IL18, IL1RN, IL4R, NFKBIA, SELP, SOCS3, SPI1, TLR4, TNF, ZFP36	15
											Cellular Movement	chemotaxis	chemotaxis of lymphatic system cells	1.48e-13	CCL2, CCL20, CCR1, CCR3, CX3CL1, CXCL6, IL8, IL10, IL1B, IL8RB, PLAU, PLAUR, PRKCB1, S100A9, SAA3, SOCS3, SPI1, THBS1, TLR4, TNF	20	decreases hypersensitive reaction (2/16)	IL10, IL18BP	2
											Cellular Movement	chemotaxis	chemotaxis of eukaryotic cells	2.02e-13	CCL2, CCL20, CCR1, CCR3, CD69, CX3CL1, CXCL6, IL6, IL8, IL10, IL1B, IL8RB, ITGAV, PLAU, PLAUR, PRKCB1, S100A9, SAA3, SOCS3, SPI1, THBS1, TLR2, TLR4, TNF	24	increases hypersensitive reaction (2/16)	IL18, TNF	2
											Cellular Movement	chemotaxis	chemotaxis	5.3e-13	CCL2, CCL20, CCR1, CCR3, CD69, CX3CL1, CXCL2, CXCL6, IL6, IL8, IL10, IL1B, IL8RB, ITGAV, PLAU, PLAUR, PRKCB1, S100A9, SAA3, SOCS3, SPI1, THBS1, TLR2, TLR4, TNF	25	affects immunological disorder (50/50)	ADRB2, BCL3, CASP4, CASP8, CCL2, CCL20, CCR1, CD14, CD69, CXCL2, CXCL6, FOS, HLA-DRA, HPRT1, HSPA5, HSPA8, IL6, IL8, IL10, IL18, IL10RA, IL18BP, IL1B, IL1R2, IL1RN, IL4R, IL8RB, LDLR, LTF, LYZ, NFKBIA, NR4A3, PLAUR, PRKCB, PTMA, S100A9, S100A12, SAA3, SELL, SELP, SOCS3, SPI1, STAT3, THBS1, TLR2, TLR4, TNF, TNFAIP6, VCAM1, ZFP36	50
											Cellular Movement	chemotaxis	chemotaxis of cells	1.03e-12	CCL2, CCL20, CCR1, CCR3, CD69, CX3CL1, CXCL6, IL6, IL8, IL10, IL1B, IL8RB, ITGAV, PLAU, PLAUR, PRKCB1, S100A9, SAA3, SOCS3, SPI1, THBS1, TLR2, TLR4, TNF	24	decreases immunological disorder (5/50)	HLA-DRA, IL10, IL18BP, IL1RN, TNF	5
											Cellular Movement	chemotaxis	chemotaxis of mononuclear leukocytes	1.48e-11	CCL2, CCL20, CCR1, CCR3, CX3CL1, IL8, IL10, IL1B, PLAUR, PRKCB1, SAA3, SOCS3, THBS1, TLR4, TNF	15	increases immunological disorder (5/50)	IL6, IL8, IL10, IL18, TNF	5
											Cellular Movement	chemotaxis	chemotaxis of lymphocytes	5.19e-10	CCL2, CCL20, CCR1, CCR3, CX3CL1, IL8, IL10, SAA3, SOCS3, THBS1, TLR4, TNF	12	affects immunological disorder of mammalia (16/20)	BCL3, CASP4, CASP8, CCL2, CCR1, CD14, FOS, IL6, IL10, IL18, IL4R, NFKBIA, SELL, SOCS3, TLR4, TNF	16
											Cellular Movement	chemotaxis	chemotaxis of antigen presenting cells	9.97e-10	CCL2, CCL20, CCR3, CX3CL1, IL10, IL1B, PLAU, PLAUR, PRKCB1, SAA3, TLR4, TNF	12	decreases immunological disorder of mammalia (5/20)	HLA-DRA, IL10, IL18BP, IL1RN, TNF	5
											Cellular Movement	chemotaxis	chemotaxis of granulocytes	1.11e-09	CCL2, CCR3, CX3CL1, CXCL6, IL8, IL10, IL1B, IL8RB, PLAUR, S100A9, SPI1, TNF	12	increases immunological disorder of mammalia (5/20)	IL6, IL8, IL10, IL18, TNF	5
											Cellular Movement	chemotaxis	chemotaxis of bone marrow cells	1.51e-09	CCL2, CCR3, CX3CL1, CXCL6, IL8, IL10, IL1B, IL8RB, PLAUR, S100A9, SPI1, TNF	12	affects immunological disorder of mice (16/20)	BCL3, CASP4, CASP8, CCL2, CCR1, CD14, FOS, IL6, IL10, IL18, IL4R, NFKBIA, SELL, SOCS3, TLR4, TNF	16
											Cellular Movement	chemotaxis	chemotaxis of phagocytes	1.84e-09	CCL2, CX3CL1, CXCL6, IL8, IL10, IL1B, IL8RB, PLAUR, PRKCB1, S100A9, SAA3, SPI1, TNF	13	decreases immunological disorder of mice (4/20)	HLA-DRA, IL10, IL18BP, IL1RN	4
											Cellular Movement	chemotaxis	chemotaxis of T lymphocytes	2.21e-09	CCL2, CCL20, CCR1, CCR3, CX3CL1, IL8, SOCS3, THBS1, TLR4, TNF	10	increases immunological disorder of mice (4/20)	IL8, IL10, IL18, TNF	4
											Cellular Movement	chemotaxis	chemotaxis of dendritic cells	3.03e-08	CCL2, CCL20, CCR3, IL10, IL1B, PLAU, TLR4, TNF	8	affects immunological disorder of rodents (16/20)	BCL3, CASP4, CASP8, CCL2, CCR1, CD14, FOS, IL6, IL10, IL18, IL4R, NFKBIA, SELL, SOCS3, TLR4, TNF	16
											Cellular Movement	chemotaxis	chemotaxis of cell lines	1.63e-07	CCL2, CCL20, CCR1, CD69, CX3CL1, IL8, IL8RB, ITGAV, PLAU, PLAUR, THBS1, TLR2	12	decreases immunological disorder of rodents (4/20)	HLA-DRA, IL10, IL18BP, IL1RN	4
											Cellular Movement	chemotaxis	chemotaxis of neutrophils	1.81e-07	CCL2, CX3CL1, CXCL6, IL8, IL1B, IL8RB, S100A9, SPI1, TNF	9	increases immunological disorder of rodents (5/20)	IL6, IL8, IL10, IL18, TNF	5
											Cellular Movement	invasion	invasion of eukaryotic cells	8.65e-10	AMD1, CALR, CCL2, CD9, CD14, DLC1, FSCN1, IL8, IL18, IL1B, ITGAV, PLAU, PLAUR, PRKCB1, SDCBP, SOD2, SPI1, STAT3, TFPI2, TIMP1, TNF	21	affects juvenile rheumatoid arthritis (14/14)	CCR1, CD69, FOS, HLA-DRA, IL1B, NFKBIA, NR4A3, PLAUR, PTMA, S100A9, S100A12, THBS1, TNF, ZFP36	14
											Cellular Movement	invasion	invasion of cells	2.01e-09	AMD1, CALR, CCL2, CD9, CD14, DLC1, FSCN1, IL8, IL18, IL1B, ITGAV, PLAU, PLAUR, PRKCB1, SDCBP, SOD2, SPI1, STAT3, TFPI2, TIMP1, TNF	21	affects polyarticular juvenile rheumatoid arthritis (13/13)	CCR1, CD69, FOS, HLA-DRA, IL1B, NFKBIA, NR4A3, PLAUR, PTMA, S100A9, S100A12, THBS1, ZFP36	13
											Cellular Movement	invasion	invasion of blood cells	1.73e-07	IL18, IL1B, SPI1, TIMP1, TNF	5	affects rheumatoid arthritis (35/35)	ADRB2, CCL2, CCR1, CD69, CXCL2, CXCL6, FOS, HLA-DRA, HPRT1, HSPA8, IL6, IL8, IL10, IL18, IL10RA, IL18BP, IL1B, IL1R2, IL4R, IL8RB, LTF, LYZ, NFKBIA, NR4A3, PLAUR, PTMA, S100A9, S100A12, SAA3, THBS1, TLR2, TLR4, TNF, TNFAIP6, ZFP36	35
											Cellular Movement	invasion	invasion of cell lines	4.54e-07	AMD1, CALR, CD9, DLC1, FSCN1, IL8, ITGAV, PLAU, PLAUR, PRKCB1, SDCBP, SOD2, STAT3, TFPI2, TIMP1, TNF	16	decreases rheumatoid arthritis (2/35)	IL10, TNF	2
											Cellular Movement	influx	influx of leukocytes	8.45e-09	CXCL6, IL6, IL10, IL18, TIMP1, TLR2, TNF	7	increases rheumatoid arthritis (1/35)	TNF	1
											Cellular Movement	influx	influx of blood cells	1.43e-08	CXCL6, IL6, IL10, IL18, TIMP1, TLR2, TNF	7	affects inflammatory disorder (58/60)	ADRB2, ALOX5AP, BCL3, CASP8, CCL2, CCR1, CCR3, CD14, CD55, CD69, CSN3, CTSC, CXCL2, CXCL6, EMR1, FOS, HLA-DRA, HPRT1, HSPA5, HSPA8, IL6, IL8, IL10, IL18, IL10RA, IL10RB, IL18BP, IL1B, IL1R2, IL1RN, IL4R, IL8RB, LDLR, LTF, LYZ, NFKBIA, NR4A3, PLAU, PLAUR, PRKCB, PTMA, S100A9, S100A12, SAA3, SELP, SOCS3, SOD2, SPI1, STAT3, TFPI2, THBS1, TIMP1, TLR2, TLR4, TNF, TNFAIP6, VCAM1, ZFP36	58
											Cellular Movement	influx	influx of eukaryotic cells	1.43e-08	CXCL6, IL6, IL10, IL18, TIMP1, TLR2, TNF	7	decreases inflammatory disorder (13/60)	CCL2, HLA-DRA, HSPA5, IL6, IL10, IL18, IL15RA, IL18BP, IL1R2, IL1RN, SOCS3, THBS1, TNF	13
											Cellular Movement	influx	influx of cells	2.93e-08	CXCL6, IL6, IL10, IL18, TIMP1, TLR2, TNF	7	increases inflammatory disorder (14/60)	ARG2, CCL2, IL6, IL8, IL10, IL18, IL1B, IL4R, LTF, NFKBIA, SOCS3, TLR2, TNF, VCAM1	14
											Cellular Movement	influx	influx of granulocytes	5.84e-08	CXCL6, IL6, IL10, IL18, TLR2, TNF	6	affects rheumatic disease (45/47)	ADRB2, ALOX5AP, CCL2, CCR1, CD69, CXCL2, CXCL6, FOS, HLA-DRA, HPRT1, HSPA8, IL6, IL8, IL10, IL18, IL10RA, IL18BP, IL1B, IL1R2, IL1RN, IL4R, IL8RB, LTF, LYZ, NFKBIA, NR4A3, PLAU, PLAUR, PRKCB, PTMA, S100A9, S100A12, SAA3, SELP, SOCS3, SOD2, STAT3, TFPI2, THBS1, TLR2, TLR4, TNF, TNFAIP6, VCAM1, ZFP36	45
											Cellular Movement	influx	influx of lymphatic system cells	1.74e-07	CXCL6, IL6, IL10, IL18, TLR2, TNF	6	decreases rheumatic disease (8/47)	CCL2, HSPA5, IL10, IL15RA, IL1R2, SOCS3, THBS1, TNF	8
											Cellular Movement	extravasation	extravasation of phagocytes	4.09e-08	CCR1, IL1B, SELL, SELP, TNF	5	increases rheumatic disease (7/47)	CCL2, IL6, IL18, IL1B, IL4R, LTF, TNF	7
											Cellular Movement	extravasation	extravasation of lymphatic system cells	2.58e-07	CCR1, IL1B, SELL, SELP, TNF	5	affects arthritis (43/45)	ADRB2, ALOX5AP, CCL2, CCR1, CD69, CXCL2, CXCL6, FOS, HLA-DRA, HPRT1, HSPA8, IL6, IL8, IL10, IL18, IL10RA, IL18BP, IL1B, IL1R2, IL1RN, IL4R, IL8RB, LTF, LYZ, NFKBIA, NR4A3, PLAU, PLAUR, PRKCB, PTMA, S100A9, S100A12, SAA3, SOCS3, SOD2, STAT3, TFPI2, THBS1, TLR2, TLR4, TNF, TNFAIP6, ZFP36	43
											Cellular Movement	extravasation	extravasation of neutrophils	3.28e-07	IL1B, SELL, SELP, TNF	4	decreases arthritis (8/45)	CCL2, HSPA5, IL10, IL15RA, IL1R2, SOCS3, THBS1, TNF	8
											Cellular Movement	rolling	rolling of leukocytes	3.84e-07	CD14, IL1B, SELL, SELP, TLR4, TNF, VCAM1	7	increases arthritis (7/45)	CCL2, IL6, IL18, IL1B, IL4R, LTF, TNF	7
											Cellular Movement	rolling	rolling of blood cells	4.45e-07	CD14, IL1B, SELL, SELP, TLR4, TNF, VCAM1	7	affects inflammatory arthropathy (43/45)	ADRB2, ALOX5AP, CCL2, CCR1, CD69, CXCL2, CXCL6, FOS, HLA-DRA, HPRT1, HSPA8, IL6, IL8, IL10, IL18, IL10RA, IL18BP, IL1B, IL1R2, IL1RN, IL4R, IL8RB, LTF, LYZ, NFKBIA, NR4A3, PLAU, PLAUR, PRKCB, PTMA, S100A9, S100A12, SAA3, SOCS3, SOD2, STAT3, TFPI2, THBS1, TLR2, TLR4, TNF, TNFAIP6, ZFP36	43
											Hematological System Development and Function	cell movement	cell movement of leukocytes	2.64e-23	ALOX5AP, CALR, CCL2, CCL20, CCR1, CCR3, CD14, CD55, CX3CL1, CXCL6, IL6, IL8, IL10, IL18, IL18BP, IL1B, IL4R, IL8RB, LDLR, NFKBIA, PLAU, PLAUR, PRKCB1, S100A9, SAA3, SELL, SELP, SOCS3, SPI1, STAT3, THBS1, TLR2, TLR4, TNF, VCAM1	35	decreases inflammatory arthropathy (8/45)	CCL2, HSPA5, IL10, IL15RA, IL1R2, SOCS3, THBS1, TNF	8
											Hematological System Development and Function	cell movement	cell movement of granulocytes	3.25e-19	ALOX5AP, CCL2, CCR1, CCR3, CD55, CX3CL1, CXCL6, IL6, IL8, IL10, IL18, IL1B, IL4R, IL8RB, NFKBIA, PLAUR, S100A9, SELL, SELP, SOCS3, SPI1, TLR2, TLR4, TNF, VCAM1	25	increases inflammatory arthropathy (7/45)	CCL2, IL6, IL18, IL1B, IL4R, LTF, TNF	7
											Hematological System Development and Function	cell movement	cell movement of myeloid cells	5.49e-19	ALOX5AP, CCL2, CCR1, CCR3, CD55, CX3CL1, CXCL6, IL6, IL8, IL10, IL18, IL1B, IL4R, IL8RB, NFKBIA, PLAUR, S100A9, SELL, SELP, SOCS3, SPI1, TLR2, TLR4, TNF, VCAM1	25	affects rheumatoid arthritis (35/35)	ADRB2, CCL2, CCR1, CD69, CXCL2, CXCL6, FOS, HLA-DRA, HPRT1, HSPA8, IL6, IL8, IL10, IL18, IL10RA, IL18BP, IL1B, IL1R2, IL4R, IL8RB, LTF, LYZ, NFKBIA, NR4A3, PLAUR, PTMA, S100A9, S100A12, SAA3, THBS1, TLR2, TLR4, TNF, TNFAIP6, ZFP36	35
											Hematological System Development and Function	cell movement	cell movement of phagocytes	9.1e-18	ALOX5AP, CCL2, CD55, CX3CL1, CXCL6, IL6, IL8, IL10, IL18, IL1B, IL8RB, LDLR, NFKBIA, PLAU, PLAUR, PRKCB1, S100A9, SAA3, SELL, SELP, SOCS3, SPI1, TLR2, TLR4, TNF	25	decreases rheumatoid arthritis (2/35)	IL10, TNF	2
											Hematological System Development and Function	cell movement	cell movement of mononuclear leukocytes	1.17e-17	CALR, CCL2, CCL20, CCR1, CCR3, CX3CL1, IL6, IL8, IL10, IL18, IL18BP, IL1B, LDLR, PLAUR, PRKCB1, SAA3, SELL, SELP, SOCS3, STAT3, THBS1, TLR4, TNF, VCAM1	24	increases rheumatoid arthritis (1/35)	TNF	1
											Hematological System Development and Function	cell movement	cell movement of lymphocytes	1.5e-17	CALR, CCL2, CCL20, CCR1, CCR3, CX3CL1, IL6, IL8, IL10, IL18, IL18BP, IL1B, LDLR, SAA3, SELL, SELP, SOCS3, STAT3, THBS1, TLR4, TNF, VCAM1	22	affects inflammatory disorder of mammalia (25/33)	ALOX5AP, BCL3, CASP8, CCL2, CCR1, CCR3, CD69, FOS, IL6, IL10, IL18, IL1B, IL1RN, IL4R, LDLR, NFKBIA, PLAU, PTMA, SELP, SOCS3, STAT3, TLR2, TLR4, TNF, ZFP36	25
											Hematological System Development and Function	cell movement	cell movement of T lymphocytes	2.8e-17	CALR, CCL2, CCL20, CCR1, CCR3, CX3CL1, IL6, IL8, IL10, IL18BP, IL1B, LDLR, SELL, SELP, SOCS3, STAT3, THBS1, TLR4, TNF	19	decreases inflammatory disorder of mammalia (12/33)	CCL2, HLA-DRA, HSPA5, IL6, IL10, IL18, IL15RA, IL18BP, IL1R2, IL1RN, THBS1, TNF	12
											Hematological System Development and Function	cell movement	cell movement of neutrophils	2.38e-16	ALOX5AP, CCL2, CD55, CX3CL1, CXCL6, IL6, IL8, IL10, IL18, IL1B, IL8RB, NFKBIA, S100A9, SELL, SELP, SOCS3, SPI1, TLR2, TLR4, TNF	20	increases inflammatory disorder of mammalia (11/33)	ARG2, CCL2, IL6, IL10, IL18, IL1B, IL4R, LTF, NFKBIA, SOCS3, TNF	11
											Hematological System Development and Function	cell movement	cell movement of macrophages	1.99e-08	CCL2, CX3CL1, IL6, IL10, IL1B, LDLR, PLAU, PLAUR, PRKCB1, SAA3, SELL, TNF	12	affects inflammatory disorder of rodents (25/33)	ALOX5AP, BCL3, CASP8, CCL2, CCR1, CCR3, CD69, FOS, IL6, IL10, IL18, IL1B, IL1RN, IL4R, LDLR, NFKBIA, PLAU, PTMA, SELP, SOCS3, STAT3, TLR2, TLR4, TNF, ZFP36	25
											Hematological System Development and Function	cell movement	cell movement of peripheral blood leukocytes	7.84e-08	CCL2, CCL20, CX3CL1, PLAUR, SELL, SELP	6	decreases inflammatory disorder of rodents (11/33)	CCL2, HLA-DRA, HSPA5, IL6, IL10, IL18, IL15RA, IL18BP, IL1R2, IL1RN, THBS1	11
											Hematological System Development and Function	cell movement	cell movement of monocytes	2.96e-07	CCL2, CX3CL1, IL6, IL10, IL1B, LDLR, PLAUR, PRKCB1, TNF	9	increases inflammatory disorder of rodents (11/33)	ARG2, CCL2, IL6, IL10, IL18, IL1B, IL4R, LTF, NFKBIA, SOCS3, TNF	11
											Hematological System Development and Function	accumulation	accumulation of blood cells	8.35e-19	BCL3, CASP8, CCL2, CCR1, CCR3, IL8, IL10, IL18, IL10RA, IL1B, IL1RN, LDLR, PLAU, PTX3, S100A9, SELL, SELP, STAT3, TLR4, TNF, VCAM1	21	affects inflammatory disorder of mice (24/31)	ALOX5AP, BCL3, CASP8, CCL2, CCR1, CCR3, CD69, FOS, IL6, IL10, IL18, IL1B, IL1RN, IL4R, LDLR, NFKBIA, PLAU, SELP, SOCS3, STAT3, TLR2, TLR4, TNF, ZFP36	24
											Hematological System Development and Function	accumulation	accumulation of leukocytes	3.6e-16	BCL3, CASP8, CCL2, CCR1, CCR3, IL8, IL10, IL18, IL10RA, IL1B, PTX3, S100A9, SELL, SELP, STAT3, TLR4, TNF, VCAM1	18	decreases inflammatory disorder of mice (10/31)	CCL2, HLA-DRA, HSPA5, IL6, IL10, IL18, IL15RA, IL18BP, IL1R2, IL1RN	10
											Hematological System Development and Function	accumulation	accumulation of phagocytes	1.03e-13	CCR1, IL8, IL10, IL18, IL1B, IL1RN, LDLR, PLAU, PTX3, S100A9, SELP, TLR4, VCAM1	13	increases inflammatory disorder of mice (11/31)	ARG2, CCL2, IL6, IL10, IL18, IL1B, IL4R, LTF, NFKBIA, SOCS3, TNF	11
											Hematological System Development and Function	accumulation	accumulation of myeloid cells	1.26e-13	CCL2, CCR3, IL8, IL10, IL18, IL1B, PTX3, S100A9, SELP, STAT3, TLR4, TNF, VCAM1	13	affects arthritis of animal (14/21)	ALOX5AP, CD69, FOS, IL6, IL10, IL18, IL1B, IL1RN, PLAU, PTMA, SOCS3, TLR2, TNF, ZFP36	14
											Hematological System Development and Function	accumulation	accumulation of granulocytes	1.01e-12	CCL2, CCR3, IL8, IL10, IL18, IL1B, PTX3, S100A9, SELP, TLR4, TNF, VCAM1	12	decreases arthritis of animal (7/21)	CCL2, HSPA5, IL10, IL15RA, IL1R2, THBS1, TNF	7
											Hematological System Development and Function	accumulation	accumulation of neutrophils	4.72e-09	IL8, IL10, IL18, IL1B, PTX3, S100A9, SELP, TLR4	8	increases arthritis of animal (7/21)	CCL2, IL6, IL18, IL1B, IL4R, LTF, TNF	7
											Hematological System Development and Function	infiltration	infiltration of leukocytes	1.28e-16	ALOX5AP, CCL2, CCR1, CD55, IL6, IL8, IL10, IL18, IL18BP, IL1B, IL4R, IL8RB, LDLR, NFKBIA, SELL, SELP, SOCS3, STAT3, TLR2, TLR4, TNF, VCAM1	22	affects arthritis of organism (14/21)	ALOX5AP, CD69, FOS, IL6, IL10, IL18, IL1B, IL1RN, PLAU, PTMA, SOCS3, TLR2, TNF, ZFP36	14
											Hematological System Development and Function	infiltration	infiltration of phagocytes	5.52e-16	ALOX5AP, CCL2, CD55, IL6, IL8, IL10, IL18, IL1B, IL8RB, LDLR, NFKBIA, PLAU, SELL, SELP, SOCS3, TLR2, TLR4, TNF	18	decreases arthritis of organism (7/21)	CCL2, HSPA5, IL10, IL15RA, IL1R2, THBS1, TNF	7
											Hematological System Development and Function	infiltration	infiltration of granulocytes	1.01e-14	ALOX5AP, CCR1, CD55, IL6, IL8, IL10, IL18, IL1B, IL4R, IL8RB, NFKBIA, SELL, SELP, SOCS3, TLR2, TLR4, TNF	17	increases arthritis of organism (7/21)	CCL2, IL6, IL18, IL1B, IL4R, LTF, TNF	7
											Hematological System Development and Function	infiltration	infiltration of neutrophils	1.2e-14	ALOX5AP, CD55, IL6, IL8, IL10, IL18, IL1B, IL8RB, NFKBIA, SELL, SELP, SOCS3, TLR2, TLR4, TNF	15	affects arthritis of mammalia (13/20)	ALOX5AP, CD69, FOS, IL6, IL10, IL18, IL1B, IL1RN, PLAU, PTMA, SOCS3, TNF, ZFP36	13
											Hematological System Development and Function	infiltration	infiltration of myeloid cells	1.92e-14	ALOX5AP, CCR1, CD55, IL6, IL8, IL10, IL18, IL1B, IL4R, IL8RB, NFKBIA, SELL, SELP, SOCS3, TLR2, TLR4, TNF	17	decreases arthritis of mammalia (7/20)	CCL2, HSPA5, IL10, IL15RA, IL1R2, THBS1, TNF	7
											Hematological System Development and Function	infiltration	infiltration of mononuclear leukocytes	7.99e-12	CCL2, CCR1, IL6, IL8, IL10, IL18, IL18BP, IL1B, LDLR, SELP, STAT3, TNF, VCAM1	13	increases arthritis of mammalia (7/20)	CCL2, IL6, IL18, IL1B, IL4R, LTF, TNF	7
											Hematological System Development and Function	infiltration	infiltration of lymphocytes	4.77e-11	CCR1, IL6, IL8, IL10, IL18, IL18BP, IL1B, LDLR, SELP, STAT3, TNF, VCAM1	12	affects arthritis of rodents (13/20)	ALOX5AP, CD69, FOS, IL6, IL10, IL18, IL1B, IL1RN, PLAU, PTMA, SOCS3, TNF, ZFP36	13
											Hematological System Development and Function	infiltration	infiltration of T lymphocytes	5.15e-07	IL6, IL10, IL18BP, IL1B, LDLR, SELP, STAT3	7	decreases arthritis of rodents (6/20)	CCL2, HSPA5, IL10, IL15RA, IL1R2, THBS1	6
											Hematological System Development and Function	activation	activation of granulocytes	1.05e-14	CCL2, CD14, CXCL6, IL6, IL8, IL10, IL18, IL1B, IL1RN, IL8RB, LTF, SELL, TNF, VCAM1	14	increases arthritis of rodents (7/20)	CCL2, IL6, IL18, IL1B, IL4R, LTF, TNF	7
											Hematological System Development and Function	activation	activation of neutrophils	1.44e-14	CCL2, CD14, CXCL6, IL6, IL8, IL10, IL18, IL1B, IL1RN, IL8RB, LTF, SELL, TNF	13	affects inflammatory arthropathy of rodents (13/20)	ALOX5AP, CD69, FOS, IL6, IL10, IL18, IL1B, IL1RN, PLAU, PTMA, SOCS3, TNF, ZFP36	13
											Hematological System Development and Function	activation	activation of myeloid cells	1.57e-14	CCL2, CD14, CXCL6, IL6, IL8, IL10, IL18, IL1B, IL1RN, IL8RB, LTF, SELL, TNF, VCAM1	14	decreases inflammatory arthropathy of rodents (6/20)	CCL2, HSPA5, IL10, IL15RA, IL1R2, THBS1	6
											Hematological System Development and Function	activation	activation of phagocytes	4.78e-11	CCL2, CD14, CXCL6, IL6, IL8, IL10, IL18, IL1B, IL1RN, IL8RB, LTF, SELL, TLR4, TNF	14	increases inflammatory arthropathy of rodents (7/20)	CCL2, IL6, IL18, IL1B, IL4R, LTF, TNF	7
											Hematological System Development and Function	activation	activation of leukocytes	1.07e-10	CASP8, CCL2, CD14, CXCL6, HLA-DRA, HPRT1, IL6, IL8, IL10, IL18, IL15RA, IL1B, IL1RN, IL8RB, LDLR, LTF, SELL, THBS1, TLR4, TNF, VCAM1	21	affects rheumatic disease of mammalia (13/20)	ALOX5AP, CD69, FOS, IL6, IL10, IL18, IL1B, IL1RN, PLAU, PTMA, SOCS3, TNF, ZFP36	13
											Hematological System Development and Function	activation	activation of blood cells	3.7e-10	CASP8, CCL2, CD14, CX3CL1, CXCL6, HLA-DRA, HPRT1, IL6, IL8, IL10, IL18, IL15RA, IL1B, IL1RN, IL8RB, LDLR, LTF, SELL, THBS1, TLR4, TNF, VCAM1	22	decreases rheumatic disease of mammalia (7/20)	CCL2, HSPA5, IL10, IL15RA, IL1R2, THBS1, TNF	7
											Hematological System Development and Function	activation	activation of macrophages	2.8e-08	CCL2, CD14, IL6, IL8, IL10, IL18, IL1B, LTF, TLR4, TNF	10	increases rheumatic disease of mammalia (7/20)	CCL2, IL6, IL18, IL1B, IL4R, LTF, TNF	7
											Hematological System Development and Function	activation	activation of monocytes	6.82e-08	CCL2, CD14, IL8, IL10, IL18, IL1B, TNF	7	affects rheumatic disease of rodents (13/20)	ALOX5AP, CD69, FOS, IL6, IL10, IL18, IL1B, IL1RN, PLAU, PTMA, SOCS3, TNF, ZFP36	13
											Hematological System Development and Function	activation	activation of mononuclear leukocytes	7.8e-08	CASP8, CCL2, CD14, HLA-DRA, HPRT1, IL6, IL8, IL10, IL18, IL15RA, IL1B, LDLR, LTF, THBS1, TLR4, TNF	16	decreases rheumatic disease of rodents (6/20)	CCL2, HSPA5, IL10, IL15RA, IL1R2, THBS1	6
											Hematological System Development and Function	activation	activation of T lymphocytes	1.62e-07	CASP8, CCL2, HLA-DRA, HPRT1, IL6, IL8, IL10, IL18, IL1B, LDLR, THBS1, TLR4, TNF	13	increases rheumatic disease of rodents (7/20)	CCL2, IL6, IL18, IL1B, IL4R, LTF, TNF	7
											Hematological System Development and Function	activation	activation of lymphocytes	2.19e-07	CASP8, CCL2, HLA-DRA, HPRT1, IL6, IL8, IL10, IL18, IL15RA, IL1B, LDLR, LTF, THBS1, TLR4, TNF	15	affects arthritis of mice (12/18)	ALOX5AP, CD69, FOS, IL6, IL10, IL18, IL1B, IL1RN, PLAU, SOCS3, TNF, ZFP36	12
											Hematological System Development and Function	quantity	quantity of blood cells	1.55e-14	BCL2A1, CASP8, CCL2, CD9, CD69, CX3CL1, FGF7, IL6, IL8, IL10, IL18, IL10RA, IL18BP, IL1B, IL4R, LDLR, MXD1, NFKBIA, PLAU, S100A9, SELL, SELP, SOCS3, SPI1, STAT3, THBS1, TLR2, TLR4, TNF, VCAM1	30	decreases arthritis of mice (5/18)	CCL2, HSPA5, IL10, IL15RA, IL1R2	5
											Hematological System Development and Function	quantity	quantity of phagocytes	2.88e-14	CCL2, CX3CL1, FGF7, IL8, IL10, IL18, IL18BP, IL1B, LDLR, NFKBIA, PLAU, S100A9, SELL, SELP, SOCS3, SPI1, TLR4, TNF	18	increases arthritis of mice (7/18)	CCL2, IL6, IL18, IL1B, IL4R, LTF, TNF	7
											Hematological System Development and Function	quantity	quantity of macrophages	1.45e-11	CCL2, CX3CL1, FGF7, IL8, IL18, IL1B, LDLR, NFKBIA, PLAU, SELL, SELP, SPI1, TLR4, TNF	14	affects inflammatory arthropathy of mice (12/18)	ALOX5AP, CD69, FOS, IL6, IL10, IL18, IL1B, IL1RN, PLAU, SOCS3, TNF, ZFP36	12
											Hematological System Development and Function	quantity	quantity of leukocytes	2.11e-10	BCL2A1, CASP8, CD69, CX3CL1, FGF7, IL6, IL8, IL10, IL18, IL10RA, IL18BP, IL1B, LDLR, MXD1, NFKBIA, S100A9, SELL, SOCS3, STAT3, TLR2, TLR4, TNF, VCAM1	23	decreases inflammatory arthropathy of mice (5/18)	CCL2, HSPA5, IL10, IL15RA, IL1R2	5
											Hematological System Development and Function	quantity	quantity of myeloid cells	9.04e-10	CASP8, IL6, IL8, IL10, IL18, IL18BP, IL1B, MXD1, S100A9, SELL, SOCS3, TLR4, TNF	13	increases inflammatory arthropathy of mice (7/18)	CCL2, IL6, IL18, IL1B, IL4R, LTF, TNF	7
											Hematological System Development and Function	quantity	quantity of granulocytes	2.49e-08	IL6, IL8, IL10, IL18, IL18BP, IL1B, S100A9, SELL, SOCS3, TLR4, TNF	11	affects rheumatic disease of mice (12/18)	ALOX5AP, CD69, FOS, IL6, IL10, IL18, IL1B, IL1RN, PLAU, SOCS3, TNF, ZFP36	12
											Hematological System Development and Function	quantity	quantity of neutrophils	3.76e-08	IL10, IL18, IL18BP, IL1B, S100A9, SELL, SOCS3, TLR4, TNF	9	decreases rheumatic disease of mice (5/18)	CCL2, HSPA5, IL10, IL15RA, IL1R2	5
											Hematological System Development and Function	quantity	quantity of mononuclear leukocytes	3.32e-07	BCL2A1, CASP8, CD69, CX3CL1, FGF7, IL6, IL8, IL10, IL18, IL10RA, LDLR, NFKBIA, SELL, STAT3, TLR2, TNF, VCAM1	17	increases rheumatic disease of mice (7/18)	CCL2, IL6, IL18, IL1B, IL4R, LTF, TNF	7
											Hematological System Development and Function	quantity	quantity of hematopoietic progenitor cells	4.51e-07	CASP8, CD9, IL6, IL8, MXD1, SELP, STAT3, THBS1	8	affects inflammation of organism (14/16)	ALOX5AP, CASP8, CCL2, CD14, CEBPD, IL6, IL10, IL1B, NFKBIA, SELL, STAT3, TLR4, TNF, ZFP36	14
											Hematological System Development and Function	recruitment	recruitment of leukocytes	2.07e-14	CCL2, CCR1, CCR3, CX3CL1, IL6, IL8, IL10, IL18, IL15RA, IL1B, IL8RB, SELL, SELP, TLR4, TNF, VCAM1	16	decreases inflammation of organism (4/16)	IL6, IL10, IL1R2, TNF	4
											Hematological System Development and Function	recruitment	recruitment of granulocytes	3.58e-11	CCL2, CCR1, IL8, IL10, IL18, IL15RA, IL1B, IL8RB, SELP, TLR4, TNF, VCAM1	12	increases inflammation of organism (3/16)	IL6, IL8, TNF	3
											Hematological System Development and Function	recruitment	recruitment of mononuclear leukocytes	1.6e-09	CCL2, CCR1, CCR3, CX3CL1, IL6, IL8, IL15RA, TNF, VCAM1	9	affects dermatitis (14/15)	CD55, HLA-DRA, IL8, IL18, IL1B, IL1RN, IL4R, NFKBIA, SELP, SOCS3, SPI1, TLR4, TNF, ZFP36	14
											Hematological System Development and Function	recruitment	recruitment of lymphocytes	4.72e-09	CCL2, CCR1, CCR3, CX3CL1, IL8, IL15RA, TNF, VCAM1	8	decreases dermatitis (1/15)	IL18BP	1
											Hematological System Development and Function	recruitment	recruitment of macrophages	1.27e-08	CCL2, CCR1, IL8, THBS1, TLR2, TLR4, TNF, VCAM1	8	increases dermatitis (3/15)	IL18, NFKBIA, TNF	3
											Hematological System Development and Function	recruitment	recruitment of neutrophils	1.3e-08	CCL2, CCR1, IL8, IL10, IL18, IL1B, IL8RB, TLR4, TNF	9	affects juvenile rheumatoid arthritis (14/14)	CCR1, CD69, FOS, HLA-DRA, IL1B, NFKBIA, NR4A3, PLAUR, PTMA, S100A9, S100A12, THBS1, TNF, ZFP36	14
											Hematological System Development and Function	chemotaxis	chemotaxis of leukocytes	4.58e-14	CCL2, CCL20, CCR1, CCR3, CX3CL1, CXCL6, IL8, IL10, IL1B, IL8RB, PLAU, PLAUR, PRKCB1, S100A9, SAA3, SOCS3, SPI1, THBS1, TLR4, TNF	20	affects inflammation of animal (12/13)	ALOX5AP, CASP8, CCL2, CD14, IL6, IL10, NFKBIA, SELL, STAT3, TLR4, TNF, ZFP36	12
											Hematological System Development and Function	chemotaxis	chemotaxis of mononuclear leukocytes	1.48e-11	CCL2, CCL20, CCR1, CCR3, CX3CL1, IL8, IL10, IL1B, PLAUR, PRKCB1, SAA3, SOCS3, THBS1, TLR4, TNF	15	decreases inflammation of animal (4/13)	IL6, IL10, IL1R2, TNF	4
											Hematological System Development and Function	chemotaxis	chemotaxis of lymphocytes	5.19e-10	CCL2, CCL20, CCR1, CCR3, CX3CL1, IL8, IL10, SAA3, SOCS3, THBS1, TLR4, TNF	12	increases inflammation of animal (2/13)	IL6, TNF	2
											Hematological System Development and Function	chemotaxis	chemotaxis of granulocytes	1.11e-09	CCL2, CCR3, CX3CL1, CXCL6, IL8, IL10, IL1B, IL8RB, PLAUR, S100A9, SPI1, TNF	12	affects polyarticular juvenile rheumatoid arthritis (13/13)	CCR1, CD69, FOS, HLA-DRA, IL1B, NFKBIA, NR4A3, PLAUR, PTMA, S100A9, S100A12, THBS1, ZFP36	13
											Hematological System Development and Function	chemotaxis	chemotaxis of phagocytes	1.84e-09	CCL2, CX3CL1, CXCL6, IL8, IL10, IL1B, IL8RB, PLAUR, PRKCB1, S100A9, SAA3, SPI1, TNF	13	affects inflammation of mammalia (11/12)	ALOX5AP, CASP8, CD14, IL6, IL10, NFKBIA, SELL, STAT3, TLR4, TNF, ZFP36	11
											Hematological System Development and Function	chemotaxis	chemotaxis of T lymphocytes	2.21e-09	CCL2, CCL20, CCR1, CCR3, CX3CL1, IL8, SOCS3, THBS1, TLR4, TNF	10	decreases inflammation of mammalia (4/12)	IL6, IL10, IL1R2, TNF	4
											Hematological System Development and Function	chemotaxis	chemotaxis of neutrophils	1.81e-07	CCL2, CX3CL1, CXCL6, IL8, IL1B, IL8RB, S100A9, SPI1, TNF	9	increases inflammation of mammalia (2/12)	IL6, TNF	2
											Hematological System Development and Function	homing	homing of leukocytes	1.16e-13	CCL2, CCL20, CCR1, CCR3, CX3CL1, CXCL6, IL8, IL10, IL1B, IL8RB, PLAU, PLAUR, PRKCB1, S100A9, SAA3, SOCS3, SPI1, THBS1, TLR4, TNF	20	affects experimentally-induced arthritis (10/11)	CCR1, CD69, IL6, IL10, IL18, IL1B, PLAU, PTMA, STAT3, TNF	10
											Hematological System Development and Function	homing	homing of mononuclear leukocytes	4.63e-11	CCL2, CCL20, CCR1, CCR3, CX3CL1, IL8, IL10, IL1B, PLAUR, PRKCB1, SAA3, SOCS3, THBS1, TLR4, TNF	15	decreases experimentally-induced arthritis (2/11)	IL10, THBS1	2
											Hematological System Development and Function	homing	homing of granulocytes	1.23e-09	CCL2, CCR3, CX3CL1, CXCL6, IL8, IL10, IL1B, IL8RB, PLAUR, S100A9, SPI1, TNF	12	increases experimentally-induced arthritis (1/11)	TNF	1
											Hematological System Development and Function	homing	homing of phagocytes	2e-09	CCL2, CX3CL1, CXCL6, IL8, IL10, IL1B, IL8RB, PLAUR, PRKCB1, S100A9, SAA3, SPI1, TNF	13	affects experimentally-induced arthritis of rodents (8/9)	CD69, IL6, IL10, IL18, IL1B, PLAU, PTMA, TNF	8
											Hematological System Development and Function	homing	homing of lymphocytes	2.03e-09	CCL2, CCL20, CCR1, CCR3, CX3CL1, IL8, IL10, SAA3, SOCS3, THBS1, TLR4, TNF	12	decreases experimentally-induced arthritis of rodents (2/9)	IL10, THBS1	2
											Hematological System Development and Function	homing	homing of T lymphocytes	4.94e-09	CCL2, CCL20, CCR1, CCR3, CX3CL1, IL8, SOCS3, THBS1, TLR4, TNF	10	increases experimentally-induced arthritis of rodents (1/9)	TNF	1
											Hematological System Development and Function	homing	homing of neutrophils	2e-07	CCL2, CX3CL1, CXCL6, IL8, IL1B, IL8RB, S100A9, SPI1, TNF	9	affects airway hyperresponsiveness (5/8)	IL6, IL10, IL4R, STAT3, TNF	5
											Hematological System Development and Function	binding	binding of leukocytes	1.33e-12	CALR, CCL2, CCL20, CCR1, CCR3, CX3CL1, IL8, IL10, LTF, S100A9, SELL, SELP, TLR4, TNF, VCAM1	15	decreases airway hyperresponsiveness (4/8)	IL6, IL10, IL18, IL15RA	4
											Hematological System Development and Function	binding	binding of granulocytes	4.91e-10	CCR3, IL8, LTF, S100A9, SELL, SELP, TLR4, TNF, VCAM1	9	increases airway hyperresponsiveness (2/8)	IL4R, SOCS3	2
											Hematological System Development and Function	binding	binding of myeloid cells	4.91e-10	CCR3, IL8, LTF, S100A9, SELL, SELP, TLR4, TNF, VCAM1	9	affects airway hyperresponsiveness of mammalia (4/7)	IL6, IL10, IL4R, TNF	4
											Hematological System Development and Function	binding	binding of mononuclear leukocytes	1.63e-08	CALR, CCL2, CCL20, CCR1, CCR3, IL8, IL10, SELL, TNF, VCAM1	10	decreases airway hyperresponsiveness of mammalia (4/7)	IL6, IL10, IL18, IL15RA	4
											Hematological System Development and Function	binding	binding of monocytes	5.84e-08	CCL2, CCR1, IL8, IL10, TNF, VCAM1	6	increases airway hyperresponsiveness of mammalia (2/7)	IL4R, SOCS3	2
											Hematological System Development and Function	binding	binding of neutrophils	3.51e-07	IL8, S100A9, SELL, SELP, TLR4, TNF	6	affects airway hyperresponsiveness of mice (4/7)	IL6, IL10, IL4R, TNF	4
											Hematological System Development and Function	adhesion	adhesion of leukocytes	2.05e-12	CCL2, CCL20, CX3CL1, IL6, IL8, IL10, IL1B, IL8RB, OLR1, PLAU, PLAUR, S100A9, SELL, SELP, THBS1, TLR4, TNF, VCAM1	18	decreases airway hyperresponsiveness of mice (4/7)	IL6, IL10, IL18, IL15RA	4
											Hematological System Development and Function	adhesion	adhesion of neutrophils	2.09e-11	IL8, IL1B, IL8RB, PLAU, PLAUR, S100A9, SELL, SELP, TLR4, TNF	10	increases airway hyperresponsiveness of mice (2/7)	IL4R, SOCS3	2
											Hematological System Development and Function	adhesion	adhesion of granulocytes	8.4e-11	IL8, IL1B, IL8RB, PLAU, PLAUR, S100A9, SELL, SELP, TLR4, TNF, VCAM1	11	affects airway hyperresponsiveness of rodents (4/7)	IL6, IL10, IL4R, TNF	4
											Hematological System Development and Function	adhesion	adhesion of mononuclear leukocytes	3.47e-10	CCL2, CCL20, CX3CL1, IL6, IL8, IL10, PLAU, SELL, SELP, THBS1, TLR4, TNF, VCAM1	13	decreases airway hyperresponsiveness of rodents (4/7)	IL6, IL10, IL18, IL15RA	4
											Hematological System Development and Function	adhesion	adhesion of lymphocytes	5.29e-09	CCL2, CCL20, CX3CL1, IL6, PLAU, SELL, SELP, THBS1, TLR4, TNF, VCAM1	11	increases airway hyperresponsiveness of rodents (2/7)	IL4R, SOCS3	2
											Hematological System Development and Function	adhesion	adhesion of leukocyte cell lines	3.65e-08	LTF, PLAU, PLAUR, SELL, THBS1, TNF, VCAM1	7	affects collagen-induced arthritis (6/7)	CD69, IL10, IL18, IL1B, PTMA, TNF	6
											Hematological System Development and Function	adhesion	adhesion of red blood cells	7.84e-08	ADRB2, CD55, CX3CL1, ITGAV, SELP, TNF	6	decreases collagen-induced arthritis (1/7)	THBS1	1
											Hematological System Development and Function	differentiation	differentiation of leukocytes	2.08e-12	BCL3, CASP8, CCL2, CCR1, CD14, CEBPD, FOS, HSP90AA1, IL6, IL8, IL10, IL18, IL15RA, IL4R, ITGAV, NFKBIA, PRKX, SOCS3, SPI1, STAT3, TLR4, TNF, ZFP36	23	increases collagen-induced arthritis (1/7)	TNF	1
											Hematological System Development and Function	differentiation	differentiation of blood cells	3.53e-12	BCL3, BTG2, CASP8, CCL2, CCR1, CD14, CEBPD, FOS, HSP90AA1, IL6, IL8, IL10, IL18, IL15RA, IL4R, ITGAV, NFKBIA, PRKX, SOCS3, SPI1, STAT3, TIMP1, TLR4, TNF, ZFP36	25	affects polyarthritis (6/7)	CD69, IL10, IL18, IL1B, PTMA, TNF	6
											Hematological System Development and Function	differentiation	differentiation of mononuclear leukocytes	1.47e-09	BCL3, CASP8, CCL2, CD14, FOS, HSP90AA1, IL6, IL8, IL10, IL18, IL15RA, IL4R, ITGAV, PRKX, SOCS3, SPI1, TLR4, TNF	18	decreases polyarthritis (1/7)	THBS1	1
											Hematological System Development and Function	differentiation	differentiation of macrophages	4.69e-07	CASP8, IL6, IL10, ITGAV, PRKX, SOCS3, SPI1, TIMP1, TNF	9	increases polyarthritis (1/7)	TNF	1
											Hematological System Development and Function	differentiation	differentiation of lymphocytes	5.87e-07	BCL3, CASP8, CD14, FOS, HSP90AA1, IL6, IL10, IL18, IL15RA, IL4R, SOCS3, SPI1, TLR4, TNF	14	affects dermatitis of mice (5/6)	IL18, IL1B, NFKBIA, SELP, TNF	5
											Hematological System Development and Function	hematological process	hematological process	4.92e-11	BCL3, CASP8, CCR1, CD9, CD14, CD69, CEBPD, CX3CL1, F13A1, FGF7, FOS, HSP90AA1, IL6, IL8, IL10, IL18, IL15RA, IL1B, IL1RN, IL4R, NFKBIA, SOCS3, SPI1, STAT3, THBS1, TLR4, TNF, ZFP36	28	decreases dermatitis of mice (1/6)	IL18BP	1
											Hematological System Development and Function	hematopoiesis	hematopoiesis	1.45e-10	BCL3, CASP8, CCR1, CD9, CD14, CD69, CEBPD, FGF7, FOS, HSP90AA1, IL6, IL10, IL18, IL15RA, IL1B, IL1RN, IL4R, NFKBIA, SOCS3, SPI1, STAT3, THBS1, TLR4, TNF, ZFP36	25	increases dermatitis of mice (2/6)	IL18, NFKBIA	2
											Hematological System Development and Function	proliferation	proliferation of leukocytes	9.2e-10	ADRB2, CASP8, CCL20, CD14, FGL2, HMOX1, HPRT1, HSPA5, IL6, IL10, IL18, IL10RA, IL1B, IL4R, PRKCB1, RGS2, SOCS3, SPI1, STAT3, THBS1, TLR2, TLR4, TNF, VCAM1	24
											Hematological System Development and Function	proliferation	proliferation of lymphocytes	1.02e-08	ADRB2, CASP8, CD14, FGL2, HMOX1, HPRT1, HSPA5, IL6, IL10, IL18, IL1B, IL4R, PRKCB1, RGS2, SOCS3, SPI1, STAT3, THBS1, TLR2, TLR4, TNF, VCAM1	22
											Hematological System Development and Function	proliferation	proliferation of mononuclear leukocytes	1.09e-08	ADRB2, CASP8, CD14, FGL2, HMOX1, HPRT1, HSPA5, IL6, IL10, IL18, IL1B, IL4R, PRKCB1, RGS2, SOCS3, SPI1, STAT3, THBS1, TLR2, TLR4, TNF, VCAM1	22
											Hematological System Development and Function	proliferation	proliferation of T lymphocytes	1.39e-07	ADRB2, CASP8, CD14, FGL2, HMOX1, HSPA5, IL6, IL10, IL18, IL1B, RGS2, SOCS3, STAT3, THBS1, TLR2, TLR4, TNF, VCAM1	18
											Hematological System Development and Function	influx	influx of leukocytes	8.45e-09	CXCL6, IL6, IL10, IL18, TIMP1, TLR2, TNF	7
											Hematological System Development and Function	influx	influx of granulocytes	5.84e-08	CXCL6, IL6, IL10, IL18, TLR2, TNF	6
											Hematological System Development and Function	development	development of blood cells	1.38e-08	CD9, CD69, FGF7, FOS, IL6, IL10, IL18, IL15RA, IL1B, IL1RN, IL4R, NFKBIA, SOCS3, SPI1, STAT3, THBS1, TNF	17
											Hematological System Development and Function	extravasation	extravasation of neutrophils	3.28e-07	IL1B, SELL, SELP, TNF	4
											Hematological System Development and Function	rolling	rolling of leukocytes	3.84e-07	CD14, IL1B, SELL, SELP, TLR4, TNF, VCAM1	7
											Infectious Disease	infectious disorder	infectious disorder	4.87e-22	BCL3, BIRC3, CASP8, CCL2, CCL20, CCR1, CD9, CD14, CD55, CEBPD, CX3CL1, CXCL6, IL6, IL8, IL10, IL18, IL10RA, IL1B, IL1R2, IL1RN, IL4R, IL8RB, ITGAV, LDLR, LTF, LYZ, MXD1, NFKBIA, PTX3, S100A9, S100A12, SLC2A3, STAT3, TIMP1, TLR2, TLR4, TNF, TOP1	38
											Infectious Disease	infectious disorder	infectious disorder of mammalia	9.4e-14	BCL3, BIRC3, CASP8, CCL2, IL6, IL10, IL18, IL1B, IL1RN, LDLR, PTX3, STAT3, TLR2, TLR4, TNF	15
											Infectious Disease	infectious disorder	infectious disorder of mice	1.57e-11	BCL3, BIRC3, CCL2, IL6, IL18, IL1B, IL1RN, LDLR, PTX3, STAT3, TLR2, TLR4, TNF	13
											Infectious Disease	infectious disorder	infectious disorder of rodents	1.57e-11	BCL3, BIRC3, CCL2, IL6, IL18, IL1B, IL1RN, LDLR, PTX3, STAT3, TLR2, TLR4, TNF	13
											Infectious Disease	severe acute respiratory syndrome	severe acute respiratory syndrome	1.15e-11	BCL3, CD9, CEBPD, IL6, IL10RA, LTF, MXD1, NFKBIA, S100A9, S100A12, SLC2A3, TIMP1, TLR2, TNF	14
											Infectious Disease	sepsis	sepsis	2.02e-10	BIRC3, CD14, IL6, IL10, IL1B, IL1R2, IL1RN, NFKBIA, TLR4, TNF	10
											Infectious Disease	infection	infection of mammalia	4.18e-08	BCL3, CASP8, IL6, IL18, IL1B, TLR2, TLR4, TNF	8
											Infectious Disease	infection	infection of mice	5.15e-07	BCL3, IL6, IL18, IL1B, TLR2, TLR4, TNF	7
											Infectious Disease	dengue fever	dengue fever	5.84e-08	IL6, IL8, IL10, IL1B, IL1RN, TNF	6
											Infectious Disease	hemorrhagic fever	hemorrhagic fever	6.96e-08	CCL2, IL6, IL8, IL10, TNF	5
											Infectious Disease	tuberculosis	tuberculosis	2.81e-07	CCL2, CD14, IL6, IL8, IL8RB, TLR2, TNF	7
											Infectious Disease	Ebola hemorrhagic fever	Ebola hemorrhagic fever	3.28e-07	CCL2, IL6, IL10, TNF	4
											Cancer	tumorigenesis	tumorigenesis	7.15e-20	ACSL5, ACTG1, ADRB2, AMD1, ARID3A, ARMET, BCL3, BHLHB2, BTG2, C15ORF48, CALR, CASP4, CASP8, CCL2, CD9, CD14, CD55, CEBPD, CTSC, CX3CL1, DLC1, EIF4A1, FGF7, FOS, FSCN1, HLA-DRA, HMOX1, HPRT1, HSP90AA1, HSPA5, HSPA8, IL6, IL8, IL10, IL18, IL15RA, IL18BP, IL1B, IL1RN, IL8RB, INSIG1, ITGAV, LDHA, LTF, LYZ, MAP3K8, NFKBIA, OLR1, PDPN, PLAU, PLAUR, PPAP2B, PRKCB1, PTMA, PTX3, RRAD, S100A2, S100A9, SERP…	73
											Cancer	neoplasia	neoplasia	1.14e-19	ACSL5, ACTG1, ADRB2, AMD1, ARMET, BCL3, BHLHB2, BTG2, C15ORF48, CALR, CASP4, CASP8, CCL2, CD9, CD14, CD55, CEBPD, CTSC, CX3CL1, DLC1, EIF4A1, FGF7, FOS, FSCN1, HLA-DRA, HMOX1, HPRT1, HSP90AA1, HSPA5, HSPA8, IL6, IL8, IL10, IL15RA, IL18BP, IL1B, IL1RN, IL8RB, INSIG1, ITGAV, LDHA, LTF, LYZ, MAP3K8, NFKBIA, OLR1, PDPN, PLAU, PLAUR, PPAP2B, PRKCB1, PTMA, PTX3, RRAD, S100A2, S100A9, SLC2A3, SOCS3, SOD…	70
											Cancer	cancer	cancer	2.19e-19	ACSL5, ACTG1, ADRB2, AMD1, ARMET, BCL3, BHLHB2, BTG2, C15ORF48, CASP4, CASP8, CCL2, CD9, CD14, CD55, CEBPD, CTSC, CX3CL1, DLC1, EIF4A1, FGF7, FOS, FSCN1, HLA-DRA, HMOX1, HPRT1, HSP90AA1, HSPA5, HSPA8, IL6, IL8, IL10, IL15RA, IL1B, IL1RN, IL8RB, INSIG1, ITGAV, LDHA, LTF, LYZ, MAP3K8, NFKBIA, OLR1, PDPN, PLAU, PLAUR, PPAP2B, PRKCB1, PTMA, PTX3, RRAD, S100A2, S100A9, SLC2A3, SOCS3, SOD2, SPI1, STAT3…	68
											Cancer	tumor	tumor	2.94e-14	ACTG1, BCL3, BHLHB2, BTG2, CALR, CASP4, CASP8, CCL2, CD14, CD55, CTSC, CX3CL1, EIF4A1, FGF7, FOS, FSCN1, HLA-DRA, HSP90AA1, HSPA5, HSPA8, IL6, IL10, IL18, IL15RA, IL18BP, IL1B, IL1RN, IL8RB, INSIG1, ITGAV, LDHA, LTF, LYZ, MAP3K8, NFKBIA, OLR1, PDPN, PLAU, PLAUR, PRKCB1, PTMA, RRAD, S100A2, S100A9, SOCS3, SOD2, SPI1, STAT3, TFPI2, TGM3, THBS1, TIMP1, TNF, TOP1	54
											Cancer	apoptosis	apoptosis of tumor cell lines	9e-13	BCL2A1, BHLHB2, BIRC3, BTG2, CALR, CASP4, CASP8, CD55, CEBPD, FOS, HMOX1, HSPA5, HSPA8, IL6, IL8, IL18, IL15RA, IL1B, ITGAV, MEF2C, MXD1, NCL, NFKBIA, PLAU, PLAUR, PRKCB1, PTMA, S100A9, SOCS3, SOD2, STAT3, THBS1, TLR2, TLR4, TNF, TOP1	36
											Cancer	apoptosis	apoptosis of leukemia cell lines	2.39e-09	BCL2A1, CASP8, CD55, CEBPD, HMOX1, HSPA8, IL6, IL15RA, NFKBIA, PRKCB1, S100A9, SOD2, TLR2, TNF, TOP1	15
											Cancer	apoptosis	apoptosis of lymphoma cell lines	1.46e-07	BCL2A1, BIRC3, CASP4, CASP8, CD55, MXD1, NCL, NFKBIA, PRKCB1, STAT3, TNF	11
											Cancer	apoptosis	apoptosis of prostate cancer cell lines	5.44e-07	BIRC3, CALR, CASP8, FOS, IL6, ITGAV, PLAU, PLAUR, STAT3, TNF	10
											Cancer	cell death	cell death of tumor cell lines	2.32e-12	BCL2A1, BHLHB2, BIRC3, BTG2, CALR, CASP4, CASP8, CD55, CEBPD, FOS, HMOX1, HSPA5, HSPA8, IL6, IL8, IL18, IL15RA, IL1B, IL1RN, ITGAV, MEF2C, MXD1, NCL, NFKBIA, PLAU, PLAUR, PRKCB1, PTMA, S100A9, SOCS3, SOD2, SPI1, STAT3, THBS1, TLR2, TLR4, TNF, TOP1	38
											Cancer	cell death	cell death of leukemia cell lines	1.75e-09	BCL2A1, CASP8, CD55, CEBPD, HMOX1, HSPA8, IL6, IL15RA, NFKBIA, PRKCB1, S100A9, SOD2, THBS1, TLR2, TNF, TOP1	16
											Cancer	cell death	cell death of lymphoma cell lines	4.92e-09	BCL2A1, BIRC3, BTG2, CASP4, CASP8, CD55, MXD1, NCL, NFKBIA, PRKCB1, SOD2, STAT3, TNF	13
											Cancer	digestive organ tumor	digestive organ tumor	1.02e-11	ACTG1, CASP4, CASP8, CD14, CTSC, FSCN1, HLA-DRA, HSP90AA1, HSPA5, HSPA8, IL6, IL10, IL15RA, IL1B, IL1RN, INSIG1, ITGAV, LYZ, PDPN, PLAU, PRKCB1, PTMA, SOCS3, TIMP1, TNF, TOP1	26
											Cancer	primary tumor	primary tumor	2.16e-11	ACTG1, BCL3, BHLHB2, BTG2, CALR, CASP4, CASP8, CD14, CD55, CTSC, CX3CL1, EIF4A1, FGF7, FOS, FSCN1, HLA-DRA, HSP90AA1, HSPA5, HSPA8, IL6, IL10, IL15RA, IL1B, IL1RN, IL8RB, INSIG1, ITGAV, LDHA, LTF, LYZ, MAP3K8, NFKBIA, PDPN, PLAU, PRKCB1, PTMA, S100A2, S100A9, SOCS3, SOD2, SPI1, TFPI2, TGM3, THBS1, TIMP1, TNF, TOP1	47
											Cancer	developmental process	developmental process of tumor cell lines	3.59e-11	ACSL5, AMD1, BTG2, CALR, CD14, CEBPD, DLC1, FGF7, FOS, HMOX1, HSPA5, IL6, IL8, IL10, IL18, IL1B, IL1RN, ITGAV, MEF2C, PLAU, PLAUR, PRKCB1, PRKX, RRAD, SOCS3, SOD2, SPI1, STAT3, THBS1, TIMP1, TLR4, TNF, TOP1	33
											Cancer	developmental process	developmental process of leukemia cell lines	2.27e-08	BTG2, CEBPD, IL6, IL10, IL1RN, PRKCB1, PRKX, SOCS3, SPI1, STAT3, TIMP1, TNF, TOP1	13
											Cancer	developmental process	developmental process of tumor	1.5e-07	CCL2, HSPA8, IL6, IL18, IL8RB, ITGAV, NFKBIA, OLR1, PLAU, RRAD, STAT3, THBS1, TIMP1, TNF	14
											Cancer	carcinoma	carcinoma	3.82e-11	ACTG1, BHLHB2, BTG2, CASP4, CASP8, CD14, CD55, CTSC, CX3CL1, EIF4A1, FGF7, FOS, FSCN1, HLA-DRA, HSP90AA1, HSPA5, HSPA8, IL6, IL10, IL15RA, IL8RB, INSIG1, ITGAV, LDHA, LTF, LYZ, NFKBIA, PLAU, PRKCB1, PTMA, S100A2, S100A9, SOCS3, TFPI2, TGM3, THBS1, TIMP1, TNF, TOP1	39
											Cancer	binding	binding of tumor cell lines	5.07e-11	CD14, CX3CL1, IL6, IL1B, IL8RB, ITGAV, LTF, NCL, PLAU, SELL, SELP, THBS1, TLR4, TNF, VCAM1	15
											Cancer	binding	binding of leukemia cell lines	5.68e-08	CD14, CX3CL1, IL6, IL8RB, ITGAV, PLAU, SELL, VCAM1	8
											Cancer	colorectal cancer	colorectal cancer	6.08e-11	ACSL5, C15ORF48, CCL2, CD9, CEBPD, FSCN1, HMOX1, HSP90AA1, HSPA8, IL6, IL8, IL10, IL8RB, INSIG1, PDPN, PLAUR, PPAP2B, PRKCB1, PTMA, PTX3, RRAD, SLC2A3, TIMP1, TLR2, TLR4, TNF, TOP1, VCAM1	28
											Cancer	malignant tumor	malignant tumor	7.79e-11	ACTG1, BCL3, BHLHB2, BTG2, CASP4, CASP8, CD14, CD55, CTSC, CX3CL1, EIF4A1, FGF7, FOS, FSCN1, HLA-DRA, HSP90AA1, HSPA5, HSPA8, IL6, IL10, IL15RA, IL1B, IL1RN, IL8RB, INSIG1, ITGAV, LDHA, LTF, LYZ, MAP3K8, NFKBIA, PDPN, PLAU, PRKCB1, PTMA, S100A2, S100A9, SOCS3, SPI1, TFPI2, TGM3, THBS1, TIMP1, TNF, TOP1	45
											Cancer	proliferation	proliferation of tumor cell lines	1.01e-10	CASP8, CCL2, CCL20, COMP, DLC1, FGF7, FOS, HMOX1, IL6, IL8, IL10, IL15RA, IL1B, IL8RB, ITGAV, LDHA, NCL, PLAU, PLAUR, PRKCB1, PTMA, SOCS3, SOD2, STAT3, TFPI2, THBS1, TNF	27
											Cancer	cell viability	cell viability of tumor cell lines	4.67e-10	BCL2A1, HMOX1, HSPA5, IL10, IL1B, NFKBIA, PLAU, PLAUR, SOCS3, SOD2, STAT3, THBS1, TNF	13
											Cancer	invasion	invasion of eukaryotic cells	8.65e-10	AMD1, CALR, CCL2, CD9, CD14, DLC1, FSCN1, IL8, IL18, IL1B, ITGAV, PLAU, PLAUR, PRKCB1, SDCBP, SOD2, SPI1, STAT3, TFPI2, TIMP1, TNF	21
											Cancer	invasion	invasion of cells	2.01e-09	AMD1, CALR, CCL2, CD9, CD14, DLC1, FSCN1, IL8, IL18, IL1B, ITGAV, PLAU, PLAUR, PRKCB1, SDCBP, SOD2, SPI1, STAT3, TFPI2, TIMP1, TNF	21
											Cancer	invasion	invasion of blood cells	1.73e-07	IL18, IL1B, SPI1, TIMP1, TNF	5
											Cancer	invasion	invasion of cell lines	4.54e-07	AMD1, CALR, CD9, DLC1, FSCN1, IL8, ITGAV, PLAU, PLAUR, PRKCB1, SDCBP, SOD2, STAT3, TFPI2, TIMP1, TNF	16
											Cancer	cell movement	cell movement of tumor cell lines	9.95e-10	CCL2, CD9, CD69, CX3CL1, DLC1, FOS, IL6, IL8, IL8RB, ITGAV, PLAU, PLAUR, SELL, SELP, STAT3, THBS1	16
											Cancer	differentiation	differentiation of tumor cell lines	1.32e-08	AMD1, BTG2, CALR, CD14, CEBPD, FOS, IL6, IL1RN, MEF2C, PLAUR, PRKCB1, PRKX, SOCS3, SPI1, STAT3, TIMP1, TNF	17
											Cancer	differentiation	differentiation of leukemia cell lines	5.05e-07	BTG2, CEBPD, IL6, IL1RN, PRKCB1, PRKX, SOCS3, SPI1, STAT3, TIMP1	10
											Cancer	growth	growth of tumor	4.54e-08	CCL2, HSPA8, IL6, IL8RB, ITGAV, OLR1, PLAU, RRAD, STAT3, THBS1, TIMP1, TNF	12
											Cancer	growth	growth of tumor cell lines	9.18e-08	ACSL5, BTG2, CALR, CEBPD, DLC1, FGF7, HMOX1, HSPA5, IL6, IL8, IL10, IL18, IL1B, ITGAV, PLAU, PLAUR, RRAD, SOCS3, SOD2, SPI1, STAT3, THBS1, TNF, TOP1	24
											Cancer	adhesion	adhesion of tumor cell lines	1.02e-07	CCL2, CD55, CX3CL1, IL6, IL8, ITGAV, LTF, PLAU, PLAUR, SELP, THBS1, TNF, VCAM1	13
											Cancer	cell division process	cell division process of tumor cell lines	3.33e-07	BHLHB2, BTG2, CEBPD, GNL3, HMOX1, IL6, IL1B, ITGAV, MXD1, PLAU, PLAUR, PRKCB1, PTMA, RRAD, SOD2, STAT3, THBS1, TNF	18
											Immune and Lymphatic System Development and Function	accumulation	accumulation of lymphatic system cells	1.57e-19	BCL3, CASP8, CCL2, CCR1, CCR3, IL8, IL10, IL18, IL10RA, IL1B, IL1RN, LDLR, PLAU, PTX3, S100A9, SELL, SELP, STAT3, TLR4, TNF, VCAM1	21
											Immune and Lymphatic System Development and Function	accumulation	accumulation of leukocytes	3.6e-16	BCL3, CASP8, CCL2, CCR1, CCR3, IL8, IL10, IL18, IL10RA, IL1B, PTX3, S100A9, SELL, SELP, STAT3, TLR4, TNF, VCAM1	18
											Immune and Lymphatic System Development and Function	accumulation	accumulation of myeloid cells	1.26e-13	CCL2, CCR3, IL8, IL10, IL18, IL1B, PTX3, S100A9, SELP, STAT3, TLR4, TNF, VCAM1	13
											Immune and Lymphatic System Development and Function	accumulation	accumulation of bone marrow cells	1.54e-13	CCL2, CCR3, IL8, IL10, IL18, IL1B, PTX3, S100A9, SELP, STAT3, TLR4, TNF, VCAM1	13
											Immune and Lymphatic System Development and Function	accumulation	accumulation of granulocytes	1.01e-12	CCL2, CCR3, IL8, IL10, IL18, IL1B, PTX3, S100A9, SELP, TLR4, TNF, VCAM1	12
											Immune and Lymphatic System Development and Function	accumulation	accumulation of neutrophils	4.72e-09	IL8, IL10, IL18, IL1B, PTX3, S100A9, SELP, TLR4	8
											Immune and Lymphatic System Development and Function	quantity	quantity of lymphatic system cells	1.9e-15	BCL2A1, CASP8, CCL2, CD9, CD69, CX3CL1, FGF7, IL6, IL8, IL10, IL18, IL10RA, IL15RA, IL18BP, IL1B, LDLR, MXD1, NFKBIA, PLAU, S100A9, SELL, SELP, SOCS3, SPI1, STAT3, THBS1, TLR2, TLR4, TNF, VCAM1	30
											Immune and Lymphatic System Development and Function	quantity	quantity of antigen presenting cells	1.04e-14	CCL2, CX3CL1, FGF7, IL6, IL8, IL10, IL18, IL15RA, IL1B, LDLR, NFKBIA, PLAU, SELL, SELP, SPI1, STAT3, TLR4, TNF	18
											Immune and Lymphatic System Development and Function	quantity	quantity of bone marrow cells	4.06e-12	CASP8, CD9, IL6, IL8, IL10, IL18, IL18BP, IL1B, MXD1, S100A9, SELL, SELP, SOCS3, THBS1, TLR4, TNF	16
											Immune and Lymphatic System Development and Function	quantity	quantity of macrophages	1.45e-11	CCL2, CX3CL1, FGF7, IL8, IL18, IL1B, LDLR, NFKBIA, PLAU, SELL, SELP, SPI1, TLR4, TNF	14
											Immune and Lymphatic System Development and Function	quantity	quantity of leukocytes	2.11e-10	BCL2A1, CASP8, CD69, CX3CL1, FGF7, IL6, IL8, IL10, IL18, IL10RA, IL18BP, IL1B, LDLR, MXD1, NFKBIA, S100A9, SELL, SOCS3, STAT3, TLR2, TLR4, TNF, VCAM1	23
											Immune and Lymphatic System Development and Function	quantity	quantity of myeloid cells	9.04e-10	CASP8, IL6, IL8, IL10, IL18, IL18BP, IL1B, MXD1, S100A9, SELL, SOCS3, TLR4, TNF	13
											Immune and Lymphatic System Development and Function	quantity	quantity of granulocytes	2.49e-08	IL6, IL8, IL10, IL18, IL18BP, IL1B, S100A9, SELL, SOCS3, TLR4, TNF	11
											Immune and Lymphatic System Development and Function	quantity	quantity of neutrophils	3.76e-08	IL10, IL18, IL18BP, IL1B, S100A9, SELL, SOCS3, TLR4, TNF	9
											Immune and Lymphatic System Development and Function	quantity	quantity of dendritic cells	3.29e-07	IL6, IL10, IL15RA, LDLR, SPI1, STAT3, TNF	7
											Immune and Lymphatic System Development and Function	quantity	quantity of mononuclear leukocytes	3.32e-07	BCL2A1, CASP8, CD69, CX3CL1, FGF7, IL6, IL8, IL10, IL18, IL10RA, LDLR, NFKBIA, SELL, STAT3, TLR2, TNF, VCAM1	17
											Immune and Lymphatic System Development and Function	activation	activation of granulocytes	1.05e-14	CCL2, CD14, CXCL6, IL6, IL8, IL10, IL18, IL1B, IL1RN, IL8RB, LTF, SELL, TNF, VCAM1	14
											Immune and Lymphatic System Development and Function	activation	activation of neutrophils	1.44e-14	CCL2, CD14, CXCL6, IL6, IL8, IL10, IL18, IL1B, IL1RN, IL8RB, LTF, SELL, TNF	13
											Immune and Lymphatic System Development and Function	activation	activation of myeloid cells	1.57e-14	CCL2, CD14, CXCL6, IL6, IL8, IL10, IL18, IL1B, IL1RN, IL8RB, LTF, SELL, TNF, VCAM1	14
											Immune and Lymphatic System Development and Function	activation	activation of bone marrow cells	2.8e-14	CCL2, CD14, CXCL6, IL6, IL8, IL10, IL18, IL1B, IL1RN, IL8RB, LTF, SELL, TNF, VCAM1	14
											Immune and Lymphatic System Development and Function	activation	activation of leukocytes	1.07e-10	CASP8, CCL2, CD14, CXCL6, HLA-DRA, HPRT1, IL6, IL8, IL10, IL18, IL15RA, IL1B, IL1RN, IL8RB, LDLR, LTF, SELL, THBS1, TLR4, TNF, VCAM1	21
											Immune and Lymphatic System Development and Function	activation	activation of macrophages	2.8e-08	CCL2, CD14, IL6, IL8, IL10, IL18, IL1B, LTF, TLR4, TNF	10
											Immune and Lymphatic System Development and Function	activation	activation of monocytes	6.82e-08	CCL2, CD14, IL8, IL10, IL18, IL1B, TNF	7
											Immune and Lymphatic System Development and Function	activation	activation of mononuclear leukocytes	7.8e-08	CASP8, CCL2, CD14, HLA-DRA, HPRT1, IL6, IL8, IL10, IL18, IL15RA, IL1B, LDLR, LTF, THBS1, TLR4, TNF	16
											Immune and Lymphatic System Development and Function	activation	activation of T lymphocytes	1.62e-07	CASP8, CCL2, HLA-DRA, HPRT1, IL6, IL8, IL10, IL18, IL1B, LDLR, THBS1, TLR4, TNF	13
											Immune and Lymphatic System Development and Function	activation	activation of antigen presenting cells	2.1e-07	CCL2, CD14, IL6, IL8, IL10, IL18, IL1B, LTF, TLR2, TLR4, TNF	11
											Immune and Lymphatic System Development and Function	activation	activation of lymphocytes	2.19e-07	CASP8, CCL2, HLA-DRA, HPRT1, IL6, IL8, IL10, IL18, IL15RA, IL1B, LDLR, LTF, THBS1, TLR4, TNF	15
											Immune and Lymphatic System Development and Function	binding	binding of leukocytes	1.33e-12	CALR, CCL2, CCL20, CCR1, CCR3, CX3CL1, IL8, IL10, LTF, S100A9, SELL, SELP, TLR4, TNF, VCAM1	15
											Immune and Lymphatic System Development and Function	binding	binding of granulocytes	4.91e-10	CCR3, IL8, LTF, S100A9, SELL, SELP, TLR4, TNF, VCAM1	9
											Immune and Lymphatic System Development and Function	binding	binding of myeloid cells	4.91e-10	CCR3, IL8, LTF, S100A9, SELL, SELP, TLR4, TNF, VCAM1	9
											Immune and Lymphatic System Development and Function	binding	binding of bone marrow cells	2.73e-09	CCR3, IL8, LTF, S100A9, SELL, SELP, TLR4, TNF, VCAM1	9
											Immune and Lymphatic System Development and Function	binding	binding of mononuclear leukocytes	1.63e-08	CALR, CCL2, CCL20, CCR1, CCR3, IL8, IL10, SELL, TNF, VCAM1	10
											Immune and Lymphatic System Development and Function	binding	binding of monocytes	5.84e-08	CCL2, CCR1, IL8, IL10, TNF, VCAM1	6
											Immune and Lymphatic System Development and Function	binding	binding of neutrophils	3.51e-07	IL8, S100A9, SELL, SELP, TLR4, TNF	6
											Immune and Lymphatic System Development and Function	adhesion	adhesion of leukocytes	2.05e-12	CCL2, CCL20, CX3CL1, IL6, IL8, IL10, IL1B, IL8RB, OLR1, PLAU, PLAUR, S100A9, SELL, SELP, THBS1, TLR4, TNF, VCAM1	18
											Immune and Lymphatic System Development and Function	adhesion	adhesion of neutrophils	2.09e-11	IL8, IL1B, IL8RB, PLAU, PLAUR, S100A9, SELL, SELP, TLR4, TNF	10
											Immune and Lymphatic System Development and Function	adhesion	adhesion of granulocytes	8.4e-11	IL8, IL1B, IL8RB, PLAU, PLAUR, S100A9, SELL, SELP, TLR4, TNF, VCAM1	11
											Immune and Lymphatic System Development and Function	adhesion	adhesion of bone marrow cells	9.86e-11	IL8, IL1B, IL8RB, PLAU, PLAUR, S100A9, SELL, SELP, TLR4, TNF, VCAM1	11
											Immune and Lymphatic System Development and Function	adhesion	adhesion of mononuclear leukocytes	3.47e-10	CCL2, CCL20, CX3CL1, IL6, IL8, IL10, PLAU, SELL, SELP, THBS1, TLR4, TNF, VCAM1	13
											Immune and Lymphatic System Development and Function	adhesion	adhesion of lymphocytes	5.29e-09	CCL2, CCL20, CX3CL1, IL6, PLAU, SELL, SELP, THBS1, TLR4, TNF, VCAM1	11
											Immune and Lymphatic System Development and Function	adhesion	adhesion of leukocyte cell lines	3.65e-08	LTF, PLAU, PLAUR, SELL, THBS1, TNF, VCAM1	7
											Immune and Lymphatic System Development and Function	differentiation	differentiation of leukocytes	2.08e-12	BCL3, CASP8, CCL2, CCR1, CD14, CEBPD, FOS, HSP90AA1, IL6, IL8, IL10, IL18, IL15RA, IL4R, ITGAV, NFKBIA, PRKX, SOCS3, SPI1, STAT3, TLR4, TNF, ZFP36	23
											Immune and Lymphatic System Development and Function	differentiation	differentiation of mononuclear leukocytes	1.47e-09	BCL3, CASP8, CCL2, CD14, FOS, HSP90AA1, IL6, IL8, IL10, IL18, IL15RA, IL4R, ITGAV, PRKX, SOCS3, SPI1, TLR4, TNF	18
											Immune and Lymphatic System Development and Function	differentiation	differentiation of antigen presenting cells	1.53e-07	BCL3, CASP8, IL6, IL10, ITGAV, PRKX, SOCS3, SPI1, TIMP1, TNF	10
											Immune and Lymphatic System Development and Function	differentiation	differentiation of macrophages	4.69e-07	CASP8, IL6, IL10, ITGAV, PRKX, SOCS3, SPI1, TIMP1, TNF	9
											Immune and Lymphatic System Development and Function	differentiation	differentiation of lymphocytes	5.87e-07	BCL3, CASP8, CD14, FOS, HSP90AA1, IL6, IL10, IL18, IL15RA, IL4R, SOCS3, SPI1, TLR4, TNF	14
											Immune and Lymphatic System Development and Function	proliferation	proliferation of leukocytes	9.2e-10	ADRB2, CASP8, CCL20, CD14, FGL2, HMOX1, HPRT1, HSPA5, IL6, IL10, IL18, IL10RA, IL1B, IL4R, PRKCB1, RGS2, SOCS3, SPI1, STAT3, THBS1, TLR2, TLR4, TNF, VCAM1	24
											Immune and Lymphatic System Development and Function	proliferation	proliferation of lymphocytes	1.02e-08	ADRB2, CASP8, CD14, FGL2, HMOX1, HPRT1, HSPA5, IL6, IL10, IL18, IL1B, IL4R, PRKCB1, RGS2, SOCS3, SPI1, STAT3, THBS1, TLR2, TLR4, TNF, VCAM1	22
											Immune and Lymphatic System Development and Function	proliferation	proliferation of mononuclear leukocytes	1.09e-08	ADRB2, CASP8, CD14, FGL2, HMOX1, HPRT1, HSPA5, IL6, IL10, IL18, IL1B, IL4R, PRKCB1, RGS2, SOCS3, SPI1, STAT3, THBS1, TLR2, TLR4, TNF, VCAM1	22
											Immune and Lymphatic System Development and Function	proliferation	proliferation of T lymphocytes	1.39e-07	ADRB2, CASP8, CD14, FGL2, HMOX1, HSPA5, IL6, IL10, IL18, IL1B, RGS2, SOCS3, STAT3, THBS1, TLR2, TLR4, TNF, VCAM1	18
											Immune and Lymphatic System Development and Function	immunological process	immunological process of eukaryotic cells	4.22e-08	CCR1, CD55, CX3CL1, FGF7, FOS, IL8, IL10, IL4R, PLAUR, SPI1, TNF, VCAM1	12
											Immune and Lymphatic System Development and Function	immunological process	immunological process of cells	6.46e-08	CCR1, CD55, CX3CL1, FGF7, FOS, IL8, IL10, IL4R, PLAUR, SPI1, TNF, VCAM1	12
											Tissue Development	accumulation	accumulation of lymphatic system cells	1.57e-19	BCL3, CASP8, CCL2, CCR1, CCR3, IL8, IL10, IL18, IL10RA, IL1B, IL1RN, LDLR, PLAU, PTX3, S100A9, SELL, SELP, STAT3, TLR4, TNF, VCAM1	21
											Tissue Development	accumulation	accumulation of blood cells	8.35e-19	BCL3, CASP8, CCL2, CCR1, CCR3, IL8, IL10, IL18, IL10RA, IL1B, IL1RN, LDLR, PLAU, PTX3, S100A9, SELL, SELP, STAT3, TLR4, TNF, VCAM1	21
											Tissue Development	accumulation	accumulation of cells	1.34e-17	BCL3, CASP8, CCL2, CCR1, CCR3, HMOX1, IL6, IL8, IL10, IL18, IL10RA, IL1B, IL1RN, LDLR, PLAU, PTX3, S100A9, SELL, SELP, STAT3, TLR4, TNF, VCAM1	23
											Tissue Development	accumulation	accumulation of leukocytes	3.6e-16	BCL3, CASP8, CCL2, CCR1, CCR3, IL8, IL10, IL18, IL10RA, IL1B, PTX3, S100A9, SELL, SELP, STAT3, TLR4, TNF, VCAM1	18
											Tissue Development	accumulation	accumulation of phagocytes	1.03e-13	CCR1, IL8, IL10, IL18, IL1B, IL1RN, LDLR, PLAU, PTX3, S100A9, SELP, TLR4, VCAM1	13
											Tissue Development	accumulation	accumulation of myeloid cells	1.26e-13	CCL2, CCR3, IL8, IL10, IL18, IL1B, PTX3, S100A9, SELP, STAT3, TLR4, TNF, VCAM1	13
											Tissue Development	accumulation	accumulation of granulocytes	1.01e-12	CCL2, CCR3, IL8, IL10, IL18, IL1B, PTX3, S100A9, SELP, TLR4, TNF, VCAM1	12
											Tissue Development	accumulation	accumulation of neutrophils	4.72e-09	IL8, IL10, IL18, IL1B, PTX3, S100A9, SELP, TLR4	8
											Tissue Development	adhesion	adhesion of cells	6.5e-15	ADRB2, CALR, CCL2, CCL20, CCR1, CCR3, CD9, CD55, CX3CL1, EMR1, IL6, IL8, IL10, IL18, IL1B, IL8RB, ITGAV, LTF, MPZL2, OLR1, PDPN, PLAU, PLAUR, PPAP2B, S100A9, SAA3, SELL, SELP, SPI1, STAT3, THBS1, TIMP1, TLR4, TNF, TNFAIP6, VCAM1	36
											Tissue Development	adhesion	adhesion of eukaryotic cells	8.91e-15	ADRB2, CALR, CCL2, CCL20, CD9, CD55, CX3CL1, IL6, IL8, IL10, IL1B, IL8RB, ITGAV, LTF, OLR1, PLAU, PLAUR, PPAP2B, S100A9, SAA3, SELL, SELP, SPI1, STAT3, THBS1, TIMP1, TLR4, TNF, VCAM1	29
											Tissue Development	adhesion	adhesion of endothelial cells	1.45e-11	CCL2, IL8, IL10, IL1B, ITGAV, OLR1, PPAP2B, SELL, SELP, THBS1, TNF, VCAM1	12
											Tissue Development	adhesion	adhesion of neutrophils	2.09e-11	IL8, IL1B, IL8RB, PLAU, PLAUR, S100A9, SELL, SELP, TLR4, TNF	10
											Tissue Development	adhesion	adhesion of granulocytes	8.4e-11	IL8, IL1B, IL8RB, PLAU, PLAUR, S100A9, SELL, SELP, TLR4, TNF, VCAM1	11
											Tissue Development	adhesion	adhesion of bone marrow cells	9.86e-11	IL8, IL1B, IL8RB, PLAU, PLAUR, S100A9, SELL, SELP, TLR4, TNF, VCAM1	11
											Tissue Development	adhesion	adhesion of lymphocytes	5.29e-09	CCL2, CCL20, CX3CL1, IL6, PLAU, SELL, SELP, THBS1, TLR4, TNF, VCAM1	11
											Tissue Development	adhesion	adhesion of red blood cells	7.84e-08	ADRB2, CD55, CX3CL1, ITGAV, SELP, TNF	6
											Tissue Development	formation	formation of tissue	6.57e-11	CASP8, CCL2, CX3CL1, F13A1, FGF7, FOS, IL6, IL8, IL1RN, NR4A3, PHC2, PLAU, PLAUR, RGS2, SELL, STAT3, THBS1, TNF, VCAM1	19
											Tissue Development	formation	formation of endothelial tube	2.81e-07	CCL2, CX3CL1, F13A1, IL8, PLAU, PLAUR, TNF	7
											Tissue Development	activation	activation of endothelial tissue	1.12e-07	IL6, IL10, IL18, IL1B, TNF	5
											Tissue Development	activation	activation of epithelial tissue	1.73e-07	IL6, IL10, IL18, IL1B, TNF	5
											Tissue Development	activation	activation of vascular endothelial tissue	6.51e-07	IL6, IL10, IL18, TNF	4
											Cell Death	cell death	cell death of phagocytes	1.51e-17	BCL2A1, BIRC3, CASP4, CASP8, CD14, IL6, IL8, IL10, IL18, IL1B, IL1RN, LDLR, NFKBIA, SOD2, STAT3, TLR2, TLR4, TNF	18
											Cell Death	cell death	cell death of blood cells	1.34e-14	BCL3, BCL2A1, BIRC3, CASP4, CASP8, CD9, CD14, CD69, FOS, IL6, IL8, IL10, IL18, IL15RA, IL1B, IL1RN, LDLR, MXD1, NFKBIA, PRKCB1, SOD2, STAT3, THBS1, TLR2, TLR4, TNF	26
											Cell Death	cell death	cell death of lymphatic system cells	1.6e-14	BCL3, BCL2A1, BIRC3, CASP4, CASP8, CD9, CD14, CD69, FOS, HSPA5, IL6, IL8, IL10, IL18, IL15RA, IL1B, IL1RN, LDLR, NFKBIA, PRKCB1, SOD2, STAT3, THBS1, TLR2, TLR4, TNF	26
											Cell Death	cell death	cell death of macrophages	2.8e-14	BIRC3, CASP4, CASP8, CD14, IL10, IL18, IL1B, LDLR, NFKBIA, SOD2, STAT3, TLR2, TLR4, TNF	14
											Cell Death	cell death	cell death	3.16e-14	ADRB2, ARG2, BCL3, BCL2A1, BHLHB2, BIRC3, BTG2, CALR, CASP4, CASP8, CD9, CD14, CD55, CD69, CEBPD, COMP, CX3CL1, DLC1, F13A1, FGL2, FOS, GNL3, HMOX1, HSP90AA1, HSPA5, HSPA8, IL6, IL8, IL10, IL18, IL15RA, IL1B, IL1RN, IL4R, IL8RB, ITGAV, LDHA, LDLR, MEF2C, MXD1, NCL, NFKBIA, OLR1, PLAU, PLAUR, PRKCB1, PTMA, S100A9, SERPINB4, SLC2A3, SOCS3, SOD2, SPI1, SRGN, STAT3, THBS1, TIMP1, TLR2, TLR4, TNF, TOP…	62
											Cell Death	cell death	cell death of antigen presenting cells	3.07e-13	BIRC3, CASP4, CASP8, CD14, IL10, IL18, IL1B, LDLR, NFKBIA, SOD2, STAT3, TLR2, TLR4, TNF	14
											Cell Death	cell death	cell death of eukaryotic cells	1.47e-12	ADRB2, BCL3, BCL2A1, BHLHB2, BIRC3, BTG2, CALR, CASP4, CASP8, CD9, CD14, CD55, CD69, CEBPD, COMP, CX3CL1, FGL2, FOS, HMOX1, HSP90AA1, HSPA5, HSPA8, IL6, IL8, IL10, IL18, IL15RA, IL1B, IL1RN, ITGAV, LDHA, LDLR, MEF2C, MXD1, NCL, NFKBIA, OLR1, PLAU, PLAUR, PRKCB1, PTMA, S100A9, SERPINB4, SOCS3, SOD2, SPI1, STAT3, THBS1, TIMP1, TLR2, TLR4, TNF, TOP1	53
											Cell Death	cell death	cell death of tumor cell lines	2.32e-12	BCL2A1, BHLHB2, BIRC3, BTG2, CALR, CASP4, CASP8, CD55, CEBPD, FOS, HMOX1, HSPA5, HSPA8, IL6, IL8, IL18, IL15RA, IL1B, IL1RN, ITGAV, MEF2C, MXD1, NCL, NFKBIA, PLAU, PLAUR, PRKCB1, PTMA, S100A9, SOCS3, SOD2, SPI1, STAT3, THBS1, TLR2, TLR4, TNF, TOP1	38
											Cell Death	cell death	cell death of cell lines	4.68e-12	BCL3, BCL2A1, BHLHB2, BIRC3, BTG2, CALR, CASP4, CASP8, CD55, CEBPD, FOS, HMOX1, HSPA5, HSPA8, IL6, IL8, IL10, IL18, IL15RA, IL1B, IL1RN, ITGAV, LDHA, MEF2C, MXD1, NCL, NFKBIA, PLAU, PLAUR, PRKCB1, PTMA, S100A9, SERPINB4, SOCS3, SOD2, SPI1, STAT3, THBS1, TIMP1, TLR2, TLR4, TNF, TOP1	43
											Cell Death	cell death	cell death of epithelial cells	2e-10	BCL2A1, CALR, HSPA5, IL8, IL10, IL18, IL1B, NFKBIA, PLAU, PLAUR, STAT3, TIMP1, TLR2, TLR4, TNF	15
											Cell Death	cell death	cell death of leukocytes	9.91e-10	BCL3, BCL2A1, CASP4, CASP8, CD9, CD69, FOS, IL6, IL8, IL10, IL18, IL15RA, IL1B, IL1RN, NFKBIA, PRKCB1, STAT3, THBS1, TNF	19
											Cell Death	cell death	cell death of leukemia cell lines	1.75e-09	BCL2A1, CASP8, CD55, CEBPD, HMOX1, HSPA8, IL6, IL15RA, NFKBIA, PRKCB1, S100A9, SOD2, THBS1, TLR2, TNF, TOP1	16
											Cell Death	cell death	cell death of lymphoma cell lines	4.92e-09	BCL2A1, BIRC3, BTG2, CASP4, CASP8, CD55, MXD1, NCL, NFKBIA, PRKCB1, SOD2, STAT3, TNF	13
											Cell Death	cell death	cell death of liver cells	7.22e-09	CASP8, FGL2, FOS, HMOX1, IL6, ITGAV, SOCS3, SOD2, TIMP1, TLR4, TNF	11
											Cell Death	cell death	cell death of lymphocytes	2.95e-08	BCL3, BCL2A1, CASP4, CASP8, CD9, FOS, IL6, IL10, IL18, IL15RA, IL1B, NFKBIA, PRKCB1, STAT3, THBS1, TNF	16
											Cell Death	cell death	cell death of mononuclear leukocytes	3.92e-08	BCL3, BCL2A1, CASP4, CASP8, CD9, FOS, IL6, IL10, IL18, IL15RA, IL1B, NFKBIA, PRKCB1, STAT3, THBS1, TNF	16
											Cell Death	cell death	cell death of organ	1.21e-07	CD14, F13A1, SOD2, STAT3, TLR2, TLR4, TNF	7
											Cell Death	cell death	cell death of T lymphocytes	4.41e-07	BCL3, BCL2A1, CASP8, CD9, FOS, IL6, IL10, IL18, IL15RA, IL1B, NFKBIA, THBS1, TNF	13
											Cell Death	apoptosis	apoptosis of phagocytes	1.26e-16	BCL2A1, BIRC3, CASP4, CASP8, CD14, IL6, IL8, IL10, IL18, IL1B, IL1RN, LDLR, NFKBIA, SOD2, STAT3, TLR4, TNF	17
											Cell Death	apoptosis	apoptosis	4.95e-16	ADRB2, ARG2, BCL3, BCL2A1, BHLHB2, BIRC3, BTG2, CALR, CASP4, CASP8, CD9, CD14, CD55, CD69, CEBPD, COMP, CX3CL1, DLC1, FOS, GNL3, HMOX1, HSP90AA1, HSPA5, HSPA8, IL6, IL8, IL10, IL18, IL15RA, IL1B, IL1RN, IL4R, IL8RB, ITGAV, LDHA, LDLR, MEF2C, MXD1, NCL, NFKBIA, OLR1, PLAU, PLAUR, PRKCB1, PTMA, S100A9, SERPINB4, SLC2A3, SOCS3, SOD2, SPI1, SRGN, STAT3, THBS1, TIMP1, TLR2, TLR4, TNF, TOP1, ZFP36	60
											Cell Death	apoptosis	apoptosis of eukaryotic cells	6.61e-15	ADRB2, BCL3, BCL2A1, BHLHB2, BIRC3, BTG2, CALR, CASP4, CASP8, CD9, CD14, CD55, CD69, CEBPD, COMP, CX3CL1, FOS, HMOX1, HSP90AA1, HSPA5, HSPA8, IL6, IL8, IL10, IL18, IL15RA, IL1B, IL1RN, ITGAV, LDHA, LDLR, MEF2C, MXD1, NCL, NFKBIA, OLR1, PLAU, PLAUR, PRKCB1, PTMA, S100A9, SERPINB4, SOCS3, SOD2, SPI1, STAT3, THBS1, TIMP1, TLR2, TLR4, TNF, TOP1	52
											Cell Death	apoptosis	apoptosis of blood cells	8.15e-14	BCL3, BCL2A1, BIRC3, CASP4, CASP8, CD9, CD14, CD69, FOS, IL6, IL8, IL10, IL18, IL1B, IL1RN, LDLR, MXD1, NFKBIA, PRKCB1, SOD2, STAT3, THBS1, TLR4, TNF	24
											Cell Death	apoptosis	apoptosis of lymphatic system cells	1.11e-13	BCL3, BCL2A1, BIRC3, CASP4, CASP8, CD9, CD14, CD69, FOS, HSPA5, IL6, IL8, IL10, IL18, IL1B, IL1RN, LDLR, NFKBIA, PRKCB1, SOD2, STAT3, THBS1, TLR4, TNF	24
											Cell Death	apoptosis	apoptosis of cell lines	1.56e-13	BCL3, BCL2A1, BHLHB2, BIRC3, BTG2, CALR, CASP4, CASP8, CD55, CEBPD, FOS, HMOX1, HSPA5, HSPA8, IL6, IL8, IL10, IL18, IL15RA, IL1B, ITGAV, LDHA, MEF2C, MXD1, NCL, NFKBIA, PLAU, PLAUR, PRKCB1, PTMA, S100A9, SERPINB4, SOCS3, SOD2, SPI1, STAT3, THBS1, TIMP1, TLR2, TLR4, TNF, TOP1	42
											Cell Death	apoptosis	apoptosis of macrophages	2.73e-13	BIRC3, CASP4, CASP8, CD14, IL10, IL18, IL1B, LDLR, NFKBIA, SOD2, STAT3, TLR4, TNF	13
											Cell Death	apoptosis	apoptosis of tumor cell lines	9e-13	BCL2A1, BHLHB2, BIRC3, BTG2, CALR, CASP4, CASP8, CD55, CEBPD, FOS, HMOX1, HSPA5, HSPA8, IL6, IL8, IL18, IL15RA, IL1B, ITGAV, MEF2C, MXD1, NCL, NFKBIA, PLAU, PLAUR, PRKCB1, PTMA, S100A9, SOCS3, SOD2, STAT3, THBS1, TLR2, TLR4, TNF, TOP1	36
											Cell Death	apoptosis	apoptosis of antigen presenting cells	2.88e-12	BIRC3, CASP4, CASP8, CD14, IL10, IL18, IL1B, LDLR, NFKBIA, SOD2, STAT3, TLR4, TNF	13
											Cell Death	apoptosis	apoptosis of leukocytes	1.02e-09	BCL3, BCL2A1, CASP4, CASP8, CD9, CD69, FOS, IL6, IL8, IL10, IL18, IL1B, IL1RN, NFKBIA, PRKCB1, STAT3, THBS1, TNF	18
											Cell Death	apoptosis	apoptosis of leukemia cell lines	2.39e-09	BCL2A1, CASP8, CD55, CEBPD, HMOX1, HSPA8, IL6, IL15RA, NFKBIA, PRKCB1, S100A9, SOD2, TLR2, TNF, TOP1	15
											Cell Death	apoptosis	apoptosis of epithelial cells	8.4e-09	BCL2A1, IL8, IL10, IL18, IL1B, NFKBIA, PLAU, PLAUR, STAT3, TIMP1, TLR2, TLR4, TNF	13
											Cell Death	apoptosis	apoptosis of lymphocytes	3.19e-08	BCL3, BCL2A1, CASP4, CASP8, CD9, FOS, IL6, IL10, IL18, IL1B, NFKBIA, PRKCB1, STAT3, THBS1, TNF	15
											Cell Death	apoptosis	apoptosis of mononuclear leukocytes	4.59e-08	BCL3, BCL2A1, CASP4, CASP8, CD9, FOS, IL6, IL10, IL18, IL1B, NFKBIA, PRKCB1, STAT3, THBS1, TNF	15
											Cell Death	apoptosis	apoptosis of lymphoma cell lines	1.46e-07	BCL2A1, BIRC3, CASP4, CASP8, CD55, MXD1, NCL, NFKBIA, PRKCB1, STAT3, TNF	11
											Cell Death	apoptosis	apoptosis of prostate cancer cell lines	5.44e-07	BIRC3, CALR, CASP8, FOS, IL6, ITGAV, PLAU, PLAUR, STAT3, TNF	10
											Cell Death	apoptosis	apoptosis of T lymphocytes	6.58e-07	BCL3, BCL2A1, CASP8, CD9, FOS, IL6, IL10, IL18, IL1B, NFKBIA, THBS1, TNF	12
											Cell Death	necrosis	necrosis	2.18e-13	BCL2A1, CD14, F13A1, FGL2, IL1B, LDLR, PLAU, PRKCB1, PTMA, S100A9, SOCS3, SOD2, TIMP1, TLR2, TLR4, TNF	16
											Cell Death	necrosis	necrosis of eukaryotic cells	1.63e-07	BCL2A1, FGL2, IL1B, PRKCB1, PTMA, S100A9, SOCS3, TLR4, TNF	9
											Cell Death	cell viability	cell viability of tumor cell lines	4.67e-10	BCL2A1, HMOX1, HSPA5, IL10, IL1B, NFKBIA, PLAU, PLAUR, SOCS3, SOD2, STAT3, THBS1, TNF	13
											Cell Death	cell viability	cell viability of eukaryotic cells	1.28e-09	BCL2A1, CD9, FOS, HMOX1, HSPA5, IL10, IL1B, NFKBIA, PLAU, PLAUR, SOCS3, SOD2, STAT3, THBS1, TNF, VCAM1	16
											Cell Death	cell viability	cell viability of cells	3.17e-09	BCL2A1, CD9, FOS, HMOX1, HSPA5, IL10, IL1B, NFKBIA, PLAU, PLAUR, SOCS3, SOD2, STAT3, THBS1, TNF, VCAM1	16
											Cell Death	cell viability	cell viability of cell lines	1.98e-08	BCL2A1, HMOX1, HSPA5, IL10, IL1B, NFKBIA, PLAU, PLAUR, SOCS3, SOD2, STAT3, THBS1, TNF	13
											Cell Death	survival	survival of cells	4.85e-08	BCL3, BCL2A1, BHLHB2, CASP8, CCR1, CD55, CX3CL1, FGF7, HMOX1, HSPA5, IL6, IL8, IL10, IL18, IL1B, ITGAV, MAP3K8, NFKBIA, OLR1, PLAU, PLAUR, PRKCB1, SOD2, STAT3, TIMP1, TNF, TOP1	27
											Cell Death	survival	survival of eukaryotic cells	1.31e-07	BCL3, BCL2A1, BHLHB2, CASP8, CCR1, CD55, CX3CL1, HMOX1, HSPA5, IL6, IL8, IL10, IL18, IL1B, ITGAV, NFKBIA, OLR1, PLAU, PLAUR, PRKCB1, SOD2, STAT3, TIMP1, TNF, TOP1	25
											Cell-To-Cell Signaling and Interaction	recruitment	recruitment of blood cells	5.04e-17	CCL2, CCR1, CCR3, CX3CL1, F13A1, IL6, IL8, IL10, IL18, IL15RA, IL1B, IL8RB, SELL, SELP, THBS1, TLR2, TLR4, TNF, VCAM1	19
											Cell-To-Cell Signaling and Interaction	recruitment	recruitment of eukaryotic cells	1.17e-15	CCL2, CCR1, CCR3, CX3CL1, F13A1, IL6, IL8, IL10, IL18, IL15RA, IL1B, IL8RB, SELL, SELP, THBS1, TLR2, TLR4, TNF, VCAM1	19
											Cell-To-Cell Signaling and Interaction	recruitment	recruitment of cells	2.66e-15	CCL2, CCR1, CCR3, CX3CL1, F13A1, IL6, IL8, IL10, IL18, IL15RA, IL1B, IL8RB, SELL, SELP, THBS1, TLR2, TLR4, TNF, VCAM1	19
											Cell-To-Cell Signaling and Interaction	recruitment	recruitment of leukocytes	2.07e-14	CCL2, CCR1, CCR3, CX3CL1, IL6, IL8, IL10, IL18, IL15RA, IL1B, IL8RB, SELL, SELP, TLR4, TNF, VCAM1	16
											Cell-To-Cell Signaling and Interaction	recruitment	recruitment of lymphatic system cells	4.75e-14	CCL2, CCR1, CCR3, CX3CL1, IL8, IL10, IL18, IL15RA, IL1B, IL8RB, SELP, THBS1, TLR2, TLR4, TNF, VCAM1	16
											Cell-To-Cell Signaling and Interaction	recruitment	recruitment of phagocytes	3.35e-12	CCL2, CCR1, F13A1, IL8, IL10, IL18, IL1B, IL8RB, THBS1, TLR2, TLR4, TNF, VCAM1	13
											Cell-To-Cell Signaling and Interaction	recruitment	recruitment of granulocytes	3.58e-11	CCL2, CCR1, IL8, IL10, IL18, IL15RA, IL1B, IL8RB, SELP, TLR4, TNF, VCAM1	12
											Cell-To-Cell Signaling and Interaction	recruitment	recruitment of bone marrow cells	4.14e-11	CCL2, CCR1, IL8, IL10, IL18, IL15RA, IL1B, IL8RB, SELP, TLR4, TNF, VCAM1	12
											Cell-To-Cell Signaling and Interaction	recruitment	recruitment of mononuclear leukocytes	1.6e-09	CCL2, CCR1, CCR3, CX3CL1, IL6, IL8, IL15RA, TNF, VCAM1	9
											Cell-To-Cell Signaling and Interaction	recruitment	recruitment of lymphocytes	4.72e-09	CCL2, CCR1, CCR3, CX3CL1, IL8, IL15RA, TNF, VCAM1	8
											Cell-To-Cell Signaling and Interaction	recruitment	recruitment of macrophages	1.27e-08	CCL2, CCR1, IL8, THBS1, TLR2, TLR4, TNF, VCAM1	8
											Cell-To-Cell Signaling and Interaction	recruitment	recruitment of neutrophils	1.3e-08	CCL2, CCR1, IL8, IL10, IL18, IL1B, IL8RB, TLR4, TNF	9
											Cell-To-Cell Signaling and Interaction	recruitment	recruitment of antigen presenting cells	1.82e-08	CCL2, CCR1, IL8, THBS1, TLR2, TLR4, TNF, VCAM1	8
											Cell-To-Cell Signaling and Interaction	binding	binding of eukaryotic cells	2.37e-16	CALR, CCL2, CCL20, CCR1, CCR3, CD9, CD14, CKAP4, CX3CL1, IL6, IL8, IL10, IL1B, IL4R, IL8RB, ITGAV, LDLR, LTF, NCL, OLR1, PLAU, PLAUR, S100A9, SELL, SELP, THBS1, TLR4, TNF, VCAM1	29
											Cell-To-Cell Signaling and Interaction	binding	binding of cells	1.22e-15	CALR, CCL2, CCL20, CCR1, CCR3, CD9, CD14, CKAP4, CX3CL1, IL6, IL8, IL10, IL1B, IL4R, IL8RB, ITGAV, LDLR, LTF, NCL, OLR1, PLAU, PLAUR, S100A9, SELL, SELP, THBS1, TLR4, TNF, VCAM1	29
											Cell-To-Cell Signaling and Interaction	binding	binding of leukocytes	1.33e-12	CALR, CCL2, CCL20, CCR1, CCR3, CX3CL1, IL8, IL10, LTF, S100A9, SELL, SELP, TLR4, TNF, VCAM1	15
											Cell-To-Cell Signaling and Interaction	binding	binding of cell lines	2.03e-12	CALR, CD14, CX3CL1, IL6, IL1B, IL4R, IL8RB, ITGAV, LDLR, LTF, NCL, OLR1, PLAU, PLAUR, SELL, SELP, THBS1, TLR4, TNF, VCAM1	20
											Cell-To-Cell Signaling and Interaction	binding	binding of endothelial cells	4.25e-12	CCL2, CCR1, CCR3, CX3CL1, IL6, IL8, IL1B, ITGAV, SELL, TNF, VCAM1	11
											Cell-To-Cell Signaling and Interaction	binding	binding of tumor cell lines	5.07e-11	CD14, CX3CL1, IL6, IL1B, IL8RB, ITGAV, LTF, NCL, PLAU, SELL, SELP, THBS1, TLR4, TNF, VCAM1	15
											Cell-To-Cell Signaling and Interaction	binding	binding of lymphatic system cells	9.65e-11	CALR, CCL2, CCL20, CCR1, CCR3, IL8, IL10, LTF, S100A9, SELL, SELP, TLR4, TNF, VCAM1	14
											Cell-To-Cell Signaling and Interaction	binding	binding of blood cells	3.75e-10	CALR, CCL2, CCL20, CCR1, CCR3, CX3CL1, IL8, IL10, LTF, S100A9, SELL, SELP, TLR4, TNF, VCAM1	15
											Cell-To-Cell Signaling and Interaction	binding	binding of granulocytes	4.91e-10	CCR3, IL8, LTF, S100A9, SELL, SELP, TLR4, TNF, VCAM1	9
											Cell-To-Cell Signaling and Interaction	binding	binding of myeloid cells	4.91e-10	CCR3, IL8, LTF, S100A9, SELL, SELP, TLR4, TNF, VCAM1	9
											Cell-To-Cell Signaling and Interaction	binding	binding of phagocytes	1.24e-09	CCL2, CCR1, IL8, IL10, S100A9, SELL, SELP, TLR4, TNF, VCAM1	10
											Cell-To-Cell Signaling and Interaction	binding	binding of bone marrow cells	2.73e-09	CCR3, IL8, LTF, S100A9, SELL, SELP, TLR4, TNF, VCAM1	9
											Cell-To-Cell Signaling and Interaction	binding	binding of mononuclear leukocytes	1.63e-08	CALR, CCL2, CCL20, CCR1, CCR3, IL8, IL10, SELL, TNF, VCAM1	10
											Cell-To-Cell Signaling and Interaction	binding	binding of leukemia cell lines	5.68e-08	CD14, CX3CL1, IL6, IL8RB, ITGAV, PLAU, SELL, VCAM1	8
											Cell-To-Cell Signaling and Interaction	binding	binding of monocytes	5.84e-08	CCL2, CCR1, IL8, IL10, TNF, VCAM1	6
											Cell-To-Cell Signaling and Interaction	binding	binding of neutrophils	3.51e-07	IL8, S100A9, SELL, SELP, TLR4, TNF	6
											Cell-To-Cell Signaling and Interaction	adhesion	adhesion of blood cells	5.43e-16	ADRB2, CCL2, CCL20, CD55, CX3CL1, IL6, IL8, IL10, IL1B, IL8RB, ITGAV, OLR1, PLAU, PLAUR, S100A9, SAA3, SELL, SELP, SPI1, THBS1, TLR4, TNF, VCAM1	23
											Cell-To-Cell Signaling and Interaction	adhesion	adhesion of cells	6.5e-15	ADRB2, CALR, CCL2, CCL20, CCR1, CCR3, CD9, CD55, CX3CL1, EMR1, IL6, IL8, IL10, IL18, IL1B, IL8RB, ITGAV, LTF, MPZL2, OLR1, PDPN, PLAU, PLAUR, PPAP2B, S100A9, SAA3, SELL, SELP, SPI1, STAT3, THBS1, TIMP1, TLR4, TNF, TNFAIP6, VCAM1	36
											Cell-To-Cell Signaling and Interaction	adhesion	adhesion of eukaryotic cells	8.91e-15	ADRB2, CALR, CCL2, CCL20, CD9, CD55, CX3CL1, IL6, IL8, IL10, IL1B, IL8RB, ITGAV, LTF, OLR1, PLAU, PLAUR, PPAP2B, S100A9, SAA3, SELL, SELP, SPI1, STAT3, THBS1, TIMP1, TLR4, TNF, VCAM1	29
											Cell-To-Cell Signaling and Interaction	adhesion	adhesion of lymphatic system cells	1.66e-14	CCL2, CCL20, CX3CL1, IL6, IL8, IL10, IL1B, IL8RB, ITGAV, PLAU, PLAUR, S100A9, SELL, SELP, SPI1, THBS1, TLR4, TNF, VCAM1	19
											Cell-To-Cell Signaling and Interaction	adhesion	adhesion of phagocytes	1.11e-12	CX3CL1, IL8, IL10, IL1B, IL8RB, PLAU, PLAUR, S100A9, SELL, SELP, SPI1, TLR4, TNF	13
											Cell-To-Cell Signaling and Interaction	adhesion	adhesion of leukocytes	2.05e-12	CCL2, CCL20, CX3CL1, IL6, IL8, IL10, IL1B, IL8RB, OLR1, PLAU, PLAUR, S100A9, SELL, SELP, THBS1, TLR4, TNF, VCAM1	18
											Cell-To-Cell Signaling and Interaction	adhesion	adhesion of endothelial cells	1.45e-11	CCL2, IL8, IL10, IL1B, ITGAV, OLR1, PPAP2B, SELL, SELP, THBS1, TNF, VCAM1	12
											Cell-To-Cell Signaling and Interaction	adhesion	adhesion of neutrophils	2.09e-11	IL8, IL1B, IL8RB, PLAU, PLAUR, S100A9, SELL, SELP, TLR4, TNF	10
											Cell-To-Cell Signaling and Interaction	adhesion	adhesion of granulocytes	8.4e-11	IL8, IL1B, IL8RB, PLAU, PLAUR, S100A9, SELL, SELP, TLR4, TNF, VCAM1	11
											Cell-To-Cell Signaling and Interaction	adhesion	adhesion of bone marrow cells	9.86e-11	IL8, IL1B, IL8RB, PLAU, PLAUR, S100A9, SELL, SELP, TLR4, TNF, VCAM1	11
											Cell-To-Cell Signaling and Interaction	adhesion	adhesion of mononuclear leukocytes	3.47e-10	CCL2, CCL20, CX3CL1, IL6, IL8, IL10, PLAU, SELL, SELP, THBS1, TLR4, TNF, VCAM1	13
											Cell-To-Cell Signaling and Interaction	adhesion	adhesion of cell lines	4.22e-10	CALR, CCL2, CD9, CD55, CX3CL1, IL6, IL8, IL8RB, ITGAV, LTF, PLAU, PLAUR, SELL, SELP, THBS1, TIMP1, TNF, VCAM1	18
											Cell-To-Cell Signaling and Interaction	adhesion	adhesion of lymphocytes	5.29e-09	CCL2, CCL20, CX3CL1, IL6, PLAU, SELL, SELP, THBS1, TLR4, TNF, VCAM1	11
											Cell-To-Cell Signaling and Interaction	adhesion	adhesion of leukocyte cell lines	3.65e-08	LTF, PLAU, PLAUR, SELL, THBS1, TNF, VCAM1	7
											Cell-To-Cell Signaling and Interaction	adhesion	adhesion of red blood cells	7.84e-08	ADRB2, CD55, CX3CL1, ITGAV, SELP, TNF	6
											Cell-To-Cell Signaling and Interaction	adhesion	adhesion of endothelial cell lines	1.01e-07	CX3CL1, IL8RB, ITGAV, PLAUR, SELP, THBS1, TNF, VCAM1	8
											Cell-To-Cell Signaling and Interaction	adhesion	adhesion of tumor cell lines	1.02e-07	CCL2, CD55, CX3CL1, IL6, IL8, ITGAV, LTF, PLAU, PLAUR, SELP, THBS1, TNF, VCAM1	13
											Cell-To-Cell Signaling and Interaction	activation	activation of cells	6.43e-15	ACSL5, BCL2A1, CASP8, CCL2, CD9, CD14, CX3CL1, CXCL6, FOS, HLA-DRA, HMOX1, HPRT1, IL6, IL8, IL10, IL18, IL15RA, IL1B, IL1RN, IL4R, IL8RB, ITGAV, LDLR, LTF, PLAU, PLAUR, SELL, THBS1, TIMP1, TLR2, TLR4, TNF, VCAM1	33
											Cell-To-Cell Signaling and Interaction	activation	activation of granulocytes	1.05e-14	CCL2, CD14, CXCL6, IL6, IL8, IL10, IL18, IL1B, IL1RN, IL8RB, LTF, SELL, TNF, VCAM1	14
											Cell-To-Cell Signaling and Interaction	activation	activation of neutrophils	1.44e-14	CCL2, CD14, CXCL6, IL6, IL8, IL10, IL18, IL1B, IL1RN, IL8RB, LTF, SELL, TNF	13
											Cell-To-Cell Signaling and Interaction	activation	activation of myeloid cells	1.57e-14	CCL2, CD14, CXCL6, IL6, IL8, IL10, IL18, IL1B, IL1RN, IL8RB, LTF, SELL, TNF, VCAM1	14
											Cell-To-Cell Signaling and Interaction	activation	activation of bone marrow cells	2.8e-14	CCL2, CD14, CXCL6, IL6, IL8, IL10, IL18, IL1B, IL1RN, IL8RB, LTF, SELL, TNF, VCAM1	14
											Cell-To-Cell Signaling and Interaction	activation	activation of eukaryotic cells	7.54e-13	ACSL5, BCL2A1, CASP8, CCL2, CD14, CX3CL1, CXCL6, FOS, HLA-DRA, HMOX1, HPRT1, IL6, IL8, IL10, IL18, IL15RA, IL1B, IL1RN, IL8RB, ITGAV, LDLR, LTF, PLAU, PLAUR, SELL, THBS1, TLR2, TLR4, TNF, VCAM1	30
											Cell-To-Cell Signaling and Interaction	activation	activation of phagocytes	4.78e-11	CCL2, CD14, CXCL6, IL6, IL8, IL10, IL18, IL1B, IL1RN, IL8RB, LTF, SELL, TLR4, TNF	14
											Cell-To-Cell Signaling and Interaction	activation	activation of leukocytes	1.07e-10	CASP8, CCL2, CD14, CXCL6, HLA-DRA, HPRT1, IL6, IL8, IL10, IL18, IL15RA, IL1B, IL1RN, IL8RB, LDLR, LTF, SELL, THBS1, TLR4, TNF, VCAM1	21
											Cell-To-Cell Signaling and Interaction	activation	activation of lymphatic system cells	2e-10	CASP8, CCL2, CD14, CXCL6, HLA-DRA, HPRT1, IL6, IL8, IL10, IL18, IL15RA, IL1B, IL1RN, IL8RB, LDLR, LTF, SELL, THBS1, TLR2, TLR4, TNF, VCAM1	22
											Cell-To-Cell Signaling and Interaction	activation	activation of blood cells	3.7e-10	CASP8, CCL2, CD14, CX3CL1, CXCL6, HLA-DRA, HPRT1, IL6, IL8, IL10, IL18, IL15RA, IL1B, IL1RN, IL8RB, LDLR, LTF, SELL, THBS1, TLR4, TNF, VCAM1	22
											Cell-To-Cell Signaling and Interaction	activation	activation of cell lines	1.84e-09	ACSL5, CD14, CXCL6, IL8, IL10, IL1B, IL8RB, PLAUR, THBS1, TLR2, TLR4, TNF	12
											Cell-To-Cell Signaling and Interaction	activation	activation of macrophages	2.8e-08	CCL2, CD14, IL6, IL8, IL10, IL18, IL1B, LTF, TLR4, TNF	10
											Cell-To-Cell Signaling and Interaction	activation	activation of monocytes	6.82e-08	CCL2, CD14, IL8, IL10, IL18, IL1B, TNF	7
											Cell-To-Cell Signaling and Interaction	activation	activation of mononuclear leukocytes	7.8e-08	CASP8, CCL2, CD14, HLA-DRA, HPRT1, IL6, IL8, IL10, IL18, IL15RA, IL1B, LDLR, LTF, THBS1, TLR4, TNF	16
											Cell-To-Cell Signaling and Interaction	activation	activation of T lymphocytes	1.62e-07	CASP8, CCL2, HLA-DRA, HPRT1, IL6, IL8, IL10, IL18, IL1B, LDLR, THBS1, TLR4, TNF	13
											Cell-To-Cell Signaling and Interaction	activation	activation of antigen presenting cells	2.1e-07	CCL2, CD14, IL6, IL8, IL10, IL18, IL1B, LTF, TLR2, TLR4, TNF	11
											Cell-To-Cell Signaling and Interaction	activation	activation of lymphocytes	2.19e-07	CASP8, CCL2, HLA-DRA, HPRT1, IL6, IL8, IL10, IL18, IL15RA, IL1B, LDLR, LTF, THBS1, TLR4, TNF	15
											Cell-To-Cell Signaling and Interaction	activation	activation of microglia	3.29e-07	HMOX1, IL6, IL1B, ITGAV, TLR2, TLR4, TNF	7
											Cell-To-Cell Signaling and Interaction	communication	communication of cells	9.3e-08	CCL20, CCR1, CD14, CXCL6, IL6, IL10, IL18, IL10RA, IL10RB, IL1B, S100A9, THBS1, TLR2, TLR4, TNF, TNFAIP6	16
											Cell-To-Cell Signaling and Interaction	response	response of eukaryotic cells	1.29e-07	CD14, IL6, IL8, IL10, IL18, IL10RA, S100A9, STAT3, THBS1, TNF	10
											Cell-To-Cell Signaling and Interaction	response	response of cells	1.55e-07	CCR3, CD14, HMOX1, IL6, IL8, IL10, IL18, IL10RA, IL8RB, S100A9, SOD2, STAT3, THBS1, TLR2, TLR4, TNF	16
											Cell-To-Cell Signaling and Interaction	attachment	attachment of eukaryotic cells	1.63e-07	IL1B, ITGAV, PLAU, PLAUR, SELL, SPI1, TFPI2, TNF, VCAM1	9
											Cell-To-Cell Signaling and Interaction	attachment	attachment of cells	4.69e-07	IL1B, ITGAV, PLAU, PLAUR, SELL, SPI1, TFPI2, TNF, VCAM1	9
											Cell-To-Cell Signaling and Interaction	signaling	signaling of cells	2.85e-07	CCL20, CCR1, CD14, CXCL6, IL6, IL10, IL18, IL10RA, IL10RB, IL1B, S100A9, THBS1, TLR2, TLR4, TNFAIP6	15
											Cell-To-Cell Signaling and Interaction	attraction	attraction of antigen presenting cells	5.22e-07	CCL2, CCL20, IL1B, TLR4, TNF	5
											Cellular Growth and Proliferation	proliferation	proliferation of eukaryotic cells	1.08e-16	ADRB2, AMD1, ARID3A, BCL2A1, BTG2, CALR, CASP8, CCL2, CCL20, CCR1, CD9, CD14, CEBPD, COMP, DLC1, FGF7, FGL2, FOS, FSCN1, GNL3, HMOX1, HPRT1, HSPA5, IL6, IL8, IL10, IL18, IL10RA, IL15RA, IL1B, IL4R, IL8RB, ITGAV, LDHA, MXD1, NCL, NFKBIA, NR4A3, PLAU, PLAUR, PRKCB1, PTMA, PTX3, RGS2, S100A9, SOCS3, SOD2, SPI1, STAT3, TFPI2, THBS1, TLR2, TLR4, TNF, VCAM1	55
											Cellular Growth and Proliferation	proliferation	proliferation of cells	1.33e-14	ADRB2, AMD1, ARID3A, BCL3, BCL2A1, BTG2, CALR, CASP8, CCL2, CCL20, CCR1, CD9, CD14, CEBPD, COMP, DLC1, FGF7, FGL2, FOS, FSCN1, GNL3, HMOX1, HPRT1, HSPA5, IL6, IL8, IL10, IL18, IL10RA, IL15RA, IL1B, IL4R, IL8RB, INSIG1, ITGAV, LDHA, MXD1, NCL, NFKBIA, NR4A3, PDPN, PLAU, PLAUR, PRKCB1, PTMA, PTX3, RGS2, S100A9, SOCS3, SOD2, SPI1, STAT3, TFPI2, THBS1, TIMP1, TLR2, TLR4, TNF, VCAM1	59
											Cellular Growth and Proliferation	proliferation	proliferation of cell lines	7.45e-13	AMD1, BTG2, CASP8, CCL2, CCL20, CD9, COMP, DLC1, FGF7, FOS, FSCN1, HMOX1, IL6, IL8, IL10, IL10RA, IL15RA, IL1B, IL8RB, ITGAV, LDHA, MXD1, NCL, NFKBIA, PLAU, PLAUR, PRKCB1, PTMA, PTX3, S100A9, SOCS3, SOD2, STAT3, TFPI2, THBS1, TNF	36
											Cellular Growth and Proliferation	proliferation	proliferation of tumor cell lines	1.01e-10	CASP8, CCL2, CCL20, COMP, DLC1, FGF7, FOS, HMOX1, IL6, IL8, IL10, IL15RA, IL1B, IL8RB, ITGAV, LDHA, NCL, PLAU, PLAUR, PRKCB1, PTMA, SOCS3, SOD2, STAT3, TFPI2, THBS1, TNF	27
											Cellular Growth and Proliferation	proliferation	proliferation of leukocytes	9.2e-10	ADRB2, CASP8, CCL20, CD14, FGL2, HMOX1, HPRT1, HSPA5, IL6, IL10, IL18, IL10RA, IL1B, IL4R, PRKCB1, RGS2, SOCS3, SPI1, STAT3, THBS1, TLR2, TLR4, TNF, VCAM1	24
											Cellular Growth and Proliferation	proliferation	proliferation of blood cells	9.61e-10	ADRB2, CASP8, CCL20, CD14, FGL2, HMOX1, HPRT1, HSPA5, IL6, IL8, IL10, IL18, IL10RA, IL1B, IL4R, PRKCB1, RGS2, SOCS3, SPI1, STAT3, THBS1, TLR2, TLR4, TNF, VCAM1	25
											Cellular Growth and Proliferation	proliferation	proliferation of lymphocytes	1.02e-08	ADRB2, CASP8, CD14, FGL2, HMOX1, HPRT1, HSPA5, IL6, IL10, IL18, IL1B, IL4R, PRKCB1, RGS2, SOCS3, SPI1, STAT3, THBS1, TLR2, TLR4, TNF, VCAM1	22
											Cellular Growth and Proliferation	proliferation	proliferation of mononuclear leukocytes	1.09e-08	ADRB2, CASP8, CD14, FGL2, HMOX1, HPRT1, HSPA5, IL6, IL10, IL18, IL1B, IL4R, PRKCB1, RGS2, SOCS3, SPI1, STAT3, THBS1, TLR2, TLR4, TNF, VCAM1	22
											Cellular Growth and Proliferation	proliferation	proliferation of lymphatic system cells	1.47e-08	ADRB2, CASP8, CCL20, CD14, FGL2, HMOX1, HPRT1, HSPA5, IL6, IL10, IL18, IL1B, IL4R, PRKCB1, RGS2, SOCS3, SPI1, STAT3, THBS1, TLR2, TLR4, TNF, VCAM1	23
											Cellular Growth and Proliferation	proliferation	proliferation of T lymphocytes	1.39e-07	ADRB2, CASP8, CD14, FGL2, HMOX1, HSPA5, IL6, IL10, IL18, IL1B, RGS2, SOCS3, STAT3, THBS1, TLR2, TLR4, TNF, VCAM1	18
											Cellular Growth and Proliferation	growth	growth of cells	3.4e-12	ACSL5, ACTG1, BCL2A1, BTG2, CALR, CCL2, CD14, CD55, CEBPD, CTSC, CX3CL1, CXCL2, DLC1, EIF4A1, ERRFI1, FGF7, FOS, HMOX1, HSPA5, IL6, IL8, IL10, IL18, IL10RA, IL15RA, IL1B, IL1RN, IL4R, IL8RB, ITGAV, LDHA, MXD1, NFKBIA, NR4A3, PLAU, PLAUR, PRKCB1, PTMA, RRAD, SOCS3, SOD2, SPI1, STAT3, THBS1, TIMP1, TNF, TNFAIP6, TOP1	48
											Cellular Growth and Proliferation	growth	growth of eukaryotic cells	3.18e-11	ACSL5, BTG2, CALR, CCL2, CD14, CD55, CEBPD, DLC1, ERRFI1, FGF7, FOS, HMOX1, HSPA5, IL6, IL8, IL10, IL18, IL10RA, IL15RA, IL1B, IL1RN, IL8RB, ITGAV, LDHA, NR4A3, PLAU, PLAUR, PTMA, RRAD, SOCS3, SOD2, SPI1, STAT3, THBS1, TIMP1, TNF, TNFAIP6, TOP1	38
											Cellular Growth and Proliferation	growth	growth of cell lines	8.35e-08	ACSL5, BTG2, CALR, CEBPD, DLC1, ERRFI1, FGF7, FOS, HMOX1, HSPA5, IL6, IL8, IL10, IL18, IL1B, IL8RB, ITGAV, PLAU, PLAUR, PTMA, RRAD, SOCS3, SOD2, SPI1, STAT3, THBS1, TNF, TOP1	28
											Cellular Growth and Proliferation	growth	growth of tumor cell lines	9.18e-08	ACSL5, BTG2, CALR, CEBPD, DLC1, FGF7, HMOX1, HSPA5, IL6, IL8, IL10, IL18, IL1B, ITGAV, PLAU, PLAUR, RRAD, SOCS3, SOD2, SPI1, STAT3, THBS1, TNF, TOP1	24
											Cellular Growth and Proliferation	growth	growth of leukocytes	2.25e-07	CCL2, CD14, CD55, IL6, IL8, IL10, IL10RA, IL15RA, IL1B, SPI1, TNF	11
											Respiratory Disease	respiratory disorder	respiratory disorder	6.4e-16	ADRB2, ARG2, BCL3, CCL2, CCR3, CD9, CD14, CEBPD, HLA-DRA, HSPA5, IL6, IL8, IL10, IL18, IL10RA, IL4R, IL8RB, LDLR, LTF, MXD1, NFKBIA, PLAU, PTX3, S100A9, S100A12, SLC2A3, STAT3, TIMP1, TLR2, TLR4, TNF	31
											Respiratory Disease	severe acute respiratory syndrome	severe acute respiratory syndrome	1.15e-11	BCL3, CD9, CEBPD, IL6, IL10RA, LTF, MXD1, NFKBIA, S100A9, S100A12, SLC2A3, TIMP1, TLR2, TNF	14
											Respiratory Disease	damage	damage of lung	2.01e-10	CCL2, HMOX1, IL6, IL10, IL18, IL8RB, SELP, STAT3, TLR4	9
											Respiratory Disease	injury	injury of lung	1.51e-09	CCL2, HMOX1, IL6, IL18, IL8RB, SELP, STAT3, TLR4	8
											Respiratory Disease	disease process	disease process of lung	6.1e-07	ADRB2, HMOX1, IL10, IL4R, ITGAV, PLAU, TLR2, TLR4, TNF	9
											Tissue Morphology	quantity	quantity of lymphatic system cells	1.9e-15	BCL2A1, CASP8, CCL2, CD9, CD69, CX3CL1, FGF7, IL6, IL8, IL10, IL18, IL10RA, IL15RA, IL18BP, IL1B, LDLR, MXD1, NFKBIA, PLAU, S100A9, SELL, SELP, SOCS3, SPI1, STAT3, THBS1, TLR2, TLR4, TNF, VCAM1	30
											Tissue Morphology	quantity	quantity of antigen presenting cells	1.04e-14	CCL2, CX3CL1, FGF7, IL6, IL8, IL10, IL18, IL15RA, IL1B, LDLR, NFKBIA, PLAU, SELL, SELP, SPI1, STAT3, TLR4, TNF	18
											Tissue Morphology	quantity	quantity of blood cells	1.55e-14	BCL2A1, CASP8, CCL2, CD9, CD69, CX3CL1, FGF7, IL6, IL8, IL10, IL18, IL10RA, IL18BP, IL1B, IL4R, LDLR, MXD1, NFKBIA, PLAU, S100A9, SELL, SELP, SOCS3, SPI1, STAT3, THBS1, TLR2, TLR4, TNF, VCAM1	30
											Tissue Morphology	quantity	quantity of phagocytes	2.88e-14	CCL2, CX3CL1, FGF7, IL8, IL10, IL18, IL18BP, IL1B, LDLR, NFKBIA, PLAU, S100A9, SELL, SELP, SOCS3, SPI1, TLR4, TNF	18
											Tissue Morphology	quantity	quantity of cells	2.02e-13	BCL2A1, BHLHB2, CASP8, CCL2, CD9, CD69, CX3CL1, ERRFI1, FGF7, FOS, HMOX1, IL6, IL8, IL10, IL18, IL10RA, IL15RA, IL18BP, IL1B, IL1RN, IL4R, IL8RB, LDLR, MXD1, NFKBIA, PLAU, PLAUR, S100A9, SELL, SELP, SOCS3, SOD2, SPI1, SRGN, STAT3, THBS1, TLR2, TLR4, TNF, VCAM1	40
											Tissue Morphology	quantity	quantity of bone marrow cells	4.06e-12	CASP8, CD9, IL6, IL8, IL10, IL18, IL18BP, IL1B, MXD1, S100A9, SELL, SELP, SOCS3, THBS1, TLR4, TNF	16
											Tissue Morphology	quantity	quantity of macrophages	1.45e-11	CCL2, CX3CL1, FGF7, IL8, IL18, IL1B, LDLR, NFKBIA, PLAU, SELL, SELP, SPI1, TLR4, TNF	14
											Tissue Morphology	quantity	quantity of leukocytes	2.11e-10	BCL2A1, CASP8, CD69, CX3CL1, FGF7, IL6, IL8, IL10, IL18, IL10RA, IL18BP, IL1B, LDLR, MXD1, NFKBIA, S100A9, SELL, SOCS3, STAT3, TLR2, TLR4, TNF, VCAM1	23
											Tissue Morphology	quantity	quantity of myeloid cells	9.04e-10	CASP8, IL6, IL8, IL10, IL18, IL18BP, IL1B, MXD1, S100A9, SELL, SOCS3, TLR4, TNF	13
											Tissue Morphology	quantity	quantity of granulocytes	2.49e-08	IL6, IL8, IL10, IL18, IL18BP, IL1B, S100A9, SELL, SOCS3, TLR4, TNF	11
											Tissue Morphology	quantity	quantity of neutrophils	3.76e-08	IL10, IL18, IL18BP, IL1B, S100A9, SELL, SOCS3, TLR4, TNF	9
											Tissue Morphology	quantity	quantity of dendritic cells	3.29e-07	IL6, IL10, IL15RA, LDLR, SPI1, STAT3, TNF	7
											Tissue Morphology	quantity	quantity of mononuclear leukocytes	3.32e-07	BCL2A1, CASP8, CD69, CX3CL1, FGF7, IL6, IL8, IL10, IL18, IL10RA, LDLR, NFKBIA, SELL, STAT3, TLR2, TNF, VCAM1	17
											Tissue Morphology	quantity	quantity of hematopoietic progenitor cells	4.51e-07	CASP8, CD9, IL6, IL8, MXD1, SELP, STAT3, THBS1	8
											Tissue Morphology	destruction	destruction of connective tissue	5.84e-08	IL6, IL8, IL18, IL1B, IL1RN, NFKBIA	6
											Tissue Morphology	destruction	destruction of tissue	3.51e-07	IL6, IL8, IL18, IL1B, IL1RN, NFKBIA	6
											Tissue Morphology	degradation	degradation of cartilage tissue	3.28e-07	FOS, IL1B, TNF, TNFAIP6	4
											Tissue Morphology	degradation	degradation of connective tissue	6.51e-07	FOS, IL1B, TNF, TNFAIP6	4
											Hematological Disease	leukocytosis	leukocytosis	3.59e-15	IL6, IL8, IL18, IL1B, NFKBIA, S100A9, SELL, SELP, SOCS3, STAT3, TLR2, TNF	12
											Hematological Disease	leukocytosis	leukocytosis of mice	6.34e-12	IL6, IL8, IL18, NFKBIA, S100A9, SELP, SOCS3, STAT3, TLR2	9
											Hematological Disease	leukocytosis	leukocytosis of mammalia	1.26e-11	IL6, IL8, IL18, NFKBIA, S100A9, SELP, SOCS3, STAT3, TLR2	9
											Hematological Disease	cell death	cell death of macrophages	2.8e-14	BIRC3, CASP4, CASP8, CD14, IL10, IL18, IL1B, LDLR, NFKBIA, SOD2, STAT3, TLR2, TLR4, TNF	14
											Hematological Disease	cell death	cell death of leukocytes	9.91e-10	BCL3, BCL2A1, CASP4, CASP8, CD9, CD69, FOS, IL6, IL8, IL10, IL18, IL15RA, IL1B, IL1RN, NFKBIA, PRKCB1, STAT3, THBS1, TNF	19
											Hematological Disease	cell death	cell death of leukemia cell lines	1.75e-09	BCL2A1, CASP8, CD55, CEBPD, HMOX1, HSPA8, IL6, IL15RA, NFKBIA, PRKCB1, S100A9, SOD2, THBS1, TLR2, TNF, TOP1	16
											Hematological Disease	cell death	cell death of lymphocytes	2.95e-08	BCL3, BCL2A1, CASP4, CASP8, CD9, FOS, IL6, IL10, IL18, IL15RA, IL1B, NFKBIA, PRKCB1, STAT3, THBS1, TNF	16
											Hematological Disease	cell death	cell death of mononuclear leukocytes	3.92e-08	BCL3, BCL2A1, CASP4, CASP8, CD9, FOS, IL6, IL10, IL18, IL15RA, IL1B, NFKBIA, PRKCB1, STAT3, THBS1, TNF	16
											Hematological Disease	cell death	cell death of T lymphocytes	4.41e-07	BCL3, BCL2A1, CASP8, CD9, FOS, IL6, IL10, IL18, IL15RA, IL1B, NFKBIA, THBS1, TNF	13
											Hematological Disease	neutrophilia	neutrophilia	1.18e-13	IL6, IL8, IL18, IL1B, S100A9, SELL, SOCS3, STAT3, TLR2, TNF	10
											Hematological Disease	neutrophilia	neutrophilia of mice	1.52e-10	IL6, IL8, IL18, S100A9, SOCS3, STAT3, TLR2	7
											Hematological Disease	neutrophilia	neutrophilia of mammalia	2.47e-10	IL6, IL8, IL18, S100A9, SOCS3, STAT3, TLR2	7
											Hematological Disease	apoptosis	apoptosis of macrophages	2.73e-13	BIRC3, CASP4, CASP8, CD14, IL10, IL18, IL1B, LDLR, NFKBIA, SOD2, STAT3, TLR4, TNF	13
											Hematological Disease	apoptosis	apoptosis of leukocytes	1.02e-09	BCL3, BCL2A1, CASP4, CASP8, CD9, CD69, FOS, IL6, IL8, IL10, IL18, IL1B, IL1RN, NFKBIA, PRKCB1, STAT3, THBS1, TNF	18
											Hematological Disease	apoptosis	apoptosis of leukemia cell lines	2.39e-09	BCL2A1, CASP8, CD55, CEBPD, HMOX1, HSPA8, IL6, IL15RA, NFKBIA, PRKCB1, S100A9, SOD2, TLR2, TNF, TOP1	15
											Hematological Disease	apoptosis	apoptosis of lymphocytes	3.19e-08	BCL3, BCL2A1, CASP4, CASP8, CD9, FOS, IL6, IL10, IL18, IL1B, NFKBIA, PRKCB1, STAT3, THBS1, TNF	15
											Hematological Disease	apoptosis	apoptosis of mononuclear leukocytes	4.59e-08	BCL3, BCL2A1, CASP4, CASP8, CD9, FOS, IL6, IL10, IL18, IL1B, NFKBIA, PRKCB1, STAT3, THBS1, TNF	15
											Hematological Disease	apoptosis	apoptosis of T lymphocytes	6.58e-07	BCL3, BCL2A1, CASP8, CD9, FOS, IL6, IL10, IL18, IL1B, NFKBIA, THBS1, TNF	12
											Hematological Disease	hematological disorder	hematological disorder	3.73e-11	ADRB2, BCL3, CASP8, CCL2, CD14, F13A1, HMOX1, HSPA5, IL6, IL8, IL10, IL18, IL1B, IL4R, ITGAV, NFKBIA, NR4A3, PLAU, PRKCB1, PTX3, S100A9, SELL, SELP, SOCS3, SOD2, SPI1, STAT3, THBS1, TLR2, TLR4, TNF, TOP1	32
											Hematological Disease	hematological disorder	hematological disorder of animal	1.99e-09	CD14, HMOX1, IL6, IL8, IL10, IL18, IL4R, NFKBIA, S100A9, SELP, SOCS3, SOD2, SPI1, STAT3, TLR2, TLR4, TNF	17
											Hematological Disease	hematological disorder	hematological disorder of mammalia	1.13e-08	CD14, HMOX1, IL6, IL8, IL10, IL18, IL4R, NFKBIA, S100A9, SELP, SOCS3, SOD2, SPI1, STAT3, TLR2, TLR4	16
											Hematological Disease	hematological disorder	hematological disorder of mice	3.19e-08	CD14, HMOX1, IL6, IL8, IL18, IL4R, NFKBIA, S100A9, SELP, SOCS3, SOD2, SPI1, STAT3, TLR2, TLR4	15
											Hematological Disease	hematological disorder	hematological disorder of rodents	4.59e-08	CD14, HMOX1, IL6, IL8, IL18, IL4R, NFKBIA, S100A9, SELP, SOCS3, SOD2, SPI1, STAT3, TLR2, TLR4	15
											Hematological Disease	developmental process	developmental process of leukemia cell lines	2.27e-08	BTG2, CEBPD, IL6, IL10, IL1RN, PRKCB1, PRKX, SOCS3, SPI1, STAT3, TIMP1, TNF, TOP1	13
											Hematological Disease	binding	binding of leukemia cell lines	5.68e-08	CD14, CX3CL1, IL6, IL8RB, ITGAV, PLAU, SELL, VCAM1	8
											Hematological Disease	hemorrhagic fever	hemorrhagic fever	6.96e-08	CCL2, IL6, IL8, IL10, TNF	5
											Hematological Disease	Ebola hemorrhagic fever	Ebola hemorrhagic fever	3.28e-07	CCL2, IL6, IL10, TNF	4
											Hematological Disease	differentiation	differentiation of leukemia cell lines	5.05e-07	BTG2, CEBPD, IL6, IL1RN, PRKCB1, PRKX, SOCS3, SPI1, STAT3, TIMP1	10
											Organismal Injury and Abnormalities	leukocytosis	leukocytosis	3.59e-15	IL6, IL8, IL18, IL1B, NFKBIA, S100A9, SELL, SELP, SOCS3, STAT3, TLR2, TNF	12
											Organismal Injury and Abnormalities	leukocytosis	leukocytosis of mice	6.34e-12	IL6, IL8, IL18, NFKBIA, S100A9, SELP, SOCS3, STAT3, TLR2	9
											Organismal Injury and Abnormalities	leukocytosis	leukocytosis of mammalia	1.26e-11	IL6, IL8, IL18, NFKBIA, S100A9, SELP, SOCS3, STAT3, TLR2	9
											Organismal Injury and Abnormalities	neutrophilia	neutrophilia	1.18e-13	IL6, IL8, IL18, IL1B, S100A9, SELL, SOCS3, STAT3, TLR2, TNF	10
											Organismal Injury and Abnormalities	neutrophilia	neutrophilia of mice	1.52e-10	IL6, IL8, IL18, S100A9, SOCS3, STAT3, TLR2	7
											Organismal Injury and Abnormalities	neutrophilia	neutrophilia of mammalia	2.47e-10	IL6, IL8, IL18, S100A9, SOCS3, STAT3, TLR2	7
											Organismal Injury and Abnormalities	necrosis	necrosis	2.18e-13	BCL2A1, CD14, F13A1, FGL2, IL1B, LDLR, PLAU, PRKCB1, PTMA, S100A9, SOCS3, SOD2, TIMP1, TLR2, TLR4, TNF	16
											Organismal Injury and Abnormalities	necrosis	necrosis of organ	7.84e-08	CD14, F13A1, SOD2, TLR2, TLR4, TNF	6
											Organismal Injury and Abnormalities	pathogenesis	pathogenesis	4.42e-13	BCL2A1, CD14, F13A1, FGL2, IL1B, LDLR, PLAU, PRKCB1, PTMA, S100A9, SOCS3, SOD2, TIMP1, TLR2, TLR4, TNF	16
											Organismal Injury and Abnormalities	damage	damage of organ	1.7e-10	CASP8, CCL2, HMOX1, IL6, IL10, IL18, IL1B, IL1RN, IL8RB, PLAU, SELP, STAT3, TLR2, TLR4, TNF	15
											Organismal Injury and Abnormalities	damage	damage of tissue	4.18e-08	FGF7, HMOX1, IL8, IL10, IL1B, IL1RN, SOD2, TNF	8
											Organismal Injury and Abnormalities	cytosis	cytosis	4.23e-10	BCL3, IL6, IL8, IL18, IL1B, NFKBIA, S100A9, SELL, SELP, SOCS3, STAT3, TLR2, TNF	13
											Organismal Injury and Abnormalities	cytosis	cytosis of mice	4.51e-09	IL6, IL8, IL18, NFKBIA, S100A9, SELP, SOCS3, STAT3, TLR2	9
											Organismal Injury and Abnormalities	cytosis	cytosis of mammalia	6.19e-09	IL6, IL8, IL18, NFKBIA, S100A9, SELP, SOCS3, STAT3, TLR2	9
											Organismal Injury and Abnormalities	injury	injury of lung	1.51e-09	CCL2, HMOX1, IL6, IL18, IL8RB, SELP, STAT3, TLR4	8
											Organismal Injury and Abnormalities	injury	injury of organ	2.46e-09	CCL2, HMOX1, IL6, IL10, IL18, IL8RB, SELP, STAT3, TLR2, TLR4, TNF	11
											Organismal Injury and Abnormalities	fibrosis	fibrosis	2.25e-07	ADRB2, CXCL6, FGF7, IL6, IL10, IL1RN, PDPN, PLAU, PRKCB1, STAT3, TIMP1, TLR4, TNF	13
											Organismal Survival	survival	survival of mice	7.33e-15	ADRB2, BCL2A1, CCL2, CCR1, COMP, CTSC, FGL2, FOS, HLA-DRA, HMOX1, IL6, IL10, IL18, IL1B, IL8RB, MARCKSL1, NFKBIA, PHC2, PRKCB1, PTX3, SOCS3, STAT3, TLR2, TLR4, TNF	25
											Organismal Survival	survival	survival of rodents	1.23e-14	ADRB2, BCL2A1, CCL2, CCR1, COMP, CTSC, FGL2, FOS, HLA-DRA, HMOX1, IL6, IL10, IL18, IL1B, IL8RB, MARCKSL1, NFKBIA, PHC2, PRKCB1, PTX3, SOCS3, STAT3, TLR2, TLR4, TNF	25
											Organismal Survival	survival	survival of mammalia	3.33e-14	ADRB2, BCL2A1, CCL2, CCR1, COMP, CTSC, FGL2, FOS, HLA-DRA, HMOX1, IL6, IL10, IL18, IL1B, IL8RB, MARCKSL1, NFKBIA, PHC2, PRKCB1, PTX3, SOCS3, STAT3, TLR2, TLR4, TNF	25
											Organismal Survival	survival	survival of animal	3.76e-14	ADRB2, BCL2A1, CCL2, CCR1, COMP, CTSC, FGL2, FOS, HLA-DRA, HMOX1, IL6, IL10, IL18, IL1B, IL8RB, MARCKSL1, NFKBIA, PHC2, PRKCB1, PTX3, SOCS3, STAT3, TLR2, TLR4, TNF	25
											Organismal Survival	survival	survival of organism	3.76e-14	ADRB2, BCL2A1, CCL2, CCR1, COMP, CTSC, FGL2, FOS, HLA-DRA, HMOX1, IL6, IL10, IL18, IL1B, IL8RB, MARCKSL1, NFKBIA, PHC2, PRKCB1, PTX3, SOCS3, STAT3, TLR2, TLR4, TNF	25
											Organismal Survival	death	death of mammalia	2.21e-09	ADRB2, BCL2A1, CALR, CASP8, CCR1, CEBPD, F13A1, FGF7, HMOX1, IL6, IL10, IL18, IL1B, IL1RN, IL8RB, ITGAV, LDLR, MAP3K8, MARCKSL1, MEF2C, NFKBIA, NR4A3, PHC2, SOCS3, SOD2, STAT3, TLR4, TNF, TOP1, VCAM1	30
											Organismal Survival	death	death of animal	3.44e-09	ADRB2, BCL2A1, CALR, CASP8, CCR1, CEBPD, F13A1, FGF7, HMOX1, IL6, IL10, IL18, IL1B, IL1RN, IL8RB, ITGAV, LDLR, MAP3K8, MARCKSL1, MEF2C, NFKBIA, NR4A3, PHC2, SOCS3, SOD2, STAT3, TLR4, TNF, TOP1, VCAM1	30
											Organismal Survival	death	death of mice	6.78e-09	ADRB2, BCL2A1, CALR, CASP8, CCR1, CEBPD, F13A1, FGF7, HMOX1, IL6, IL10, IL1B, IL1RN, IL8RB, ITGAV, LDLR, MAP3K8, MARCKSL1, MEF2C, NFKBIA, NR4A3, PHC2, SOCS3, SOD2, STAT3, TLR4, TNF, TOP1, VCAM1	29
											Organismal Survival	death	death of rodents	7.32e-09	ADRB2, BCL2A1, CALR, CASP8, CCR1, CEBPD, F13A1, FGF7, HMOX1, IL6, IL10, IL1B, IL1RN, IL8RB, ITGAV, LDLR, MAP3K8, MARCKSL1, MEF2C, NFKBIA, NR4A3, PHC2, SOCS3, SOD2, STAT3, TLR4, TNF, TOP1, VCAM1	29
											Cellular Development	developmental process	developmental process of blood cells	1.78e-14	BCL3, BTG2, CASP8, CCL2, CCR1, CD9, CD14, CD55, CD69, CEBPD, FGF7, FOS, HSP90AA1, IL6, IL8, IL10, IL18, IL10RA, IL15RA, IL1B, IL1RN, IL4R, ITGAV, NFKBIA, PRKX, SOCS3, SPI1, STAT3, THBS1, TIMP1, TLR4, TNF, ZFP36	33
											Cellular Development	developmental process	developmental process of antigen presenting cells	1.83e-13	BCL3, CASP8, CD9, FOS, IL6, IL10, IL1B, IL1RN, ITGAV, NFKBIA, PRKX, SOCS3, SPI1, STAT3, TIMP1, TLR2, TLR4, TNF	18
											Cellular Development	developmental process	developmental process of leukocytes	7.61e-13	BCL3, CASP8, CCL2, CCR1, CD14, CD55, CD69, CEBPD, FGF7, FOS, HSP90AA1, IL6, IL8, IL10, IL18, IL10RA, IL15RA, IL1B, IL4R, ITGAV, NFKBIA, PRKX, SOCS3, SPI1, STAT3, TLR4, TNF, ZFP36	28
											Cellular Development	developmental process	developmental process of macrophages	3.49e-11	CASP8, CD9, FOS, IL6, IL10, IL1RN, ITGAV, NFKBIA, PRKX, SOCS3, SPI1, TIMP1, TLR4, TNF	14
											Cellular Development	developmental process	developmental process of phagocytes	1.17e-10	CASP8, CD9, FOS, IL6, IL10, IL1RN, ITGAV, NFKBIA, PRKX, SOCS3, SPI1, TIMP1, TLR4, TNF	14
											Cellular Development	developmental process	developmental process of mononuclear leukocytes	3.77e-10	BCL3, CASP8, CCL2, CD14, CD55, CD69, FGF7, FOS, HSP90AA1, IL6, IL8, IL10, IL18, IL15RA, IL1B, IL4R, ITGAV, PRKX, SOCS3, SPI1, STAT3, TLR4, TNF	23
											Cellular Development	developmental process	developmental process of myeloid cells	9.91e-10	CCL2, CCR1, CEBPD, IL6, IL8, IL10, IL15RA, IL1B, NFKBIA, SPI1, STAT3, TNF, ZFP36	13
											Cellular Development	developmental process	developmental process of bone marrow cells	2.31e-08	CCL2, CCR1, CEBPD, IL6, IL8, IL10, IL15RA, IL1B, NFKBIA, SPI1, STAT3, THBS1, TNF, ZFP36	14
											Cellular Development	developmental process	developmental process of dendritic cells	3.81e-08	BCL3, FOS, IL6, IL10, IL1B, SPI1, STAT3, TLR2, TLR4, TNF	10
											Cellular Development	developmental process	developmental process of lymphocytes	9.2e-08	BCL3, CASP8, CD14, CD55, CD69, FGF7, FOS, HSP90AA1, IL6, IL10, IL18, IL15RA, IL1B, IL4R, SOCS3, SPI1, STAT3, TLR4, TNF	19
											Cellular Development	differentiation	differentiation of cells	1.21e-13	ADRB2, AMD1, BCL3, BHLHB2, BTG2, CALR, CASP8, CCL2, CCR1, CD9, CD14, CEBPD, FGF7, FOS, HSP90AA1, IL6, IL8, IL10, IL18, IL10RA, IL15RA, IL1B, IL1RN, IL4R, ITGAV, MEF2C, MXD1, NFKBIA, NR4A3, PLAU, PLAUR, PRKCB1, PRKX, PTMA, RGS2, S100A9, SOCS3, SPI1, STAT3, TGM3, TIMP1, TLR2, TLR4, TNF, ZFP36	45
											Cellular Development	differentiation	differentiation of cell lines	1.13e-12	AMD1, BHLHB2, BTG2, CALR, CD9, CD14, CEBPD, FOS, HSP90AA1, IL6, IL10, IL10RA, IL1B, IL1RN, MEF2C, MXD1, NR4A3, PLAUR, PRKCB1, PRKX, RGS2, S100A9, SOCS3, SPI1, STAT3, TIMP1, TNF	27
											Cellular Development	differentiation	differentiation of leukocytes	2.08e-12	BCL3, CASP8, CCL2, CCR1, CD14, CEBPD, FOS, HSP90AA1, IL6, IL8, IL10, IL18, IL15RA, IL4R, ITGAV, NFKBIA, PRKX, SOCS3, SPI1, STAT3, TLR4, TNF, ZFP36	23
											Cellular Development	differentiation	differentiation of blood cells	3.53e-12	BCL3, BTG2, CASP8, CCL2, CCR1, CD14, CEBPD, FOS, HSP90AA1, IL6, IL8, IL10, IL18, IL15RA, IL4R, ITGAV, NFKBIA, PRKX, SOCS3, SPI1, STAT3, TIMP1, TLR4, TNF, ZFP36	25
											Cellular Development	differentiation	differentiation of lymphatic system cells	1.53e-10	BCL3, CASP8, CCR1, CD14, CEBPD, FOS, HSP90AA1, IL6, IL10, IL18, IL15RA, IL4R, ITGAV, NFKBIA, PRKX, SOCS3, SPI1, STAT3, TIMP1, TLR4, TNF, ZFP36	22
											Cellular Development	differentiation	differentiation of mononuclear leukocytes	1.47e-09	BCL3, CASP8, CCL2, CD14, FOS, HSP90AA1, IL6, IL8, IL10, IL18, IL15RA, IL4R, ITGAV, PRKX, SOCS3, SPI1, TLR4, TNF	18
											Cellular Development	differentiation	differentiation of connective tissue cells	4.14e-08	ADRB2, CASP8, CCL2, FOS, IL6, IL8, IL1B, MEF2C, PLAU, RGS2, SOCS3, TIMP1, TLR2, TLR4, TNF	15
											Cellular Development	differentiation	differentiation of antigen presenting cells	1.53e-07	BCL3, CASP8, IL6, IL10, ITGAV, PRKX, SOCS3, SPI1, TIMP1, TNF	10
											Cellular Development	differentiation	differentiation of macrophages	4.69e-07	CASP8, IL6, IL10, ITGAV, PRKX, SOCS3, SPI1, TIMP1, TNF	9
											Cellular Development	differentiation	differentiation of lymphocytes	5.87e-07	BCL3, CASP8, CD14, FOS, HSP90AA1, IL6, IL10, IL18, IL15RA, IL4R, SOCS3, SPI1, TLR4, TNF	14
											Cellular Development	development	development of lymphatic system cells	7.73e-09	CD9, CD69, FGF7, FOS, IL6, IL10, IL18, IL15RA, IL1B, IL1RN, IL4R, NFKBIA, SOCS3, SPI1, STAT3, THBS1, TNF	17
											Cellular Development	development	development of blood cells	1.38e-08	CD9, CD69, FGF7, FOS, IL6, IL10, IL18, IL15RA, IL1B, IL1RN, IL4R, NFKBIA, SOCS3, SPI1, STAT3, THBS1, TNF	17
											Cellular Development	development	development of antigen presenting cells	1.52e-08	CD9, FOS, IL6, IL1RN, NFKBIA, SPI1, STAT3, TNF	8
											Cellular Development	development	development of cells	4.3e-08	CCL2, CCR3, CD9, CD69, COMP, CX3CL1, DLC1, FGF7, FOS, HSP90AA1, IL6, IL8, IL10, IL18, IL15RA, IL1B, IL1RN, IL4R, IL8RB, ITGAV, NFKBIA, PDPN, PLAU, PLAUR, RRAD, SELL, SOCS3, SPI1, STAT3, THBS1, TNF, VCAM1	32
											Cellular Development	morphogenesis	morphogenesis of cells	8.95e-08	CCL2, CCR3, CD9, CX3CL1, DLC1, FGF7, HSP90AA1, IL6, IL8, IL8RB, ITGAV, PDPN, PLAU, PLAUR, RRAD, SELL, STAT3, THBS1, TNF, VCAM1	20
											Cellular Development	growth	growth of leukocytes	2.25e-07	CCL2, CD14, CD55, IL6, IL8, IL10, IL10RA, IL15RA, IL1B, SPI1, TNF	11
											Cellular Development	osteoclastogenesis	osteoclastogenesis of cells	2.81e-07	CCL2, FOS, IL6, IL1B, IL1RN, NFKBIA, TNF	7
											Dermatological Diseases and Conditions	dermatological disorder	dermatological disorder	4.53e-14	ADRB2, CCL20, CD55, CTSC, FOS, HLA-DRA, HPRT1, IL6, IL8, IL10, IL18, IL18BP, IL1B, IL1RN, IL4R, NFKBIA, PLAU, PLAUR, PRKCB1, S100A12, SELL, SELP, SOCS3, SPI1, STAT3, TIMP1, TLR2, TLR4, TNF, ZFP36	30
											Dermatological Diseases and Conditions	dermatological disorder	dermatological disorder of mammalia	1.08e-10	FOS, IL8, IL10, IL18, IL18BP, IL1B, NFKBIA, PLAU, PLAUR, SELL, SELP, TNF	12
											Dermatological Diseases and Conditions	dermatological disorder	dermatological disorder of mice	6.41e-10	FOS, IL8, IL18, IL18BP, IL1B, NFKBIA, PLAU, PLAUR, SELL, SELP, TNF	11
											Dermatological Diseases and Conditions	dermatitis	dermatitis	1.98e-11	CD55, HLA-DRA, IL8, IL18, IL18BP, IL1B, IL1RN, IL4R, NFKBIA, SELP, SOCS3, SPI1, TLR4, TNF, ZFP36	15
											Dermatological Diseases and Conditions	dermatitis	dermatitis of mice	6.54e-07	IL18, IL18BP, IL1B, NFKBIA, SELP, TNF	6
											Cardiovascular System Development and Function	development	development of blood vessel	2.14e-13	CASP8, CCL2, COMP, CXCL6, HMOX1, IL6, IL8, IL18, IL18BP, IL1B, IL1RN, ITGAV, MEF2C, NCL, PDPN, PLAU, PLAUR, PPAP2B, SELP, SOCS3, THBS1, TIMP1, TNF, VCAM1	24
											Cardiovascular System Development and Function	binding	binding of endothelial cells	4.25e-12	CCL2, CCR1, CCR3, CX3CL1, IL6, IL8, IL1B, ITGAV, SELL, TNF, VCAM1	11
											Cardiovascular System Development and Function	angiogenesis	angiogenesis	8.67e-12	CASP8, CCL2, COMP, CXCL6, HMOX1, IL6, IL8, IL18, IL18BP, IL1B, IL1RN, MEF2C, NCL, PDPN, PLAU, PLAUR, THBS1, TIMP1, TNF, VCAM1	20
											Cardiovascular System Development and Function	angiogenesis	angiogenesis of blood vessel	1.3e-08	CCL2, COMP, CXCL6, HMOX1, IL6, IL8, IL18, IL18BP, IL1RN, THBS1, TIMP1, TNF, VCAM1	13
											Cardiovascular System Development and Function	adhesion	adhesion of endothelial cells	1.45e-11	CCL2, IL8, IL10, IL1B, ITGAV, OLR1, PPAP2B, SELL, SELP, THBS1, TNF, VCAM1	12
											Cardiovascular System Development and Function	adhesion	adhesion of endothelial cell lines	1.01e-07	CX3CL1, IL8RB, ITGAV, PLAUR, SELP, THBS1, TNF, VCAM1	8
											Cardiovascular System Development and Function	cardiovascular process	cardiovascular process of blood vessel	3.3e-08	CCL2, COMP, CXCL6, HMOX1, IL6, IL8, IL18, IL18BP, IL1B, IL1RN, THBS1, TIMP1, TNF, VCAM1	14
											Cardiovascular System Development and Function	activation	activation of endothelial tissue	1.12e-07	IL6, IL10, IL18, IL1B, TNF	5
											Cardiovascular System Development and Function	activation	activation of vascular endothelial tissue	6.51e-07	IL6, IL10, IL18, TNF	4
											Cardiovascular System Development and Function	formation	formation of endothelial tube	2.81e-07	CCL2, CX3CL1, F13A1, IL8, PLAU, PLAUR, TNF	7
											Organismal Development	development	development of vessel	2.4e-13	CASP8, CCL2, COMP, CXCL6, HMOX1, IL6, IL8, IL18, IL18BP, IL1B, IL1RN, ITGAV, MEF2C, NCL, PDPN, PLAU, PLAUR, PPAP2B, SELP, SOCS3, THBS1, TIMP1, TNF, VCAM1	24
											Cell Signaling	quantity	quantity of calcium	1.67e-12	CALR, CCL2, CCL20, CCR1, CCR3, CX3CL1, FGF7, FOS, HSPA5, IL6, IL8, IL1B, IL8RB, LYZ, MARCKSL1, PLAU, PLAUR, PRKCB1, RGS2, S100A9, SELL, SELP, TNF, VCAM1	24
											Cell Signaling	quantity	quantity of Ca2+	2.51e-10	CALR, CCL2, CCR1, CCR3, CD55, FGF7, HSPA5, IL6, IL8, IL1B, IL8RB, ITGAV, LYZ, PLAU, PLAUR, PRKCB1, SAA3, TNF	18
											Cell Signaling	production	production of nitric oxide	1.62e-11	ADRB2, ARG2, CALR, HMOX1, IL6, IL10, IL18, IL1B, IL1R2, IL1RN, SOCS3, SOD2, TLR4, TNF	14
											Cell Signaling	synthesis	synthesis of nitric oxide	2.4e-07	ARG2, HSP90AA1, IL10, IL1B, PTX3, SOCS3, TNF	7
											Cell Signaling	tyrosine phosphorylation	tyrosine phosphorylation of protein	5.91e-07	CALR, CCR1, CCR3, CD9, CD55, CX3CL1, IL1B, ITGAV, SELL, SPI1, THBS1, TNF	12
											Molecular Transport	quantity	quantity of calcium	1.67e-12	CALR, CCL2, CCL20, CCR1, CCR3, CX3CL1, FGF7, FOS, HSPA5, IL6, IL8, IL1B, IL8RB, LYZ, MARCKSL1, PLAU, PLAUR, PRKCB1, RGS2, S100A9, SELL, SELP, TNF, VCAM1	24
											Molecular Transport	quantity	quantity of Ca2+	2.51e-10	CALR, CCL2, CCR1, CCR3, CD55, FGF7, HSPA5, IL6, IL8, IL1B, IL8RB, ITGAV, LYZ, PLAU, PLAUR, PRKCB1, SAA3, TNF	18
											Molecular Transport	quantity	quantity of prostaglandin	7.12e-09	CX3CL1, HMOX1, IL18, IL18BP, IL1B, IL1R2, LDLR, TNF	8
											Molecular Transport	quantity	quantity of eicosanoid	1.72e-08	CX3CL1, HMOX1, IL8, IL18, IL18BP, IL1B, IL1R2, LDLR, TNF	9
											Molecular Transport	quantity	quantity of lipid	1.4e-07	CASP8, CX3CL1, FGF7, HMOX1, IL6, IL8, IL18, IL18BP, IL1B, IL1R2, LDLR, PPAP2B, PRKCB1, RRAD, STAT3, TLR4, TNF	17
											Vitamin and Mineral Metabolism	quantity	quantity of calcium	1.67e-12	CALR, CCL2, CCL20, CCR1, CCR3, CX3CL1, FGF7, FOS, HSPA5, IL6, IL8, IL1B, IL8RB, LYZ, MARCKSL1, PLAU, PLAUR, PRKCB1, RGS2, S100A9, SELL, SELP, TNF, VCAM1	24
											Vitamin and Mineral Metabolism	quantity	quantity of Ca2+	2.51e-10	CALR, CCL2, CCR1, CCR3, CD55, FGF7, HSPA5, IL6, IL8, IL1B, IL8RB, ITGAV, LYZ, PLAU, PLAUR, PRKCB1, SAA3, TNF	18
											Cardiovascular Disease	cardiovascular disorder	cardiovascular disorder	2.52e-12	ADRB2, ALOX5AP, BIRC3, CALR, CASP8, CCL2, CCL20, F13A1, FGF7, FOS, HMOX1, IL6, IL18, IL1B, IL1RN, INSIG1, ITGAV, LDLR, MARCKSL1, OLR1, PLAU, RGS2, SELP, SOD2, STAT3, THBS1, TIMP1, TLR2, TLR4, TNF, VCAM1, ZFP36	32
											Cardiovascular Disease	cardiovascular disorder	cardiovascular disorder of rodents	4e-09	ADRB2, CASP8, CCL2, F13A1, FGF7, HMOX1, IL6, INSIG1, LDLR, MARCKSL1, PLAU, RGS2, SELP, SOD2, TIMP1, TNF	16
											Cardiovascular Disease	cardiovascular disorder	cardiovascular disorder of mammalia	6.27e-09	ADRB2, CASP8, CCL2, F13A1, FGF7, HMOX1, IL6, INSIG1, LDLR, MARCKSL1, PLAU, RGS2, SELP, SOD2, TIMP1, TNF	16
											Cardiovascular Disease	cardiovascular disorder	cardiovascular disorder of mice	4.2e-07	ADRB2, CASP8, CCL2, F13A1, HMOX1, LDLR, MARCKSL1, PLAU, RGS2, SELP, SOD2, TIMP1, TNF	13
											Cardiovascular Disease	atherosclerosis	atherosclerosis	2.94e-10	BIRC3, F13A1, FOS, IL6, IL1B, LDLR, OLR1, SELP, STAT3, THBS1, TIMP1, TLR2, TLR4, ZFP36	14
											Cardiovascular Disease	vascular lesion	vascular lesion	3.57e-07	CCL2, CX3CL1, IL1B, LDLR, PLAU, SELP, STAT3, TIMP1, VCAM1	9
											Gastrointestinal Disease	digestive organ tumor	digestive organ tumor	1.02e-11	ACTG1, CASP4, CASP8, CD14, CTSC, FSCN1, HLA-DRA, HSP90AA1, HSPA5, HSPA8, IL6, IL10, IL15RA, IL1B, IL1RN, INSIG1, ITGAV, LYZ, PDPN, PLAU, PRKCB1, PTMA, SOCS3, TIMP1, TNF, TOP1	26
											Gastrointestinal Disease	colorectal cancer	colorectal cancer	6.08e-11	ACSL5, C15ORF48, CCL2, CD9, CEBPD, FSCN1, HMOX1, HSP90AA1, HSPA8, IL6, IL8, IL10, IL8RB, INSIG1, PDPN, PLAUR, PPAP2B, PRKCB1, PTMA, PTX3, RRAD, SLC2A3, TIMP1, TLR2, TLR4, TNF, TOP1, VCAM1	28
											Gastrointestinal Disease	digestive system disorder	digestive system disorder	2.61e-09	CCR3, CD14, CD55, CTSC, EMR1, HPRT1, IL6, IL8, IL10, IL10RB, IL1B, LYZ, NFKBIA, STAT3, TIMP1, TLR4, TNF	17
											Small Molecule Biochemistry	production	production of nitric oxide	1.62e-11	ADRB2, ARG2, CALR, HMOX1, IL6, IL10, IL18, IL1B, IL1R2, IL1RN, SOCS3, SOD2, TLR4, TNF	14
											Small Molecule Biochemistry	production	production of lipid	3.3e-09	ALOX5AP, IL6, IL8, IL10, IL18, IL1B, IL1R2, IL1RN, INSIG1, LDLR, LTF, RGS2, TNF	13
											Small Molecule Biochemistry	production	production of eicosanoid	5.65e-08	ALOX5AP, IL6, IL8, IL10, IL18, IL1B, IL1R2, IL1RN, LTF, TNF	10
											Small Molecule Biochemistry	production	production of prostaglandin E2	2.84e-07	IL6, IL8, IL10, IL18, IL1B, IL1R2, IL1RN, TNF	8
											Small Molecule Biochemistry	production	production of prostaglandins E	2.84e-07	IL6, IL8, IL10, IL18, IL1B, IL1R2, IL1RN, TNF	8
											Small Molecule Biochemistry	quantity	quantity of prostaglandin	7.12e-09	CX3CL1, HMOX1, IL18, IL18BP, IL1B, IL1R2, LDLR, TNF	8
											Small Molecule Biochemistry	quantity	quantity of eicosanoid	1.72e-08	CX3CL1, HMOX1, IL8, IL18, IL18BP, IL1B, IL1R2, LDLR, TNF	9
											Small Molecule Biochemistry	quantity	quantity of lipid	1.4e-07	CASP8, CX3CL1, FGF7, HMOX1, IL6, IL8, IL18, IL18BP, IL1B, IL1R2, LDLR, PPAP2B, PRKCB1, RRAD, STAT3, TLR4, TNF	17
											Small Molecule Biochemistry	induction	induction of prostaglandin	1.12e-07	IL6, IL10, IL18, IL1B, TNF	5
											Small Molecule Biochemistry	induction	induction of eicosanoid	1.73e-07	IL6, IL10, IL18, IL1B, TNF	5
											Small Molecule Biochemistry	synthesis	synthesis of nitric oxide	2.4e-07	ARG2, HSP90AA1, IL10, IL1B, PTX3, SOCS3, TNF	7
											Small Molecule Biochemistry	loss	loss of proteoglycan	6.51e-07	FOS, IL18, IL1B, TNF	4
											Reproductive System Disease	reproductive system disorder	reproductive system disorder	5.09e-10	ADRB2, CASP8, CCL2, CCR1, ERRFI1, FOS, IL6, IL8, IL10, IL18, IL1R2, LDHA, LTF, PPAP2B, PRKCB1, S100A9, SLC2A3, THBS1, TLR4, TNF, ZFP36	21
											Reproductive System Disease	endometriosis	endometriosis	1.13e-09	CCL2, CCR1, ERRFI1, FOS, IL6, IL8, IL10, IL18, IL1R2, LTF, PPAP2B, PRKCB1, S100A9, SLC2A3, TNF, ZFP36	16
											Reproductive System Disease	apoptosis	apoptosis of prostate cancer cell lines	5.44e-07	BIRC3, CALR, CASP8, FOS, IL6, ITGAV, PLAU, PLAUR, STAT3, TNF	10
											Viral Function	replication	replication of virus	8.25e-10	CCL2, CCR1, IL6, IL8, IL10, IL10RA, IL1B, NCL, NFKBIA, S100A9, S100A12, TLR4, TNF	13
											Viral Function	replication	replication of HIV-1	2.4e-07	IL6, IL8, IL1B, NFKBIA, S100A9, S100A12, TNF	7
											Gene Expression	activation	activation of NFkB binding site	2.54e-09	BCL3, FOS, IL18, IL1B, LTF, MAP3K8, NFKBIA, TLR4, TNF, VCAM1	10
											Gene Expression	binding	binding of DNA	3.11e-08	BCL3, CALR, FOS, IL6, IL10, IL18, IL1B, IL1RN, IL4R, NCL, NFKBIA, SOCS3, SPI1, TNF	14
											Skeletal and Muscular System Development and Function	migration	migration of smooth muscle cells	2.54e-09	CCL2, IL6, IL18, IL1B, LDLR, PLAU, PLAUR, THBS1, TIMP1, TNF	10
											Skeletal and Muscular System Development and Function	migration	migration of muscle cells	1.03e-08	CCL2, IL6, IL18, IL1B, LDLR, PLAU, PLAUR, THBS1, TIMP1, TNF	10
											Skeletal and Muscular System Development and Function	osteoclastogenesis	osteoclastogenesis of eukaryotic cells	2.4e-07	CCL2, FOS, IL6, IL1B, IL1RN, NFKBIA, TNF	7
											Skeletal and Muscular System Development and Function	osteoclastogenesis	osteoclastogenesis of cells	2.81e-07	CCL2, FOS, IL6, IL1B, IL1RN, NFKBIA, TNF	7
											Skeletal and Muscular System Development and Function	cell movement	cell movement of smooth muscle cells	3.51e-07	IL6, LDLR, PLAU, PLAUR, STAT3, THBS1	6
											Lipid Metabolism	production	production of lipid	3.3e-09	ALOX5AP, IL6, IL8, IL10, IL18, IL1B, IL1R2, IL1RN, INSIG1, LDLR, LTF, RGS2, TNF	13
											Lipid Metabolism	production	production of eicosanoid	5.65e-08	ALOX5AP, IL6, IL8, IL10, IL18, IL1B, IL1R2, IL1RN, LTF, TNF	10
											Lipid Metabolism	production	production of prostaglandin E2	2.84e-07	IL6, IL8, IL10, IL18, IL1B, IL1R2, IL1RN, TNF	8
											Lipid Metabolism	production	production of prostaglandins E	2.84e-07	IL6, IL8, IL10, IL18, IL1B, IL1R2, IL1RN, TNF	8
											Lipid Metabolism	quantity	quantity of prostaglandin	7.12e-09	CX3CL1, HMOX1, IL18, IL18BP, IL1B, IL1R2, LDLR, TNF	8
											Lipid Metabolism	quantity	quantity of eicosanoid	1.72e-08	CX3CL1, HMOX1, IL8, IL18, IL18BP, IL1B, IL1R2, LDLR, TNF	9
											Lipid Metabolism	quantity	quantity of lipid	1.4e-07	CASP8, CX3CL1, FGF7, HMOX1, IL6, IL8, IL18, IL18BP, IL1B, IL1R2, LDLR, PPAP2B, PRKCB1, RRAD, STAT3, TLR4, TNF	17
											Lipid Metabolism	induction	induction of prostaglandin	1.12e-07	IL6, IL10, IL18, IL1B, TNF	5
											Lipid Metabolism	induction	induction of eicosanoid	1.73e-07	IL6, IL10, IL18, IL1B, TNF	5
											Organismal Functions	thermoregulation	thermoregulation	4.72e-09	CD14, IL6, IL10, IL18, IL1B, IL1RN, STAT3, TNF	8
											Cellular Function and Maintenance	function	function of cells	7.19e-09	CASP8, FOS, IL8, IL10, IL18, IL10RA, LTF, TLR2, TLR4, TNF	10
											Cellular Function and Maintenance	function	function of eukaryotic cells	6.84e-08	CASP8, FOS, IL8, IL10, IL18, IL10RA, TLR2, TLR4, TNF	9
											Cellular Function and Maintenance	phagocytosis	phagocytosis	6.76e-07	CALR, CD14, ITGAV, PRKCB1, PRKX, PTX3, SPI1, THBS1, TLR2, TLR4	10
											Free Radical Scavenging	production	production of superoxide	7.19e-09	CCR3, IL8, IL10, IL1B, LTF, PRKCB1, SELP, SOD2, SPI1, TNF	10
											Hepatic System Disease	cell death	cell death of liver cells	7.22e-09	CASP8, FGL2, FOS, HMOX1, IL6, ITGAV, SOCS3, SOD2, TIMP1, TLR4, TNF	11
											Carbohydrate Metabolism	binding	binding of polysaccharide	1.05e-08	CD14, IL8, IL10, SELP, THBS1, TLR4, TNF, TNFAIP6	8
											Carbohydrate Metabolism	binding	binding of carbohydrate	1.73e-07	CD14, IL8, IL10, SELP, THBS1, TLR4, TNF, TNFAIP6	8
											Carbohydrate Metabolism	loss	loss of proteoglycan	6.51e-07	FOS, IL18, IL1B, TNF	4
											Cell Cycle	cell division process	cell division process of cells	1.4e-08	BCL3, BCL2A1, BHLHB2, BTG2, CALR, CEBPD, ERRFI1, FGF7, FOS, GNL3, HMOX1, HSP90AA1, HSPA8, IL6, IL8, IL10, IL1B, IL4R, ITGAV, MAP3K8, MXD1, NFKBIA, NR4A3, PLAU, PLAUR, PRKCB1, PTMA, RRAD, SOD2, SPI1, STAT3, THBS1, TNF	33
											Cell Cycle	cell division process	cell division process of cell lines	6.66e-08	BCL3, BHLHB2, BTG2, CEBPD, FGF7, FOS, GNL3, HMOX1, IL6, IL1B, ITGAV, MAP3K8, MXD1, NR4A3, PLAU, PLAUR, PRKCB1, PTMA, RRAD, SOD2, STAT3, THBS1, TNF	23
											Cell Cycle	cell division process	cell division process of tumor cell lines	3.33e-07	BHLHB2, BTG2, CEBPD, GNL3, HMOX1, IL6, IL1B, ITGAV, MXD1, PLAU, PLAUR, PRKCB1, PTMA, RRAD, SOD2, STAT3, THBS1, TNF	18
											Cell Cycle	cell division process	cell division process of eukaryotic cells	5.79e-07	BCL3, BHLHB2, BTG2, CEBPD, FGF7, FOS, GNL3, HMOX1, IL6, IL1B, IL4R, ITGAV, MAP3K8, MXD1, NFKBIA, NR4A3, PLAU, PLAUR, PRKCB1, PTMA, RRAD, SOD2, STAT3, THBS1, TNF	25
											Cell Cycle	interphase	interphase of eukaryotic cells	5.57e-08	BCL3, BHLHB2, BTG2, CEBPD, FOS, GNL3, HMOX1, IL6, IL1B, IL4R, ITGAV, MAP3K8, MXD1, NFKBIA, PLAU, PLAUR, SOD2, STAT3, TNF	19
											Cell Cycle	interphase	interphase of cell lines	4.72e-07	BCL3, BHLHB2, BTG2, CEBPD, FOS, GNL3, HMOX1, IL6, IL1B, ITGAV, MAP3K8, MXD1, PLAU, PLAUR, SOD2, TNF	16
											Cell Cycle	cell stage	cell stage of cells	3.45e-07	BCL3, BHLHB2, BTG2, CALR, CEBPD, ERRFI1, FOS, GNL3, HMOX1, HSP90AA1, IL6, IL10, IL1B, IL4R, ITGAV, MAP3K8, MXD1, NFKBIA, PLAU, PLAUR, PTMA, SOD2, STAT3, TNF	24
											Cell Cycle	cell stage	entry into cell stage	4.99e-07	BHLHB2, FOS, GNL3, HMOX1, IL6, IL1B, IL4R, ITGAV, MAP3K8, SOD2, TNF	11
											Cell Cycle	cell stage	entry into cell stage of cells	4.99e-07	BHLHB2, FOS, GNL3, HMOX1, IL6, IL1B, IL4R, ITGAV, MAP3K8, SOD2, TNF	11
											Cell Cycle	cell stage	cell stage	5.66e-07	BCL3, BHLHB2, BTG2, CALR, CEBPD, ERRFI1, FOS, GNL3, HMOX1, HSP90AA1, IL6, IL10, IL1B, IL4R, ITGAV, MAP3K8, MXD1, NFKBIA, NOLC1, PLAU, PLAUR, PTMA, SOD2, STAT3, TNF	25
											Cell Cycle	S phase	entry into S phase of eukaryotic cells	6.65e-07	BHLHB2, FOS, HMOX1, IL6, IL1B, IL4R, MAP3K8, SOD2, TNF	9
											Metabolic Disease	metabolic disorder	metabolic disorder	1.44e-08	ADRB2, BTG2, CEBPD, FGF7, HLA-DRA, HMOX1, HPRT1, IL6, IL10, IL18, IL1B, IL4R, INSIG1, LDLR, LYZ, NFKBIA, NR4A3, PPAP2B, PRKCB1, SAA3, SELP, SOCS3, SOD2, STAT3, THBS1, TIMP1, TLR2, TNF, VCAM1	29
											Cell Morphology	shape change	shape change	2.39e-08	CCL2, CCR1, CCR3, CD9, CX3CL1, DLC1, FOS, HMOX1, HSP90AA1, IL6, IL8, IL8RB, ITGAV, PLAU, PLAUR, RRAD, SELL, STAT3, THBS1, TNF, VCAM1	21
											Cell Morphology	shape change	shape change of eukaryotic cells	2.41e-08	CCL2, CCR3, CD9, CX3CL1, HSP90AA1, IL6, IL8, IL8RB, ITGAV, PLAU, PLAUR, RRAD, SELL, STAT3, THBS1, TNF, VCAM1	17
											Cell Morphology	shape change	shape change of lymphatic system cells	2.57e-08	CCL2, CCR3, CX3CL1, IL8, ITGAV, SELL, THBS1, TNF	8
											Cell Morphology	shape change	shape change of cells	5.21e-08	CCL2, CCR3, CD9, CX3CL1, DLC1, HSP90AA1, IL6, IL8, IL8RB, ITGAV, PLAU, PLAUR, RRAD, SELL, STAT3, THBS1, TNF, VCAM1	18
											Cell Morphology	shape change	shape change of blood cells	3.59e-07	CCL2, CCR3, CX3CL1, IL8, ITGAV, SELL, THBS1, TNF	8
											Cell Morphology	shape change	shape change of leukocytes	5.15e-07	CCL2, CCR3, CX3CL1, IL8, SELL, THBS1, TNF	7
											Cell Morphology	morphogenesis	morphogenesis of cells	8.95e-08	CCL2, CCR3, CD9, CX3CL1, DLC1, FGF7, HSP90AA1, IL6, IL8, IL8RB, ITGAV, PDPN, PLAU, PLAUR, RRAD, SELL, STAT3, THBS1, TNF, VCAM1	20
											Neurological Disease	hypernociception	hypernociception	4.09e-08	IL18, IL15RA, IL1B, IL1RN, TNF	5
											Neurological Disease	neurological disorder	neurological disorder	4.47e-08	ACTG1, ADRB2, ALOX5AP, CALR, CASP4, CASP8, CCL2, CCR1, CD9, CD14, COMP, CSN3, CX3CL1, CXCL6, F13A1, FOS, HMOX1, HPRT1, HSPA5, IL6, IL10, IL18, IL10RA, IL15RA, IL1B, IL1RN, ITGAV, LDHA, LDLR, MARCKSL1, PLAU, PLAUR, PRKCB1, SELL, SOD2, TIMP1, TLR2, TLR4, TNF, VCAM1	40
											Neurological Disease	neurological disorder	neurological disorder of rodents	1.99e-07	CASP4, CCR1, CX3CL1, FOS, HMOX1, IL6, IL10, IL18, IL15RA, IL1B, IL1RN, MARCKSL1, PLAUR, SELL, SOD2, TLR2, TLR4, TNF	18
											Neurological Disease	neurological disorder	neurological disorder of rats	3.84e-07	CX3CL1, FOS, IL6, IL18, IL1B, IL1RN, TNF	7
											Neurological Disease	neurological disorder	neurological disorder of mice	4.74e-07	CASP4, CCR1, FOS, HMOX1, IL6, IL10, IL18, IL15RA, IL1B, IL1RN, MARCKSL1, PLAUR, SELL, SOD2, TLR2, TLR4, TNF	17
											Tumor Morphology	growth	growth of tumor	4.54e-08	CCL2, HSPA8, IL6, IL8RB, ITGAV, OLR1, PLAU, RRAD, STAT3, THBS1, TIMP1, TNF	12
											Organ Morphology	necrosis	necrosis of organ	7.84e-08	CD14, F13A1, SOD2, TLR2, TLR4, TNF	6
											Drug Metabolism	production	production of prostaglandin E2	2.84e-07	IL6, IL8, IL10, IL18, IL1B, IL1R2, IL1RN, TNF	8
											Nervous System Development and Function	activation	activation of microglia	3.29e-07	HMOX1, IL6, IL1B, ITGAV, TLR2, TLR4, TNF	7
											Post-Translational Modification	tyrosine phosphorylation	tyrosine phosphorylation of protein	5.91e-07	CALR, CCR1, CCR3, CD9, CD55, CX3CL1, IL1B, ITGAV, SELL, SPI1, THBS1, TNF	12
