# Supplementary material for: Gene network and pathway analysis of bovine mammary tissue challenged with Streptococcus uberis reveals induction of cell proliferation and inhibition of PPARγ signaling as potential mechanism for the negative relationships between immune response and lipid metabolism
Source: BMC Genomics. 2009 Nov 19;10:542. doi: 10.1186/1471-2164-10-542 (PMC2784807; doi:10.1186/1471-2164-10-542)
Supplement: Additional file 11 — Functions DOWN of DEG with 1.5 fold change or greater. Functions down-regulated during IMI for DEG with expression > 1.5-fold using IPA Knowledge Base. [file 1471-2164-10-542-S11.XLS]

## Sheet: Sheet1
Functions of Genes Down Regulated by Infection (1.5 fold change or greater)											Details on Functions of Genes Down Regulated by Infection						Annotations on Functions of Genes Down Regulated by Infection
NOTE: Scroll to the right to view 'affects on functions'											Category	Function	Function Annotation	P-value	Molecules	# Molecules	Function Annotation	Molecules	# Molecules
											Lipid Metabolism	quantity	quantity of triacylglycerol	2.68e-10	CD36, FABP4, FASN, GPAM, LPIN1, LPL, PNPLA2, SCD	8	affects metabolic process of lipid (10/10)	CD36, FABP4, FASN, GPAM, LIPT1, LPIN1, LPL, PNPLA2, SCD, SLC27A6	10
											Lipid Metabolism	quantity	quantity of acylglycerol	1.08e-09	CD36, FABP4, FASN, GPAM, LPIN1, LPL, PNPLA2, SCD	8	increases metabolic process of lipid (2/10)	GPAM, LPL	2
											Lipid Metabolism	quantity	quantity of fatty acid	1.27e-09	CD36, FABP4, GPAM, LPIN1, LPL, SCD, SOD1	7	affects metabolism of lipid (10/10)	CD36, FABP4, FASN, GPAM, LIPT1, LPIN1, LPL, PNPLA2, SCD, SLC27A6	10
											Lipid Metabolism	quantity	quantity of lipid	2.92e-09	BTN1A1, CD36, FABP4, FASN, GPAM, LPIN1, LPL, PNPLA2, SCD, SOD1	10	increases metabolism of lipid (2/10)	GPAM, LPL	2
											Lipid Metabolism	quantity	quantity of palmitoleic acid	1.43e-05	FABP4, SCD	2	affects quantity of lipid (7/10)	BTN1A1, CD36, FABP4, FASN, GPAM, LPL, SCD	7
											Lipid Metabolism	quantity	quantity of cholesterol	0.000125	CD36, FABP4, LPL, SCD	4	decreases quantity of lipid (5/10)	CD36, LPIN1, LPL, PNPLA2, SOD1	5
											Lipid Metabolism	quantity	quantity of free fatty acid	0.00018	CD36, FABP4, LPL	3	increases quantity of lipid (4/10)	GPAM, LPL, PNPLA2, SCD	4
											Lipid Metabolism	quantity	quantity of acyl-coenzyme A	0.000427	GPAM, SCD	2	affects quantity of acylglycerol (6/8)	CD36, FABP4, FASN, GPAM, LPL, SCD	6
											Lipid Metabolism	quantity	quantity of lysophospholipids	0.000427	GPAM, LPL	2	decreases quantity of acylglycerol (4/8)	CD36, LPIN1, LPL, PNPLA2	4
											Lipid Metabolism	quantity	quantity of cholesterol ester	0.00117	CD36, SCD	2	increases quantity of acylglycerol (3/8)	GPAM, LPL, PNPLA2	3
											Lipid Metabolism	quantity	quantity of phosphatidic acid	0.00158	GPAM, LPL, SCD	3	affects quantity of triacylglycerol (6/8)	CD36, FABP4, FASN, GPAM, LPL, SCD	6
											Lipid Metabolism	quantity	quantity of choline-phospholipid	0.00213	LPL, SCD	2	decreases quantity of triacylglycerol (4/8)	CD36, LPIN1, LPL, PNPLA2	4
											Lipid Metabolism	quantity	quantity of diacylglycerol	0.00213	GPAM, SCD	2	increases quantity of triacylglycerol (3/8)	GPAM, LPL, PNPLA2	3
											Lipid Metabolism	quantity	quantity of 1-alkyl-2,3-diacylglycerol	0.00223	SCD	1	affects modification of fatty acid (5/7)	CD36, FABP4, LPIN1, LPL, SCD	5
											Lipid Metabolism	quantity	quantity of 18:1(n-9) fatty acids	0.00223	SCD	1	decreases modification of fatty acid (1/7)	GPAM	1
											Lipid Metabolism	quantity	quantity of palmitoleoyl-coenzyme A	0.00223	SCD	1	increases modification of fatty acid (3/7)	CD36, FASN, LPIN1	3
											Lipid Metabolism	quantity	quantity of palmitoyl-coenzyme A	0.00223	SCD	1	affects modification of lipid (5/7)	CD36, FABP4, LPIN1, LPL, SCD	5
											Lipid Metabolism	quantity	quantity of stearoyl-coenzyme A	0.00223	SCD	1	decreases modification of lipid (1/7)	GPAM	1
											Lipid Metabolism	quantity	quantity of phospholipid	0.00311	GPAM, LPL, SCD	3	increases modification of lipid (3/7)	CD36, FASN, LPIN1	3
											Lipid Metabolism	quantity	quantity of sterol	0.00445	CD36	1	affects metabolic process of fatty acid (5/5)	CD36, FABP4, GPAM, SCD, SLC27A6	5
											Lipid Metabolism	quantity	quantity of lysophosphatidic acid	0.00667	GPAM	1	affects metabolism of fatty acid (5/5)	CD36, FABP4, GPAM, SCD, SLC27A6	5
											Lipid Metabolism	quantity	quantity of monounsaturated fatty acids	0.00667	SCD	1	affects oxidation of fatty acid (4/5)	CD36, LPIN1, LPL, SCD	4
											Lipid Metabolism	quantity	quantity of oleic acid	0.00667	SCD	1	decreases oxidation of fatty acid (1/5)	GPAM	1
											Lipid Metabolism	quantity	quantity of stearic acid	0.00667	FABP4	1	increases oxidation of fatty acid (2/5)	CD36, LPIN1	2
											Lipid Metabolism	quantity	quantity of long-chain acyl-coenzyme A	0.00888	SCD	1	affects oxidation of lipid (4/5)	CD36, LPIN1, LPL, SCD	4
											Lipid Metabolism	quantity	quantity of non-esterified fatty acid	0.0177	LPIN1	1	decreases oxidation of lipid (1/5)	GPAM	1
											Lipid Metabolism	quantity	quantity of lipid peroxide	0.0199	SOD1	1	increases oxidation of lipid (2/5)	CD36, LPIN1	2
											Lipid Metabolism	quantity	quantity of lysophosphatidylcholine	0.0221	LPL	1	affects synthesis of lipid (3/5)	FASN, LPL, SCD	3
											Lipid Metabolism	quantity	quantity of malonyl-coenzyme A	0.0242	SCD	1	decreases synthesis of lipid (1/5)	FASN	1
											Lipid Metabolism	quantity	quantity of fat	0.0308	SCD	1	increases synthesis of lipid (3/5)	FASN, GPAM, SOD1	3
											Lipid Metabolism	modification	modification of fatty acid	8.02e-09	CD36, FABP4, FASN, GPAM, LPIN1, LPL, SCD	7	affects biosynthesis of lipid (3/4)	FASN, LPL, SCD	3
											Lipid Metabolism	modification	modification of palmitic acid	2e-07	CD36, FASN, GPAM, SCD	4	increases biosynthesis of lipid (1/4)	GPAM	1
											Lipid Metabolism	modification	modification of lipid	3.62e-07	CD36, FABP4, FASN, GPAM, LPIN1, LPL, SCD	7	affects incorporation of lipid (3/4)	CD36, FASN, SCD	3
											Lipid Metabolism	modification	modification of acyl-coenzyme A	0.000797	FASN, SCD	2	decreases incorporation of lipid (1/4)	GPAM	1
											Lipid Metabolism	modification	modification of triacylglycerol	0.00445	LPL	1	increases incorporation of lipid (2/4)	CD36, GPAM	2
											Lipid Metabolism	modification	modification of acylglycerol	0.00888	LPL	1	affects metabolic process of acylglycerol (3/4)	CD36, LPL, PNPLA2	3
											Lipid Metabolism	modification	modification of palmitoyl-coenzyme A	0.0111	SCD	1	increases metabolic process of acylglycerol (2/4)	GPAM, LPL	2
											Lipid Metabolism	modification	modification of long-chain acyl-coenzyme A	0.0177	SCD	1	affects metabolic process of triacylglycerol (3/4)	CD36, LPL, PNPLA2	3
											Lipid Metabolism	metabolism	metabolism of lipid	1.24e-08	CD36, FABP4, FASN, GPAM, LIPT1, LPIN1, LPL, PNPLA2, SCD, SLC27A6	10	increases metabolic process of triacylglycerol (2/4)	GPAM, LPL	2
											Lipid Metabolism	metabolism	metabolism of triacylglycerol	1.22e-06	CD36, GPAM, LPL, PNPLA2	4	affects metabolism of acylglycerol (3/4)	CD36, LPL, PNPLA2	3
											Lipid Metabolism	metabolism	metabolism of acylglycerol	2.47e-06	CD36, GPAM, LPL, PNPLA2	4	increases metabolism of acylglycerol (2/4)	GPAM, LPL	2
											Lipid Metabolism	metabolism	metabolism of fatty acid	5.85e-06	CD36, FABP4, GPAM, SCD, SLC27A6	5	affects metabolism of triacylglycerol (3/4)	CD36, LPL, PNPLA2	3
											Lipid Metabolism	metabolism	metabolism of long chain fatty acid	0.000492	CD36, SLC27A6	2	increases metabolism of triacylglycerol (2/4)	GPAM, LPL	2
											Lipid Metabolism	metabolism	metabolism of diacylglycerol	0.0242	GPAM	1	affects modification of palmitic acid (2/4)	CD36, SCD	2
											Lipid Metabolism	metabolism	metabolism of very long chain fatty acid	0.0242	SLC27A6	1	decreases modification of palmitic acid (1/4)	GPAM	1
											Lipid Metabolism	metabolic process	metabolic process of lipid	2.14e-08	CD36, FABP4, FASN, GPAM, LIPT1, LPIN1, LPL, PNPLA2, SCD, SLC27A6	10	increases modification of palmitic acid (2/4)	CD36, FASN	2
											Lipid Metabolism	metabolic process	metabolic process of triacylglycerol	1.85e-06	CD36, GPAM, LPL, PNPLA2	4	affects quantity of cholesterol (2/4)	FABP4, LPL	2
											Lipid Metabolism	metabolic process	metabolic process of acylglycerol	4.16e-06	CD36, GPAM, LPL, PNPLA2	4	decreases quantity of cholesterol (2/4)	CD36, LPL	2
											Lipid Metabolism	metabolic process	metabolic process of fatty acid	8.34e-06	CD36, FABP4, GPAM, SCD, SLC27A6	5	increases quantity of cholesterol (3/4)	CD36, LPL, SCD	3
											Lipid Metabolism	synthesis	synthesis of triacylglycerol	1.67e-07	FASN, GPAM, LPL, SCD	4	affects synthesis of acylglycerol (2/4)	LPL, SCD	2
											Lipid Metabolism	synthesis	synthesis of acylglycerol	3.82e-07	FASN, GPAM, LPL, SCD	4	decreases synthesis of acylglycerol (1/4)	FASN	1
											Lipid Metabolism	synthesis	synthesis of diacylglycerol	0.000133	GPAM, SCD	2	increases synthesis of acylglycerol (1/4)	GPAM	1
											Lipid Metabolism	synthesis	synthesis of lipid	0.000268	FASN, GPAM, LPL, SCD, SOD1	5	affects synthesis of triacylglycerol (2/4)	LPL, SCD	2
											Lipid Metabolism	synthesis	synthesis of 1-alkyl-2,3-diacylglycerol	0.00223	SCD	1	decreases synthesis of triacylglycerol (1/4)	FASN	1
											Lipid Metabolism	synthesis	synthesis of monounsaturated fatty acids	0.00223	SCD	1	increases synthesis of triacylglycerol (1/4)	GPAM	1
											Lipid Metabolism	synthesis	synthesis of myristic acid	0.00223	FASN	1	affects accumulation of acylglycerol (3/3)	CD36, LPL, SCD	3
											Lipid Metabolism	synthesis	synthesis of stearic acid	0.00223	FASN	1	affects accumulation of lipid (3/3)	CD36, LPL, SCD	3
											Lipid Metabolism	synthesis	synthesis of malonyl-coenzyme A	0.00445	FASN	1	increases accumulation of lipid (1/3)	LPL	1
											Lipid Metabolism	synthesis	synthesis of palmitic acid	0.00667	FASN	1	affects accumulation of triacylglycerol (3/3)	CD36, LPL, SCD	3
											Lipid Metabolism	synthesis	synthesis of fatty acid	0.00806	FASN, SCD	2	affects efflux of cholesterol (1/3)	FABP4	1
											Lipid Metabolism	synthesis	synthesis of epoprostenol	0.0133	SOD1	1	decreases efflux of cholesterol (1/3)	SCD	1
											Lipid Metabolism	synthesis	synthesis of phospholipid	0.0149	FASN, GPAM	2	increases efflux of cholesterol (1/3)	CD36	1
											Lipid Metabolism	synthesis	synthesis of cholesterol ester	0.0177	SCD	1	affects flux of cholesterol (1/3)	FABP4	1
											Lipid Metabolism	synthesis	synthesis of acetyl-coenzyme A	0.0242	FASN	1	decreases flux of cholesterol (1/3)	SCD	1
											Lipid Metabolism	synthesis	synthesis of acyl-coenzyme A	0.0308	FASN	1	increases flux of cholesterol (1/3)	CD36	1
											Lipid Metabolism	formation	formation of triacylglycerol	1.95e-07	GPAM, PNPLA2, SCD	3	increases formation of acylglycerol (3/3)	GPAM, PNPLA2, SCD	3
											Lipid Metabolism	formation	formation of acylglycerol	2.13e-06	GPAM, PNPLA2, SCD	3	increases formation of lipid (3/3)	GPAM, PNPLA2, SCD	3
											Lipid Metabolism	formation	formation of lipid	0.00034	GPAM, PNPLA2, SCD	3	increases formation of triacylglycerol (3/3)	GPAM, PNPLA2, SCD	3
											Lipid Metabolism	formation	formation of 1-oleoylglycerol	0.00667	PNPLA2	1	affects incorporation of fatty acid (2/3)	CD36, SCD	2
											Lipid Metabolism	formation	formation of triolein	0.00667	PNPLA2	1	decreases incorporation of fatty acid (1/3)	GPAM	1
											Lipid Metabolism	incorporation	incorporation of lipid	5.1e-07	CD36, FASN, GPAM, SCD	4	increases incorporation of fatty acid (2/3)	CD36, GPAM	2
											Lipid Metabolism	incorporation	incorporation of fatty acid	7.84e-06	CD36, GPAM, SCD	3	affects oxidation of palmitic acid (2/3)	CD36, SCD	2
											Lipid Metabolism	incorporation	incorporation of palmitic acid	9.96e-05	CD36, SCD	2	decreases oxidation of palmitic acid (1/3)	GPAM	1
											Lipid Metabolism	incorporation	incorporation of acylglycerol	0.000133	CD36, GPAM	2	increases oxidation of palmitic acid (1/3)	CD36	1
											Lipid Metabolism	incorporation	incorporation of triacylglycerol	0.000133	CD36, GPAM	2	affects quantity of fatty acid (3/3)	CD36, FABP4, LPL	3
											Lipid Metabolism	incorporation	incorporation of oleic acid	0.000212	CD36, GPAM	2	decreases quantity of fatty acid (1/3)	CD36	1
											Lipid Metabolism	incorporation	incorporation of 15-(4-iodophenyl)-3-methylpentadecanoic acid	0.00223	CD36	1	affects quantity of phosphatidic acid (2/3)	LPL, SCD	2
											Lipid Metabolism	incorporation	incorporation of free fatty acid	0.00223	CD36	1	increases quantity of phosphatidic acid (1/3)	GPAM	1
											Lipid Metabolism	incorporation	incorporation of diacylglycerol	0.00445	CD36	1	affects quantity of phospholipid (2/3)	LPL, SCD	2
											Lipid Metabolism	incorporation	incorporation of cholesterol ester	0.00667	GPAM	1	increases quantity of phospholipid (1/3)	GPAM	1
											Lipid Metabolism	incorporation	incorporation of ceramide	0.00888	SCD	1	affects secretion of lipid (3/3)	CD36, FABP4, SCD	3
											Lipid Metabolism	incorporation	incorporation of phosphatidylcholine	0.0111	GPAM	1	affects transport of lipid (2/3)	CD36, LPL	2
											Lipid Metabolism	incorporation	incorporation of glycosphingolipid	0.0133	SCD	1	increases transport of lipid (1/3)	FABP4	1
											Lipid Metabolism	incorporation	incorporation of phosphatidic acid	0.0155	GPAM	1	affects uptake of fatty acid (2/3)	CD36, LPL	2
											Lipid Metabolism	incorporation	incorporation of phospholipid	0.0264	GPAM	1	increases uptake of fatty acid (2/3)	CD36, SLC27A6	2
											Lipid Metabolism	oxidation	oxidation of fatty acid	1.34e-06	CD36, GPAM, LPIN1, LPL, SCD	5	affects uptake of lipid (2/3)	CD36, LPL	2
											Lipid Metabolism	oxidation	oxidation of lipid	2.38e-06	CD36, GPAM, LPIN1, LPL, SCD	5	increases uptake of lipid (2/3)	CD36, SLC27A6	2
											Lipid Metabolism	oxidation	oxidation of palmitic acid	1.69e-05	CD36, GPAM, SCD	3	affects accumulation of fatty acid (2/2)	CD36, SCD	2
											Lipid Metabolism	oxidation	oxidation of triacylglycerol	0.00223	LPL	1	affects accumulation of monounsaturated fatty acids (2/2)	CD36, SCD	2
											Lipid Metabolism	oxidation	oxidation of palmitoyl-coenzyme A	0.00888	SCD	1	affects accumulation of oleic acid (2/2)	CD36, SCD	2
											Lipid Metabolism	oxidation	oxidation of acyl-coenzyme A	0.0111	SCD	1	affects biosynthesis of acylglycerol (1/2)	LPL	1
											Lipid Metabolism	oxidation	oxidation of oleic acid	0.0308	GPAM	1	increases biosynthesis of acylglycerol (1/2)	GPAM	1
											Lipid Metabolism	accumulation	accumulation of oleic acid	1.43e-05	CD36, SCD	2	affects biosynthesis of triacylglycerol (1/2)	LPL	1
											Lipid Metabolism	accumulation	accumulation of monounsaturated fatty acids	4.75e-05	CD36, SCD	2	increases biosynthesis of triacylglycerol (1/2)	GPAM	1
											Lipid Metabolism	accumulation	accumulation of triacylglycerol	8.51e-05	CD36, LPL, SCD	3	increases breakdown of lipid (2/2)	LPL, PNPLA2	2
											Lipid Metabolism	accumulation	accumulation of acylglycerol	9.89e-05	CD36, LPL, SCD	3	affects catabolism of acylglycerol (2/2)	LPL, PNPLA2	2
											Lipid Metabolism	accumulation	accumulation of fatty acid	0.000714	CD36, SCD	2	affects catabolism of lipid (2/2)	LPL, PNPLA2	2
											Lipid Metabolism	accumulation	accumulation of palmitoleic acid	0.00223	SCD	1	affects catabolism of triacylglycerol (2/2)	LPL, PNPLA2	2
											Lipid Metabolism	accumulation	accumulation of retinyl ester	0.00223	LPL	1	affects conversion of fatty acid (1/2)	FABP4	1
											Lipid Metabolism	accumulation	accumulation of lipid	0.00389	CD36, LPL, SCD	3	increases conversion of fatty acid (1/2)	FASN	1
											Lipid Metabolism	accumulation	accumulation of linoleic acid	0.00445	CD36	1	affects conversion of lipid (1/2)	FABP4	1
											Lipid Metabolism	accumulation	accumulation of stearic acid	0.00445	CD36	1	increases conversion of lipid (1/2)	FASN	1
											Lipid Metabolism	accumulation	accumulation of C18:2 fatty acid	0.00667	CD36	1	affects degradation of acylglycerol (2/2)	LPL, PNPLA2	2
											Lipid Metabolism	accumulation	accumulation of palmitic acid	0.00888	CD36	1	increases degradation of acylglycerol (1/2)	PNPLA2	1
											Lipid Metabolism	accumulation	accumulation of polyunsaturated fatty acids	0.00888	CD36	1	affects degradation of lipid (2/2)	LPL, PNPLA2	2
											Lipid Metabolism	accumulation	accumulation of cholesterol ester	0.0264	FABP4	1	increases degradation of lipid (2/2)	LPL, PNPLA2	2
											Lipid Metabolism	uptake	uptake of fatty acid	2.47e-05	CD36, LPL, SLC27A6	3	affects degradation of triacylglycerol (2/2)	LPL, PNPLA2	2
											Lipid Metabolism	uptake	uptake of oleic acid	2.86e-05	CD36, SLC27A6	2	increases degradation of triacylglycerol (1/2)	PNPLA2	1
											Lipid Metabolism	uptake	uptake of lipid	0.000131	CD36, LPL, SLC27A6	3	increases deposition of lipid (2/2)	GPAM, SCD	2
											Lipid Metabolism	uptake	uptake of cholesterol ester	0.000367	CD36, LPL	2	increases deposition of triacylglycerol (2/2)	GPAM, SCD	2
											Lipid Metabolism	uptake	uptake of cholesterol	0.0015	CD36, LPL	2	affects incorporation of acylglycerol (1/2)	CD36	1
											Lipid Metabolism	uptake	uptake of linoleic acid	0.00223	SLC27A6	1	decreases incorporation of acylglycerol (1/2)	GPAM	1
											Lipid Metabolism	uptake	uptake of omega-(4-iodophenyl)pentadecanoic acid	0.00223	CD36	1	increases incorporation of acylglycerol (2/2)	CD36, GPAM	2
											Lipid Metabolism	uptake	uptake of myristic acid	0.00445	CD36	1	decreases incorporation of oleic acid (1/2)	GPAM	1
											Lipid Metabolism	uptake	uptake of 15-(4-iodophenyl)-3-methylpentadecanoic acid	0.00667	CD36	1	increases incorporation of oleic acid (2/2)	CD36, GPAM	2
											Lipid Metabolism	uptake	uptake of triacylglycerol	0.0133	LPL	1	affects incorporation of palmitic acid (2/2)	CD36, SCD	2
											Lipid Metabolism	uptake	uptake of palmitic acid	0.0177	SLC27A6	1	affects incorporation of triacylglycerol (1/2)	CD36	1
											Lipid Metabolism	breakdown	breakdown of lipid	7.12e-05	LPL, PNPLA2	2	decreases incorporation of triacylglycerol (1/2)	GPAM	1
											Lipid Metabolism	breakdown	breakdown of free fatty acid	0.00223	LPL	1	increases incorporation of triacylglycerol (1/2)	GPAM	1
											Lipid Metabolism	breakdown	breakdown of triacylglycerol	0.00223	PNPLA2	1	affects metabolism of long chain fatty acid (2/2)	CD36, SLC27A6	2
											Lipid Metabolism	catabolism	catabolism of acylglycerol	9.96e-05	LPL, PNPLA2	2	affects modification of acyl-coenzyme A (1/2)	SCD	1
											Lipid Metabolism	catabolism	catabolism of triacylglycerol	9.96e-05	LPL, PNPLA2	2	increases modification of acyl-coenzyme A (1/2)	FASN	1
											Lipid Metabolism	catabolism	catabolism of lipid	0.00336	LPL, PNPLA2	2	affects quantity of acyl-coenzyme A (2/2)	GPAM, SCD	2
											Lipid Metabolism	degradation	degradation of acylglycerol	9.96e-05	LPL, PNPLA2	2	affects quantity of cholesterol ester (2/2)	CD36, SCD	2
											Lipid Metabolism	degradation	degradation of triacylglycerol	9.96e-05	LPL, PNPLA2	2	affects quantity of choline-phospholipid (2/2)	LPL, SCD	2
											Lipid Metabolism	degradation	degradation of lipid	0.00707	LPL, PNPLA2	2	affects quantity of diacylglycerol (1/2)	SCD	1
											Lipid Metabolism	degradation	degradation of fatty acid	0.0264	LPL	1	increases quantity of diacylglycerol (1/2)	GPAM	1
											Lipid Metabolism	deposition	deposition of triacylglycerol	0.000133	GPAM, SCD	2	affects quantity of lysophospholipids (1/2)	LPL	1
											Lipid Metabolism	deposition	deposition of lipid	0.000492	GPAM, SCD	2	increases quantity of lysophospholipids (1/2)	GPAM	1
											Lipid Metabolism	efflux	efflux of cholesterol	0.00014	CD36, FABP4, SCD	3	affects quantity of palmitoleic acid (2/2)	FABP4, SCD	2
											Lipid Metabolism	flux	flux of cholesterol	0.00014	CD36, FABP4, SCD	3	affects synthesis of diacylglycerol (1/2)	SCD	1
											Lipid Metabolism	biosynthesis	biosynthesis of triacylglycerol	0.00017	GPAM, LPL	2	increases synthesis of diacylglycerol (1/2)	GPAM	1
											Lipid Metabolism	biosynthesis	biosynthesis of lipid	0.000262	FASN, GPAM, LPL, SCD	4	affects synthesis of fatty acid (2/2)	FASN, SCD	2
											Lipid Metabolism	biosynthesis	biosynthesis of acylglycerol	0.000367	GPAM, LPL	2	increases synthesis of fatty acid (1/2)	FASN	1
											Lipid Metabolism	biosynthesis	biosynthesis of diacylglycerol	0.0133	GPAM	1	decreases synthesis of phospholipid (1/2)	FASN	1
											Lipid Metabolism	biosynthesis	biosynthesis of phosphatidylcholine	0.0286	GPAM	1	increases synthesis of phospholipid (1/2)	GPAM	1
											Lipid Metabolism	secretion	secretion of lipid	0.000294	CD36, FABP4, SCD	3	affects transport of fatty acid (1/2)	CD36	1
											Lipid Metabolism	secretion	secretion of fatty acid	0.00667	SCD	1	increases transport of fatty acid (1/2)	FABP4	1
											Lipid Metabolism	secretion	secretion of prostaglandin E2	0.0308	FABP4	1	affects uptake of cholesterol (1/2)	CD36	1
											Lipid Metabolism	conversion	conversion of fatty acid	0.000636	FABP4, FASN	2	increases uptake of cholesterol (1/2)	LPL	1
											Lipid Metabolism	conversion	conversion of palmitic acid	0.00223	FASN	1	affects uptake of cholesterol ester (1/2)	CD36	1
											Lipid Metabolism	conversion	conversion of malonyl-coenzyme A	0.00445	FASN	1	increases uptake of cholesterol ester (1/2)	LPL	1
											Lipid Metabolism	conversion	conversion of lipid	0.00966	FABP4, FASN	2	increases uptake of oleic acid (2/2)	CD36, SLC27A6	2
											Lipid Metabolism	conversion	conversion of acyl-coenzyme A	0.0155	FASN	1	affects accumulation of C18:2 fatty acid (1/1)	CD36	1
											Lipid Metabolism	transport	transport of lipid	0.00083	CD36, FABP4, LPL	3	affects accumulation of cholesterol ester (1/1)	FABP4	1
											Lipid Metabolism	transport	transport of fatty acid	0.00336	CD36, FABP4	2	affects accumulation of linoleic acid (1/1)	CD36	1
											Lipid Metabolism	transport	transport of triacylglycerol	0.00445	LPL	1	affects accumulation of palmitic acid (1/1)	CD36	1
											Lipid Metabolism	transport	transport of palmitic acid	0.0177	FABP4	1	affects accumulation of palmitoleic acid (1/1)	SCD	1
											Lipid Metabolism	transport	transport of long chain fatty acid	0.0221	CD36	1	affects accumulation of polyunsaturated fatty acids (1/1)	CD36	1
											Lipid Metabolism	desaturation	desaturation of palmitic acid	0.00223	SCD	1	affects accumulation of retinyl ester (1/1)	LPL	1
											Lipid Metabolism	desaturation	desaturation of palmitoleic acid	0.00223	SCD	1	increases accumulation of retinyl ester (1/1)	LPL	1
											Lipid Metabolism	desaturation	desaturation of palmitoyl-coenzyme A	0.00223	SCD	1	affects accumulation of stearic acid (1/1)	CD36	1
											Lipid Metabolism	desaturation	desaturation of stearoyl-coenzyme A	0.00223	SCD	1	affects beta-oxidation of palmitic acid (1/1)	SCD	1
											Lipid Metabolism	desaturation	desaturation of fatty acid	0.00888	SCD	1	increases biosynthesis of diacylglycerol (1/1)	GPAM	1
											Lipid Metabolism	esterification	esterification of cholesterol ester	0.00445	SCD	1	increases biosynthesis of phosphatidylcholine (1/1)	GPAM	1
											Lipid Metabolism	mass	mass of triacylglycerol	0.00445	GPAM	1	increases breakdown of triacylglycerol (1/1)	PNPLA2	1
											Lipid Metabolism	hydrolysis	hydrolysis of 1,2-dipalmitoylphosphatidylcholine	0.00888	LPL	1	affects clearance of lipid (1/1)	LPL	1
											Lipid Metabolism	hydrolysis	hydrolysis of retinyl ester	0.00888	LPL	1	affects clearance of triacylglycerol (1/1)	LPL	1
											Lipid Metabolism	hydrolysis	hydrolysis of phosphatidylethanolamine	0.0133	LPL	1	increases conversion of acyl-coenzyme A (1/1)	FASN	1
											Lipid Metabolism	hydrolysis	hydrolysis of triolein	0.0133	LPL	1	increases conversion of malonyl-coenzyme A (1/1)	FASN	1
											Lipid Metabolism	hydrolysis	hydrolysis of fatty acid	0.0264	LPL	1	increases conversion of palmitic acid (1/1)	FASN	1
											Lipid Metabolism	storage	storage of triacylglycerol	0.00888	SCD	1	increases degradation of fatty acid (1/1)	LPL	1
											Lipid Metabolism	release	release of free fatty acid	0.0111	FABP4	1	affects desaturation of fatty acid (1/1)	SCD	1
											Lipid Metabolism	homeostasis	homeostasis of lipid	0.0133	LPL	1	increases desaturation of fatty acid (1/1)	SCD	1
											Lipid Metabolism	beta-oxidation	beta-oxidation of palmitic acid	0.0155	SCD	1	increases desaturation of palmitic acid (1/1)	SCD	1
											Lipid Metabolism	clearance	clearance of triacylglycerol	0.0199	LPL	1	increases desaturation of palmitoleic acid (1/1)	SCD	1
											Lipid Metabolism	clearance	clearance of lipid	0.0264	LPL	1	affects desaturation of palmitoyl-coenzyme A (1/1)	SCD	1
											Lipid Metabolism	lipolysis	lipolysis of fatty acid	0.0199	FABP4	1	affects desaturation of stearoyl-coenzyme A (1/1)	SCD	1
											Molecular Transport	quantity	quantity of triacylglycerol	2.68e-10	CD36, FABP4, FASN, GPAM, LPIN1, LPL, PNPLA2, SCD	8	increases esterification of cholesterol ester (1/1)	SCD	1
											Molecular Transport	quantity	quantity of acylglycerol	1.08e-09	CD36, FABP4, FASN, GPAM, LPIN1, LPL, PNPLA2, SCD	8	increases formation of 1-oleoylglycerol (1/1)	PNPLA2	1
											Molecular Transport	quantity	quantity of fatty acid	1.27e-09	CD36, FABP4, GPAM, LPIN1, LPL, SCD, SOD1	7	increases formation of triolein (1/1)	PNPLA2	1
											Molecular Transport	quantity	quantity of lipid	2.92e-09	BTN1A1, CD36, FABP4, FASN, GPAM, LPIN1, LPL, PNPLA2, SCD, SOD1	10	affects homeostasis of lipid (1/1)	LPL	1
											Molecular Transport	quantity	quantity of palmitoleic acid	1.43e-05	FABP4, SCD	2	increases hydrolysis of 1,2-dipalmitoylphosphatidylcholine (1/1)	LPL	1
											Molecular Transport	quantity	quantity of cholesterol	0.000125	CD36, FABP4, LPL, SCD	4	increases hydrolysis of fatty acid (1/1)	LPL	1
											Molecular Transport	quantity	quantity of free fatty acid	0.00018	CD36, FABP4, LPL	3	increases hydrolysis of phosphatidylethanolamine (1/1)	LPL	1
											Molecular Transport	quantity	quantity of acyl-coenzyme A	0.000427	GPAM, SCD	2	increases hydrolysis of retinyl ester (1/1)	LPL	1
											Molecular Transport	quantity	quantity of lysophospholipids	0.000427	GPAM, LPL	2	increases hydrolysis of triolein (1/1)	LPL	1
											Molecular Transport	quantity	quantity of cholesterol ester	0.00117	CD36, SCD	2	affects incorporation of 15-(4-iodophenyl)-3-methylpentadecanoic acid (1/1)	CD36	1
											Molecular Transport	quantity	quantity of phosphatidic acid	0.00158	GPAM, LPL, SCD	3	increases incorporation of 15-(4-iodophenyl)-3-methylpentadecanoic acid (1/1)	CD36	1
											Molecular Transport	quantity	quantity of D-glucose	0.0019	FABP4, LPL, SCD	3	affects incorporation of ceramide (1/1)	SCD	1
											Molecular Transport	quantity	quantity of choline-phospholipid	0.00213	LPL, SCD	2	decreases incorporation of cholesterol ester (1/1)	GPAM	1
											Molecular Transport	quantity	quantity of diacylglycerol	0.00213	GPAM, SCD	2	affects incorporation of diacylglycerol (1/1)	CD36	1
											Molecular Transport	quantity	quantity of 1-alkyl-2,3-diacylglycerol	0.00223	SCD	1	increases incorporation of diacylglycerol (1/1)	CD36	1
											Molecular Transport	quantity	quantity of 18:1(n-9) fatty acids	0.00223	SCD	1	affects incorporation of glycosphingolipid (1/1)	SCD	1
											Molecular Transport	quantity	quantity of palmitoleoyl-coenzyme A	0.00223	SCD	1	decreases incorporation of phosphatidic acid (1/1)	GPAM	1
											Molecular Transport	quantity	quantity of palmitoyl-coenzyme A	0.00223	SCD	1	decreases incorporation of phosphatidylcholine (1/1)	GPAM	1
											Molecular Transport	quantity	quantity of stearoyl-coenzyme A	0.00223	SCD	1	decreases incorporation of phospholipid (1/1)	GPAM	1
											Molecular Transport	quantity	quantity of glycogen	0.00271	CD36, SCD	2	affects lipolysis of fatty acid (1/1)	FABP4	1
											Molecular Transport	quantity	quantity of phospholipid	0.00311	GPAM, LPL, SCD	3	increases mass of triacylglycerol (1/1)	GPAM	1
											Molecular Transport	quantity	quantity of ATP	0.00353	CD36, LPL	2	increases metabolism of diacylglycerol (1/1)	GPAM	1
											Molecular Transport	quantity	quantity of sterol	0.00445	CD36	1	affects metabolism of very long chain fatty acid (1/1)	SLC27A6	1
											Molecular Transport	quantity	quantity of lysophosphatidic acid	0.00667	GPAM	1	affects modification of acylglycerol (1/1)	LPL	1
											Molecular Transport	quantity	quantity of monounsaturated fatty acids	0.00667	SCD	1	affects modification of long-chain acyl-coenzyme A (1/1)	SCD	1
											Molecular Transport	quantity	quantity of oleic acid	0.00667	SCD	1	affects modification of palmitoyl-coenzyme A (1/1)	SCD	1
											Molecular Transport	quantity	quantity of stearic acid	0.00667	FABP4	1	affects modification of triacylglycerol (1/1)	LPL	1
											Molecular Transport	quantity	quantity of long-chain acyl-coenzyme A	0.00888	SCD	1	affects oxidation of acyl-coenzyme A (1/1)	SCD	1
											Molecular Transport	quantity	quantity of ascorbic acid	0.0111	SOD1	1	decreases oxidation of oleic acid (1/1)	GPAM	1
											Molecular Transport	quantity	quantity of glycerol	0.0177	FABP4	1	affects oxidation of palmitoyl-coenzyme A (1/1)	SCD	1
											Molecular Transport	quantity	quantity of non-esterified fatty acid	0.0177	LPIN1	1	affects oxidation of triacylglycerol (1/1)	LPL	1
											Molecular Transport	quantity	quantity of lipid peroxide	0.0199	SOD1	1	affects quantity of 1-alkyl-2,3-diacylglycerol (1/1)	SCD	1
											Molecular Transport	quantity	quantity of lysophosphatidylcholine	0.0221	LPL	1	affects quantity of 18:1(n-9) fatty acids (1/1)	SCD	1
											Molecular Transport	quantity	quantity of malonyl-coenzyme A	0.0242	SCD	1	affects quantity of fat (1/1)	SCD	1
											Molecular Transport	quantity	quantity of fat	0.0308	SCD	1	decreases quantity of lipid peroxide (1/1)	SOD1	1
											Molecular Transport	accumulation	accumulation of oleic acid	1.43e-05	CD36, SCD	2	affects quantity of long-chain acyl-coenzyme A (1/1)	SCD	1
											Molecular Transport	accumulation	accumulation of monounsaturated fatty acids	4.75e-05	CD36, SCD	2	increases quantity of lysophosphatidic acid (1/1)	GPAM	1
											Molecular Transport	accumulation	accumulation of triacylglycerol	8.51e-05	CD36, LPL, SCD	3	affects quantity of lysophosphatidylcholine (1/1)	LPL	1
											Molecular Transport	accumulation	accumulation of acylglycerol	9.89e-05	CD36, LPL, SCD	3	affects quantity of malonyl-coenzyme A (1/1)	SCD	1
											Molecular Transport	accumulation	accumulation of fatty acid	0.000714	CD36, SCD	2	affects quantity of monounsaturated fatty acids (1/1)	SCD	1
											Molecular Transport	accumulation	accumulation of palmitoleic acid	0.00223	SCD	1	increases quantity of monounsaturated fatty acids (1/1)	SCD	1
											Molecular Transport	accumulation	accumulation of retinyl ester	0.00223	LPL	1	decreases quantity of non-esterified fatty acid (1/1)	LPIN1	1
											Molecular Transport	accumulation	accumulation of lipid	0.00389	CD36, LPL, SCD	3	affects quantity of oleic acid (1/1)	SCD	1
											Molecular Transport	accumulation	accumulation of linoleic acid	0.00445	CD36	1	affects quantity of palmitoleoyl-coenzyme A (1/1)	SCD	1
											Molecular Transport	accumulation	accumulation of stearic acid	0.00445	CD36	1	affects quantity of palmitoyl-coenzyme A (1/1)	SCD	1
											Molecular Transport	accumulation	accumulation of C18:2 fatty acid	0.00667	CD36	1	affects quantity of stearic acid (1/1)	FABP4	1
											Molecular Transport	accumulation	accumulation of palmitic acid	0.00888	CD36	1	affects quantity of stearoyl-coenzyme A (1/1)	SCD	1
											Molecular Transport	accumulation	accumulation of polyunsaturated fatty acids	0.00888	CD36	1	affects quantity of sterol (1/1)	CD36	1
											Molecular Transport	accumulation	accumulation of cholesterol ester	0.0264	FABP4	1	affects secretion of fatty acid (1/1)	SCD	1
											Molecular Transport	uptake	uptake of fatty acid	2.47e-05	CD36, LPL, SLC27A6	3	affects secretion of prostaglandin E2 (1/1)	FABP4	1
											Molecular Transport	uptake	uptake of oleic acid	2.86e-05	CD36, SLC27A6	2	affects storage of triacylglycerol (1/1)	SCD	1
											Molecular Transport	uptake	uptake of lipid	0.000131	CD36, LPL, SLC27A6	3	affects synthesis of 1-alkyl-2,3-diacylglycerol (1/1)	SCD	1
											Molecular Transport	uptake	uptake of cholesterol ester	0.000367	CD36, LPL	2	increases synthesis of acetyl-coenzyme A (1/1)	FASN	1
											Molecular Transport	uptake	uptake of D-glucose	0.00108	CD36, LPL, SCD	3	increases synthesis of acyl-coenzyme A (1/1)	FASN	1
											Molecular Transport	uptake	uptake of hexose	0.00108	CD36, LPL, SCD	3	affects synthesis of cholesterol ester (1/1)	SCD	1
											Molecular Transport	uptake	uptake of cholesterol	0.0015	CD36, LPL	2	increases synthesis of epoprostenol (1/1)	SOD1	1
											Molecular Transport	uptake	uptake of linoleic acid	0.00223	SLC27A6	1	increases synthesis of malonyl-coenzyme A (1/1)	FASN	1
											Molecular Transport	uptake	uptake of omega-(4-iodophenyl)pentadecanoic acid	0.00223	CD36	1	affects synthesis of monounsaturated fatty acids (1/1)	SCD	1
											Molecular Transport	uptake	uptake of lipoprotein	0.00445	LPL	1	increases synthesis of myristic acid (1/1)	FASN	1
											Molecular Transport	uptake	uptake of myristic acid	0.00445	CD36	1	increases synthesis of palmitic acid (1/1)	FASN	1
											Molecular Transport	uptake	uptake of 15-(4-iodophenyl)-3-methylpentadecanoic acid	0.00667	CD36	1	increases synthesis of stearic acid (1/1)	FASN	1
											Molecular Transport	uptake	uptake of 2-deoxyglucose	0.0105	CD36, GPAM	2	affects transport of long chain fatty acid (1/1)	CD36	1
											Molecular Transport	uptake	uptake of triacylglycerol	0.0133	LPL	1	increases transport of palmitic acid (1/1)	FABP4	1
											Molecular Transport	uptake	uptake of palmitic acid	0.0177	SLC27A6	1	affects transport of triacylglycerol (1/1)	LPL	1
											Molecular Transport	deposition	deposition of triacylglycerol	0.000133	GPAM, SCD	2	affects uptake of 15-(4-iodophenyl)-3-methylpentadecanoic acid (1/1)	CD36	1
											Molecular Transport	deposition	deposition of lipid	0.000492	GPAM, SCD	2	increases uptake of linoleic acid (1/1)	SLC27A6	1
											Molecular Transport	efflux	efflux of cholesterol	0.00014	CD36, FABP4, SCD	3	affects uptake of myristic acid (1/1)	CD36	1
											Molecular Transport	flux	flux of cholesterol	0.00014	CD36, FABP4, SCD	3	affects uptake of omega-(4-iodophenyl)pentadecanoic acid (1/1)	CD36	1
											Molecular Transport	secretion	secretion of lipid	0.000294	CD36, FABP4, SCD	3	increases uptake of palmitic acid (1/1)	SLC27A6	1
											Molecular Transport	secretion	secretion of lipoprotein	0.00445	CD36	1	affects uptake of triacylglycerol (1/1)	LPL	1
											Molecular Transport	secretion	secretion of fatty acid	0.00667	SCD	1	affects quantity of lipid (7/10)	BTN1A1, CD36, FABP4, FASN, GPAM, LPL, SCD	7
											Molecular Transport	secretion	secretion of reactive oxygen species	0.00888	CD36	1	decreases quantity of lipid (5/10)	CD36, LPIN1, LPL, PNPLA2, SOD1	5
											Molecular Transport	secretion	secretion of prostaglandin E2	0.0308	FABP4	1	increases quantity of lipid (4/10)	GPAM, LPL, PNPLA2, SCD	4
											Molecular Transport	transport	transport of lipid	0.00083	CD36, FABP4, LPL	3	affects quantity of acylglycerol (6/8)	CD36, FABP4, FASN, GPAM, LPL, SCD	6
											Molecular Transport	transport	transport of fatty acid	0.00336	CD36, FABP4	2	decreases quantity of acylglycerol (4/8)	CD36, LPIN1, LPL, PNPLA2	4
											Molecular Transport	transport	transport of triacylglycerol	0.00445	LPL	1	increases quantity of acylglycerol (3/8)	GPAM, LPL, PNPLA2	3
											Molecular Transport	transport	transport of palmitic acid	0.0177	FABP4	1	affects quantity of triacylglycerol (6/8)	CD36, FABP4, FASN, GPAM, LPL, SCD	6
											Molecular Transport	transport	transport of Cu2+	0.0199	SLC31A2	1	decreases quantity of triacylglycerol (4/8)	CD36, LPIN1, LPL, PNPLA2	4
											Molecular Transport	transport	transport of long chain fatty acid	0.0221	CD36	1	increases quantity of triacylglycerol (3/8)	GPAM, LPL, PNPLA2	3
											Molecular Transport	transport	transport of lipoprotein	0.0286	CD36	1	affects quantity of cholesterol (2/4)	FABP4, LPL	2
											Molecular Transport	release	release of free fatty acid	0.0111	FABP4	1	decreases quantity of cholesterol (2/4)	CD36, LPL	2
											Molecular Transport	release	release of glycerol	0.0221	FABP4	1	increases quantity of cholesterol (3/4)	CD36, LPL, SCD	3
											Molecular Transport	clearance	clearance of triacylglycerol	0.0199	LPL	1	affects accumulation of acylglycerol (3/3)	CD36, LPL, SCD	3
											Molecular Transport	clearance	clearance of lipid	0.0264	LPL	1	affects accumulation of lipid (3/3)	CD36, LPL, SCD	3
											Small Molecule Biochemistry	quantity	quantity of triacylglycerol	2.68e-10	CD36, FABP4, FASN, GPAM, LPIN1, LPL, PNPLA2, SCD	8	increases accumulation of lipid (1/3)	LPL	1
											Small Molecule Biochemistry	quantity	quantity of acylglycerol	1.08e-09	CD36, FABP4, FASN, GPAM, LPIN1, LPL, PNPLA2, SCD	8	affects accumulation of triacylglycerol (3/3)	CD36, LPL, SCD	3
											Small Molecule Biochemistry	quantity	quantity of fatty acid	1.27e-09	CD36, FABP4, GPAM, LPIN1, LPL, SCD, SOD1	7	affects efflux of cholesterol (1/3)	FABP4	1
											Small Molecule Biochemistry	quantity	quantity of lipid	2.92e-09	BTN1A1, CD36, FABP4, FASN, GPAM, LPIN1, LPL, PNPLA2, SCD, SOD1	10	decreases efflux of cholesterol (1/3)	SCD	1
											Small Molecule Biochemistry	quantity	quantity of palmitoleic acid	1.43e-05	FABP4, SCD	2	increases efflux of cholesterol (1/3)	CD36	1
											Small Molecule Biochemistry	quantity	quantity of cholesterol	0.000125	CD36, FABP4, LPL, SCD	4	affects flux of cholesterol (1/3)	FABP4	1
											Small Molecule Biochemistry	quantity	quantity of free fatty acid	0.00018	CD36, FABP4, LPL	3	decreases flux of cholesterol (1/3)	SCD	1
											Small Molecule Biochemistry	quantity	quantity of acyl-coenzyme A	0.000427	GPAM, SCD	2	increases flux of cholesterol (1/3)	CD36	1
											Small Molecule Biochemistry	quantity	quantity of lysophospholipids	0.000427	GPAM, LPL	2	affects quantity of D-glucose (3/3)	FABP4, LPL, SCD	3
											Small Molecule Biochemistry	quantity	quantity of cholesterol ester	0.00117	CD36, SCD	2	affects quantity of fatty acid (3/3)	CD36, FABP4, LPL	3
											Small Molecule Biochemistry	quantity	quantity of phosphatidic acid	0.00158	GPAM, LPL, SCD	3	decreases quantity of fatty acid (1/3)	CD36	1
											Small Molecule Biochemistry	quantity	quantity of D-glucose	0.0019	FABP4, LPL, SCD	3	affects quantity of phosphatidic acid (2/3)	LPL, SCD	2
											Small Molecule Biochemistry	quantity	quantity of choline-phospholipid	0.00213	LPL, SCD	2	increases quantity of phosphatidic acid (1/3)	GPAM	1
											Small Molecule Biochemistry	quantity	quantity of diacylglycerol	0.00213	GPAM, SCD	2	affects quantity of phospholipid (2/3)	LPL, SCD	2
											Small Molecule Biochemistry	quantity	quantity of 1-alkyl-2,3-diacylglycerol	0.00223	SCD	1	increases quantity of phospholipid (1/3)	GPAM	1
											Small Molecule Biochemistry	quantity	quantity of 18:1(n-9) fatty acids	0.00223	SCD	1	affects secretion of lipid (3/3)	CD36, FABP4, SCD	3
											Small Molecule Biochemistry	quantity	quantity of palmitoleoyl-coenzyme A	0.00223	SCD	1	affects transport of lipid (2/3)	CD36, LPL	2
											Small Molecule Biochemistry	quantity	quantity of palmitoyl-coenzyme A	0.00223	SCD	1	increases transport of lipid (1/3)	FABP4	1
											Small Molecule Biochemistry	quantity	quantity of stearoyl-coenzyme A	0.00223	SCD	1	affects uptake of D-glucose (3/3)	CD36, LPL, SCD	3
											Small Molecule Biochemistry	quantity	quantity of phospholipid	0.00311	GPAM, LPL, SCD	3	decreases uptake of D-glucose (1/3)	LPL	1
											Small Molecule Biochemistry	quantity	quantity of ATP	0.00353	CD36, LPL	2	affects uptake of fatty acid (2/3)	CD36, LPL	2
											Small Molecule Biochemistry	quantity	quantity of sterol	0.00445	CD36	1	increases uptake of fatty acid (2/3)	CD36, SLC27A6	2
											Small Molecule Biochemistry	quantity	quantity of lysophosphatidic acid	0.00667	GPAM	1	affects uptake of hexose (3/3)	CD36, LPL, SCD	3
											Small Molecule Biochemistry	quantity	quantity of monounsaturated fatty acids	0.00667	SCD	1	decreases uptake of hexose (1/3)	LPL	1
											Small Molecule Biochemistry	quantity	quantity of oleic acid	0.00667	SCD	1	affects uptake of lipid (2/3)	CD36, LPL	2
											Small Molecule Biochemistry	quantity	quantity of stearic acid	0.00667	FABP4	1	increases uptake of lipid (2/3)	CD36, SLC27A6	2
											Small Molecule Biochemistry	quantity	quantity of long-chain acyl-coenzyme A	0.00888	SCD	1	affects accumulation of fatty acid (2/2)	CD36, SCD	2
											Small Molecule Biochemistry	quantity	quantity of ascorbic acid	0.0111	SOD1	1	affects accumulation of monounsaturated fatty acids (2/2)	CD36, SCD	2
											Small Molecule Biochemistry	quantity	quantity of glycerol	0.0177	FABP4	1	affects accumulation of oleic acid (2/2)	CD36, SCD	2
											Small Molecule Biochemistry	quantity	quantity of non-esterified fatty acid	0.0177	LPIN1	1	increases deposition of lipid (2/2)	GPAM, SCD	2
											Small Molecule Biochemistry	quantity	quantity of lipid peroxide	0.0199	SOD1	1	increases deposition of triacylglycerol (2/2)	GPAM, SCD	2
											Small Molecule Biochemistry	quantity	quantity of lysophosphatidylcholine	0.0221	LPL	1	affects quantity of acyl-coenzyme A (2/2)	GPAM, SCD	2
											Small Molecule Biochemistry	quantity	quantity of malonyl-coenzyme A	0.0242	SCD	1	affects quantity of ATP (1/2)	CD36	1
											Small Molecule Biochemistry	quantity	quantity of fat	0.0308	SCD	1	increases quantity of ATP (1/2)	LPL	1
											Small Molecule Biochemistry	modification	modification of fatty acid	8.02e-09	CD36, FABP4, FASN, GPAM, LPIN1, LPL, SCD	7	affects quantity of cholesterol ester (2/2)	CD36, SCD	2
											Small Molecule Biochemistry	modification	modification of palmitic acid	2e-07	CD36, FASN, GPAM, SCD	4	affects quantity of choline-phospholipid (2/2)	LPL, SCD	2
											Small Molecule Biochemistry	modification	modification of lipid	3.62e-07	CD36, FABP4, FASN, GPAM, LPIN1, LPL, SCD	7	affects quantity of diacylglycerol (1/2)	SCD	1
											Small Molecule Biochemistry	modification	modification of D-glucose	6.13e-05	CD36, FABP4, LPL	3	increases quantity of diacylglycerol (1/2)	GPAM	1
											Small Molecule Biochemistry	modification	modification of hexose	7.25e-05	CD36, FABP4, LPL	3	affects quantity of glycogen (2/2)	CD36, SCD	2
											Small Molecule Biochemistry	modification	modification of acyl-coenzyme A	0.000797	FASN, SCD	2	affects quantity of lysophospholipids (1/2)	LPL	1
											Small Molecule Biochemistry	modification	modification of triacylglycerol	0.00445	LPL	1	increases quantity of lysophospholipids (1/2)	GPAM	1
											Small Molecule Biochemistry	modification	modification of acylglycerol	0.00888	LPL	1	affects quantity of palmitoleic acid (2/2)	FABP4, SCD	2
											Small Molecule Biochemistry	modification	modification of palmitoyl-coenzyme A	0.0111	SCD	1	affects transport of fatty acid (1/2)	CD36	1
											Small Molecule Biochemistry	modification	modification of long-chain acyl-coenzyme A	0.0177	SCD	1	increases transport of fatty acid (1/2)	FABP4	1
											Small Molecule Biochemistry	modification	modification of hydrogen peroxide	0.0264	SOD1	1	affects uptake of 2-deoxyglucose (1/2)	CD36	1
											Small Molecule Biochemistry	metabolism	metabolism of lipid	1.24e-08	CD36, FABP4, FASN, GPAM, LIPT1, LPIN1, LPL, PNPLA2, SCD, SLC27A6	10	decreases uptake of 2-deoxyglucose (1/2)	GPAM	1
											Small Molecule Biochemistry	metabolism	metabolism of triacylglycerol	1.22e-06	CD36, GPAM, LPL, PNPLA2	4	affects uptake of cholesterol (1/2)	CD36	1
											Small Molecule Biochemistry	metabolism	metabolism of acylglycerol	2.47e-06	CD36, GPAM, LPL, PNPLA2	4	increases uptake of cholesterol (1/2)	LPL	1
											Small Molecule Biochemistry	metabolism	metabolism of fatty acid	5.85e-06	CD36, FABP4, GPAM, SCD, SLC27A6	5	affects uptake of cholesterol ester (1/2)	CD36	1
											Small Molecule Biochemistry	metabolism	metabolism of long chain fatty acid	0.000492	CD36, SLC27A6	2	increases uptake of cholesterol ester (1/2)	LPL	1
											Small Molecule Biochemistry	metabolism	metabolism of diacylglycerol	0.0242	GPAM	1	increases uptake of oleic acid (2/2)	CD36, SLC27A6	2
											Small Molecule Biochemistry	metabolism	metabolism of very long chain fatty acid	0.0242	SLC27A6	1	affects accumulation of C18:2 fatty acid (1/1)	CD36	1
											Small Molecule Biochemistry	metabolic process	metabolic process of lipid	2.14e-08	CD36, FABP4, FASN, GPAM, LIPT1, LPIN1, LPL, PNPLA2, SCD, SLC27A6	10	affects accumulation of cholesterol ester (1/1)	FABP4	1
											Small Molecule Biochemistry	metabolic process	metabolic process of triacylglycerol	1.85e-06	CD36, GPAM, LPL, PNPLA2	4	affects accumulation of linoleic acid (1/1)	CD36	1
											Small Molecule Biochemistry	metabolic process	metabolic process of acylglycerol	4.16e-06	CD36, GPAM, LPL, PNPLA2	4	affects accumulation of palmitic acid (1/1)	CD36	1
											Small Molecule Biochemistry	metabolic process	metabolic process of fatty acid	8.34e-06	CD36, FABP4, GPAM, SCD, SLC27A6	5	affects accumulation of palmitoleic acid (1/1)	SCD	1
											Small Molecule Biochemistry	synthesis	synthesis of triacylglycerol	1.67e-07	FASN, GPAM, LPL, SCD	4	affects accumulation of polyunsaturated fatty acids (1/1)	CD36	1
											Small Molecule Biochemistry	synthesis	synthesis of acylglycerol	3.82e-07	FASN, GPAM, LPL, SCD	4	affects accumulation of retinyl ester (1/1)	LPL	1
											Small Molecule Biochemistry	synthesis	synthesis of diacylglycerol	0.000133	GPAM, SCD	2	increases accumulation of retinyl ester (1/1)	LPL	1
											Small Molecule Biochemistry	synthesis	synthesis of lipid	0.000268	FASN, GPAM, LPL, SCD, SOD1	5	affects accumulation of stearic acid (1/1)	CD36	1
											Small Molecule Biochemistry	synthesis	synthesis of 1-alkyl-2,3-diacylglycerol	0.00223	SCD	1	affects clearance of lipid (1/1)	LPL	1
											Small Molecule Biochemistry	synthesis	synthesis of NADPH	0.00223	FASN	1	affects clearance of triacylglycerol (1/1)	LPL	1
											Small Molecule Biochemistry	synthesis	synthesis of monounsaturated fatty acids	0.00223	SCD	1	affects quantity of 1-alkyl-2,3-diacylglycerol (1/1)	SCD	1
											Small Molecule Biochemistry	synthesis	synthesis of myristic acid	0.00223	FASN	1	affects quantity of 18:1(n-9) fatty acids (1/1)	SCD	1
											Small Molecule Biochemistry	synthesis	synthesis of stearic acid	0.00223	FASN	1	affects quantity of ascorbic acid (1/1)	SOD1	1
											Small Molecule Biochemistry	synthesis	synthesis of malonyl-coenzyme A	0.00445	FASN	1	affects quantity of fat (1/1)	SCD	1
											Small Molecule Biochemistry	synthesis	synthesis of palmitic acid	0.00667	FASN	1	affects quantity of glycerol (1/1)	FABP4	1
											Small Molecule Biochemistry	synthesis	synthesis of fatty acid	0.00806	FASN, SCD	2	decreases quantity of lipid peroxide (1/1)	SOD1	1
											Small Molecule Biochemistry	synthesis	synthesis of epoprostenol	0.0133	SOD1	1	affects quantity of long-chain acyl-coenzyme A (1/1)	SCD	1
											Small Molecule Biochemistry	synthesis	synthesis of phospholipid	0.0149	FASN, GPAM	2	increases quantity of lysophosphatidic acid (1/1)	GPAM	1
											Small Molecule Biochemistry	synthesis	synthesis of cholesterol ester	0.0177	SCD	1	affects quantity of lysophosphatidylcholine (1/1)	LPL	1
											Small Molecule Biochemistry	synthesis	synthesis of acetyl-coenzyme A	0.0242	FASN	1	affects quantity of malonyl-coenzyme A (1/1)	SCD	1
											Small Molecule Biochemistry	synthesis	synthesis of acyl-coenzyme A	0.0308	FASN	1	affects quantity of monounsaturated fatty acids (1/1)	SCD	1
											Small Molecule Biochemistry	formation	formation of triacylglycerol	1.95e-07	GPAM, PNPLA2, SCD	3	increases quantity of monounsaturated fatty acids (1/1)	SCD	1
											Small Molecule Biochemistry	formation	formation of acylglycerol	2.13e-06	GPAM, PNPLA2, SCD	3	decreases quantity of non-esterified fatty acid (1/1)	LPIN1	1
											Small Molecule Biochemistry	formation	formation of lipid	0.00034	GPAM, PNPLA2, SCD	3	affects quantity of oleic acid (1/1)	SCD	1
											Small Molecule Biochemistry	formation	formation of 1-oleoylglycerol	0.00667	PNPLA2	1	affects quantity of palmitoleoyl-coenzyme A (1/1)	SCD	1
											Small Molecule Biochemistry	formation	formation of triolein	0.00667	PNPLA2	1	affects quantity of palmitoyl-coenzyme A (1/1)	SCD	1
											Small Molecule Biochemistry	incorporation	incorporation of lipid	5.1e-07	CD36, FASN, GPAM, SCD	4	affects quantity of stearic acid (1/1)	FABP4	1
											Small Molecule Biochemistry	incorporation	incorporation of fatty acid	7.84e-06	CD36, GPAM, SCD	3	affects quantity of stearoyl-coenzyme A (1/1)	SCD	1
											Small Molecule Biochemistry	incorporation	incorporation of palmitic acid	9.96e-05	CD36, SCD	2	affects quantity of sterol (1/1)	CD36	1
											Small Molecule Biochemistry	incorporation	incorporation of acylglycerol	0.000133	CD36, GPAM	2	affects release of glycerol (1/1)	FABP4	1
											Small Molecule Biochemistry	incorporation	incorporation of triacylglycerol	0.000133	CD36, GPAM	2	affects secretion of fatty acid (1/1)	SCD	1
											Small Molecule Biochemistry	incorporation	incorporation of oleic acid	0.000212	CD36, GPAM	2	affects secretion of lipoprotein (1/1)	CD36	1
											Small Molecule Biochemistry	incorporation	incorporation of 15-(4-iodophenyl)-3-methylpentadecanoic acid	0.00223	CD36	1	affects secretion of prostaglandin E2 (1/1)	FABP4	1
											Small Molecule Biochemistry	incorporation	incorporation of free fatty acid	0.00223	CD36	1	affects secretion of reactive oxygen species (1/1)	CD36	1
											Small Molecule Biochemistry	incorporation	incorporation of glycerol	0.00223	SCD	1	affects transport of Cu2+ (1/1)	SLC31A2	1
											Small Molecule Biochemistry	incorporation	incorporation of diacylglycerol	0.00445	CD36	1	affects transport of lipoprotein (1/1)	CD36	1
											Small Molecule Biochemistry	incorporation	incorporation of cholesterol ester	0.00667	GPAM	1	affects transport of long chain fatty acid (1/1)	CD36	1
											Small Molecule Biochemistry	incorporation	incorporation of ceramide	0.00888	SCD	1	increases transport of palmitic acid (1/1)	FABP4	1
											Small Molecule Biochemistry	incorporation	incorporation of phosphatidylcholine	0.0111	GPAM	1	affects transport of triacylglycerol (1/1)	LPL	1
											Small Molecule Biochemistry	incorporation	incorporation of glycosphingolipid	0.0133	SCD	1	affects uptake of 15-(4-iodophenyl)-3-methylpentadecanoic acid (1/1)	CD36	1
											Small Molecule Biochemistry	incorporation	incorporation of phosphatidic acid	0.0155	GPAM	1	increases uptake of linoleic acid (1/1)	SLC27A6	1
											Small Molecule Biochemistry	incorporation	incorporation of D-glucose	0.0264	FASN	1	increases uptake of lipoprotein (1/1)	LPL	1
											Small Molecule Biochemistry	incorporation	incorporation of phospholipid	0.0264	GPAM	1	affects uptake of myristic acid (1/1)	CD36	1
											Small Molecule Biochemistry	production	production of D-glucose	8.58e-07	CD36, GPAM, LPL, SCD	4	affects uptake of omega-(4-iodophenyl)pentadecanoic acid (1/1)	CD36	1
											Small Molecule Biochemistry	oxidation	oxidation of fatty acid	1.34e-06	CD36, GPAM, LPIN1, LPL, SCD	5	increases uptake of palmitic acid (1/1)	SLC27A6	1
											Small Molecule Biochemistry	oxidation	oxidation of lipid	2.38e-06	CD36, GPAM, LPIN1, LPL, SCD	5	affects uptake of triacylglycerol (1/1)	LPL	1
											Small Molecule Biochemistry	oxidation	oxidation of palmitic acid	1.69e-05	CD36, GPAM, SCD	3	affects metabolic process of lipid (10/10)	CD36, FABP4, FASN, GPAM, LIPT1, LPIN1, LPL, PNPLA2, SCD, SLC27A6	10
											Small Molecule Biochemistry	oxidation	oxidation of D-glucose	0.00117	CD36, LPL	2	increases metabolic process of lipid (2/10)	GPAM, LPL	2
											Small Molecule Biochemistry	oxidation	oxidation of triacylglycerol	0.00223	LPL	1	affects metabolism of lipid (10/10)	CD36, FABP4, FASN, GPAM, LIPT1, LPIN1, LPL, PNPLA2, SCD, SLC27A6	10
											Small Molecule Biochemistry	oxidation	oxidation of palmitoyl-coenzyme A	0.00888	SCD	1	increases metabolism of lipid (2/10)	GPAM, LPL	2
											Small Molecule Biochemistry	oxidation	oxidation of acyl-coenzyme A	0.0111	SCD	1	affects quantity of lipid (7/10)	BTN1A1, CD36, FABP4, FASN, GPAM, LPL, SCD	7
											Small Molecule Biochemistry	oxidation	oxidation of NADPH	0.0133	FASN	1	decreases quantity of lipid (5/10)	CD36, LPIN1, LPL, PNPLA2, SOD1	5
											Small Molecule Biochemistry	oxidation	oxidation of oleic acid	0.0308	GPAM	1	increases quantity of lipid (4/10)	GPAM, LPL, PNPLA2, SCD	4
											Small Molecule Biochemistry	accumulation	accumulation of oleic acid	1.43e-05	CD36, SCD	2	affects quantity of acylglycerol (6/8)	CD36, FABP4, FASN, GPAM, LPL, SCD	6
											Small Molecule Biochemistry	accumulation	accumulation of monounsaturated fatty acids	4.75e-05	CD36, SCD	2	decreases quantity of acylglycerol (4/8)	CD36, LPIN1, LPL, PNPLA2	4
											Small Molecule Biochemistry	accumulation	accumulation of triacylglycerol	8.51e-05	CD36, LPL, SCD	3	increases quantity of acylglycerol (3/8)	GPAM, LPL, PNPLA2	3
											Small Molecule Biochemistry	accumulation	accumulation of acylglycerol	9.89e-05	CD36, LPL, SCD	3	affects quantity of triacylglycerol (6/8)	CD36, FABP4, FASN, GPAM, LPL, SCD	6
											Small Molecule Biochemistry	accumulation	accumulation of fatty acid	0.000714	CD36, SCD	2	decreases quantity of triacylglycerol (4/8)	CD36, LPIN1, LPL, PNPLA2	4
											Small Molecule Biochemistry	accumulation	accumulation of palmitoleic acid	0.00223	SCD	1	increases quantity of triacylglycerol (3/8)	GPAM, LPL, PNPLA2	3
											Small Molecule Biochemistry	accumulation	accumulation of retinyl ester	0.00223	LPL	1	affects modification of fatty acid (5/7)	CD36, FABP4, LPIN1, LPL, SCD	5
											Small Molecule Biochemistry	accumulation	accumulation of lipid	0.00389	CD36, LPL, SCD	3	decreases modification of fatty acid (1/7)	GPAM	1
											Small Molecule Biochemistry	accumulation	accumulation of linoleic acid	0.00445	CD36	1	increases modification of fatty acid (3/7)	CD36, FASN, LPIN1	3
											Small Molecule Biochemistry	accumulation	accumulation of stearic acid	0.00445	CD36	1	affects modification of lipid (5/7)	CD36, FABP4, LPIN1, LPL, SCD	5
											Small Molecule Biochemistry	accumulation	accumulation of C18:2 fatty acid	0.00667	CD36	1	decreases modification of lipid (1/7)	GPAM	1
											Small Molecule Biochemistry	accumulation	accumulation of palmitic acid	0.00888	CD36	1	increases modification of lipid (3/7)	CD36, FASN, LPIN1	3
											Small Molecule Biochemistry	accumulation	accumulation of polyunsaturated fatty acids	0.00888	CD36	1	affects metabolic process of fatty acid (5/5)	CD36, FABP4, GPAM, SCD, SLC27A6	5
											Small Molecule Biochemistry	accumulation	accumulation of cholesterol ester	0.0264	FABP4	1	affects metabolism of fatty acid (5/5)	CD36, FABP4, GPAM, SCD, SLC27A6	5
											Small Molecule Biochemistry	uptake	uptake of fatty acid	2.47e-05	CD36, LPL, SLC27A6	3	affects oxidation of fatty acid (4/5)	CD36, LPIN1, LPL, SCD	4
											Small Molecule Biochemistry	uptake	uptake of oleic acid	2.86e-05	CD36, SLC27A6	2	decreases oxidation of fatty acid (1/5)	GPAM	1
											Small Molecule Biochemistry	uptake	uptake of lipid	0.000131	CD36, LPL, SLC27A6	3	increases oxidation of fatty acid (2/5)	CD36, LPIN1	2
											Small Molecule Biochemistry	uptake	uptake of cholesterol ester	0.000367	CD36, LPL	2	affects oxidation of lipid (4/5)	CD36, LPIN1, LPL, SCD	4
											Small Molecule Biochemistry	uptake	uptake of D-glucose	0.00108	CD36, LPL, SCD	3	decreases oxidation of lipid (1/5)	GPAM	1
											Small Molecule Biochemistry	uptake	uptake of hexose	0.00108	CD36, LPL, SCD	3	increases oxidation of lipid (2/5)	CD36, LPIN1	2
											Small Molecule Biochemistry	uptake	uptake of cholesterol	0.0015	CD36, LPL	2	affects synthesis of lipid (3/5)	FASN, LPL, SCD	3
											Small Molecule Biochemistry	uptake	uptake of linoleic acid	0.00223	SLC27A6	1	decreases synthesis of lipid (1/5)	FASN	1
											Small Molecule Biochemistry	uptake	uptake of omega-(4-iodophenyl)pentadecanoic acid	0.00223	CD36	1	increases synthesis of lipid (3/5)	FASN, GPAM, SOD1	3
											Small Molecule Biochemistry	uptake	uptake of myristic acid	0.00445	CD36	1	affects biosynthesis of lipid (3/4)	FASN, LPL, SCD	3
											Small Molecule Biochemistry	uptake	uptake of 15-(4-iodophenyl)-3-methylpentadecanoic acid	0.00667	CD36	1	increases biosynthesis of lipid (1/4)	GPAM	1
											Small Molecule Biochemistry	uptake	uptake of 2-deoxyglucose	0.0105	CD36, GPAM	2	affects incorporation of lipid (3/4)	CD36, FASN, SCD	3
											Small Molecule Biochemistry	uptake	uptake of triacylglycerol	0.0133	LPL	1	decreases incorporation of lipid (1/4)	GPAM	1
											Small Molecule Biochemistry	uptake	uptake of palmitic acid	0.0177	SLC27A6	1	increases incorporation of lipid (2/4)	CD36, GPAM	2
											Small Molecule Biochemistry	breakdown	breakdown of lipid	7.12e-05	LPL, PNPLA2	2	affects metabolic process of acylglycerol (3/4)	CD36, LPL, PNPLA2	3
											Small Molecule Biochemistry	breakdown	breakdown of free fatty acid	0.00223	LPL	1	increases metabolic process of acylglycerol (2/4)	GPAM, LPL	2
											Small Molecule Biochemistry	breakdown	breakdown of triacylglycerol	0.00223	PNPLA2	1	affects metabolic process of triacylglycerol (3/4)	CD36, LPL, PNPLA2	3
											Small Molecule Biochemistry	catabolism	catabolism of acylglycerol	9.96e-05	LPL, PNPLA2	2	increases metabolic process of triacylglycerol (2/4)	GPAM, LPL	2
											Small Molecule Biochemistry	catabolism	catabolism of triacylglycerol	9.96e-05	LPL, PNPLA2	2	affects metabolism of acylglycerol (3/4)	CD36, LPL, PNPLA2	3
											Small Molecule Biochemistry	catabolism	catabolism of lipid	0.00336	LPL, PNPLA2	2	increases metabolism of acylglycerol (2/4)	GPAM, LPL	2
											Small Molecule Biochemistry	degradation	degradation of acylglycerol	9.96e-05	LPL, PNPLA2	2	affects metabolism of triacylglycerol (3/4)	CD36, LPL, PNPLA2	3
											Small Molecule Biochemistry	degradation	degradation of triacylglycerol	9.96e-05	LPL, PNPLA2	2	increases metabolism of triacylglycerol (2/4)	GPAM, LPL	2
											Small Molecule Biochemistry	degradation	degradation of lipid	0.00707	LPL, PNPLA2	2	affects modification of palmitic acid (2/4)	CD36, SCD	2
											Small Molecule Biochemistry	degradation	degradation of fatty acid	0.0264	LPL	1	decreases modification of palmitic acid (1/4)	GPAM	1
											Small Molecule Biochemistry	deposition	deposition of triacylglycerol	0.000133	GPAM, SCD	2	increases modification of palmitic acid (2/4)	CD36, FASN	2
											Small Molecule Biochemistry	deposition	deposition of lipid	0.000492	GPAM, SCD	2	affects production of D-glucose (2/4)	CD36, SCD	2
											Small Molecule Biochemistry	efflux	efflux of cholesterol	0.00014	CD36, FABP4, SCD	3	increases production of D-glucose (2/4)	GPAM, LPL	2
											Small Molecule Biochemistry	flux	flux of cholesterol	0.00014	CD36, FABP4, SCD	3	affects quantity of cholesterol (2/4)	FABP4, LPL	2
											Small Molecule Biochemistry	biosynthesis	biosynthesis of triacylglycerol	0.00017	GPAM, LPL	2	decreases quantity of cholesterol (2/4)	CD36, LPL	2
											Small Molecule Biochemistry	biosynthesis	biosynthesis of lipid	0.000262	FASN, GPAM, LPL, SCD	4	increases quantity of cholesterol (3/4)	CD36, LPL, SCD	3
											Small Molecule Biochemistry	biosynthesis	biosynthesis of acylglycerol	0.000367	GPAM, LPL	2	affects synthesis of acylglycerol (2/4)	LPL, SCD	2
											Small Molecule Biochemistry	biosynthesis	biosynthesis of diacylglycerol	0.0133	GPAM	1	decreases synthesis of acylglycerol (1/4)	FASN	1
											Small Molecule Biochemistry	biosynthesis	biosynthesis of phosphatidylcholine	0.0286	GPAM	1	increases synthesis of acylglycerol (1/4)	GPAM	1
											Small Molecule Biochemistry	secretion	secretion of lipid	0.000294	CD36, FABP4, SCD	3	affects synthesis of triacylglycerol (2/4)	LPL, SCD	2
											Small Molecule Biochemistry	secretion	secretion of fatty acid	0.00667	SCD	1	decreases synthesis of triacylglycerol (1/4)	FASN	1
											Small Molecule Biochemistry	secretion	secretion of prostaglandin E2	0.0308	FABP4	1	increases synthesis of triacylglycerol (1/4)	GPAM	1
											Small Molecule Biochemistry	conversion	conversion of fatty acid	0.000636	FABP4, FASN	2	affects accumulation of acylglycerol (3/3)	CD36, LPL, SCD	3
											Small Molecule Biochemistry	conversion	conversion of palmitic acid	0.00223	FASN	1	affects accumulation of lipid (3/3)	CD36, LPL, SCD	3
											Small Molecule Biochemistry	conversion	conversion of malonyl-coenzyme A	0.00445	FASN	1	increases accumulation of lipid (1/3)	LPL	1
											Small Molecule Biochemistry	conversion	conversion of hydrogen peroxide	0.00667	SOD1	1	affects accumulation of triacylglycerol (3/3)	CD36, LPL, SCD	3
											Small Molecule Biochemistry	conversion	conversion of D-glucose	0.00888	FABP4	1	affects efflux of cholesterol (1/3)	FABP4	1
											Small Molecule Biochemistry	conversion	conversion of lipid	0.00966	FABP4, FASN	2	decreases efflux of cholesterol (1/3)	SCD	1
											Small Molecule Biochemistry	conversion	conversion of acyl-coenzyme A	0.0155	FASN	1	increases efflux of cholesterol (1/3)	CD36	1
											Small Molecule Biochemistry	transport	transport of lipid	0.00083	CD36, FABP4, LPL	3	affects flux of cholesterol (1/3)	FABP4	1
											Small Molecule Biochemistry	transport	transport of fatty acid	0.00336	CD36, FABP4	2	decreases flux of cholesterol (1/3)	SCD	1
											Small Molecule Biochemistry	transport	transport of triacylglycerol	0.00445	LPL	1	increases flux of cholesterol (1/3)	CD36	1
											Small Molecule Biochemistry	transport	transport of palmitic acid	0.0177	FABP4	1	increases formation of acylglycerol (3/3)	GPAM, PNPLA2, SCD	3
											Small Molecule Biochemistry	transport	transport of long chain fatty acid	0.0221	CD36	1	increases formation of lipid (3/3)	GPAM, PNPLA2, SCD	3
											Small Molecule Biochemistry	desaturation	desaturation of palmitic acid	0.00223	SCD	1	increases formation of triacylglycerol (3/3)	GPAM, PNPLA2, SCD	3
											Small Molecule Biochemistry	desaturation	desaturation of palmitoleic acid	0.00223	SCD	1	affects modification of D-glucose (3/3)	CD36, FABP4, LPL	3
											Small Molecule Biochemistry	desaturation	desaturation of palmitoyl-coenzyme A	0.00223	SCD	1	decreases modification of D-glucose (1/3)	LPL	1
											Small Molecule Biochemistry	desaturation	desaturation of stearoyl-coenzyme A	0.00223	SCD	1	affects modification of hexose (3/3)	CD36, FABP4, LPL	3
											Small Molecule Biochemistry	desaturation	desaturation of fatty acid	0.00888	SCD	1	decreases modification of hexose (1/3)	LPL	1
											Small Molecule Biochemistry	esterification	esterification of cholesterol ester	0.00445	SCD	1	affects oxidation of palmitic acid (2/3)	CD36, SCD	2
											Small Molecule Biochemistry	mass	mass of triacylglycerol	0.00445	GPAM	1	decreases oxidation of palmitic acid (1/3)	GPAM	1
											Small Molecule Biochemistry	hydrolysis	hydrolysis of 1,2-dipalmitoylphosphatidylcholine	0.00888	LPL	1	increases oxidation of palmitic acid (1/3)	CD36	1
											Small Molecule Biochemistry	hydrolysis	hydrolysis of retinyl ester	0.00888	LPL	1	affects quantity of D-glucose (3/3)	FABP4, LPL, SCD	3
											Small Molecule Biochemistry	hydrolysis	hydrolysis of phosphatidylethanolamine	0.0133	LPL	1	affects quantity of fatty acid (3/3)	CD36, FABP4, LPL	3
											Small Molecule Biochemistry	hydrolysis	hydrolysis of triolein	0.0133	LPL	1	decreases quantity of fatty acid (1/3)	CD36	1
											Small Molecule Biochemistry	hydrolysis	hydrolysis of fatty acid	0.0264	LPL	1	affects quantity of phosphatidic acid (2/3)	LPL, SCD	2
											Small Molecule Biochemistry	storage	storage of triacylglycerol	0.00888	SCD	1	increases quantity of phosphatidic acid (1/3)	GPAM	1
											Small Molecule Biochemistry	release	release of free fatty acid	0.0111	FABP4	1	affects quantity of phospholipid (2/3)	LPL, SCD	2
											Small Molecule Biochemistry	release	release of glycerol	0.0221	FABP4	1	increases quantity of phospholipid (1/3)	GPAM	1
											Small Molecule Biochemistry	release	release of polyols	0.0308	FABP4	1	affects secretion of lipid (3/3)	CD36, FABP4, SCD	3
											Small Molecule Biochemistry	homeostasis	homeostasis of lipid	0.0133	LPL	1	affects transport of lipid (2/3)	CD36, LPL	2
											Small Molecule Biochemistry	homeostasis	homeostasis of cation	0.0273	CLSTN1, SOD1	2	increases transport of lipid (1/3)	FABP4	1
											Small Molecule Biochemistry	beta-oxidation	beta-oxidation of palmitic acid	0.0155	SCD	1	affects uptake of D-glucose (3/3)	CD36, LPL, SCD	3
											Small Molecule Biochemistry	clearance	clearance of triacylglycerol	0.0199	LPL	1	decreases uptake of D-glucose (1/3)	LPL	1
											Small Molecule Biochemistry	clearance	clearance of lipid	0.0264	LPL	1	affects uptake of fatty acid (2/3)	CD36, LPL	2
											Small Molecule Biochemistry	lipolysis	lipolysis of fatty acid	0.0199	FABP4	1	increases uptake of fatty acid (2/3)	CD36, SLC27A6	2
											Carbohydrate Metabolism	production	production of D-glucose	8.58e-07	CD36, GPAM, LPL, SCD	4	affects uptake of hexose (3/3)	CD36, LPL, SCD	3
											Carbohydrate Metabolism	production	production of monosaccharide	8.58e-07	CD36, GPAM, LPL, SCD	4	decreases uptake of hexose (1/3)	LPL	1
											Carbohydrate Metabolism	production	production of carbohydrate	0.000198	CD36, GPAM, LPL, SCD	4	affects uptake of lipid (2/3)	CD36, LPL	2
											Carbohydrate Metabolism	incorporation	incorporation of carbohydrate	1.09e-05	FASN, GPAM, SCD	3	increases uptake of lipid (2/3)	CD36, SLC27A6	2
											Carbohydrate Metabolism	incorporation	incorporation of glycerol	0.00223	SCD	1	affects accumulation of fatty acid (2/2)	CD36, SCD	2
											Carbohydrate Metabolism	incorporation	incorporation of phosphatidylcholine	0.0111	GPAM	1	affects accumulation of monounsaturated fatty acids (2/2)	CD36, SCD	2
											Carbohydrate Metabolism	incorporation	incorporation of phosphatidic acid	0.0155	GPAM	1	affects accumulation of oleic acid (2/2)	CD36, SCD	2
											Carbohydrate Metabolism	incorporation	incorporation of D-glucose	0.0264	FASN	1	affects biosynthesis of acylglycerol (1/2)	LPL	1
											Carbohydrate Metabolism	oxidation	oxidation of carbohydrate	1.93e-05	CD36, FASN, LPL	3	increases biosynthesis of acylglycerol (1/2)	GPAM	1
											Carbohydrate Metabolism	oxidation	oxidation of D-glucose	0.00117	CD36, LPL	2	affects biosynthesis of triacylglycerol (1/2)	LPL	1
											Carbohydrate Metabolism	oxidation	oxidation of monosaccharide	0.00117	CD36, LPL	2	increases biosynthesis of triacylglycerol (1/2)	GPAM	1
											Carbohydrate Metabolism	quantity	quantity of carbohydrate	2.46e-05	CD36, FABP4, GPAM, LPL, SCD, SOD1	6	increases breakdown of lipid (2/2)	LPL, PNPLA2	2
											Carbohydrate Metabolism	quantity	quantity of D-glucose	0.0019	FABP4, LPL, SCD	3	affects catabolism of acylglycerol (2/2)	LPL, PNPLA2	2
											Carbohydrate Metabolism	quantity	quantity of monosaccharide	0.002	FABP4, LPL, SCD	3	affects catabolism of lipid (2/2)	LPL, PNPLA2	2
											Carbohydrate Metabolism	quantity	quantity of glycogen	0.00271	CD36, SCD	2	affects catabolism of triacylglycerol (2/2)	LPL, PNPLA2	2
											Carbohydrate Metabolism	quantity	quantity of ascorbic acid	0.0111	SOD1	1	affects conversion of fatty acid (1/2)	FABP4	1
											Carbohydrate Metabolism	quantity	quantity of glycerol	0.0177	FABP4	1	increases conversion of fatty acid (1/2)	FASN	1
											Carbohydrate Metabolism	modification	modification of D-glucose	6.13e-05	CD36, FABP4, LPL	3	affects conversion of lipid (1/2)	FABP4	1
											Carbohydrate Metabolism	modification	modification of hexose	7.25e-05	CD36, FABP4, LPL	3	increases conversion of lipid (1/2)	FASN	1
											Carbohydrate Metabolism	modification	modification of monosaccharide	7.86e-05	CD36, FABP4, LPL	3	affects degradation of acylglycerol (2/2)	LPL, PNPLA2	2
											Carbohydrate Metabolism	modification	modification of carbohydrate	9.19e-05	CD36, FABP4, FASN, LPL	4	increases degradation of acylglycerol (1/2)	PNPLA2	1
											Carbohydrate Metabolism	uptake	uptake of monosaccharide	0.000248	CD36, GPAM, LPL, SCD	4	affects degradation of lipid (2/2)	LPL, PNPLA2	2
											Carbohydrate Metabolism	uptake	uptake of carbohydrate	0.000431	CD36, GPAM, LPL, SCD	4	increases degradation of lipid (2/2)	LPL, PNPLA2	2
											Carbohydrate Metabolism	uptake	uptake of D-glucose	0.00108	CD36, LPL, SCD	3	affects degradation of triacylglycerol (2/2)	LPL, PNPLA2	2
											Carbohydrate Metabolism	uptake	uptake of hexose	0.00108	CD36, LPL, SCD	3	increases degradation of triacylglycerol (1/2)	PNPLA2	1
											Carbohydrate Metabolism	uptake	uptake of 2-deoxyglucose	0.0105	CD36, GPAM	2	increases deposition of lipid (2/2)	GPAM, SCD	2
											Carbohydrate Metabolism	conversion	conversion of D-glucose	0.00888	FABP4	1	increases deposition of triacylglycerol (2/2)	GPAM, SCD	2
											Carbohydrate Metabolism	hydrolysis	hydrolysis of 1,2-dipalmitoylphosphatidylcholine	0.00888	LPL	1	affects homeostasis of cation (2/2)	CLSTN1, SOD1	2
											Carbohydrate Metabolism	hydrolysis	hydrolysis of phosphatidylethanolamine	0.0133	LPL	1	affects incorporation of acylglycerol (1/2)	CD36	1
											Carbohydrate Metabolism	glycogenolysis	glycogenolysis	0.0199	SCD	1	decreases incorporation of acylglycerol (1/2)	GPAM	1
											Carbohydrate Metabolism	release	release of glycerol	0.0221	FABP4	1	increases incorporation of acylglycerol (2/2)	CD36, GPAM	2
											Carbohydrate Metabolism	release	release of polyols	0.0308	FABP4	1	decreases incorporation of oleic acid (1/2)	GPAM	1
											Carbohydrate Metabolism	biosynthesis	biosynthesis of phosphatidylcholine	0.0286	GPAM	1	increases incorporation of oleic acid (2/2)	CD36, GPAM	2
											Cardiovascular Disease	hyperlipidemia	hyperlipidemia of rodents	1.09e-05	GPAM, LPL, SOD1	3	affects incorporation of palmitic acid (2/2)	CD36, SCD	2
											Cardiovascular Disease	hyperlipidemia	hyperlipidemia of mammalia	1.27e-05	GPAM, LPL, SOD1	3	affects incorporation of triacylglycerol (1/2)	CD36	1
											Cardiovascular Disease	hyperlipidemia	hyperlipidemia	0.000106	GPAM, LPL, SOD1	3	decreases incorporation of triacylglycerol (1/2)	GPAM	1
											Cardiovascular Disease	hyperlipidemia	hyperlipidemia of mice	0.000636	LPL, SOD1	2	increases incorporation of triacylglycerol (1/2)	GPAM	1
											Cardiovascular Disease	hyperlipidemia	hyperlipidemia of rats	0.00667	GPAM	1	affects metabolism of long chain fatty acid (2/2)	CD36, SLC27A6	2
											Cardiovascular Disease	cardiovascular disorder	cardiovascular disorder of rodents	0.000205	CD36, GPAM, LPL, SCD, SOD1	5	affects modification of acyl-coenzyme A (1/2)	SCD	1
											Cardiovascular Disease	cardiovascular disorder	cardiovascular disorder of mammalia	0.000237	CD36, GPAM, LPL, SCD, SOD1	5	increases modification of acyl-coenzyme A (1/2)	FASN	1
											Cardiovascular Disease	cardiovascular disorder	cardiovascular disorder of mice	0.00149	CD36, LPL, SCD, SOD1	4	affects oxidation of D-glucose (2/2)	CD36, LPL	2
											Cardiovascular Disease	cardiovascular disorder	cardiovascular disorder of coronary artery	0.00888	SOD1	1	decreases oxidation of D-glucose (1/2)	LPL	1
											Cardiovascular Disease	cardiovascular disorder	cardiovascular disorder	0.026	CD36, GPAM, LPL, SCD, SOD1	5	affects quantity of acyl-coenzyme A (2/2)	GPAM, SCD	2
											Cardiovascular Disease	dysfunction	dysfunction of heart	0.000562	CD36, LPL	2	affects quantity of ATP (1/2)	CD36	1
											Cardiovascular Disease	dysfunction	dysfunction of endothelial tissue	0.00667	SOD1	1	increases quantity of ATP (1/2)	LPL	1
											Cardiovascular Disease	hypertriglyceridemia	hypertriglyceridemia of mice	0.000636	LPL, SCD	2	affects quantity of cholesterol ester (2/2)	CD36, SCD	2
											Cardiovascular Disease	hypertriglyceridemia	hypertriglyceridemia of rodents	0.000885	LPL, SCD	2	affects quantity of choline-phospholipid (2/2)	LPL, SCD	2
											Cardiovascular Disease	hypertriglyceridemia	hypertriglyceridemia	0.00353	LPL, SCD	2	affects quantity of diacylglycerol (1/2)	SCD	1
											Cardiovascular Disease	occlusion	occlusion of aorta	0.00445	LPL	1	increases quantity of diacylglycerol (1/2)	GPAM	1
											Cardiovascular Disease	occlusion	occlusion of blood vessel	0.0155	LPL	1	affects quantity of lysophospholipids (1/2)	LPL	1
											Cardiovascular Disease	perivascular fibrosis	perivascular fibrosis of heart	0.00445	LPL	1	increases quantity of lysophospholipids (1/2)	GPAM	1
											Cardiovascular Disease	perivascular fibrosis	perivascular fibrosis	0.00888	LPL	1	affects quantity of palmitoleic acid (2/2)	FABP4, SCD	2
											Cardiovascular Disease	severe hypertriglyceridemia	severe hypertriglyceridemia	0.00445	LPL	1	affects synthesis of diacylglycerol (1/2)	SCD	1
											Cardiovascular Disease	vasospasm	vasospasm of coronary artery	0.00667	SOD1	1	increases synthesis of diacylglycerol (1/2)	GPAM	1
											Cardiovascular Disease	vasospasm	vasospasm of artery	0.00888	SOD1	1	affects synthesis of fatty acid (2/2)	FASN, SCD	2
											Cardiovascular Disease	disruption	disruption of blood-brain barrier	0.00888	SOD1	1	increases synthesis of fatty acid (1/2)	FASN	1
											Cardiovascular Disease	necrosis	necrosis of endothelial cell lines	0.0111	SOD1	1	decreases synthesis of phospholipid (1/2)	FASN	1
											Cardiovascular Disease	coronary artery disease	coronary artery disease	0.012	CD36, LPL	2	increases synthesis of phospholipid (1/2)	GPAM	1
											Cardiovascular Disease	atherosclerotic lesion	atherosclerotic lesion	0.0132	FABP4, LPL	2	affects transport of fatty acid (1/2)	CD36	1
											Cardiovascular Disease	failure	failure of heart	0.0133	CD36	1	increases transport of fatty acid (1/2)	FABP4	1
											Cardiovascular Disease	formation	formation of fatty lesion	0.0133	LPL	1	affects uptake of 2-deoxyglucose (1/2)	CD36	1
											Cardiovascular Disease	familial combined hyperlipidemia	familial combined hyperlipidemia	0.0155	LPL	1	decreases uptake of 2-deoxyglucose (1/2)	GPAM	1
											Cardiovascular Disease	hypercholesterolemia	hypercholesterolemia of mice	0.0177	LPL	1	affects uptake of cholesterol (1/2)	CD36	1
											Cardiovascular Disease	hypercholesterolemia	hypercholesterolemia of rodents	0.0177	LPL	1	increases uptake of cholesterol (1/2)	LPL	1
											Cardiovascular Disease	vascular lesion	vascular lesion	0.018	FABP4, LPL	2	affects uptake of cholesterol ester (1/2)	CD36	1
											Cardiovascular Disease	cardiac fibrosis	cardiac fibrosis of heart	0.0242	LPL	1	increases uptake of cholesterol ester (1/2)	LPL	1
											Cardiovascular Disease	fatty lesion	fatty lesion	0.0308	LPL	1	increases uptake of oleic acid (2/2)	CD36, SLC27A6	2
											Metabolic Disease	hyperlipidemia	hyperlipidemia of rodents	1.09e-05	GPAM, LPL, SOD1	3	affects accumulation of C18:2 fatty acid (1/1)	CD36	1
											Metabolic Disease	hyperlipidemia	hyperlipidemia of mammalia	1.27e-05	GPAM, LPL, SOD1	3	affects accumulation of cholesterol ester (1/1)	FABP4	1
											Metabolic Disease	hyperlipidemia	hyperlipidemia	0.000106	GPAM, LPL, SOD1	3	affects accumulation of linoleic acid (1/1)	CD36	1
											Metabolic Disease	hyperlipidemia	hyperlipidemia of mice	0.000636	LPL, SOD1	2	affects accumulation of palmitic acid (1/1)	CD36	1
											Metabolic Disease	hyperlipidemia	hyperlipidemia of rats	0.00667	GPAM	1	affects accumulation of palmitoleic acid (1/1)	SCD	1
											Metabolic Disease	metabolic disorder	metabolic disorder	1.31e-05	CD36, FABP4, FASN, GPAM, IGF2BP2, LPIN1, LPL, PNPLA2, SCD, SOD1	10	affects accumulation of polyunsaturated fatty acids (1/1)	CD36	1
											Metabolic Disease	metabolic disorder	metabolic disorder of mice	0.000194	CD36, GPAM, LPL, SCD, SOD1	5	affects accumulation of retinyl ester (1/1)	LPL	1
											Metabolic Disease	metabolic disorder	metabolic disorder of rodents	0.000233	CD36, GPAM, LPL, SCD, SOD1	5	increases accumulation of retinyl ester (1/1)	LPL	1
											Metabolic Disease	gestational diabetes mellitus	gestational diabetes mellitus	9.96e-05	FABP4, LPL	2	affects accumulation of stearic acid (1/1)	CD36	1
											Metabolic Disease	hypertriglyceridemia	hypertriglyceridemia of mice	0.000636	LPL, SCD	2	affects beta-oxidation of palmitic acid (1/1)	SCD	1
											Metabolic Disease	hypertriglyceridemia	hypertriglyceridemia of rodents	0.000885	LPL, SCD	2	increases biosynthesis of diacylglycerol (1/1)	GPAM	1
											Metabolic Disease	hypertriglyceridemia	hypertriglyceridemia	0.00353	LPL, SCD	2	increases biosynthesis of phosphatidylcholine (1/1)	GPAM	1
											Metabolic Disease	dyslipidemia	dyslipidemia	0.0015	FASN, LPIN1	2	increases breakdown of triacylglycerol (1/1)	PNPLA2	1
											Metabolic Disease	hyperinsulinism	hyperinsulinism of mice	0.00319	CD36, GPAM	2	affects clearance of lipid (1/1)	LPL	1
											Metabolic Disease	hyperinsulinism	hyperinsulinism of mammalia	0.00353	CD36, GPAM	2	affects clearance of triacylglycerol (1/1)	LPL	1
											Metabolic Disease	hyperinsulinism	hyperinsulinism of rodents	0.00353	CD36, GPAM	2	increases conversion of acyl-coenzyme A (1/1)	FASN	1
											Metabolic Disease	hyperinsulinism	hyperinsulinism of organism	0.00371	CD36, GPAM	2	affects conversion of D-glucose (1/1)	FABP4	1
											Metabolic Disease	hyperinsulinism	hyperinsulinism	0.00548	CD36, GPAM	2	increases conversion of hydrogen peroxide (1/1)	SOD1	1
											Metabolic Disease	chylomicronemia	chylomicronemia	0.00445	LPL	1	increases conversion of malonyl-coenzyme A (1/1)	FASN	1
											Metabolic Disease	severe hypertriglyceridemia	severe hypertriglyceridemia	0.00445	LPL	1	increases conversion of palmitic acid (1/1)	FASN	1
											Metabolic Disease	diabetes	diabetes	0.00631	FABP4, IGF2BP2, LPL, SOD1	4	increases degradation of fatty acid (1/1)	LPL	1
											Metabolic Disease	hyperlipoproteinemia, type 1	hyperlipoproteinemia, type 1	0.00667	LPL	1	affects desaturation of fatty acid (1/1)	SCD	1
											Metabolic Disease	hyperglycemia	hyperglycemia of mice	0.00831	CD36, LPL	2	increases desaturation of fatty acid (1/1)	SCD	1
											Metabolic Disease	hyperglycemia	hyperglycemia of rodents	0.00858	CD36, LPL	2	increases desaturation of palmitic acid (1/1)	SCD	1
											Metabolic Disease	hyperglycemia	hyperglycemia	0.0105	CD36, LPL	2	increases desaturation of palmitoleic acid (1/1)	SCD	1
											Metabolic Disease	familial combined hyperlipidemia	familial combined hyperlipidemia	0.0155	LPL	1	affects desaturation of palmitoyl-coenzyme A (1/1)	SCD	1
											Metabolic Disease	hypercholesterolemia	hypercholesterolemia of mice	0.0177	LPL	1	affects desaturation of stearoyl-coenzyme A (1/1)	SCD	1
											Metabolic Disease	hypercholesterolemia	hypercholesterolemia of rodents	0.0177	LPL	1	increases esterification of cholesterol ester (1/1)	SCD	1
											Metabolic Disease	non-insulin-dependent diabetes mellitus	non-insulin-dependent diabetes mellitus	0.0243	IGF2BP2, LPL	2	increases formation of 1-oleoylglycerol (1/1)	PNPLA2	1
											Genetic Disorder	amyotrophic lateral sclerosis	amyotrophic lateral sclerosis	2.47e-05	CD36, FASN, LPL, SOD1	4	increases formation of triolein (1/1)	PNPLA2	1
											Genetic Disorder	amyotrophic lateral sclerosis	amyotrophic lateral sclerosis of rats	0.00223	SOD1	1	affects homeostasis of lipid (1/1)	LPL	1
											Genetic Disorder	amyotrophic lateral sclerosis	onset of amyotrophic lateral sclerosis of mice	0.00223	SOD1	1	increases hydrolysis of 1,2-dipalmitoylphosphatidylcholine (1/1)	LPL	1
											Genetic Disorder	amyotrophic lateral sclerosis	delay in amyotrophic lateral sclerosis of mice	0.00888	SOD1	1	increases hydrolysis of fatty acid (1/1)	LPL	1
											Genetic Disorder	amyotrophic lateral sclerosis	amyotrophic lateral sclerosis of mice	0.0155	SOD1	1	increases hydrolysis of phosphatidylethanolamine (1/1)	LPL	1
											Genetic Disorder	chylomicronemia	chylomicronemia	0.00445	LPL	1	increases hydrolysis of retinyl ester (1/1)	LPL	1
											Genetic Disorder	genetic disorder	onset of genetic disorder of mice	0.00667	SOD1	1	increases hydrolysis of triolein (1/1)	LPL	1
											Genetic Disorder	genetic disorder	genetic disorder of rats	0.0111	SOD1	1	affects incorporation of 15-(4-iodophenyl)-3-methylpentadecanoic acid (1/1)	CD36	1
											Genetic Disorder	hyperlipoproteinemia, type 1	hyperlipoproteinemia, type 1	0.00667	LPL	1	increases incorporation of 15-(4-iodophenyl)-3-methylpentadecanoic acid (1/1)	CD36	1
											Genetic Disorder	familial combined hyperlipidemia	familial combined hyperlipidemia	0.0155	LPL	1	affects incorporation of ceramide (1/1)	SCD	1
											Genetic Disorder	familial amyotrophic lateral sclerosis	familial amyotrophic lateral sclerosis	0.0221	SOD1	1	decreases incorporation of cholesterol ester (1/1)	GPAM	1
											Neurological Disease	amyotrophic lateral sclerosis	amyotrophic lateral sclerosis	2.47e-05	CD36, FASN, LPL, SOD1	4	affects incorporation of D-glucose (1/1)	FASN	1
											Neurological Disease	amyotrophic lateral sclerosis	amyotrophic lateral sclerosis of rats	0.00223	SOD1	1	affects incorporation of diacylglycerol (1/1)	CD36	1
											Neurological Disease	amyotrophic lateral sclerosis	onset of amyotrophic lateral sclerosis of mice	0.00223	SOD1	1	increases incorporation of diacylglycerol (1/1)	CD36	1
											Neurological Disease	amyotrophic lateral sclerosis	delay in amyotrophic lateral sclerosis of mice	0.00888	SOD1	1	affects incorporation of fatty acid (1/1)	CD36	1
											Neurological Disease	amyotrophic lateral sclerosis	amyotrophic lateral sclerosis of mice	0.0155	SOD1	1	increases incorporation of fatty acid (1/1)	CD36	1
											Neurological Disease	apoptosis	onset of apoptosis of neurons	0.00223	SOD1	1	affects incorporation of glycerol (1/1)	SCD	1
											Neurological Disease	apoptosis	apoptosis of motor neurons	0.0199	SOD1	1	affects incorporation of glycosphingolipid (1/1)	SCD	1
											Neurological Disease	gliosis	gliosis of nervous tissue	0.00223	SOD1	1	decreases incorporation of phosphatidic acid (1/1)	GPAM	1
											Neurological Disease	gliosis	gliosis of spinal cord	0.00223	SOD1	1	decreases incorporation of phosphatidylcholine (1/1)	GPAM	1
											Neurological Disease	gliosis	gliosis of tissue	0.00667	SOD1	1	decreases incorporation of phospholipid (1/1)	GPAM	1
											Neurological Disease	motor neuron disease	motor neuron disease of rats	0.00223	SOD1	1	affects lipolysis of fatty acid (1/1)	FABP4	1
											Neurological Disease	motor neuron disease	motor neuron disease	0.00296	CD36, FASN, LPL, SOD1	4	increases mass of triacylglycerol (1/1)	GPAM	1
											Neurological Disease	motor neuron disease	onset of motor neuron disease of mice	0.00445	SOD1	1	increases metabolism of diacylglycerol (1/1)	GPAM	1
											Neurological Disease	motor neuron disease	motor neuron disease of mice	0.0264	SOD1	1	affects metabolism of very long chain fatty acid (1/1)	SLC27A6	1
											Neurological Disease	neuropathy	neuropathy of rats	0.00223	SOD1	1	affects modification of acylglycerol (1/1)	LPL	1
											Neurological Disease	neuropathy	neuropathy	0.00637	CD36, FASN, LPL, SOD1	4	increases modification of hydrogen peroxide (1/1)	SOD1	1
											Neurological Disease	neuropathy	neuropathy of mice	0.0308	SOD1	1	affects modification of long-chain acyl-coenzyme A (1/1)	SCD	1
											Neurological Disease	progressive motor neuropathy	progressive motor neuropathy	0.00284	CD36, FASN, LPL, SOD1	4	affects modification of palmitoyl-coenzyme A (1/1)	SCD	1
											Neurological Disease	progressive motor neuropathy	progressive motor neuropathy of mice	0.0199	SOD1	1	affects modification of triacylglycerol (1/1)	LPL	1
											Neurological Disease	hypertrophy	hypertrophy of astrocytes	0.00445	SOD1	1	affects oxidation of acyl-coenzyme A (1/1)	SCD	1
											Neurological Disease	hypertrophy	hypertrophy of neuroglia	0.00888	SOD1	1	increases oxidation of NADPH (1/1)	FASN	1
											Neurological Disease	neurodegeneration	neurodegeneration of spinal cord	0.00445	SOD1	1	decreases oxidation of oleic acid (1/1)	GPAM	1
											Neurological Disease	neurodegeneration	neurodegeneration of nervous tissue	0.0155	SOD1	1	affects oxidation of palmitoyl-coenzyme A (1/1)	SCD	1
											Neurological Disease	neurodegeneration	neurodegeneration of motor neurons	0.0264	SOD1	1	affects oxidation of triacylglycerol (1/1)	LPL	1
											Neurological Disease	organismal abnormalities	organismal abnormalities of spinal cord	0.00445	SOD1	1	affects quantity of 1-alkyl-2,3-diacylglycerol (1/1)	SCD	1
											Neurological Disease	organismal abnormalities	organismal abnormalities of nervous tissue	0.0111	SOD1	1	affects quantity of 18:1(n-9) fatty acids (1/1)	SCD	1
											Neurological Disease	organismal abnormalities	organismal abnormalities of brain	0.0286	SOD1	1	affects quantity of ascorbic acid (1/1)	SOD1	1
											Neurological Disease	paralysis	paralysis of rats	0.00445	SOD1	1	affects quantity of fat (1/1)	SCD	1
											Neurological Disease	paralysis	paralysis of mice	0.0286	SOD1	1	affects quantity of glycerol (1/1)	FABP4	1
											Neurological Disease	paralysis	paralysis of rodents	0.0308	SOD1	1	decreases quantity of lipid peroxide (1/1)	SOD1	1
											Neurological Disease	neurological disorder	neurological disorder of rats	0.00485	BTN1A1, SOD1	2	affects quantity of long-chain acyl-coenzyme A (1/1)	SCD	1
											Neurological Disease	neurological disorder	neurological disorder of limb	0.0221	SOD1	1	increases quantity of lysophosphatidic acid (1/1)	GPAM	1
											Neurological Disease	neurological disorder	onset of neurological disorder of mice	0.0221	SOD1	1	affects quantity of lysophosphatidylcholine (1/1)	LPL	1
											Neurological Disease	neurological disorder	onset of neurological disorder of rodents	0.0242	SOD1	1	affects quantity of malonyl-coenzyme A (1/1)	SCD	1
											Neurological Disease	neurological disorder	delay in neurological disorder of mice	0.0264	SOD1	1	affects quantity of monounsaturated fatty acids (1/1)	SCD	1
											Neurological Disease	neurological disorder	delay in neurological disorder of rodents	0.0286	SOD1	1	increases quantity of monounsaturated fatty acids (1/1)	SCD	1
											Neurological Disease	neurological disorder	neurological disorder of motor neurons	0.0308	SOD1	1	decreases quantity of non-esterified fatty acid (1/1)	LPIN1	1
											Neurological Disease	neurological disorder	delay in neurological disorder of mammalia	0.0329	SOD1	1	affects quantity of oleic acid (1/1)	SCD	1
											Neurological Disease	cell death	onset of cell death of neurons	0.00667	SOD1	1	affects quantity of palmitoleoyl-coenzyme A (1/1)	SCD	1
											Neurological Disease	tremor	tremor of limb	0.00667	SOD1	1	affects quantity of palmitoyl-coenzyme A (1/1)	SCD	1
											Neurological Disease	disruption	disruption of blood-brain barrier	0.00888	SOD1	1	affects quantity of stearic acid (1/1)	FABP4	1
											Neurological Disease	swelling	swelling of brain	0.00888	SOD1	1	affects quantity of stearoyl-coenzyme A (1/1)	SCD	1
											Neurological Disease	disease process	disease process of astrocytes	0.0155	SOD1	1	affects quantity of sterol (1/1)	CD36	1
											Neurological Disease	disease process	disease process of neuroglia	0.0264	SOD1	1	affects release of glycerol (1/1)	FABP4	1
											Neurological Disease	disease process	disease process of motor neurons	0.0308	SOD1	1	affects release of polyols (1/1)	FABP4	1
											Neurological Disease	edema	edema of brain	0.0155	SOD1	1	affects secretion of fatty acid (1/1)	SCD	1
											Neurological Disease	experimental autoimmune encephalomyelitis	experimental autoimmune encephalomyelitis of rats	0.0221	BTN1A1	1	affects secretion of prostaglandin E2 (1/1)	FABP4	1
											Neurological Disease	familial amyotrophic lateral sclerosis	familial amyotrophic lateral sclerosis	0.0221	SOD1	1	affects storage of triacylglycerol (1/1)	SCD	1
											Organismal Development	mass	mass of mice	4.76e-05	CD36, FABP4, FASN, GPAM, LPL	5	affects synthesis of 1-alkyl-2,3-diacylglycerol (1/1)	SCD	1
											Organismal Development	mass	mass of rodents	5.68e-05	CD36, FABP4, FASN, GPAM, LPL	5	increases synthesis of acetyl-coenzyme A (1/1)	FASN	1
											Organismal Development	mass	mass of animal	7.94e-05	CD36, FABP4, FASN, GPAM, LPL	5	increases synthesis of acyl-coenzyme A (1/1)	FASN	1
											Organismal Development	mass	mass of mammalia	7.94e-05	CD36, FABP4, FASN, GPAM, LPL	5	affects synthesis of cholesterol ester (1/1)	SCD	1
											Organismal Development	mass	mass of organism	8.12e-05	CD36, FABP4, FASN, GPAM, LPL	5	increases synthesis of epoprostenol (1/1)	SOD1	1
											Organismal Development	size	size of body	0.00707	GPAM, SOD1	2	increases synthesis of malonyl-coenzyme A (1/1)	FASN	1
											Organismal Development	choroidal neovascularization	choroidal neovascularization of mice	0.0111	SOD1	1	affects synthesis of monounsaturated fatty acids (1/1)	SCD	1
											Organismal Development	neovascularization	neovascularization of mice	0.0177	SOD1	1	increases synthesis of myristic acid (1/1)	FASN	1
											Organismal Development	neovascularization	neovascularization of animal	0.0242	SOD1	1	increases synthesis of NADPH (1/1)	FASN	1
											Organismal Development	formation	formation of body axis	0.0242	FZD5	1	increases synthesis of palmitic acid (1/1)	FASN	1
											Organismal Development	vascularization	vascularization of mice	0.0286	SOD1	1	increases synthesis of stearic acid (1/1)	FASN	1
											Endocrine System Disorders	gestational diabetes mellitus	gestational diabetes mellitus	9.96e-05	FABP4, LPL	2	affects transport of long chain fatty acid (1/1)	CD36	1
											Endocrine System Disorders	insulin resistance	insulin resistance of mice	0.000279	CD36, FABP4, SCD	3	increases transport of palmitic acid (1/1)	FABP4	1
											Endocrine System Disorders	insulin resistance	insulin resistance of mammalia	0.000309	CD36, FABP4, SCD	3	affects transport of triacylglycerol (1/1)	LPL	1
											Endocrine System Disorders	insulin resistance	insulin resistance of rodents	0.000309	CD36, FABP4, SCD	3	affects uptake of 15-(4-iodophenyl)-3-methylpentadecanoic acid (1/1)	CD36	1
											Endocrine System Disorders	insulin resistance	insulin resistance	0.000447	CD36, FABP4, SCD	3	increases uptake of linoleic acid (1/1)	SLC27A6	1
											Endocrine System Disorders	insulin resistance	insulin resistance of liver	0.0264	SCD	1	affects uptake of myristic acid (1/1)	CD36	1
											Endocrine System Disorders	endocrine system disorder	endocrine system disorder	0.00102	CD36, FABP4, GPAM, IGF2BP2, LPL, SOD1	6	affects uptake of omega-(4-iodophenyl)pentadecanoic acid (1/1)	CD36	1
											Endocrine System Disorders	endocrine system disorder	endocrine system disorder of mice	0.00124	CD36, GPAM, LPL, SOD1	4	increases uptake of palmitic acid (1/1)	SLC27A6	1
											Endocrine System Disorders	endocrine system disorder	endocrine system disorder of rodents	0.00135	CD36, GPAM, LPL, SOD1	4	affects uptake of triacylglycerol (1/1)	LPL	1
											Endocrine System Disorders	endocrine system disorder	endocrine system disorder of mammalia	0.00144	CD36, GPAM, LPL, SOD1	4
											Endocrine System Disorders	hyperinsulinism	hyperinsulinism of mice	0.00319	CD36, GPAM	2
											Endocrine System Disorders	hyperinsulinism	hyperinsulinism of mammalia	0.00353	CD36, GPAM	2
											Endocrine System Disorders	hyperinsulinism	hyperinsulinism of rodents	0.00353	CD36, GPAM	2
											Endocrine System Disorders	hyperinsulinism	hyperinsulinism of organism	0.00371	CD36, GPAM	2
											Endocrine System Disorders	hyperinsulinism	hyperinsulinism	0.00548	CD36, GPAM	2
											Endocrine System Disorders	diabetes	diabetes	0.00631	FABP4, IGF2BP2, LPL, SOD1	4
											Endocrine System Disorders	hyperglycemia	hyperglycemia of mice	0.00831	CD36, LPL	2
											Endocrine System Disorders	hyperglycemia	hyperglycemia of rodents	0.00858	CD36, LPL	2
											Endocrine System Disorders	hyperglycemia	hyperglycemia of animal	0.00938	CD36, LPL	2
											Endocrine System Disorders	hyperglycemia	hyperglycemia	0.0105	CD36, LPL	2
											Endocrine System Disorders	non-insulin-dependent diabetes mellitus	non-insulin-dependent diabetes mellitus	0.0243	IGF2BP2, LPL	2
											Connective Tissue Development and Function	mass	mass of adipose tissue	0.000374	GPAM, LPL, SCD	3
											Connective Tissue Development and Function	mass	mass of fat pad	0.000977	GPAM, SCD	2
											Connective Tissue Development and Function	mass	mass of connective tissue	0.00138	GPAM, LPL, SCD	3
											Connective Tissue Development and Function	mass	mass of white adipose tissue	0.0329	SCD	1
											Connective Tissue Development and Function	adiposity	adiposity of mice	0.000885	LPIN1, SCD	2
											Connective Tissue Development and Function	proliferation	proliferation of synovial fibroblasts	0.0133	TNFAIP8	1
											Connective Tissue Development and Function	size	size of fat pad	0.0155	FABP4	1
											Connective Tissue Development and Function	size	size of adipose tissue	0.0199	FABP4	1
											Tissue Morphology	mass	mass of adipose tissue	0.000374	GPAM, LPL, SCD	3
											Tissue Morphology	mass	mass of fat pad	0.000977	GPAM, SCD	2
											Tissue Morphology	mass	mass of connective tissue	0.00138	GPAM, LPL, SCD	3
											Tissue Morphology	mass	mass of tissue	0.00243	GPAM, LPL, SCD	3
											Tissue Morphology	mass	mass of white adipose tissue	0.0329	SCD	1
											Tissue Morphology	gliosis	gliosis of nervous tissue	0.00223	SOD1	1
											Tissue Morphology	gliosis	gliosis of spinal cord	0.00223	SOD1	1
											Tissue Morphology	gliosis	gliosis of tissue	0.00667	SOD1	1
											Tissue Morphology	neurodegeneration	neurodegeneration of spinal cord	0.00445	SOD1	1
											Tissue Morphology	neurodegeneration	neurodegeneration of nervous tissue	0.0155	SOD1	1
											Tissue Morphology	quantity	quantity of dopaminergic neurons	0.00445	SOD1	1
											Tissue Morphology	quantity	quantity of labyrinthine trophoblast cells	0.00667	KRT19	1
											Tissue Morphology	quantity	quantity of spongiotrophoblasts	0.0111	KRT19	1
											Tissue Morphology	quantity	quantity of trophoblast giant cells	0.0133	KRT19	1
											Tissue Morphology	quantity	quantity of trophoblast cells	0.0177	KRT19	1
											Tissue Morphology	relaxation	relaxation of vascular smooth muscle	0.00667	SOD1	1
											Tissue Morphology	relaxation	relaxation of carotid artery	0.0111	SOD1	1
											Tissue Morphology	size	size of lesion	0.0126	FABP4, SOD1	2
											Tissue Morphology	size	size of fat pad	0.0155	FABP4	1
											Tissue Morphology	size	size of adipose tissue	0.0199	FABP4	1
											Tissue Morphology	cytosis	cytosis of tissue	0.0133	SOD1	1
											Nucleic Acid Metabolism	quantity	quantity of acyl-coenzyme A	0.000427	GPAM, SCD	2
											Nucleic Acid Metabolism	quantity	quantity of palmitoleoyl-coenzyme A	0.00223	SCD	1
											Nucleic Acid Metabolism	quantity	quantity of palmitoyl-coenzyme A	0.00223	SCD	1
											Nucleic Acid Metabolism	quantity	quantity of stearoyl-coenzyme A	0.00223	SCD	1
											Nucleic Acid Metabolism	quantity	quantity of ATP	0.00353	CD36, LPL	2
											Nucleic Acid Metabolism	quantity	quantity of long-chain acyl-coenzyme A	0.00888	SCD	1
											Nucleic Acid Metabolism	quantity	quantity of malonyl-coenzyme A	0.0242	SCD	1
											Nucleic Acid Metabolism	modification	modification of acyl-coenzyme A	0.000797	FASN, SCD	2
											Nucleic Acid Metabolism	modification	modification of palmitoyl-coenzyme A	0.0111	SCD	1
											Nucleic Acid Metabolism	modification	modification of long-chain acyl-coenzyme A	0.0177	SCD	1
											Nucleic Acid Metabolism	desaturation	desaturation of palmitoyl-coenzyme A	0.00223	SCD	1
											Nucleic Acid Metabolism	desaturation	desaturation of stearoyl-coenzyme A	0.00223	SCD	1
											Nucleic Acid Metabolism	synthesis	synthesis of NADPH	0.00223	FASN	1
											Nucleic Acid Metabolism	synthesis	synthesis of malonyl-coenzyme A	0.00445	FASN	1
											Nucleic Acid Metabolism	synthesis	synthesis of acetyl-coenzyme A	0.0242	FASN	1
											Nucleic Acid Metabolism	synthesis	synthesis of acyl-coenzyme A	0.0308	FASN	1
											Nucleic Acid Metabolism	conversion	conversion of malonyl-coenzyme A	0.00445	FASN	1
											Nucleic Acid Metabolism	conversion	conversion of acyl-coenzyme A	0.0155	FASN	1
											Nucleic Acid Metabolism	oxidation	oxidation of palmitoyl-coenzyme A	0.00888	SCD	1
											Nucleic Acid Metabolism	oxidation	oxidation of acyl-coenzyme A	0.0111	SCD	1
											Nucleic Acid Metabolism	oxidation	oxidation of NADPH	0.0133	FASN	1
											Nutritional Disease	nutritional disorder	nutritional disorder of mice	0.000847	FASN, LPIN1, SCD, SOD1	4
											Nutritional Disease	nutritional disorder	nutritional disorder of rodents	0.00106	FASN, LPIN1, SCD, SOD1	4
											Nutritional Disease	nutritional disorder	nutritional disorder	0.00586	FASN, LPIN1, SCD, SOD1	4
											Nutritional Disease	weight loss	delay in weight loss of mice	0.00223	SOD1	1
											Nutritional Disease	hypophagia	hypophagia of mice	0.0133	FASN	1
											Nutritional Disease	hypophagia	hypophagia of rodents	0.0155	FASN	1
											Nutritional Disease	obesity	obesity of mice	0.0218	LPIN1, SCD	2
											Nutritional Disease	obesity	obesity of rodents	0.023	LPIN1, SCD	2
											Hematological Disease	dyslipidemia	dyslipidemia	0.0015	FASN, LPIN1	2
											Immune Response	production	production of cytokine	0.00162	FABP4, SOD1	2
											Immune Response	uptake	uptake of eosinophils	0.00888	CD36	1
											Immune Response	phagocytosis	phagocytosis of fibroblasts	0.0111	CD36	1
											Immune Response	phagocytosis	phagocytosis of connective tissue cells	0.0242	CD36	1
											Immune Response	infiltration	infiltration of leukocytes	0.0113	BTN1A1, CD36, FABP4	3
											Immune Response	infiltration	infiltration of neutrophils	0.0173	CD36, FABP4	2
											Immune Response	proliferation	proliferation of pro-B lymphocytes	0.0308	LPIN1	1
											Organismal Injury and Abnormalities	dysfunction	dysfunction of organ	0.002	CD36, LPL	2
											Organismal Injury and Abnormalities	dysfunction	dysfunction of tissue	0.0133	SOD1	1
											Organismal Injury and Abnormalities	gliosis	gliosis of nervous tissue	0.00223	SOD1	1
											Organismal Injury and Abnormalities	gliosis	gliosis of spinal cord	0.00223	SOD1	1
											Organismal Injury and Abnormalities	gliosis	gliosis of tissue	0.00667	SOD1	1
											Organismal Injury and Abnormalities	organismal abnormalities	organismal abnormalities of spinal cord	0.00445	SOD1	1
											Organismal Injury and Abnormalities	organismal abnormalities	organismal abnormalities of nervous tissue	0.0111	SOD1	1
											Organismal Injury and Abnormalities	organismal abnormalities	organismal abnormalities of brain	0.0286	SOD1	1
											Organismal Injury and Abnormalities	perivascular fibrosis	perivascular fibrosis of heart	0.00445	LPL	1
											Organismal Injury and Abnormalities	size	size of lesion	0.0126	FABP4, SOD1	2
											Organismal Injury and Abnormalities	cytosis	cytosis of tissue	0.0133	SOD1	1
											Organismal Injury and Abnormalities	formation	formation of fatty lesion	0.0133	LPL	1
											Organismal Injury and Abnormalities	edema	edema of brain	0.0155	SOD1	1
											Cancer	nodular hyperplasia	nodular hyperplasia of liver	0.00223	SOD1	1
											Cancer	nodular hyperplasia	nodular hyperplasia	0.00667	SOD1	1
											Cancer	volume	volume of prostate cancer cell lines	0.00223	FASN	1
											Cancer	volume	volume of tumor cell lines	0.00667	FASN	1
											Cancer	cell-cell contact	cell-cell contact of prostate cancer cell lines	0.00445	FASN	1
											Cancer	cell-cell contact	cell-cell contact of tumor cell lines	0.00667	FASN	1
											Cancer	accumulation	accumulation of colon cancer cell lines	0.00667	FASN	1
											Cancer	accumulation	accumulation of colorectal cancer cell lines	0.0111	FASN	1
											Cancer	cell viability	cell viability of ovarian cancer cell lines	0.00667	SOD1	1
											Cancer	cell viability	cell viability of lung cancer cell lines	0.0111	SOD1	1
											Cancer	G1 phase	arrest in G1 phase of colon cancer cell lines	0.00888	FASN	1
											Cancer	G1 phase	G1 phase of colon cancer cell lines	0.0111	FASN	1
											Cancer	G2 phase	arrest in G2 phase of colon cancer cell lines	0.00888	FASN	1
											Cancer	G2 phase	arrest in G2 phase of colorectal cancer cell lines	0.0221	FASN	1
											Cancer	G2 phase	G2 phase of colorectal cancer cell lines	0.0329	FASN	1
											Cancer	hyperplasia	hyperplasia of liver	0.00888	SOD1	1
											Cancer	incidence	incidence of hepatocellular carcinoma	0.00888	SOD1	1
											Cancer	incidence	incidence of digestive organ tumor	0.0111	SOD1	1
											Cancer	incidence	incidence of liver tumor	0.0111	SOD1	1
											Cancer	incidence	incidence of carcinoma	0.0177	SOD1	1
											Cancer	incidence	incidence of malignant tumor	0.0286	SOD1	1
											Cancer	incidence	incidence of primary tumor	0.0286	SOD1	1
											Cancer	interphase	arrest in interphase of colon cancer cell lines	0.0155	FASN	1
											Cancer	interphase	interphase of colon cancer cell lines	0.0286	FASN	1
											Cancer	cell cycle progression	arrest in cell cycle progression of tumor cells	0.0177	FASN	1
											Cancer	cell cycle progression	cell cycle progression of tumor cells	0.0329	FASN	1
											Cancer	cell stage	arrest in cell stage of colon cancer cell lines	0.0177	FASN	1
											Cancer	cell stage	cell stage of colon cancer cell lines	0.0329	FASN	1
											Cancer	chemotaxis	chemotaxis of endothelioma cell lines	0.0177	CD36	1
											Cancer	cell division process	arrest in cell division process of colon cancer cell lines	0.0221	FASN	1
											Cancer	migration	migration of tumor cell lines	0.0305	C5ORF13, CD36, TNFAIP8	3
											Cancer	binding	binding of hepatoma cell lines	0.0308	LPL	1
											Cancer	morphology	morphology of prostate cancer cell lines	0.0308	FASN	1
											Cancer	quantity	quantity of bone cancer cell lines	0.0308	PEG3 (includes EG:5178)	1
											Cancer	movement	movement of tumor cell lines	0.0315	C5ORF13, CD36, TNFAIP8	3
											Cardiovascular System Development and Function	contractility	contractility of carotid artery	0.00223	SOD1	1
											Cardiovascular System Development and Function	contractility	contractility of artery	0.00888	SOD1	1
											Cardiovascular System Development and Function	end diastolic pressure	end diastolic pressure of heart	0.00223	CD36	1
											Cardiovascular System Development and Function	pressure	pressure of heart	0.00223	CD36	1
											Cardiovascular System Development and Function	systole	systole of left ventricle	0.00223	LPL	1
											Cardiovascular System Development and Function	development	development of capillary plexus	0.00667	FZD5	1
											Cardiovascular System Development and Function	cardiac output	cardiac output of heart	0.0111	CD36	1
											Cardiovascular System Development and Function	cardiac output	cardiac output	0.0264	CD36	1
											Cardiovascular System Development and Function	choroidal neovascularization	choroidal neovascularization of mice	0.0111	SOD1	1
											Cardiovascular System Development and Function	relaxation	relaxation of carotid artery	0.0111	SOD1	1
											Cardiovascular System Development and Function	fractional shortening	fractional shortening of heart	0.0155	LPL	1
											Cardiovascular System Development and Function	neovascularization	neovascularization of mice	0.0177	SOD1	1
											Cardiovascular System Development and Function	neovascularization	neovascularization of animal	0.0242	SOD1	1
											Cardiovascular System Development and Function	cardiovascular process	cardiovascular process of left ventricle	0.0199	LPL	1
											Cardiovascular System Development and Function	heart rate	heart rate of rats	0.0199	SOD1	1
											Cardiovascular System Development and Function	dilation	dilation of heart	0.0264	LPL	1
											Cardiovascular System Development and Function	vascularization	vascularization of mice	0.0286	SOD1	1
											Cell Death	apoptosis	onset of apoptosis of eukaryotic cells	0.00223	SOD1	1
											Cell Death	apoptosis	onset of apoptosis of neurons	0.00223	SOD1	1
											Cell Death	apoptosis	onset of apoptosis	0.00667	SOD1	1
											Cell Death	apoptosis	apoptosis of motor neurons	0.0199	SOD1	1
											Cell Death	apoptosis	apoptosis of synovial fibroblasts	0.0308	TNFAIP8	1
											Cell Death	cytotoxicity	cytotoxicity of motor neurons	0.00223	SOD1	1
											Cell Death	cytotoxicity	cytotoxicity of neurons	0.00888	SOD1	1
											Cell Death	cytolysis	cytolysis of trophoblast giant cells	0.00445	KRT19	1
											Cell Death	cell death	onset of cell death of eukaryotic cells	0.00667	SOD1	1
											Cell Death	cell death	onset of cell death of neurons	0.00667	SOD1	1
											Cell Death	cell death	onset of cell death	0.0111	SOD1	1
											Cell Death	cell viability	cell viability of ovarian cancer cell lines	0.00667	SOD1	1
											Cell Death	cell viability	cell viability of lung cancer cell lines	0.0111	SOD1	1
											Cell Death	necrosis	necrosis of endothelial cell lines	0.0111	SOD1	1
											Cell Death	survival	survival of cortical neurons	0.0308	PEG3 (includes EG:5178)	1
											Cell Morphology	enlargement	enlargement of adipocytes	0.00223	LPIN1	1
											Cell Morphology	enlargement	enlargement of eukaryotic cells	0.00888	LPIN1	1
											Cell Morphology	volume	volume of prostate cancer cell lines	0.00223	FASN	1
											Cell Morphology	volume	volume of tumor cell lines	0.00667	FASN	1
											Cell Morphology	volume	volume of cell lines	0.00888	FASN	1
											Cell Morphology	size	size of axons	0.00888	SOD1	1
											Cell Morphology	mitochondrial membrane potential	mitochondrial membrane potential	0.0308	SOD1	1
											Cell Morphology	morphology	morphology of prostate cancer cell lines	0.0308	FASN	1
											Cellular Compromise	damage	damage of RPE cells	0.00223	SOD1	1
											Cellular Compromise	damage	damage of nucleus	0.00667	SOD1	1
											Cellular Compromise	damage	damage of epithelial cells	0.0111	SOD1	1
											Cellular Compromise	neurodegeneration	neurodegeneration of motor neurons	0.0264	SOD1	1
											Cellular Compromise	breakage	breakage of chromosomes	0.0286	SOD1	1
											Connective Tissue Disorders	enlargement	enlargement of adipocytes	0.00223	LPIN1	1
											Connective Tissue Disorders	psoriatic arthritis	psoriatic arthritis	0.00858	CD36, LPIN1	2
											Connective Tissue Disorders	apoptosis	apoptosis of synovial fibroblasts	0.0308	TNFAIP8	1
											Free Radical Scavenging	conversion	conversion of superoxide	0.00223	SOD1	1
											Free Radical Scavenging	modification	modification of superoxide	0.00888	SOD1	1
											Free Radical Scavenging	secretion	secretion of reactive oxygen species	0.00888	CD36	1
											Free Radical Scavenging	removal	removal of superoxide	0.0155	SOD1	1
											Free Radical Scavenging	metabolism	metabolism of superoxide	0.0199	SOD1	1
											Gastrointestinal Disease	nodular hyperplasia	nodular hyperplasia of liver	0.00223	SOD1	1
											Gastrointestinal Disease	accumulation	accumulation of colon cancer cell lines	0.00667	FASN	1
											Gastrointestinal Disease	accumulation	accumulation of colorectal cancer cell lines	0.0111	FASN	1
											Gastrointestinal Disease	G1 phase	arrest in G1 phase of colon cancer cell lines	0.00888	FASN	1
											Gastrointestinal Disease	G1 phase	G1 phase of colon cancer cell lines	0.0111	FASN	1
											Gastrointestinal Disease	G2 phase	arrest in G2 phase of colon cancer cell lines	0.00888	FASN	1
											Gastrointestinal Disease	G2 phase	arrest in G2 phase of colorectal cancer cell lines	0.0221	FASN	1
											Gastrointestinal Disease	G2 phase	G2 phase of colorectal cancer cell lines	0.0329	FASN	1
											Gastrointestinal Disease	hyperplasia	hyperplasia of liver	0.00888	SOD1	1
											Gastrointestinal Disease	incidence	incidence of hepatocellular carcinoma	0.00888	SOD1	1
											Gastrointestinal Disease	incidence	incidence of liver tumor	0.0111	SOD1	1
											Gastrointestinal Disease	interphase	arrest in interphase of colon cancer cell lines	0.0155	FASN	1
											Gastrointestinal Disease	interphase	interphase of colon cancer cell lines	0.0286	FASN	1
											Gastrointestinal Disease	cell stage	arrest in cell stage of colon cancer cell lines	0.0177	FASN	1
											Gastrointestinal Disease	cell stage	cell stage of colon cancer cell lines	0.0329	FASN	1
											Gastrointestinal Disease	cell division process	arrest in cell division process of colon cancer cell lines	0.0221	FASN	1
											Hepatic System Disease	nodular hyperplasia	nodular hyperplasia of liver	0.00223	SOD1	1
											Hepatic System Disease	hyperplasia	hyperplasia of liver	0.00888	SOD1	1
											Hepatic System Disease	incidence	incidence of hepatocellular carcinoma	0.00888	SOD1	1
											Hepatic System Disease	incidence	incidence of liver tumor	0.0111	SOD1	1
											Hepatic System Disease	steatohepatitis	steatohepatitis of mice	0.0155	SOD1	1
											Hepatic System Disease	hepatic system disorder	hepatic system disorder of mice	0.017	SCD, SOD1	2
											Hepatic System Disease	hepatic system disorder	hepatic system disorder of rodents	0.018	SCD, SOD1	2
											Hepatic System Disease	binding	binding of hepatoma cell lines	0.0308	LPL	1
											Nervous System Development and Function	cytotoxicity	cytotoxicity of motor neurons	0.00223	SOD1	1
											Nervous System Development and Function	cytotoxicity	cytotoxicity of neurons	0.00888	SOD1	1
											Nervous System Development and Function	quantity	quantity of dopaminergic neurons	0.00445	SOD1	1
											Nervous System Development and Function	innervation	innervation of muscle	0.00888	SOD1	1
											Nervous System Development and Function	innervation	innervation of tissue	0.0133	SOD1	1
											Nervous System Development and Function	recruitment	recruitment of microglia	0.00888	CD36	1
											Nervous System Development and Function	size	size of axons	0.00888	SOD1	1
											Nervous System Development and Function	size	size of neurites	0.0133	SOD1	1
											Nervous System Development and Function	neurological process	neurological process of muscle	0.0155	SOD1	1
											Nervous System Development and Function	organization	organization of neurofilaments	0.0177	SOD1	1
											Nervous System Development and Function	survival	survival of cortical neurons	0.0308	PEG3 (includes EG:5178)	1
											Nervous System Development and Function	activation	activation of astrocytes	0.0329	CD36	1
											Ophthalmic Disease	damage	damage of RPE cells	0.00223	SOD1	1
											Ophthalmic Disease	damage	damage of retinal cells	0.00445	SOD1	1
											Ophthalmic Disease	choroidal neovascularization	choroidal neovascularization of mice	0.0111	SOD1	1
											Organismal Functions	stabilization	stabilization of mice	0.00223	SOD1	1
											Organismal Functions	walking	walking of mice	0.00445	SOD1	1
											Organismal Functions	locomotion	locomotion of mice	0.0243	FASN, SOD1	2
											Organismal Functions	locomotion	locomotion of rodents	0.0277	FASN, SOD1	2
											Organismal Functions	movement	movement of mice	0.0308	FASN, SOD1	2
											Protein Degradation	hydrolysis	hydrolysis of lipoprotein	0.00223	LPL	1
											Protein Degradation	catabolism	catabolism of glycoprotein	0.0177	MGEA5	1
											Reproductive System Disease	volume	volume of prostate cancer cell lines	0.00223	FASN	1
											Reproductive System Disease	cell-cell contact	cell-cell contact of prostate cancer cell lines	0.00445	FASN	1
											Reproductive System Disease	cell viability	cell viability of ovarian cancer cell lines	0.00667	SOD1	1
											Reproductive System Disease	morphology	morphology of prostate cancer cell lines	0.0308	FASN	1
											Vitamin and Mineral Metabolism	accumulation	accumulation of retinyl ester	0.00223	LPL	1
											Vitamin and Mineral Metabolism	hydrolysis	hydrolysis of retinyl ester	0.00888	LPL	1
											Vitamin and Mineral Metabolism	quantity	quantity of ascorbic acid	0.0111	SOD1	1
											Cellular Movement	infiltration	infiltration of phagocytes	0.00291	BTN1A1, CD36, FABP4	3
											Cellular Movement	infiltration	infiltration of leukocytes	0.0113	BTN1A1, CD36, FABP4	3
											Cellular Movement	infiltration	infiltration of lymphatic system cells	0.0114	BTN1A1, CD36, FABP4	3
											Cellular Movement	infiltration	infiltration of blood cells	0.0161	BTN1A1, CD36, FABP4	3
											Cellular Movement	infiltration	infiltration of neutrophils	0.0173	CD36, FABP4	2
											Cellular Movement	infiltration	infiltration of eukaryotic cells	0.0176	BTN1A1, CD36, FABP4	3
											Cellular Movement	infiltration	infiltration of cells	0.0197	BTN1A1, CD36, FABP4	3
											Cellular Movement	rolling	rolling of red blood cells	0.00667	CD36	1
											Cellular Movement	chemotaxis	chemotaxis of endothelioma cell lines	0.0177	CD36	1
											Cellular Movement	cell movement	cell movement of phagocytes	0.0207	BTN1A1, CD36, FABP4	3
											Cellular Movement	migration	migration of tumor cell lines	0.0305	C5ORF13, CD36, TNFAIP8	3
											Cellular Movement	movement	movement of tumor cell lines	0.0315	C5ORF13, CD36, TNFAIP8	3
											Hematological System Development and Function	infiltration	infiltration of phagocytes	0.00291	BTN1A1, CD36, FABP4	3
											Hematological System Development and Function	infiltration	infiltration of leukocytes	0.0113	BTN1A1, CD36, FABP4	3
											Hematological System Development and Function	infiltration	infiltration of neutrophils	0.0173	CD36, FABP4	2
											Hematological System Development and Function	colony formation	colony formation of pre-B lymphocytes	0.00445	SOD1	1
											Hematological System Development and Function	colony formation	colony formation of B lymphocytes	0.0111	SOD1	1
											Hematological System Development and Function	rolling	rolling of red blood cells	0.00667	CD36	1
											Hematological System Development and Function	uptake	uptake of eosinophils	0.00888	CD36	1
											Hematological System Development and Function	cell movement	cell movement of phagocytes	0.0207	BTN1A1, CD36, FABP4	3
											Hematological System Development and Function	proliferation	proliferation of pro-B lymphocytes	0.0308	LPIN1	1
											Energy Production	quantity	quantity of ATP	0.00353	CD36, LPL	2
											Behavior	rotating behavior	rotating behavior of mice	0.00445	SOD1	1
											Behavior	rotating behavior	rotating behavior of rodents	0.00667	SOD1	1
											Behavior	locomotion	locomotion of rodents	0.0277	FASN, SOD1	2
											Cell-To-Cell Signaling and Interaction	cell-cell contact	cell-cell contact of prostate cancer cell lines	0.00445	FASN	1
											Cell-To-Cell Signaling and Interaction	cell-cell contact	cell-cell contact of tumor cell lines	0.00667	FASN	1
											Cell-To-Cell Signaling and Interaction	cell-cell contact	cell-cell contact of cell lines	0.0199	FASN	1
											Cell-To-Cell Signaling and Interaction	fusion	fusion of cytotrophoblastic cells	0.00667	SOD1	1
											Cell-To-Cell Signaling and Interaction	fusion	fusion of stem cells	0.00888	SOD1	1
											Cell-To-Cell Signaling and Interaction	fusion	fusion of synctiotrophoblast cells	0.00888	SOD1	1
											Cell-To-Cell Signaling and Interaction	fusion	fusion of trophoblast cells	0.0111	SOD1	1
											Cell-To-Cell Signaling and Interaction	recruitment	recruitment of microglia	0.00888	CD36	1
											Cell-To-Cell Signaling and Interaction	response	response of endothelial cells	0.00888	CD36	1
											Cell-To-Cell Signaling and Interaction	phagocytosis	phagocytosis of fibroblasts	0.0111	CD36	1
											Cell-To-Cell Signaling and Interaction	phagocytosis	phagocytosis of connective tissue cells	0.0242	CD36	1
											Cell-To-Cell Signaling and Interaction	association	association of plasma membrane	0.0133	SCD	1
											Cell-To-Cell Signaling and Interaction	organization	organization of stereocilia	0.0155	SOD1	1
											Cell-To-Cell Signaling and Interaction	binding	binding of hepatoma cell lines	0.0308	LPL	1
											Cell-To-Cell Signaling and Interaction	transmission	transmission of synapse	0.0308	SOD1	1
											Cell-To-Cell Signaling and Interaction	activation	activation of astrocytes	0.0329	CD36	1
											Cellular Development	hypertrophy	hypertrophy of astrocytes	0.00445	SOD1	1
											Cellular Development	hypertrophy	hypertrophy of neuroglia	0.00888	SOD1	1
											Cellular Development	developmental disorder	developmental disorder of central nervous system cells	0.0155	SOD1	1
											Cellular Growth and Proliferation	colony formation	colony formation of pre-B lymphocytes	0.00445	SOD1	1
											Cellular Growth and Proliferation	colony formation	colony formation of B lymphocytes	0.0111	SOD1	1
											Cellular Growth and Proliferation	colony formation	colony formation of lymphocytes	0.0155	SOD1	1
											Cellular Growth and Proliferation	hypertrophy	hypertrophy of astrocytes	0.00445	SOD1	1
											Cellular Growth and Proliferation	hypertrophy	hypertrophy of neuroglia	0.00888	SOD1	1
											Cellular Growth and Proliferation	hypertrophy	hypertrophy of central nervous system cells	0.0111	SOD1	1
											Cellular Growth and Proliferation	proliferation	proliferation of synovial fibroblasts	0.0133	TNFAIP8	1
											Cellular Growth and Proliferation	proliferation	proliferation of pro-B lymphocytes	0.0308	LPIN1	1
											Embryonic Development	cytolysis	cytolysis of trophoblast giant cells	0.00445	KRT19	1
											Embryonic Development	fusion	fusion of cytotrophoblastic cells	0.00667	SOD1	1
											Embryonic Development	fusion	fusion of synctiotrophoblast cells	0.00888	SOD1	1
											Embryonic Development	fusion	fusion of trophoblast cells	0.0111	SOD1	1
											Embryonic Development	quantity	quantity of labyrinthine trophoblast cells	0.00667	KRT19	1
											Embryonic Development	quantity	quantity of trophoblast giant cells	0.0133	KRT19	1
											Embryonic Development	quantity	quantity of trophoblast cells	0.0177	KRT19	1
											Immune and Lymphatic System Development and Function	colony formation	colony formation of pre-B lymphocytes	0.00445	SOD1	1
											Immune and Lymphatic System Development and Function	colony formation	colony formation of B lymphocytes	0.0111	SOD1	1
											Immune and Lymphatic System Development and Function	homeostasis	homeostasis of myeloid cells	0.00667	SOD1	1
											Immune and Lymphatic System Development and Function	proliferation	proliferation of pro-B lymphocytes	0.0308	LPIN1	1
											Protein Trafficking	secretion	secretion of lipoprotein	0.00445	CD36	1
											Protein Trafficking	uptake	uptake of lipoprotein	0.00445	LPL	1
											Protein Trafficking	transport	transport of lipoprotein	0.0286	CD36	1
											Cellular Function and Maintenance	homeostasis	homeostasis of myeloid cells	0.00667	SOD1	1
											Cellular Function and Maintenance	uptake	uptake of eosinophils	0.00888	CD36	1
											Cellular Function and Maintenance	uptake	uptake of granulocytes	0.00888	CD36	1
											Cellular Function and Maintenance	uptake	uptake of eukaryotic cells	0.0111	CD36	1
											Cellular Function and Maintenance	uptake	uptake of leukocytes	0.0111	CD36	1
											Cellular Function and Maintenance	uptake	uptake of lymphatic system cells	0.0111	CD36	1
											Cellular Function and Maintenance	uptake	uptake of cells	0.0242	CD36	1
											Cellular Function and Maintenance	phagocytosis	phagocytosis of fibroblasts	0.0111	CD36	1
											Cellular Function and Maintenance	phagocytosis	phagocytosis of connective tissue cells	0.0242	CD36	1
											Cellular Function and Maintenance	organization	organization of neurofilaments	0.0177	SOD1	1
											Digestive System Development and Function	glycogenolysis	glycogenolysis of liver	0.00667	SCD	1
											Hepatic System Development and Function	glycogenolysis	glycogenolysis of liver	0.00667	SCD	1
											Reproductive System Development and Function	fusion	fusion of cytotrophoblastic cells	0.00667	SOD1	1
											Reproductive System Development and Function	fusion	fusion of synctiotrophoblast cells	0.00888	SOD1	1
											Reproductive System Development and Function	quantity	quantity of spongiotrophoblasts	0.0111	KRT19	1
											Reproductive System Development and Function	quantity	quantity of placental cells	0.0133	KRT19	1
											Reproductive System Development and Function	development	development of corpus luteum	0.0133	SOD1	1
											Skeletal and Muscular Disorders	tremor	tremor of limb	0.00667	SOD1	1
											Skeletal and Muscular Disorders	psoriatic arthritis	psoriatic arthritis	0.00858	CD36, LPIN1	2
											Skeletal and Muscular Disorders	neurological disorder	neurological disorder of limb	0.0221	SOD1	1
											Skeletal and Muscular Disorders	quantity	quantity of bone cancer cell lines	0.0308	PEG3 (includes EG:5178)	1
											Skeletal and Muscular Disorders	disease process	disease process of limb	0.0329	SOD1	1
											Skeletal and Muscular System Development and Function	relaxation	relaxation of vascular smooth muscle	0.00667	SOD1	1
											Skeletal and Muscular System Development and Function	differentiation	differentiation of skeletal muscle	0.00888	PEG3 (includes EG:5178)	1
											Skeletal and Muscular System Development and Function	innervation	innervation of muscle	0.00888	SOD1	1
											Skeletal and Muscular System Development and Function	function	function of muscle	0.0111	SOD1	1
											Skeletal and Muscular System Development and Function	maintenance	maintenance of muscle	0.0199	SOD1	1
											Tissue Development	polarity	polarity of tissue	0.00667	FZD5	1
											Tissue Development	differentiation	differentiation of skeletal muscle	0.00888	PEG3 (includes EG:5178)	1
											Tissue Development	innervation	innervation of muscle	0.00888	SOD1	1
											Tissue Development	innervation	innervation of tissue	0.0133	SOD1	1
											Tissue Development	function	function of muscle	0.0111	SOD1	1
											Tissue Development	function	function of tissue	0.0264	SOD1	1
											Dermatological Diseases and Conditions	psoriatic arthritis	psoriatic arthritis	0.00858	CD36, LPIN1	2
											Inflammatory Disease	psoriatic arthritis	psoriatic arthritis	0.00858	CD36, LPIN1	2
											Inflammatory Disease	swelling	swelling of brain	0.00888	SOD1	1
											Inflammatory Disease	steatohepatitis	steatohepatitis of mice	0.0155	SOD1	1
											Cell Cycle	G1 phase	arrest in G1 phase of colon cancer cell lines	0.00888	FASN	1
											Cell Cycle	G1 phase	G1 phase of colon cancer cell lines	0.0111	FASN	1
											Cell Cycle	G2 phase	arrest in G2 phase of colon cancer cell lines	0.00888	FASN	1
											Cell Cycle	G2 phase	arrest in G2 phase of colorectal cancer cell lines	0.0221	FASN	1
											Cell Cycle	G2 phase	G2 phase of colorectal cancer cell lines	0.0329	FASN	1
											Cell Cycle	interphase	arrest in interphase of colon cancer cell lines	0.0155	FASN	1
											Cell Cycle	interphase	interphase of colon cancer cell lines	0.0286	FASN	1
											Cell Cycle	cell cycle progression	arrest in cell cycle progression of tumor cells	0.0177	FASN	1
											Cell Cycle	cell cycle progression	cell cycle progression of tumor cells	0.0329	FASN	1
											Cell Cycle	cell stage	arrest in cell stage of colon cancer cell lines	0.0177	FASN	1
											Cell Cycle	cell stage	cell stage of colon cancer cell lines	0.0329	FASN	1
											Cell Cycle	cell division process	arrest in cell division process of colon cancer cell lines	0.0221	FASN	1
											Cellular Assembly and Organization	size	size of axons	0.00888	SOD1	1
											Cellular Assembly and Organization	size	size of neurites	0.0133	SOD1	1
											Cellular Assembly and Organization	size	size of plasma membrane projections	0.0155	SOD1	1
											Cellular Assembly and Organization	association	association of plasma membrane	0.0133	SCD	1
											Cellular Assembly and Organization	organization	organization of neurofilaments	0.0177	SOD1	1
											Cellular Assembly and Organization	proliferation	proliferation of peroxisomes	0.0177	LPL	1
											Cellular Assembly and Organization	biogenesis	biogenesis of neurofilaments	0.0199	SOD1	1
											Cellular Assembly and Organization	quantity	quantity of lipid droplets	0.0242	LPL	1
											Cellular Assembly and Organization	quantity	quantity of mitochondria	0.0329	LPL	1
											Respiratory Disease	cell viability	cell viability of lung cancer cell lines	0.0111	SOD1	1
											DNA Replication, Recombination, and Repair	oxidation	oxidation of NADPH	0.0133	FASN	1
											DNA Replication, Recombination, and Repair	fragmentation	fragmentation of genomic DNA	0.0177	SOD1	1
											DNA Replication, Recombination, and Repair	degradation	degradation of genomic DNA	0.0199	SOD1	1
											DNA Replication, Recombination, and Repair	breakage	breakage of chromosomes	0.0286	SOD1	1
											Drug Metabolism	synthesis	synthesis of epoprostenol	0.0133	SOD1	1
											Drug Metabolism	secretion	secretion of prostaglandin E2	0.0308	FABP4	1
											Organ Development	development	development of corpus luteum	0.0133	SOD1	1
											Psychological Disorders	hypophagia	hypophagia of mice	0.0133	FASN	1
											Post-Translational Modification	regulation	regulation of kinase	0.0177	SOD1	1
											Protein Synthesis	catabolism	catabolism of glycoprotein	0.0177	MGEA5	1
											Protein Synthesis	metabolism	metabolism of glycoprotein	0.0264	MGEA5	1
											Immunological Disease	experimental autoimmune encephalomyelitis	experimental autoimmune encephalomyelitis of rats	0.0221	BTN1A1	1
											Immunological Disease	delayed hypersensitive reaction	delayed hypersensitive reaction of mice	0.0264	SOD1	1
											Immunological Disease	delayed hypersensitive reaction	delayed hypersensitive reaction	0.0329	SOD1	1
											Organ Morphology	dilation	dilation of heart	0.0264	LPL	1
