# Supplementary material for: Gene network and pathway analysis of bovine mammary tissue challenged with Streptococcus uberis reveals induction of cell proliferation and inhibition of PPARγ signaling as potential mechanism for the negative relationships between immune response and lipid metabolism
Source: BMC Genomics. 2009 Nov 19;10:542. doi: 10.1186/1471-2164-10-542 (PMC2784807; doi:10.1186/1471-2164-10-542)
Supplement: Additional file 12 — Metabolic and signaling pathways UP and DOWN of DEG with 1.5 fold change or greater. Overall canonical metabolic and signaling pathways up- or down-regulated during IMI for DEG with expression > 1.5-fold using IPA Knowledge Base. [file 1471-2164-10-542-S12.XLS]

## Sheet: Sheet1
Canonical Pathways affected by infection (1.5 fold change or greater)											Details on Canonical Pathways affected by infection			SCROW TO THE RIGHT for detailed images of top pathways
											Ingenuity Canonical Pathways		-Log(P-value)	Ratio	Downregulated	No change	Upregulated	No overlap with dataset	Molecules
											IL-10 Signaling		21.6	0.268	3/71 (4%)	0/71 (0%)	22/71 (31%)	46/71 (65%)	SOCS3,JAK1,ARG2,IL6,IL1R2,HMOX1,NFKBIA,CCR1,IL4R,IL10,BLVRB,BCL3,STAT3,NFKB2,MAPK12,TRAF6,FOS,IL18,IL1RN,IL10RA,IL10RB,CD14,IL1B,ELK1,TNF
											LXR/RXR Activation		14.6	0.176	6/85 (7%)	0/85 (0%)	14/85 (16%)	65/85 (76%)	SCD,TNFRSF1A,CD36,ARG2,IL6,NFKB2,IL1R2,TLR4,IL18,LDLR,CCL2,IL1RN,SREBF1,FASN,LPL,IL1B,CD14,ACACA,NOS2,TNF
											IL-6 Signaling		10.4	0.138	3/94 (3%)	0/94 (0%)	23/94 (24%)	68/94 (72%)	HSPB2,KRAS,IL6,IL1R2,NFKBIA,IL8,MAP2K7,NRAS,GRB2,TNFRSF1A,BCL3,STAT3,NFKB2,CEBPB,MAPK12,TRAF6,FOS,IL18,RRAS2,IL1RN,IL1B,CD14,TNFAIP6,ELK1,A2M,TNF
											TREM1 Signaling		8.83	0.145	2/69 (3%)	0/69 (0%)	15/69 (22%)	52/69 (75%)	IL8,TREM1,IL10,GRB2,MAPK6,PLCG1,IL6,NFKB2,STAT3,MAPK12,IRAK1,TLR2,TLR4,IL18,CCL2,IL1B,TNF
											Hepatic Fibrosis / Hepatic Stellate Cell Activation		8.42	0.0963	9/135 (7%)	0/135 (0%)	22/135 (16%)	104/135 (77%)	FN1,CTGF,MYL2,MYH8,SMAD3,IL6,CCL5,FAS,TGFBR2,IL1R2,CCL2,TIMP1,IGF1R,STAT1,IL8,IL4R,VCAM1,IL10,TNFRSF1A,MMP2,IGFBP5,BAX,NFKB2,IFNAR2,PDGFB,TLR4,IL10RA,IL1B,CD14,TNF,A2M
											Glucocorticoid Receptor Signaling		8.13	0.0618	17/275 (6%)	0/275 (0%)	41/275 (15%)	217/275 (79%)	POLR2F,JAK1,SMAD3,KRAS,IL6,HSPA5,FGG,IL1R2,TGFBR2,HSPA4,PPP3R1,IL8,RAC1,STAT3,MAPK12,TRAF6,HSPA8,KAT2B,POU2F1,IL1RN,POLR2E,DUSP1,HSP90AA1,TNF,ESR1,UBE2I,GTF2F2,PRL,TAF7,CCL5,NR3C1,GTF2B,NFKBIA,PTGES3 (includes EG:10728),HSP90AB1,CCL2,GTF2H5,STAT1,NOS2,ADRB2,MAP2K7,VCAM1,NRAS,IL10,GRB2,PIK3C2G,BCL3,CEBPB,HSPA2,FOS,TAF6L,RRAS2,CDKN1A,FKBP4,IL1B,ELK1,A2M
											Acute Phase Response Signaling		7.87	0.0795	5/176 (3%)	0/176 (0%)	30/176 (17%)	141/176 (80%)	SOCS3,FN1,NOLC1,SOCS6,SOCS2,KRAS,IL6,NR3C1,FGG,IRAK1,HMOX1,SOD2,NFKBIA,SAA3,IL1RAP,MAP2K7,C3,NRAS,GRB2,TNFRSF1A,BCL3,STAT3,NFKB2,CEBPB,MAPK12,TRAF6,FOS,IL18,RIPK1,RRAS2,IL1RN,IL1B,ELK1,TNF,A2M
											Hepatic Cholestasis		7.15	0.0723	6/166 (4%)	0/166 (0%)	20/166 (12%)	140/166 (84%)	IL6,TAP1,PRKCZ,PRKAG1,IRAK1,IL1R2,NFKBIA,PRKCA,IL8,TNFRSF1A,BCL3,NFKB2,MAPK12,TRAF6,TLR4,IL18,PRKAR2B,SREBF1,IL1RN,IL1B,CD14,INSR,ESR1,TNF,PRKAR1A,PRKCB
											PPAR Signaling		5.96	0.0918	2/98 (2%)	0/98 (0%)	18/98 (18%)	78/98 (80%)	NRAS,GRB2,TNFRSF1A,KRAS,BCL3,NFKB2,PDGFB,IL1R2,TRAF6,FOS,IL18,NFKBIA,RRAS2,HSP90AB1,IL1RN,IL1B,HSP90AA1,INSR,TNF,CITED2
											NF-ÎºB Signaling		5.95	0.0759	4/145 (3%)	0/145 (0%)	22/145 (15%)	119/145 (82%)	TRAF3,KRAS,PRKCZ,IRAK1,IL1R2,NFKBIA,MAP2K7,NRAS,TNFRSF1A,RELB,PIK3C2G,BCL3,NFKB2,TLR2,TRAF6,TLR4,IL18,RRAS2,RIPK1,IL1RN,IL1B,MAP3K8,INSR,EIF2AK2,TNF,PRKCB
											IL-12 Signaling and Production in Macrophages		5.31	0.0703	4/128 (3%)	0/128 (0%)	16/128 (13%)	108/128 (84%)	IL10,RAB7A,PIK3C2G,NFKB2,CEBPB,MAPK12,SPI1,PRKCZ,TRAF6,TLR2,TLR4,FOS,IL18,IL12B,MAP3K8,STAT1,NOS2,TNF,PRKCB,PRKCA
											PPARÎ±/RXRÎ± Activation		4.42	0.0549	15/182 (8%)	0/182 (0%)	20/182 (11%)	147/182 (81%)	PRKAB1,PDIA3,SMAD3,GNA11,KRAS,IL6,PRKAG1,TGFBR2,IL1R2,NFKBIA,HSP90AB1,FASN,LPL,PRKAA2,GOT2,ITGB5,PRKCA,MAP2K7,NRAS,GRB2,CD36,PLCG1,BCL3,NFKB2,TRAF6,GNAS,RRAS2,PRKAR2B,IL1B,HSP90AA1,INSR,ADIPOR2,ACVR2A,PRKCB,PRKAR1A
											Role of Pattern Recognition Receptors in Recognition of Bacteria and Viruses		4.3	0.0824	4/85 (5%)	0/85 (0%)	17/85 (20%)	64/85 (75%)	PTX3,C3,IL10,MAPK6,PIK3C2G,C1QC,IL6,NFKB2,CCL5,MAPK12,EIF2S1,TRAF6,TLR2,IRF6,IFIH1,TLR4,IL12B,IL1B,EIF2AK2,RIPK2,TNF
											Toll-like Receptor Signaling		3.54	0.0926	1/54 (2%)	0/54 (0%)	11/54 (20%)	42/54 (78%)	TRAF6,TLR2,TLR4,FOS,TOLLIP,NFKBIA,CD14,EIF2AK2,NFKB2,MAPK12,ELK1,IRAK1
											Apoptosis Signaling		3.22	0.0659	8/91 (9%)	0/91 (0%)	13/91 (14%)	70/91 (77%)	MAP2K7,NRAS,BAD,TNFRSF1A,LMNA,PLCG1,KRAS,BCL3,BAX,NFKB2,FAS,CASP9,NFKBIA,RRAS2,CYCS (includes EG:54205),CASP8,BCL2A1,BIRC3,TNF,CASP7,PRKCA
											Death Receptor Signaling		3.12	0.0769	2/65 (3%)	0/65 (0%)	13/65 (20%)	50/65 (77%)	MAP2K7,TNFRSF1A,HSPB2,BCL3,NFKB2,FAS,CASP9,NFKBIA,RIPK1,CYCS (includes EG:54205),CFLAR,CASP8,TNF,BIRC3,CASP7
											p38 MAPK Signaling		3.01	0.0632	6/95 (6%)	0/95 (0%)	16/95 (17%)	73/95 (77%)	PLA2G12A,MEF2B (includes EG:4207),TNFRSF1A,HSPB2,CREB5,MAPK12,FAS,IRAK1,IL1R2,TRAF6,MYC,TGFBR2,IL18,IL1RN,DUSP1,MKNK1,IL1B,MEF2C,EEF2K,STAT1,ELK1,TNF
											Activation of IRF by Cytosolic Pattern Recognition Receptors		2.99	0.0676	2/74 (3%)	0/74 (0%)	11/74 (15%)	61/74 (82%)	TRAF3,IL10,BCL3,NFKB2,IL6,MAPK12,ADAR,IFIH1,TRAF6,NFKBIA,RIPK1,STAT1,TNF
											Erythropoietin Signaling		2.9	0.0667	7/75 (9%)	0/75 (0%)	11/75 (15%)	57/75 (76%)	EPO,SOCS3,NRAS,GRB2,MAPK6,PIK3C2G,PLCG1,KRAS,BCL3,NFKB2,MAPK12,PRKCZ,FOS,NFKBIA,RRAS2,ELK1,PRKCB,PRKCA
											Hypoxia Signaling in the Cardiovascular System		2.87	0.0704	6/71 (8%)	0/71 (0%)	9/71 (13%)	56/71 (79%)	EPO,UBE2A,UBE2Q1,NQO1,BCL3,HIF1A,CREB5,NFKBIA,HSP90AB1,UBE2B,HSP90AA1,UBE2E3,CDC34 (includes EG:997),LDHA,UBE2I
											Role of PKR in Interferon Induction and Antiviral Response		2.81	0.0851	1/47 (2%)	0/47 (0%)	12/47 (26%)	34/47 (72%)	TRAF3,TNFRSF1A,BCL3,NFKB2,EIF2S1,TRAF6,NFKBIA,CASP9,CYCS (includes EG:54205),EIF2AK2,STAT1,CASP8,TNF
											LPS/IL-1 Mediated Inhibition of RXR Function		2.65	0.0404	11/198 (6%)	0/198 (0%)	13/198 (7%)	174/198 (88%)	ACSL3,MGST1,MAP2K7,TNFRSF1A,SLC35A2,IRAK1,IL1R2,TRAF6,TLR4,SREBF1,ALDH1A3,ACSL5,SLC27A6,IL1B,FABP4,ACSL4,CD14,FABP7,ALDH18A1,FABP3,TNF,ALDH5A1,ALDH7A1,GSTK1
											FXR/RXR Activation		2.41	0.05	4/100 (4%)	0/100 (0%)	4/100 (4%)	92/100 (92%)	IL18,IL1RN,SREBF1,FASN,IL1B,VLDLR,MAPK12,TNF
											NRF2-mediated Oxidative Stress Response		2.3	0.0387	13/181 (7%)	0/181 (0%)	19/181 (10%)	149/181 (82%)	PRDX1,DNAJC3,KRAS,DNAJA1,PRKCZ,HMOX1,SOD2,DNAJC4,DNAJC8,VCP,DNAJB1,TXN,GSTK1,PRKCA,MGST1,MAP2K7,NRAS,SOD1,NQO1,PIK3C2G,SLC35A2,HERPUD1,JUNB,DNAJB9,ACTG1,FOS,RRAS2,DNAJB11,CDC34 (includes EG:997),AOX1,PRKCB,FTH1
											Aryl Hydrocarbon Receptor Signaling		2.2	0.0395	15/152 (10%)	0/152 (0%)	15/152 (10%)	122/152 (80%)	NFIX,HSPB2,IL6,MYC,CCNA2,CTSD,PTGES3 (includes EG:10728),HSP90AB1,ALDH1A3,FASN,AHR,ALDH5A1,GSTK1,ALDH7A1,MGST1,TFDP1,NQO1,SLC35A2,BAX,NFKB2,FOS,CCND3,CDKN1A,IL1B,HSP90AA1,ALDH18A1,NFIB,ESR1,ESR2,TNF
											G-Protein Coupled Receptor Signaling		2.06	0.0347	10/202 (5%)	0/202 (0%)	19/202 (9%)	173/202 (86%)	DUSP6,GNA11,KRAS,CREB5,PDE1A,PRKAG1,HRH1,NFKBIA,RASA1,PRKCA,ADRB2,RGS2,NRAS,GRB2,GNAI1,PIK3C2G,BCL3,STAT3,NFKB2,GNAI2,GNAS,OPRD1,RRAS2,PRKAR2B,DUSP1,MAP3K8,PRKAR1A,PRKCB,CAMK2G
											Coagulation System		2.05	0.0811	0/37 (0%)	0/37 (0%)	5/37 (14%)	32/37 (86%)	F13A1,PLAUR,PLAU,A2M,FGG
											Chemokine Signaling		1.95	0.0533	10/75 (13%)	0/75 (0%)	10/75 (13%)	55/75 (73%)	CCR3,NRAS,MYL2,CXCR4,GNAI1,PIK3C2G,PLCG1,KRAS,CCL5,MAPK12,GNAI2,GNAI3,FOS,RRAS2,CCL2,CXCL12,PPP1CA,PRKCB,CAMK2G,PRKCA
											Role of RIG1-like Receptors in Antiviral Innate Immunity		1.76	0.0577	1/52 (2%)	0/52 (0%)	8/52 (15%)	43/52 (83%)	TRAF6,IFIH1,TRAF3,RIPK1,NFKBIA,BCL3,NFKB2,CASP8,TRIM25
											B Cell Receptor Signaling		1.54	0.0331	8/151 (5%)	0/151 (0%)	17/151 (11%)	126/151 (83%)	RAC2,BAD,ABL1,KRAS,BCL6,CREB5,PTPRC,NFKBIA,PPP3R1,MAP2K7,NRAS,GRB2,EGR1,RAC1,PIK3C2G,BCL3,NFKB2,MAPK12,RRAS2,MAP3K8,PIK3AP1,BCL2A1,ELK1,PRKCB,CAMK2G
											GM-CSF Signaling		1.45	0.0484	4/62 (6%)	0/62 (0%)	8/62 (13%)	50/62 (81%)	NRAS,RRAS2,GRB2,PPP3R1,PIK3C2G,KRAS,STAT3,STAT1,ELK1,BCL2A1,CAMK2G,PRKCB
											14-3-3-mediated Signaling		1.41	0.0321	15/156 (10%)	0/156 (0%)	21/156 (13%)	120/156 (77%)	TSC1,BAD,PDIA3,KRAS,PRKCZ,IRAK1,PRKX,CDK8,CDK5,PRKAA2,AKT1S1,PRKCA,PAK2,YWHAG,NRAS,YWHAB,GRB2,TNFRSF1A,YWHAZ,MAPK6,PIK3C2G,PLCG1,GRK5,BAX,MAPK12,PKN1,FOS,RRAS2,TUBA1A,MAP3K8,EIF2AK2,ELK1,TNF,ACVR2A,DYRK1A,PRKCB
											PI3K/AKT Signaling		1.3	0.0308	8/130 (6%)	0/130 (0%)	21/130 (16%)	101/130 (78%)	TSC1,JAK1,BAD,PPP2R2A,LIMS1,KRAS,PRKCZ,EIF4E,NFKBIA,HSP90AB1,PPM1J,YWHAG,NRAS,YWHAB,GRB2,PPP2R5D,YWHAZ,BCL3,NFKB2,MAPK8IP1,PPP2CB,PPP2R1A,RRAS2,PPP2R4,CDKN1A,PPP2R2B,HSP90AA1,MAP3K8,PPP2R5E
											PXR/RXR Activation		1.29	0.0349	3/86 (3%)	0/86 (0%)	5/86 (6%)	78/86 (91%)	SCD,PRKAR2B,INSR,IL6,TNF,NR3C1,PRKAG1,PRKAR1A
											PDGF Signaling		1.29	0.0405	6/74 (8%)	0/74 (0%)	14/74 (19%)	54/74 (73%)	NRAS,JAK1,GRB2,CRKL,ABL1,PIK3C2G,PLCG1,KRAS,STAT3,PDGFB,MYC,FOS,RRAS2,SPHK2,EIF2AK2,STAT1,ELK1,RASA1,PRKCB,PRKCA
											IL-8 Signaling		1.27	0.0273	13/183 (7%)	0/183 (0%)	21/183 (11%)	149/183 (81%)	RAC2,MYL2,KRAS,RHOH,PRKCZ,IRAK1,HMOX1,GNB4,GNG11,IL8RB,GNG12,PRKCA,IL8,VCAM1,PAK2,NRAS,PIK3C2G,MAPK6,RAC1,GNAI1,MMP2,GNG3,BAX,MAPK12,GNG5,GNAI2,TRAF6,GNAS,GNAI3,CCND3,RRAS2,PTGS2,FNBP1,PRKCB
											VDR/RXR Activation		1.16	0.0375	7/80 (9%)	0/80 (0%)	6/80 (8%)	67/80 (84%)	SERPINB1,IGFBP5,CCL5,CEBPB,HES1,PRKCZ,GTF2B,CDKN1A,MXD1,CD14,CST6,PRKCB,PRKCA
											Caveolar-mediated Endocytosis		1.16	0.037	3/81 (4%)	0/81 (0%)	10/81 (12%)	68/81 (84%)	B2M,CD55,CD48,ABL1,ITGA6,COPB1,ACTG1,ITGA9,RAB5C,ITGAV,INSR,ITGB5,PRKCA
											Protein Ubiquitination Pathway		1.15	0.0248	7/202 (3%)	0/202 (0%)	25/202 (12%)	170/202 (84%)	ANAPC2,B2M,USP21 (includes EG:27005),USP12,UBE2A,CDC20,PSMB8,HSPA5,TAP1,SMURF1,UBE2B,USP16,PSMD14,UBE2E3,ANAPC11,PSMA2,BIRC3,PSMB4,PSMB5,UBE2Q1,PSMC4,PSME2,USP27X,PSMA1,UBE3A,TRAF6,HSPA8,PSMB2,PSMA5,HSP90AA1,CDC34 (includes EG:997),UBE2I
											Antigen Presentation Pathway		1.14	0.0513	0/39 (0%)	0/39 (0%)	9/39 (23%)	30/39 (77%)	B2M,CALR,PSMB5,HLA-DRA,CANX,PSMB8,CD74,TAPBP,TAP1
											Leukocyte Extravasation Signaling		1.13	0.0259	13/193 (7%)	0/193 (0%)	22/193 (11%)	158/193 (82%)	RAC2,CD99 (includes EG:4267),MMP7,MMP15,ABL1,BCAR1,RHOH,PRKCZ,TIMP1,VASP,PRKCA,TIMP3,VCAM1,CXCR4,CRKL,RAC1,GNAI1,PIK3C2G,THY1,PLCG1,MMP2,DLC1,MAPK12,ACTG1,GNAI2,GNAI3,CDH5,CLDN16,CXCL12,CD44,CTTN,CLDN3,ACTN3,MSN,PRKCB
											Xenobiotic Metabolism Signaling		1.11	0.024	16/250 (6%)	0/250 (0%)	21/250 (8%)	213/250 (85%)	PPP2R2A,KRAS,IL6,PRKCZ,HMOX1,PTGES3 (includes EG:10728),HSP90AB1,ALDH1A3,PPM1J,NOS2,AHR,ALDH5A1,CITED2,ALDH7A1,PRKCA,GSTK1,MGST1,MAP2K7,NRAS,PPP2R5D,NQO1,PIK3C2G,NFKB2,MAPK12,ESD,PPP2CB,PPP2R1A,RRAS2,PPP2R4,PPP2R2B,IL1B,HSP90AA1,ALDH18A1,PPP2R5E,TNF,CAMK2G,PRKCB
											TR/RXR Activation		1.09	0.0326	5/92 (5%)	0/92 (0%)	4/92 (4%)	83/92 (90%)	LDLR,SREBF1,FASN,PIK3C2G,ACACA,BCL3,HIF1A,ME1,DIO2
											Neuregulin Signaling		1.06	0.0323	6/93 (6%)	0/93 (0%)	10/93 (11%)	77/93 (83%)	NRAS,BAD,GRB2,CRKL,PLCG1,KRAS,PRKCZ,MYC,RRAS2,HSP90AB1,CDK5,HSP90AA1,ERRFI1,ELK1,PRKCB,PRKCA
											Glycerolipid Metabolism		1.04	0.0207	7/145 (5%)	0/145 (0%)	5/145 (3%)	133/145 (92%)	GPAM,MIOX,PPAP2A,SPHK2,DHRS9,ALDH1A3,PPAP2B,LPL,DGAT2,PPAP2C,ALDH5A1,ALDH7A1
											EGF Signaling		1.01	0.0426	5/47 (11%)	0/47 (0%)	6/47 (13%)	36/47 (77%)	FOS,MAP2K7,JAK1,GRB2,PIK3C2G,PLCG1,STAT3,STAT1,ELK1,RASA1,PRKCA
											FcÎ³ Receptor-mediated Phagocytosis in Macrophages and Monocytes		0.965	0.0288	8/104 (8%)	0/104 (0%)	11/104 (11%)	85/104 (82%)	RAC2,ARPC5,RAC1,MAPK6,PIK3C2G,PLCG1,TLN1,MAPK12,ACTG1,PRKCZ,HMOX1,TLN2,ACTR3,RAB11B,RAB11A,ARPC1A,VASP,PRKCB,PRKCA
											Fatty Acid Biosynthesis		0.935	0.0204	2/49 (4%)	0/49 (0%)	1/49 (2%)	46/49 (94%)	ACSL3,FASN,ACACA
											Huntington's Disease Signaling		0.93	0.0216	15/232 (6%)	0/232 (0%)	20/232 (9%)	197/232 (85%)	POLR2F,REST,GNA11,CASP4,CREB5,HSPA5,PRKCZ,HSPA4,GNB4,CTSD,CASP9,GNG11,CDK5,HDAC7,IGF1R,DNAJB1,CASP8,RASA1,NAPA,GNG12,PRKCA,MAP2K7,GRB2,CLTC,PIK3C2G,GNG3,BAX,GNG5,HSPA2,HSPA8,ATP5B,POLR2E,CYCS (includes EG:54205),CASP7,PRKCB
											Clatrin-mediated Endocytosis		0.926	0.0242	7/165 (4%)	0/165 (0%)	15/165 (9%)	143/165 (87%)	SH3BP4,GRB2,EPHB2,CLTC,ARPC5,RAB7A,RAC1,PIK3C2G,ACTG1,PDGFB,HSPA8,CD2AP,ACTR3,LDLR,RAB11B,PPP3R1,RAB5C,RAB11A,ARPC1A,CTTN,FGF7,ITGB5
											Glycerophospholipid Metabolism		0.809	0.0169	7/178 (4%)	0/178 (0%)	6/178 (3%)	165/178 (93%)	PLA2G12A,PDIA3,YWHAZ,PLCG1,PGS1,PLA1A,GPAM,HMOX1,PPAP2A,SPHK2,PPAP2B,PPAP2C,LYPLA1
											JAK/Stat Signaling		0.8	0.0339	4/59 (7%)	0/59 (0%)	9/59 (15%)	46/59 (78%)	SOCS3,JAK1,NRAS,GRB2,SOCS6,SOCS2,PIK3C2G,KRAS,STAT3,PIAS4,RRAS2,CDKN1A,STAT1
											Macropinocytosis		0.733	0.0286	6/70 (9%)	0/70 (0%)	6/70 (9%)	58/70 (83%)	NRAS,RRAS2,PIK3C2G,RAC1,PLCG1,CD14,KRAS,ITGB5,PDGFB,PRKCZ,PRKCA,PRKCB
											IL-4 Signaling		0.723	0.0286	4/70 (6%)	0/70 (0%)	8/70 (11%)	58/70 (83%)	B2M,IL4R,NRAS,RRAS2,JAK1,IL13RA1,GRB2,HLA-DRA,HMGA1,PIK3C2G,KRAS,NR3C1
											Endoplasmic Reticulum Stress Pathway		0.701	0.0556	1/18 (6%)	0/18 (0%)	5/18 (28%)	12/18 (67%)	CASP9,XBP1,DNAJC3,HSPA5,EIF2S1,CASP7
											Arginine and Proline Metabolism		0.665	0.0112	5/178 (3%)	0/178 (0%)	9/178 (5%)	164/178 (92%)	GLUD1,ARG2,ACR,P4HA1,AMD1,CRYM,RARS,ALDH1A3,SPR,NOS2,GOT2,LAP3,ALDH5A1,ALDH7A1
											Actin Cytoskeleton Signaling		0.638	0.018	10/222 (5%)	0/222 (0%)	21/222 (9%)	191/222 (86%)	RAC2,FN1,PFN1,MYL2,MYH8,ARPC5,ARHGEF1,KRAS,IQGAP1,BCAR1,IQGAP2,CYFIP2 (includes EG:26999),ACTR3,ARPC1A,PPP1CA,SSH2,FGF7,GNG12,PAK2,NRAS,GRB2,CRKL,RAC1,PIK3C2G,ACTG1,PDGFB,RRAS2,CD14,PIP4K2A,ACTN3,MSN
											Ceramide Signaling		0.63	0.0244	8/82 (10%)	0/82 (0%)	16/82 (20%)	58/82 (71%)	NRAS,BAD,TNFRSF1A,PPP2R2A,PPP2R5D,PIK3C2G,SMPD1,KRAS,NFKB2,PRKCZ,KSR1,CTSD,PPP2CB,FOS,PPP2R1A,RRAS2,SPHK2,PPP2R4,PPM1J,PPP2R2B,S1PR1,CYCS (includes EG:54205),PPP2R5E,TNF
											Phospholipid Degradation		0.606	0.0202	6/99 (6%)	0/99 (0%)	5/99 (5%)	88/99 (89%)	HMOX1,PPAP2A,SPHK2,PLA2G12A,PDIA3,PPAP2B,YWHAZ,PLCG1,LYPLA1,PPAP2C,PLA1A
											FGF Signaling		0.598	0.0238	5/84 (6%)	0/84 (0%)	5/84 (6%)	74/84 (88%)	GRB2,CRKL,PIK3C2G,RAC1,PLCG1,STAT3,CREB5,MAPK12,FGF7,PRKCA
											Methionine Metabolism		0.591	0.0132	2/76 (3%)	0/76 (0%)	2/76 (3%)	72/76 (95%)	TRDMT1,DNMT3B,AMD1,CBS
											VEGF Signaling		0.583	0.0217	5/92 (5%)	0/92 (0%)	8/92 (9%)	79/92 (86%)	NRAS,BAD,GRB2,PIK3C2G,PLCG1,KRAS,HIF1A,EIF2S1,ACTG1,RRAS2,ACTN3,PRKCB,PRKCA
											cAMP-mediated Signaling		0.544	0.0189	8/159 (5%)	0/159 (0%)	12/159 (8%)	139/159 (87%)	AKAP12,RGS2,CREM,DUSP6,GNAI1,STAT3,CREB5,PDE1A,AKAP11,GNAI2,OPRD1,GNAS,AKAP2,PRKAR2B,DUSP1,PPP3R1,PKIG,ADRB2,CAMK2G,PRKAR1A
											p53 Signaling		0.539	0.023	5/87 (6%)	0/87 (0%)	4/87 (5%)	78/87 (90%)	CCNG1,KAT2B,PCNA,THBS1,FASN,SNAI2,CDKN1A,PIK3C2G,BAX
											Tight Junction Signaling		0.539	0.0183	10/164 (6%)	0/164 (0%)	17/164 (10%)	137/164 (84%)	MYL2,MYH8,PPP2R2A,PRKCZ,PRKAG1,SMURF1,TGFBR2,PPM1J,CGN,VASP,TNFRSF1A,PPP2R5D,HSF1,RAC1,NFKB2,ACTG1,PPP2CB,FOS,PPP2R1A,PRKAR2B,PPP2R4,CLDN16,PPP2R2B,PPP2R5E,TNF,CLDN3,PRKAR1A
											Glycosaminoglycan Degradation		0.534	0.0164	4/61 (7%)	0/61 (0%)	1/61 (2%)	56/61 (92%)	MGEA5,SGSH,COASY,FGFRL1,SULF2
											Circadian Rhythm Signaling		0.534	0.0312	2/32 (6%)	0/32 (0%)	1/32 (3%)	29/32 (91%)	PER1,BHLHB2,CREB5
											Amyotrophic Lateral Sclerosis Signaling		0.526	0.0185	4/108 (4%)	0/108 (0%)	6/108 (6%)	98/108 (91%)	CASP9,SOD1,RAB5C,PIK3C2G,RAC1,CYCS (includes EG:54205),BAX,ALS2,BIRC3,CASP7
											Nicotinate and Nicotinamide Metabolism		0.519	0.0155	9/129 (7%)	0/129 (0%)	9/129 (7%)	111/129 (86%)	PAK2,NUDT12,MAPK6,GRK5,PKN1,IRAK1,PRKX,CDK8,CDK5,NT5E,NP,PRKAA2,MAP3K8,ENPP2,EIF2AK2,AOX1,ACVR2A,DYRK1A
											Urea Cycle and Metabolism of Amino Groups		0.498	0.0125	1/80 (1%)	0/80 (0%)	2/80 (3%)	77/80 (96%)	GLUD1,ARG2,ALDH18A1
											Fc Epsilon RI Signaling		0.494	0.0198	9/101 (9%)	0/101 (0%)	7/101 (7%)	85/101 (84%)	RAC2,MAP2K7,NRAS,PLA2G12A,GRB2,RAC1,PIK3C2G,PLCG1,KRAS,MAPK12,PRKCZ,RRAS2,LAT,TNF,PRKCB,PRKCA
											T Cell Receptor Signaling		0.488	0.019	5/105 (5%)	0/105 (0%)	10/105 (10%)	90/105 (86%)	NRAS,GRB2,RAC1,PIK3C2G,PLCG1,KRAS,NFKB2,PTPRC,FOS,NFKBIA,RRAS2,PPP3R1,LAT,ELK1,RASA1
											Complement System		0.475	0.0278	0/36 (0%)	0/36 (0%)	4/36 (11%)	32/36 (89%)	CD59,C3,CD55,C1QC
											ERK/MAPK Signaling		0.444	0.0164	16/183 (9%)	0/183 (0%)	32/183 (17%)	135/183 (74%)	RAC2,BAD,PPP2R2A,HSPB2,DUSP6,PPP1R3C,TLN1,KRAS,CREB5,BCAR1,PRKAG1,EIF4E,KSR1,MYC,PPM1J,MKNK1,STAT1,PPP1CA,PRKCA,PAK2,YWHAG,NRAS,PLA2G12A,YWHAB,GRB2,PPP2R5D,CRKL,YWHAZ,PIK3C2G,RAC1,PLCG1,STAT3,FOS,PPP2CB,PPP2R1A,ELF2,TLN2,RRAS2,PRKAR2B,DUSP1,PPP2R4,PPP2R2B,PPP2R5E,ELK1,ESR1,PRKCB,PRKAR1A,RAPGEF1
											Cysteine Metabolism		0.356	0.0118	1/85 (1%)	0/85 (0%)	3/85 (4%)	81/85 (95%)	CARS2,CDO1,GOT2,LDHA
											Fatty Acid Metabolism		0.338	0.0106	6/189 (3%)	0/189 (0%)	5/189 (3%)	178/189 (94%)	ACSL3,DHRS9,ALDH1A3,PECI,ACSL5,SLC27A6,ACAT1,ACAD8,ACSL4,ALDH5A1,ALDH7A1
											IL-2 Signaling		0.336	0.0189	3/53 (6%)	0/53 (0%)	5/53 (9%)	45/53 (85%)	FOS,NRAS,RRAS2,JAK1,GRB2,PIK3C2G,KRAS,ELK1
											Inositol Phosphate Metabolism		0.323	0.0116	11/173 (6%)	0/173 (0%)	11/173 (6%)	151/173 (87%)	PAK2,IMPA1,PDIA3,MAPK6,PIK3C2G,PLCG1,GRK5,PKN1,IRAK1,MIOX,PRKX,INPP4B,CDK8,CDK5,ITPKB,PRKAA2,MAP3K8,EIF2AK2,PIP4K2A,PI4KA,ACVR2A,DYRK1A
											Mitochondrial Dysfunction		0.32	0.0118	10/170 (6%)	0/170 (0%)	9/170 (5%)	151/170 (89%)	COX17,COX7A2,PRDX5,XDH,COX6C,COX10 (includes EG:1352),MAPK12,APP,PDHA1 (includes EG:5160),ATP5C1,CASP9,SOD2,ATP5B,NDUFA6,SDHD,CYCS (includes EG:54205),NDUFA12,CASP8,NDUFB2
											Sphingolipid Metabolism		0.286	0.0109	6/92 (7%)	0/92 (0%)	2/92 (2%)	84/92 (91%)	PPAP2A,SPHK2,GAL3ST1,PPAP2B,SPTLC2,SMPD1,SULF2,PPAP2C
											Propanoate Metabolism		0.281	0.00794	8/126 (6%)	0/126 (0%)	3/126 (2%)	115/126 (91%)	ACSL3,DHCR24,ALDH1A3,ACSS2,ACAT1,ACAD8,ACACA,MUT,ALDH5A1,LDHA,ALDH7A1
											Eicosanoid Signaling		0.271	0.0119	2/84 (2%)	0/84 (0%)	3/84 (4%)	79/84 (94%)	PLA2G12A,YWHAZ,ALOX5AP,PTGS2,GGT1
											Neurotrophin/TRK Signaling		0.262	0.0135	5/74 (7%)	0/74 (0%)	6/74 (8%)	63/74 (85%)	FOS,MAP2K7,NRAS,RRAS2,NTF4,GRB2,SPRY1,PIK3C2G,PLCG1,KRAS,CREB5
											Nitric Oxide Signaling in the Cardiovascular System		0.229	0.0111	4/90 (4%)	0/90 (0%)	4/90 (4%)	82/90 (91%)	PRKAR2B,GUCY2C,HSP90AB1,GUCY2D,PIK3C2G,HSP90AA1,PRKAG1,PRKAR1A
											Pyruvate Metabolism		0.226	0.0069	6/145 (4%)	0/145 (0%)	9/145 (6%)	130/145 (90%)	ACSL3,ME1,GRHPR,PDHA1 (includes EG:5160),MIOX,ALDH1A3,ACSS2,DLD,ACAT1,ME2,ACACA,MDH2,ALDH5A1,LDHA,ALDH7A1
											TGF-Î² Signaling		0.212	0.012	4/83 (5%)	0/83 (0%)	8/83 (10%)	71/83 (86%)	TGFBR2,FOS,NRAS,PIAS4,RRAS2,AMH,GRB2,SMAD3,KRAS,TGIF1,ACVR2A,SMURF1
