# Supplementary material for: Gene network and pathway analysis of bovine mammary tissue challenged with Streptococcus uberis reveals induction of cell proliferation and inhibition of PPARγ signaling as potential mechanism for the negative relationships between immune response and lipid metabolism
Source: BMC Genomics. 2009 Nov 19;10:542. doi: 10.1186/1471-2164-10-542 (PMC2784807; doi:10.1186/1471-2164-10-542)
Supplement: Additional file 13 — All 19 networks of DEG with 1.5 fold change or greater. All networks (n = 19; 158 DEG) within IPA analyses associated with IMI for DEG with expression > 1.5-fold using IPA Knowledge Base. [file 1471-2164-10-542-S13.XLS]

## Sheet: Sheet1
All 19 networks affected by intramammary infection (infected vs non-infected) quarters (1.5 fold change or greater)
Network	Molecules in Network	Score	Focus Molecules	Top Functions
1	ALOX5AP,ARG2,CD14,CD36,CD55,CTSC,CXCL2,Cyclooxygenase,FASN,GPAM,HDL,HSP,I kappa b kinase,IL1/IL6/TNF,IL10RA,IL10RB,IL18BP,INSIG1,JINK1/2,LPIN1,LTF,NCOR-LXR-Oxysterol-RXR-9 cis RA,NfkB-RelA,NOS2,Nr1h,OLR1,PDPN,Rxr,SAA3,SAA@,SCD,STEAP4,TNF,TNFAIP2,TNFAIP8	42	23	Lipid Metabolism, Small Molecule Biochemistry, Carbohydrate Metabolism
2	BCL3,BCL2A1,BIRC3,C8,Calcineurin A,Calcineurin protein(s),CASP4,CASP8,Caspase,Caspase 3/7,Cpla2,Cyclin A,Cytochrome c,DLC1,F13A1,HMOX1,Hsp27,Hsp70,Ikb,IKK,IL1B,Interferon alpha,MARCKSL1,NF-&kappa;B,NFKBIA,NR4A3,PEG3 (includes EG:5178),PRKCB1,PTMA,SOD1,SRGN,TLR2,TLR4,TOP1,Ubiquitin	35	20	Cell Death, Hematological Disease, Immunological Disease
3	ALP,ASB11,CCR3,Ck2,CKAP4,DNAJB11,EIF4A1,FOS,FSH,Histone h3,Hsp90,HSP90AA1,HSPA5,HSPA8,IL8,Jnk,LDHA,MEF2C,MGEA5,NOLC1,Nos,P38 MAPK,Pka,PLC gamma,PRKX,Proteasome,Rac,RNA polymerase II,SDCBP,SERPINB4,SOD2,SPI1,STAT5a/b,UCN2,ZFP36	35	20	Free Radical Scavenging, Post-Translational Modification, Protein Folding
4	ABCC3,ACSL5,AGT,ANPEP,APP,ARID3A,BDKRB2,C14ORF147,C5ORF13,Ca2+,CLSTN1,COMP,E2F1,FGF2,GNL3,GUSB,HNF4A,IGF2BP2,IL8,KCTD12,LEP,LIPT1,MPZL2,MXD1,PEMT,PHC2,PNPLA2,S100A2,S100A12,SAA3,SP1,TRAF6,UBE2,UBE2C,UBE2Q1	33	19	Lipid Metabolism, Small Molecule Biochemistry, Cell-To-Cell Signaling and Interaction
5	C1q,CALR,CCL2,CCR1,CXCL6,EMR1,HLA-DRA,IFN Beta,Ifn gamma,IgG,Igm,IL10,IL12,IL18,IL15RA,IL1RN,Il8r,IL8RB,KRT19,LDL,LPL,MHC Class II,NFkB,Pdgf Ab,peptidase,PLA2,PPAR&alpha;-RXR&alpha;,PTX3,Raf,RRAD,SOCS3,Sod,TFPI2,Tlr,TNFAIP6	30	18	Cell-To-Cell Signaling and Interaction, Hematological System Development and Function, Immune Response
6	AMD1,Angiotensin II receptor type 1,BHLHB2,BTG2,CCL20,CX3CL1,ERK,ERRFI1,ETS,FGF7,Fibrin,HPRT1,IL1,IL-1R,IL-1R/TLR,IL1R2,Interferon beta,IRAK,ITGAV,Mmp,p70 S6k,Pdgf,PDGF-AA,Pdgfr,PLAU,PLAUR,RRS1,SLC2A3,Sos,Tgf beta,THBS1,Timp,TIMP1,Tnf receptor,Vegf	26	16	Cell-To-Cell Signaling and Interaction, Skeletal and Muscular System Development and Function, Tissue Development
7	ACTG1,Actin,ADCY,Akt,Alpha Actinin,Ap1,Calmodulin,Calpain,CBLC,CD9,Erm,F Actin,FABP4,Fgf,FSCN1,Glutathione peroxidase,hCG,IL8,Insulin,Integrin,LPAR4,Mapk,NCL,Pkc(s),PLC,Pld,PP2A,PPAP2B,RGS2,S100A9,SELL,SELP,TPD52L1,TRAF3IP3,VCAM1	26	16	Cell-To-Cell Signaling and Interaction, Hematological System Development and Function, Immune and Lymphatic System Development and Function
8	AMBP,amino acids,Angiotensin II receptor type 1,ARMET,BCAR1,BTG2,CHAT (includes EG:1103),CSN3,F2,FAM49B,FGL2,G-protein beta,G-protein gamma,GNB2L1,HBEGF,Hsp27,hydrogen peroxide,IER5,IKBKE,IKK,IL8,MAP3K8,NUAK2,PF4,PLA2G6,PPAP2A,PPBP,PRKD1,PSME2,PSTPIP2,SLC27A6,SSH2,STXBP3,TEC,VPS11	18	12	Cell Death, Hematological System Development and Function, Cell-To-Cell Signaling and Interaction
9	14-3-3,ADRB2,Cbp/p300,CD3,CD69,CEBPD,Creb,Cyclin E,E2f,ERK1/2,G alphai,GC-GCR dimer,Ige,IL6,IL4R,JAK,LDLR,LYZ,MAP2K1/2,MAP3K8,Mek,MFAP1,MHC Class I,Nfat,PDGF BB,PI3K,Ras,Ras homolog,Scf,SOCS,STAT,STAT3,SYK/ZAP,TCR,VAV	14	10	Organ Morphology, Reproductive System Development and Function, Gene Expression
10	cyclic AMP,SLC31A2	2	1	Gene Expression, Cancer, Cell Death
11	RYR1 (includes EG:6261),SLC30A4	2	1	Genetic Disorder, Skeletal and Muscular Disorders, Cell Signaling
12	ZBTB4,ZBTB38	2	1	Gene Expression
13	NOB1,UPF2	2	1	RNA Damage and Repair, Molecular Transport, RNA Trafficking
14	EHBP1L1,PAX6	2	1	Cell Cycle, Cellular Assembly and Organization, Cellular Development
15	BTN1A1,XDH	2	1	Cellular Assembly and Organization, Drug Metabolism, Genetic Disorder
16	DNAJC,DNAJC12	2	1
17	IL17A (includes EG:3605),IL17F,IL17RC	2	1	Hematological Disease, Organismal Injury and Abnormalities, Dermatological Diseases and Conditions
18	ATG12,CALML5,CLDN6,CTSL1,TGM3	1	1	Cancer, Dermatological Diseases and Conditions, Viral Function
19	DVL1L1,Frizzled,FZD5,GOPC,LRP6,ROR2,WNT5A	1	1	Developmental Disorder, Embryonic Development, Organ Morphology
