# Supplementary material for: Gene network and pathway analysis of bovine mammary tissue challenged with Streptococcus uberis reveals induction of cell proliferation and inhibition of PPARγ signaling as potential mechanism for the negative relationships between immune response and lipid metabolism
Source: BMC Genomics. 2009 Nov 19;10:542. doi: 10.1186/1471-2164-10-542 (PMC2784807; doi:10.1186/1471-2164-10-542)
Supplement: Additional file 14 — Top 5 networks of DEG with 1.5 fold change or greater. Top 5 networks (100 DEG) within IPA analyses associated with IMI for DEG with expression > 1.5-fold using IPA Knowledge Base. [file 1471-2164-10-542-S14.XLS]

## Sheet: Sheet1
Original network generated merging top 5 networks together (1.5 fold change or greater)																																													Details on Network
																																													Symbol	Synonym(s)	Entrez Gene Name	Entrez Gene (LocusLink)/HUGO Gene Symbol	False Discovery Rate (q-value)
NOTE: Scroll to the right to view 'details on network'																																													ACSL5	1700030F05Rik, ACS2, ACS5, Acyl CoA Synthetase 5, FACL5, Fatty Acid Coenzyme A Ligase, Long Chain5	acyl-CoA synthetase long-chain family member 5	ACSL5	0.0223152
																																													ARG2	AII, ARGINASE II, ARGINASE2, AU022422	arginase, type II	ARG2	0.017824
																																													BCL2A1	A1, A1-b, A1-d, ACC-1, ACC-2, BB218357, Bcl2a1a, Bcl2a1b, Bcl2a1d, BCL2L5, BFL-1, BFL1/A1, GRS, HBPA1, U23778, U23781	BCL2-related protein A1	BCL2A1	0.00711931
																																													BIRC3	AIP1, Api1, API2, APOPTOSIS INHIBITOR2, AW107670, Birc2, C-IAP2, CIAP, cIAP-1, HAIP1, HIAP1, HIAP2, IAP1, IAP2, MALT2, MGC93416, MIAP1, MIAP2, MIHB, MIHC, RNF49	baculoviral IAP repeat-containing 3	BIRC3	0.0001
																																													C5ORF13	AI325076, D0H4S114, D4S114, Neuronal Protein 3.1, Nrep, P311, PRO1873, PTZ17, SEZ17	chromosome 5 open reading frame 13	C5orf13	0.014691
																																													CALR	Calbindin-57kd, Calregulin, CALRETICULIN, CALRETICULIN ISOFORM 1, CC1QR, CRT, FLJ26680, RO, SSA	calreticulin	CALR	0.00631801
																																													CASP4	CASP11, CASPASE 4, CASPASE-11, Caspl, ICE(rel)II, ICEREL-II, ICH-2, ich-3, MGC124949, Mih1/TX, TX	caspase 4, apoptosis-related cysteine peptidase	CASP4	0.00915789
																																													CKAP4	5630400A09Rik, CLIMP-63, ERGIC-63, Image:5322388, LOC728680, MGC99554, P63, VS38C	cytoskeleton-associated protein 4	CKAP4	0.0127566
																																													CTSC	AI047818, CATC, CATHEPSIN C, CPPI, DPP-I, DPP1, HMS, JP, JPD, PALS, PLS, Preprodipeptidyl Peptidase1	cathepsin C	CTSC	0.00502099
																																													DLC1	ARHGAP7, FLJ21120, HP, HP protein, KIAA1723, p122-RhoGAP, RhoGAP, STARD12	deleted in liver cancer 1	DLC1	0.00574373
																																													DNAJB11	1810031F23Rik, ABBP-2, AL024055, DJ9, EDJ, ERdj3, ERj3, hDj9, HEDJ, LRRGT00084, MGC112680, PRO1080, UNQ537	DnaJ (Hsp40) homolog, subfamily B, member 11	DNAJB11	0.0208882
																																													EIF4A1	BM-010, DDX2A, EIF4, EIF-4A	eukaryotic translation initiation factor 4A, isoform 1	EIF4A1	0.00687566
																																													FASN	A630082H08Rik, FAS, FATTY ACID SYNTHASE, FATTY ACID SYNTHETASE, Long chain fatty acyl-coa synthetase, MGC14367, MGC15706, NADP Dependent Oxidoreductase, OA-519	fatty acid synthase	FASN	0.00497223
																																													GPAM	GPAT, GPAT1, KIAA1560, M-gat, MGC26846, MGPAT, Mtgat, Mtgpat1, RP11-426E5.2	glycerol-3-phosphate acyltransferase, mitochondrial	GPAM	0.00266769
																																													GUSB	Ac2-223, AI747421, asd, BETA GLUCURONIDASE, FLJ39445, Glucuronidase beta, Gur, Gus, Gus-r, Gus-s, Gus-t, Gus-u, Gut, MPS7	glucuronidase, beta
																																													HMOX1	bK286B10, D8Wsu38e, HEME OXYGENASE (DECYCLIZING) 1, HEME OXYGENASE-1, Hemox, Heox, HEOXG, Hmox, HO-1, HSP32	heme oxygenase (decycling) 1	HMOX1	0.0006
																																													HSP90AA1	86kDa, 89kDa, AL024080, AL024147, FLJ31884, Heat shock protein 1, alpha, HSP4, HSP86, HSP86-1, HSP89, Hsp89-alpha-delta-N, HSP89A, Hsp90, HSP90 ALPHA, HSP90A, HSP90N, HSPC1, HSPCA, HSPCAL1, HSPCAL4, HSPN, LAP2, MGC105293	heat shock protein 90kDa alpha (cytosolic), class A member 1	HSP90AA1	0.00574373
																																													HSPA5	78kDa, AL022860, AU019543, BIP, D2Wsu141e, D2Wsu17e, FLJ26106, GRP78, HEAT SHOCK 70KDA PROTEIN5, Hsce70, HSP70-5, Immunoglobulin heavy chain binding protein, mBiP, MIF2, SEZ-7	heat shock 70kDa protein 5 (glucose-regulated protein, 78kDa)	HSPA5	0.0140056
																																													HSPA8	2410008N15Rik, HEAT SHOCK COGNATE 71-KDA PROTEIN, Heat shock protein 8, HS7C, HSC54, HSC70, HSC71, HSC73, Hsp 8, HSP/C70, HSP70, HSP71, HSP73, HSPA10, LAP1, MGC102007, MGC106514, MGC114311, MGC118485, MGC128130, MGC131511, MGC29929, NIP71	heat shock 70kDa protein 8	HSPA8	0.00799754
																																													IGF2BP2	C330012H03Rik, IMP-2, Neilsen, p62, RGD1305614, VICKZ2	insulin-like growth factor 2 mRNA binding protein 2	IGF2BP2	0.00497223
																																													INSIG1	1810013C12Rik, CL-6, Cl6a, IIG1, INSULIN INDUCED PROTEIN 1, Insulin-induced growth response protein cl-6, LOC64194, MGC1405	insulin induced gene 1	INSIG1	0.0035
																																													KRT19	AI663979, CK19, CYTOKERATIN19, EndoC, K19, K1CS, Ka19, KERATIN 19, Krt-1.19, KRT1-19, MGC124534, MGC15366, MGC156553, MGC25344	keratin 19	KRT19	0.0099266
																																													LDHA	I lactate dehydrogenase (m chain), l7R2, lactate dehydrogenase 1 A chain, Lactate dehydrogenase 5, LACTATE DEHYDROGENASE M4, LDH muscle subunit, LDH-M, LDH1, M-Ldh, PIG19, RGD1562690	lactate dehydrogenase A	LDHA	0.0095
																																													LIPT1	EG623661, MGC12290, MGC13378, MGC28431	lipoyltransferase 1	LIPT1	0.0246078
																																													LPL	HDLCQ11, Lipase, LIPD, LIPOPROTEIN LIPASE, Lipoprotein lipase 1, MGC93586, MGC137861	lipoprotein lipase	LPL	0.0083
																																													MARCKSL1	AL022768, AW215397, AW536807, D4Bc1, F52, MACMARCK, MACMARCKS, Macs-2, Macs-3, MARCKS RELATED PROTEIN, MGC93399, MLP, MLP1, MRP	MARCKS-like 1	MARCKSL1	0.00266769
																																													NFKBIA	AI462015, I KAPPA B ALPHA, IKB ALPHA, Ikb Kinase Alpha, IKBA, IKBM, MAD-3, NFKBI, PIKAPPAB ALPHA, RL/IF-1	nuclear factor of kappa light polypeptide gene enhancer in B-cells inhibitor, alpha	NFKBIA	0.0001
																																													PEMT	AI255394, MGC2483, PEAMT, PEMPT, Pempt2, PEMT2, PHOMETH, PNMT	phosphatidylethanolamine N-methyltransferase
																																													PNPLA2	0610039C21RIK, 1110001C14Rik, Adipose triglyceride lipase, ATGL, DESNUTRIN, DKFZp667M109, FP17548, PEDF-R, Pnpla2_predicted, RGD1309044, TRIACYLGLYCEROL HYDROLASE, TTS-2.2, TTS2	patatin-like phospholipase domain containing 2	PNPLA2	0.0088732
																																													PRKCB1	A130082F03Rik, MGC41878, PKC BETA, PKC BETA 1, PKC Type II, PKC Type III, PKCB, PRKCB1, PRKCB2	protein kinase C, beta	PRKCB1	0.0001
																																													PRKX	Pkare, PKX1	protein kinase, X-linked	PRKX	0.00266769
																																													RRAD	RAD, RAD1, RAS ASSOCIATED WITH DIABETES, REM3	Ras-related associated with diabetes	RRAD	0.00778552
																																													S100A12	CAAF1, CAGC, calgranulin C, CGRP, ENRAGE, MRP6, p6, RAGE BINDING PROTEIN, S100 NEUTROPHIL PROTEIN	S100 calcium binding protein A12	S100A12	0.0133729
																																													S100A2	CAN19, MGC111539, S-100L protein, S100L	S100 calcium binding protein A2	S100A2	0.00819068
																																													SCD	AA589638, ab, AI265570, Delta9-desaturase, FADS5, MSTP008, PRO0998, PRO1933, SCD1, Stearoyl CoA desaturase 1, STEAROYL-COA DESATURASE, Stearyl CoA Destaurase	stearoyl-CoA desaturase (delta-9-desaturase)	SCD	0.0101904
																																													SERPINB4	1110001H02Rik, 1110013A16Rik, LEUPIN, PI11, RGD1562868, SCCA-2, SCCA1, Serpinb3a, Sqn5	serpin peptidase inhibitor, clade B (ovalbumin), member 4	SERPINB4	0.0165178
																																													SOCS3	ATOD4, CIS3, CISH3, EF-10, MGC71791, Sosc3, SSI-3, SUPPRESSOR OF CYTOKINE SIGNALING-3	suppressor of cytokine signaling 3	SOCS3	0.00687566
																																													SOD1	ALS, ALS1, B430204E11Rik, CU/ZN-SOD, CUZNSOD, czSOD, EG667310, homodimer, Ipo-1, IPOA, MGC107553, SOD, SOD1L1, SODC	superoxide dismutase 1, soluble	SOD1	0.0007
																																													SOD2	IPO-B, MANGANESE DEPENDENT SOD, Manganese Superoxide Dismutase 2, MGC128371, MGC5618, MGC6144, MITOCHONDRIAL SOD, Mn superoxide dismutase, Mn-SOD	superoxide dismutase 2, mitochondrial	SOD2	0.0001
																																													TNFAIP8	AA987150, E130304C20Rik, GG2-1, MDC-3.13, NDED, SCC-S2, Ssc-2	tumor necrosis factor, alpha-induced protein 8	TNFAIP8	0.00758951
																																													TRAF6	2310003F17Rik, AI851288, C630032O20Rik, MGC:3310, RNF85	TNF receptor-associated factor 6	TRAF6	0.0001
																																													UBE2C	1110015A16Rik, CYCLIN-SELECTIVE UBIQUITIN CARRIER, D2Ertd695e, dJ447F3.2, E2C, UBCH10, UBIQUITIN CARRIER PROTEIN E2C	ubiquitin-conjugating enzyme E2C
																																													AGT	AI265500, ANG, Ang2, AngII, ANGIOTENSIN1, ANGIOTENSIN2, ANGIOTENSINOGEN, ANHU, ANRT, Aogen, FLJ92595, FLJ97926, MGC105326, PAT, SERPINA8	angiotensinogen (serpin peptidase inhibitor, clade A, member 8)
																																													CCL2	Ccl12, CHEMOKINE C-C MOTIF LIGAND 2, GDCF-2, HC11, HSMCR30, JE, MCAF, MCP-1, MCP-5, MGC9434, Monocyte Chemoattractant Protein 5, Scya12, SCYA2, Small inducible cytokine A12, SMC-CF	chemokine (C-C motif) ligand 2	CCL2	0.00574373
																																													COMP	EDM1, EPD1, MED, MGC131819, MGC149768, PSACH, THBS5, TSP5	cartilage oligomeric matrix protein	COMP	0.00919008
																																													CXCL2	Cinc-2, CINC-2a, Cinc-2alpha, Cxcl3, Dcip1, Gm1960, GRO BETA, GRO2, GROb, MGSA-b, MIP-2a, MIP2, MIP2 ALPHA, SCYB2	chemokine (C-X-C motif) ligand 2	CXCL2	0.0128395
																																													CXCL6	AMCF-II, chemokine, Chemokine alpha 3, CKA-3, Cxcl5, ENA-78, GCP-2, Gn2-22, LIX, Lix/lps-inducible cxc chemokine, Scyb5, SCYB6	chemokine (C-X-C motif) ligand 6 (granulocyte chemotactic protein 2)	CXCL6	0.0155031
																																													F13A1	1200014I03Rik, A1, AI462306, F13A, FACTOR XIIIA	coagulation factor XIII, A1 polypeptide	F13A1	0.017037
																																													FGF2	BASIC FIBROBLAST GROWTH FACTOR, BFGF, bFGF-2, FGF2 22, FGFB, HBGF-2	fibroblast growth factor 2 (basic)
																																													IL10	CSIF, IL10A, IL10X, MGC126450, MGC126451, TGIF	interleukin 10	IL10	0.0001
																																													IL18	IGIF, IL-1g, IL18 TYPE2, IL1F4, interferon-gamma-inducing factor, MGC12320	interleukin 18 (interferon-gamma-inducing factor)	IL18	0.0001
																																													IL18BP	IGIFBP, IL18BPA, MC54L	interleukin 18 binding protein	IL18BP	0.00574373
																																													IL1B	IL-1, IL1-BETA, IL1F2	interleukin 1, beta	IL1B	0.0001
																																													IL1RN	F630041P17Rik, ICIL-1RA, IL-1 RECEPTOR ANTAGONIST, IL-1RA, IL-1ra3, IL1F3, IRA, IRAP, MGC10430	interleukin 1 receptor antagonist	IL1RN	0.0001
																																													IL8	CXCL8, GCP-1, INTERLEUKIN-8, LECT, LUCT, LYNAP, MDNCF, MONAP, Monocyte-derived neutrophil chemotactic factor, NAF, NAP-1	interleukin 8	IL8	0.0001
																																													LEP	FLJ94114, LEPTIN, OB, obese, Obgrp, OBS	leptin
																																													LTF	GIG12, HLF2, LACTOFERRIN, Lactotransferrin, LF, MMS10-R, Ms10r, N lobe	lactotransferrin	LTF	0.0001
																																													PTX3	AI607804, LOC682447, TNFAIP5, TSG-14	pentraxin-related gene, rapidly induced by IL-1 beta	PTX3	0.00574373
																																													SAA3	amyloid A, Amyloid A Protein2, AW111173, MGC111216, PIG4, SAA, SERUM AMYLOID A, TP53I4	serum amyloid A3	SAA3	0.003
																																													SRGN	FLJ12930, HEMATOPOETIC PROTEOGLYCAN CORE PROTEIN, MGC9289, Pgsg, PPG, PRG, PRG1, PROTEOGLYCAN CORE, SERGLYCIN, Sgc	serglycin	SRGN	0.00497223
																																													TFPI2	AV000670, FLJ21164, PP5, PP5/TFPI-2, REF1	tissue factor pathway inhibitor 2	TFPI2	0.0180628
																																													TNF	AT-TNF, DIF, Differentiation-induced Factor, MGC124630, MGC151434, RATTNF, TMTNF, TNF-ALPHA, TNFA, Tnfsf1a, TNFSF2	tumor necrosis factor (TNF superfamily, member 2)	TNFA	0.02
																																													TNFAIP2	ABC transporter, B94, TNF ALPHA-INDUCED PROTEIN 2, Tnfaip2_predicted, tnfb94, Tnfip2, Tnp2	tumor necrosis factor, alpha-induced protein 2	TNFAIP2	0.00574373
																																													TNFAIP6	TNFIP6, TSG-6	tumor necrosis factor, alpha-induced protein 6	TNFAIP6	0.0385745
																																													UCN2	SRP, Ucn iii, UCN-II, Ucn3, UCNI, UR, Urocortin 3, Urocortin II, URP	urocortin 2
																																													ARID3A	BRIGHT, DRI1, DRIL1, DRIL3, DRX, E2FBP1, LOC687078, LOC690999, MGC189073	AT rich interactive domain 3A (BRIGHT-like)	ARID3A	0.0337583
																																													ASB11	1110067L12Rik, 1600009D24Rik, DKFZp779E2460, MGC119168, MGC119169, RGD1566298	ankyrin repeat and SOCS box-containing 11	ASB11	0.0175502
																																													BCL3	AI528691, B CELL CLL/LYMPHOMA 3, B-cell leukemia/lymphoma 3, BCL4, D19S37, LOC686871	B-cell CLL/lymphoma 3	BCL3	0.0001
																																													CASP8	ALPS2B, CAP4, CASPASE-8, FLICE, FLJ17672, MACH, MCH5, MGC78473	caspase 8, apoptosis-related cysteine peptidase	CASP8	0.0001
																																													E2F1	E2f, E2f1_predicted, KIAA4009, mKIAA4009, RBAP1, RBBP3, RBP3	E2F transcription factor 1
																																													FOS	AP-1, C-FOS, D12Rfj1, V-FOS	v-fos FBJ murine osteosarcoma viral oncogene homolog	FOS	0.004
																																													GNL3	BC037996, C77032, E2IG3, MGC46970, MGC800, NS, NUCLEOSTEMIN, NUG1	guanine nucleotide binding protein-like 3 (nucleolar)	GNL3	0.0171947
																																													HNF4A	FLJ39654, HNF-4, HNF4 ALPHA, HNF4a7, HNF4a8, HNF4a9, MODY, MODY1, NR2A1, NR2A21, TCF, TCF14	hepatocyte nuclear factor 4, alpha
																																													LPIN1	4631420P06, DKFZp781P1796, fld, KIAA0188, LIPIN, Lipin 1, mKIAA0188, PAP1	lipin 1	LPIN1	0.0014
																																													MEF2C	5430401D19RIK, 9930028G15RIK, AV011172, Mef2, MYOCYTE ENHANCER FACTOR 2C, Myocyte specific enhancer factor 2, RGD1563119	myocyte enhancer factor 2C	MEF2C	0.00711654
																																													MXD1	AW122478, MAD, MAD1, MGC104659	MAX dimerization protein 1	MXD1	0.00574373
																																													NOLC1	3230402K17Rik, AA408077, AA536818, AU046071, KIAA0035, mKIAA0035, NOPP130, NOPP140, NS5ATP13, Nucleolar and coiled-body phosphoprotein 1, P130	nucleolar and coiled-body phosphoprotein 1	NOLC1	0.00574373
																																													NR4A3	AI573420, CHN, CSMF, MINOR, NOR-1, NOR-2, TEC	nuclear receptor subfamily 4, group A, member 3	NR4A3	0.016678
																																													PEG3 (includes EG:5178)	AL022617, DKFZp781A095, End4, GCAP4, KIAA0287, mKIAA0287, Peg3_predicted, PW1, Zfp102, ZSCAN24	paternally expressed 3	PEG3	0.00944905
																																													PHC2	A3galt2, AA415044, D130050K19RIK, D4Ertd810e, EDR2, HPH2, MGC105958, MGC163502, MPH2, PH2	polyhomeotic homolog 2 (Drosophila)	PHC2	0.0400806
																																													PTMA	ALPHA PROTHYMOSIN, E3CIP, ENSMUSG00000068659, MGC102090, MGC103390, MGC104802, PROTHYMOSIN-ALPHA, Thym, TMSA	prothymosin, alpha	PTMA	0.00266769
																																													SP1	1110003E12RIK, AA450830, AI845540, Sp1 (trans spliced isoform), SP1-1, Trans-acting transcription factor 1	Sp1 transcription factor
																																													SPI1	Dis-1, OF, PU.1, Sfpi1, SPI-A, Tcfpu1, Tfpu.1	spleen focus forming virus (SFFV) proviral integration oncogene spi1	SPI1	0.0279082
																																													TOP1	Ab2-086, AI467334, D130064I21RIK, TOPI, TOPO I, TOPO-1, TOPOISOMERASE I	topoisomerase (DNA) I	TOP1	0.00625562
																																													ZFP36	G0S24, GOS24, GROWTH FACTOR INDUCIBLE NUCLEAR PROTEIN 475, NUP475, RNF162A, TIS11, TIS11D, TISII, TRISTETRAPROLIN, TTP, ZINC FINGER TRANSCRIPTIONAL REGULATOR	zinc finger protein 36, C3H type, homolog (mouse)	ZFP36	0.00785443
																																													ABCC3	1700019L09Rik, ABC31, ATP-binding cassette C3, cMOAT2, EST90757, MLP2, MOAT-D, MRP3, Multidrug Resistant Protein 3	ATP-binding cassette, sub-family C (CFTR/MRP), member 3
																																													ALOX5AP	FLAP	arachidonate 5-lipoxygenase-activating protein	ALOX5AP	0.0001
																																													ANPEP	AAP, AMINOPEPTIDASE M, AMINOPEPTIDASE N, APM, APN, CD13, gp150, Kidney Aminopeptidase M, LAP1, p150, PEPN	alanyl (membrane) aminopeptidase	ANPEP	0.00729379
																																													APP	A beta 25-35, A-BETA 40, A-BETA 42, AAA, ABETA, ABPP, AD1, Adap, AL024401, AMYLOID BETA, AMYLOID BETA 40, AMYLOID BETA 40 HUMAN PROTEIN, AMYLOID BETA 42, Amyloid beta A4, AMYLOID BETA PEPTIDE 40, Amyloid precursor, Amyloidogenic glycoprotein, App alpha, APPI, appican, BETAAPP, CTFgamma, CVAP, E030013M08RIK, Nexin II, P3, PN2, PreA4, PROTEASE NEXIN2	amyloid beta (A4) precursor protein	APP	0.0100992
																																													BDKRB2	B(2), B2, B2 RECEPTOR, B2BKR, B2BRA, B2R, BK-2, BK2R, Bkb2, BKR2, Bradykinin b2 receptor, BRADYKININ RECEPTOR B2, BRB2, DKFZp686O088, KININ B2 RECEPTOR	bradykinin receptor B2
																																													CCR1	CCL3 RECEPTOR, CD191, CHEMOKINE CC1 RECEPTOR, CKR-1, CMKBR1, HM145, LOC57301, MIP1 ALPHAR, MIP1AR, RANTES RECEPTOR, SCYAR1	chemokine (C-C motif) receptor 1	CCR1	0.00828933
																																													CCR3	CC-CKR-3, CD193, CHEMOKINE CC3 RECEPTOR, CKR3, Cmkbr1l2, CMKBR3, Eoxtaxin1 Receptor, MGC102841, MGC124265, MGC124266	chemokine (C-C motif) receptor 3	CCR3	0.00497223
																																													CD14	CD14 ANTIGEN	CD14 molecule	CD14	0.0001
																																													CD36	CD36 Antigen, CHDS7, FAT, FATTY ACID TRANSLOCASE, GP3B, GP4, GPIV, LOC683013, LOC685953, MGC108510, MGC91634, PASIV, PLATELET RECEPTOR FOR TYPE I COLLAGEN, RGD1565355, SCARB3	CD36 molecule (thrombospondin receptor)	CD36	0.0085
																																													CD55	CR, CROM, DAF, Daf a GPI, Daf-GPI, Daf/cd55, DAF1, Decay accelerating factor-1, GPI-DAF, TC	CD55 molecule, decay accelerating factor for complement (Cromer blood group)	CD55	0.0099266
																																													CLSTN1	1810034E21Rik, ALC-ALPHA, alcalpha1, alcalpha2, Cst-1, CSTN1, FLJ32258, KIAA0911, PIK3CD, XB31alpha	calsyntenin 1	CLSTN1	0.00502099
																																													EMR1	DD7A5-7, EGF-TM7, F4-80, F4/80, Gpf480, Ly71, TM7LN3	egf-like module containing, mucin-like, hormone receptor-like 1	EMR1	0.00711654
																																													HLA-DRA	AI323765, DRA, E alpha chain, E alpha mhc class ii, E-alpha-f, H2-Ea, Histocompatibility 2, class II antigen E alpha, HLA CLASS II HISTOCOMPATIBILITY ANTIGEN ALPHA CHAIN PRECURSOR, HLA-DR ALPHA, HLA-DR ANTIGEN ALPHA CHAIN, HLA-DRA1, Ia-3, MGC112637, MGC117888, MHC CLASS II E ALPHA, PE-ALPHA, RT1-Da, RT1-Daa, RT1-Dab, RT1-Dac, RT1-Dad, RT1-Daf, RT1-Dah, RT1-Dak, RT1-Dal, RT1-Dam, RT1-Dan, RT1-u	major histocompatibility complex, class II, DR alpha	HLA-DRA	0.0001
																																													IL10RA	AW553859, CDw210, CDW210A, HIL-10R, IL-10R1, IL10R, mIL-10R	interleukin 10 receptor, alpha	IL10RA	0.00915255
																																													IL10RB	6620401D04RIK, AI528744, CDW210B, CRF2-4, CRFB4, D16H21S58, D21S58, D21S58h, D21S66, IL 10R BETA, IL-10R2, IL10R2C, RGD1560373	interleukin 10 receptor, beta	IL10RB	0.0001
																																													IL15RA	AA690181, IL-15 RECEPTOR ALPHA, IL-15R, IL-15Ralpha, MGC104179	interleukin 15 receptor, alpha	IL15RA	0.0117174
																																													IL8RB	CD128, CD182, CDW128, CDw128b, CHEMOKINE CXC2 RECEPTOR, CMKAR2, CXCR2, Gpcr16, IL-8Rh, IL8R2, IL8RA, mIL-8RH	interleukin 8 receptor, beta	IL8RB	0.00993102
																																													MPZL2	EVA, EVA1	myelin protein zero-like 2	EVA1	0.0485822
																																													OLR1	CLEC8A, LECTIN LIKE OXIDIZED LDL RECEPTOR, LOX-1, Oldlr1, Oldr1, SCARE1, SR-EI	oxidized low density lipoprotein (lectin-like) receptor 1	OLR1	0.0176746
																																													PDPN	AGGRUS, E11, GP36, GP38, GP40, HT1A-1, OTS-8, PA2.26, PODOPLANIN, RANDAM-2, RTI40, T1-alpha, T1A, T1A-2	podoplanin	PDPN	0.017824
																																													SDCBP	MDA-9, ST1, SYCL, SYNTENIN, Syntenin-1, TACIP18	syndecan binding protein (syntenin)	SDCBP	0.00574373
																																													STEAP4	1110021O17Rik, AI481214, DKFZp666D049, dudulin 4, FLJ23153, STAMP2, TIARP, Tnf alpha-induced adipose protein, TNFAIP9	STEAP family member 4	STEAP4	0.00711654
																																													TLR2	CD282, Ly105, TIL4	toll-like receptor 2	TLR2	0.0001
																																													TLR4	ARMD10, CD284, HTOLL, Ly87, Ran/M1, Rasl2-8, TOLL, Toll like receptor 4, TOLL RECEPTOR	toll-like receptor 4	TLR4	0.0001
																																													ALP	alkaline phenyl phosphatase, Alkaline Phosphatase, alkaline phosphohydrolase, alkaline phosphomonoesterase, Ap, glycerophosphatase, orthophosphoric-monoester phosphohydrolase (alkaline optimum), phosphomonoesterase
																																													C14ORF147	1110002B05Rik, AA407909, AA409588, AU041967, MGC112883, MGC24447	chromosome 14 open reading frame 147	C14orf147	0.00497223
																																													C1q
																																													C8	Complement 8
																																													Ca2+	14127-61-8, Ca+2, calcium ion, calcium(+2) cation, calcium, ion (Ca2+)
																																													Calcineurin A	Cna, CnA catalytic subunit, Pp2b A Subunit, Pp2b Subunit A, Ppp3c
																																													Calcineurin protein(s)	Calcineurin, Calcineurin protein, Pp3
																																													Caspase	Caspase-1, ICE, interleukin 1 converting enzyme, interleukin 1beta precursor proteinase, interleukin 1beta-converting endopeptidase, interleukin 1beta-converting enzyme, interleukin-1beta convertase, precursor interleukin-1beta converting enzyme, pro-interleukin 1beta proteinase, prointerleukin 1beta protease, protease A, protease VII
																																													Caspase 3/7	Casp 3/7
																																													Ck2	Casein kinase 2, Casein Kinase II, CKII
																																													Cpla2	Cpla2 protein
																																													Cyclin A	Cyclin A protein, Cyclin A(t)
																																													Cyclooxygenase	Cox, PGHS, prostaglandin G/H synthase and cyclooxygenase
																																													Cytochrome c	Apocytochrome C, Cycc1
																																													FSH	FOLLICLE STIMULATING HORMONE, Follitropin
																																													HDL	HDL complex, HDL particle, HDL protein, HDL protein complex, high density lipoprotein
																																													Histone h3	H3, H3.3, Histone H3 protein
																																													HSP	Ancillary protein, Heat Shock, HEAT SHOCK PROTEIN
																																													Hsp27
																																													Hsp70	Hsp70gene
																																													Hsp90	HSC90, Hsp84, Hspcb
																																													I kappa b kinase
																																													IFN Beta	IFN Beta protein
																																													Ifn gamma	Ifn gamma Receptor
																																													IgG	gamma globulin, IgG protein, Immunoglobulin G, immunoglobulins, G
																																													Igm	IgM kappa, IgM protein, IMMUNOGLOBULIN M
																																													Ikb	I KAPPA B, I&kappa;B
																																													IKK	IKKALPHABETA
																																													IL1/IL6/TNF
																																													IL12	Il12 p70, Il12 protein
																																													Il8r	Il8 Receptor
																																													Interferon alpha	Ifn alpha, Ifna, Interferon alpha protein
																																													JINK1/2	JNK1/2
																																													Jnk	Jnk (55 kDa isoform), Jnk p46, Jnk p46 isoform, Jnk p54, Jnk p54 isoform, Jnk p56, Jnk protein, Jnk/Sapk, JUN KINASE, p40, p46 jnk/sapk, p47, p54 jnk/sapk, Sapk/Jnk
																																													KCTD12	AU046135, AW538430, C13orf2, FLJ33073, KIAA1778, LOC115207, PFET1, PFETIN, POTASSIUM CHANNEL TETRAMERIZATION DOMAIN CONTAINING 12	potassium channel tetramerisation domain containing 12	KCTD12	0.00687566
																																													LDL	Beta Lipoprotein, LDL complex, LDL protein, LDL protein complex, low density lipoprotein
																																													MGEA5	2810009A20Rik, 4833427O07Rik, 5830447M11Rik, AA408215, FLJ11229, FLJ23355, Hy5, KIAA0679, MEA5, mKIAA0679, N-Acetyl-beta-D-glucosaminidase, NCOAT, O-GLCNACASE, OGA	meningioma expressed antigen 5 (hyaluronidase)	MGEA5	0.00758951
																																													MHC Class II	HLA Class II, MHC II
																																													NCOR-LXR-Oxysterol-RXR-9 cis RA
																																													NF-&kappa;B	NF Kappa B, NF-kappaB p50/p52, NFkB
																																													NFkB	NF-KAPPA B
																																													NfkB-RelA
																																													Nos	endothelium-derived relaxation factor-forming enzyme, endothelium-derived relaxing factor synthase, L-arginine,NADPH2:oxygen oxidoreductase (nitric-oxide-forming), NADPH-diaphorase, nitric oxide synthetase, Nitric-oxide synthase, NO Synthase
																																													NOS2
																																													Nr1h	Lxr
																																													P38 MAPK	p38, P38 MAPK protein
																																													Pdgf Ab	Pdgfa-Pdgfb
																																													peptidase	protease
																																													Pka	A-Kinase, cAMP-dependent protein kinase, Pka protein, PROTEIN KINASE A
																																													PLA2	lecithinase A, phosphatidase, phosphatidolipase, phosphatidylcholine 2-acylhydrolase, phospholipase A, Phospholipase A2
																																													PLC gamma	Phospholipase C gamma, PLC&gamma;, PLC-gamma protein, PLCG
																																													PPAR&alpha;-RXR&alpha;	PPARalpha-RXRalpha
																																													Proteasome	proteasomes, PROTEOSOME
																																													Rac	Rac protein
																																													Raf	Raf kinase
																																													RNA polymerase II	POL II, Polymerase II, RNA POL II, RNAPII, RPase2
																																													Rxr	Retinoid receptor, Rxr protein
																																													SAA@	Amyloid A, SAA, SERUM AMYLOID, Serum Amyloid A, SERUM AMYLOID PROTEIN
																																													Sod	copper-zinc superoxide dismutase, Cu,Zn-SOD, Cu-Zn superoxide dismutase, cuprein, cytocuprein, erythrocuprein, Fe-SOD, ferrisuperoxide dismutase, hemocuprein, hepatocuprein, Mn-SOD, Sod protein, SOD-1, SOD-2, SOD-3, SOD-4, SODF, SODS, superoxidase dismutase, Superoxide dismutase, superoxide dismutase I, superoxide dismutase II, superoxide:superoxide oxidoreductase
																																													STAT5a/b	Mgf, STAT5, Stat5 protein
																																													Tlr
																																													UBE2	E2, UBC2, UBIQUITIN CONJUGATING ENZYME E2
																																													UBE2Q1	1110002C01Rik, 2310012M18Rik, AI854014, GTAP, NICE-5, PRO3094, UBE2Q	ubiquitin-conjugating enzyme E2Q family member 1	UBE2Q1	0.00819068
																																													Ubiquitin	Polyubiquitin
[truncated: 7 more columns]
