# Supplementary material for: Gene network and pathway analysis of bovine mammary tissue challenged with Streptococcus uberis reveals induction of cell proliferation and inhibition of PPARγ signaling as potential mechanism for the negative relationships between immune response and lipid metabolism
Source: BMC Genomics. 2009 Nov 19;10:542. doi: 10.1186/1471-2164-10-542 (PMC2784807; doi:10.1186/1471-2164-10-542)
Supplement: Additional file 15 — GO analysis all DEG. This file contains results from GO analysis of the 2,102 DEG classified according to biological process, molecular function, and cellular components. Analysis of GO was conducted in GeneSpring GX 7.0 (Agilent Technologies). [file 1471-2164-10-542-S15.XLS]

## Sheet: GO analysis ALL DEG n = 2,102
NOTE: Scroll down to view UP and DOWN regulated DEG
BIOLOGICAL PROCESS					CELLULAR COMPONENT					MOLECULAR FUNCTION
Category	# Genes	% of Genes	p-Value		Category	# Genes	% of Genes	p-Value		Category	# Genes	% of Genes	p-Value
OVERALL					OVERALL					OVERALL
GO:7165: signal transduction	302	25.19	0.0345		GO:5737: cytoplasm	468	38.74	0.0377		GO:5488: binding	1057	82.51	0.0185
GO:50896: response to stimulus	238	19.85	0.00129		GO:5886: plasma membrane	192	15.89	0.0261		GO:5515: protein binding	714	55.74	2e-05
GO:6950: response to stress	141	11.76	0.000989		GO:31226: intrinsic to plasma membrane	116	9.603	0.0429		GO:51082: unfolded protein binding	24	1.874	0.000818
GO:48519: negative regulation of biological process	131	10.93	0.0448		GO:267: cell fraction	100	8.278	0.0229		GO:30145: manganese ion binding	22	1.717	0.00815
GO:48518: positive regulation of biological process	129	10.76	0.0132		GO:5624: membrane fraction	75	6.209	0.0289		GO:19955: cytokine binding	19	1.483	0.000342
GO:9607: response to biotic stimulus	125	10.43	4.97e-06		GO:5730: nucleolus	23	1.904	0.0253		GO:8565: protein transporter activity	18	1.405	0.00371
GO:6952: defense response	121	10.09	3.91e-06		GO:5768: endosome	16	1.325	0.033		GO:19838: growth factor binding	13	1.015	0.0413
GO:6955: immune response	114	9.508	9.03e-06		GO:31252: leading edge	16	1.325	0.0133		GO:4896: hematopoietin/interferon-class (D200-domain) cytokine receptor activity	12	0.937	0.00736
GO:48522: positive regulation of cellular process	111	9.258	0.0206		GO:5941: unlocalized protein complex	15	1.242	0.0382		GO:19965: interleukin binding	11	0.859	0.000247
GO:43119: positive regulation of physiological process	103	8.59	0.0141		GO:5905: coated pit	13	1.076	0.00455		GO:31072: heat shock protein binding	11	0.859	0.013
GO:16265: death	98	8.173	0.0194		GO:502: proteasome complex (sensu Eukaryota)	11	0.911	0.0375		GO:4722: protein serine/threonine phosphatase activity	10	0.781	0.0482
GO:51242: positive regulation of cellular physiological process	98	8.173	0.0143		GO:19898: extrinsic to membrane	10	0.828	0.0197		GO:42379: chemokine receptor binding	10	0.781	0.00875
GO:8219: cell death	97	8.09	0.0212		GO:8287: protein serine/threonine phosphatase complex	10	0.828	0.00718		GO:8009: chemokine activity	10	0.781	0.00875
GO:12501: programmed cell death	92	7.673	0.0251		GO:30659: cytoplasmic vesicle membrane	9	0.745	0.00377		GO:4907: interleukin receptor activity	9	0.703	0.001
GO:6915: apoptosis	92	7.673	0.0206		GO:12506: vesicle membrane	9	0.745	0.0172		GO:3729: mRNA binding	9	0.703	0.016
GO:8283: cell proliferation	92	7.673	0.006		GO:45211: postsynaptic membrane	8	0.662	0.0308		GO:51287: NAD binding	9	0.703	0.00496
GO:8104: protein localization	92	7.673	0.0167		GO:42611: MHC protein complex	8	0.662	0.0308		GO:5126: hematopoietin/interferon-class (D200-domain) cytokine receptor binding	8	0.625	0.0451
GO:9605: response to external stimulus	91	7.59	0.00709		GO:19897: extrinsic to plasma membrane	8	0.662	0.0242		GO:5230: extracellular ligand-gated ion channel activity	8	0.625	0.029
GO:45184: establishment of protein localization	89	7.423	0.0131		GO:5839: proteasome core complex (sensu Eukaryota)	6	0.497	0.0488		GO:4298: threonine endopeptidase activity	6	0.468	0.0355
GO:15031: protein transport	85	7.089	0.0125		GO:5770: late endosome	6	0.497	0.00555		GO:46915: transition metal ion transporter activity	6	0.468	0.0465
GO:7155: cell adhesion	78	6.505	0.0398		GO:5802: Golgi trans face	6	0.497	0.0137		GO:19956: chemokine binding	6	0.468	0.0355
GO:9628: response to abiotic stimulus	77	6.422	0.000633		GO:5884: actin filament	6	0.497	0.0137		GO:15645: fatty-acid ligase activity	4	0.312	0.0132
GO:6366: transcription from RNA polymerase II promoter	76	6.339	0.0305		GO:42612: MHC class I protein complex	6	0.497	0.0198		GO:4467: long-chain-fatty-acid-CoA ligase activity	4	0.312	0.0132
GO:43207: response to external biotic stimulus	70	5.838	0.000344		GO:5925: focal adhesion	6	0.497	0.0488		GO:30228: lipoprotein receptor activity	4	0.312	0.00245
GO:42981: regulation of apoptosis	68	5.671	0.00297		GO:5834: heterotrimeric G-protein complex	6	0.497	0.0488		GO:5041: low-density lipoprotein receptor activity	4	0.312	0.00245
GO:43067: regulation of programmed cell death	68	5.671	0.00377		GO:159: protein phosphatase type 2A complex	6	0.497	0.00897		GO:30545: receptor regulator activity	4	0.312	0.00245
GO:9613: response to pest, pathogen or parasite	68	5.671	0.000217		GO:5765: lysosomal membrane	5	0.414	0.00658		GO:30169: low-density lipoprotein binding	4	0.312	0.0368
GO:42221: response to chemical stimulus	68	5.671	9.98e-05		GO:5788: endoplasmic reticulum lumen	5	0.414	0.0392		GO:19966: interleukin-1 binding	4	0.312	0.00245
GO:9611: response to wounding	66	5.505	0.000283		GO:30119: membrane coat adaptor complex	5	0.414	0.0392		GO:19958: C-X-C chemokine binding	4	0.312	0.0232
GO:42127: regulation of cell proliferation	59	4.921	0.00696		GO:30667: secretory granule membrane	5	0.414	0.00335		GO:16615: malate dehydrogenase activity	3	0.234	0.0285
GO:6886: intracellular protein transport	58	4.837	0.0024		GO:30175: filopodium	4	0.331	0.0242		GO:16721: oxidoreductase activity, acting on superoxide radicals as acceptor	3	0.234	0.0285
GO:7626: locomotory behavior	55	4.587	0.0427		GO:5890: sodium:potassium-exchanging ATPase complex	3	0.248	0.0294		GO:4784: superoxide dismutase activity	3	0.234	0.0285
GO:16071: mRNA metabolism	46	3.837	0.0476		GO:30312: external encapsulating structure	3	0.248	0.0294		GO:158: protein phosphatase type 2A activity	3	0.234	0.0285
GO:6954: inflammatory response	46	3.837	2.29e-05		GO:42585: germinal vesicle	2	0.166	0.0242		GO:8195: phosphatidate phosphatase activity	3	0.234	0.00363
GO:50790: regulation of enzyme activity	45	3.753	0.0411		GO:42629: mast cell granule	2	0.166	0.0242		GO:4908: interleukin-1 receptor activity	3	0.234	0.00363
GO:42592: homeostasis	41	3.42	0.0221		GO:30288: periplasmic space (sensu Gram-negative Bacteria)	2	0.166	0.0242		GO:5062: hematopoietin/interferon-class (D200-domain) cytokine receptor signal transducer activity	3	0.234	0.00363
GO:6457: protein folding	37	3.086	0.0079		GO:42597: periplasmic space	2	0.166	0.0242		GO:30547: receptor inhibitor activity	3	0.234	0.0129
GO:43066: negative regulation of apoptosis	36	3.003	0.00294							GO:48019: receptor antagonist activity	3	0.234	0.0129
GO:43069: negative regulation of programmed cell death	36	3.003	0.00332							GO:8079: translation termination factor activity	3	0.234	0.0285
GO:19725: cell homeostasis	33	2.752	0.0181							GO:3747: translation release factor activity	3	0.234	0.0285
GO:6605: protein targeting	33	2.752	0.0239							GO:19959: interleukin-8 binding	3	0.234	0.00363
GO:8284: positive regulation of cell proliferation	31	2.585	0.0176							GO:43120: tumor necrosis factor binding	3	0.234	0.0285
GO:1775: cell activation	30	2.502	0.00402							GO:30235: nitric-oxide synthase regulator activity	3	0.234	0.00363
GO:45321: immune cell activation	30	2.502	0.00402							GO:47865: dimethylglycine dehydrogenase activity	2	0.156	0.0237
GO:6916: anti-apoptosis	29	2.419	0.00866							GO:3917: DNA topoisomerase type I activity	2	0.156	0.0237
GO:1944: vasculature development	25	2.085	0.0293							GO:4814: arginine-tRNA ligase activity	2	0.156	0.0237
GO:1568: blood vessel development	24	2.002	0.0452							GO:4918: interleukin-8 receptor activity	2	0.156	0.0237
GO:50776: regulation of immune response	24	2.002	0.00921							GO:30284: estrogen receptor activity	2	0.156	0.0237
GO:46649: lymphocyte activation	24	2.002	0.0136							GO:4910: interleukin-1, Type II, blocking receptor activity	2	0.156	0.0237
GO:42330: taxis	22	1.835	0.0159							GO:4920: interleukin-10 receptor activity	2	0.156	0.0237
GO:6935: chemotaxis	22	1.835	0.0159							GO:5146: leukemia inhibitory factor receptor binding	2	0.156	0.0237
GO:6873: cell ion homeostasis	21	1.751	0.0333							GO:5153: interleukin-8 receptor binding	2	0.156	0.0237
GO:30003: cation homeostasis	21	1.751	0.0235							GO:3680: AT DNA binding	2	0.156	0.0237
GO:6875: metal ion homeostasis	21	1.751	0.0122							GO:19968: interleukin-1, Type II, blocking binding	2	0.156	0.0237
GO:30005: di-, tri-valent inorganic cation homeostasis	20	1.668	0.0161							GO:19969: interleukin-10 binding	2	0.156	0.0237
GO:122: negative regulation of transcription from RNA polymerase II promoter	19	1.585	0.0276							GO:30911: TPR domain binding	2	0.156	0.0237
GO:42110: T cell activation	19	1.585	0.00132							GO:17114: wide-spectrum protease inhibitor activity	2	0.156	0.0237
GO:6800: oxygen and reactive oxygen species metabolism	18	1.501	0.00857
GO:51240: positive regulation of organismal physiological process	18	1.501	0.0457
GO:50778: positive regulation of immune response	18	1.501	0.0119
GO:6979: response to oxidative stress	16	1.334	0.00171
GO:6986: response to unfolded protein	16	1.334	3.51e-05
GO:9615: response to virus	15	1.251	0.018
GO:30098: lymphocyte differentiation	14	1.168	0.00995
GO:43086: negative regulation of enzyme activity	13	1.084	0.0281
GO:51348: negative regulation of transferase activity	12	1.001	0.00629
GO:6469: negative regulation of protein kinase activity	12	1.001	0.00629
GO:30217: T cell differentiation	11	0.917	0.000432
GO:30155: regulation of cell adhesion	11	0.917	0.0314
GO:46651: lymphocyte proliferation	10	0.834	0.0243
GO:41: transition metal ion transport	10	0.834	0.0361
GO:51235: maintenance of localization	10	0.834	0.00277
GO:6919: caspase activation	9	0.751	0.0132
GO:7259: JAK-STAT cascade	9	0.751	0.0132
GO:51345: positive regulation of hydrolase activity	9	0.751	0.034
GO:43280: positive regulation of caspase activity	9	0.751	0.0171
GO:43281: regulation of caspase activity	9	0.751	0.0171
GO:42098: T cell proliferation	8	0.667	0.0185
GO:19882: antigen presentation	8	0.667	0.0185
GO:46661: male sex differentiation	7	0.584	0.00679
GO:46209: nitric oxide metabolism	7	0.584	0.00679
GO:6809: nitric oxide biosynthesis	7	0.584	0.00679
GO:50670: regulation of lymphocyte proliferation	7	0.584	0.0436
GO:50851: antigen receptor-mediated signaling pathway	7	0.584	0.00679
GO:6414: translational elongation	6	0.5	0.0372
GO:51252: regulation of RNA metabolism	6	0.5	0.0136
GO:50727: regulation of inflammatory response	6	0.5	0.0136
GO:50852: T cell receptor signaling pathway	6	0.5	0.00554
GO:45580: regulation of T cell differentiation	5	0.417	0.0392
GO:51238: sequestering of metal ion	5	0.417	0.00657
GO:1942: hair follicle development	4	0.334	0.0382
GO:42093: T-helper cell differentiation	4	0.334	0.0382
GO:1708: cell fate specification	4	0.334	0.0241
GO:43487: regulation of RNA stability	4	0.334	0.0382
GO:43488: regulation of mRNA stability	4	0.334	0.0382
GO:51084: posttranslational protein folding	4	0.334	0.0382
GO:51208: sequestering of calcium ion	4	0.334	0.00671
GO:15669: gas transport	4	0.334	0.0382
GO:16338: calcium-independent cell-cell adhesion	4	0.334	0.0382
GO:50854: regulation of antigen receptor mediated signaling pathway	4	0.334	0.0137
GO:7569: cell aging	3	0.25	0.0293
GO:45429: positive regulation of nitric oxide biosynthesis	3	0.25	0.0293
GO:6108: malate metabolism	3	0.25	0.0133
GO:16547: RNA editing	3	0.25	0.0133
GO:42572: retinol metabolism	3	0.25	0.0293
GO:1910: regulation of immune cell mediated cytotoxicity	3	0.25	0.0293
GO:1913: T cell mediated cytotoxicity	3	0.25	0.00375
GO:31341: regulation of cell killing	3	0.25	0.0293
GO:51282: regulation of sequestering of calcium ion	3	0.25	0.0293
GO:51283: negative regulation of sequestering of calcium ion	3	0.25	0.0293
GO:51209: release of sequestered calcium ion into cytosol	3	0.25	0.0293
GO:48660: regulation of smooth muscle cell proliferation	3	0.25	0.0293
GO:42119: neutrophil activation	3	0.25	0.0293
GO:50798: activated T cell proliferation	3	0.25	0.0293
GO:30970: retrograde protein transport, ER to cytosol	3	0.25	0.0133
GO:10171: body morphogenesis	2	0.167	0.0242
GO:10172: embryonic body morphogenesis	2	0.167	0.0242
GO:45214: sarcomere organization	2	0.167	0.0242
GO:6420: arginyl-tRNA aminoacylation	2	0.167	0.0242
GO:45415: negative regulation of interleukin-8 biosynthesis	2	0.167	0.0242
GO:303: response to superoxide	2	0.167	0.0242
GO:1315: age-dependent response to reactive oxygen species	2	0.167	0.0242
GO:1911: negative regulation of immune cell mediated cytotoxicity	2	0.167	0.0242
GO:1915: negative regulation of T cell mediated cytotoxicity	2	0.167	0.0242
GO:1914: regulation of T cell mediated cytotoxicity	2	0.167	0.0242
GO:31342: negative regulation of cell killing	2	0.167	0.0242
GO:1667: ameboidal cell migration	2	0.167	0.0242
GO:6930: substrate-bound cell migration, cell extension	2	0.167	0.0242
GO:51403: stress-activated MAPK cascade	2	0.167	0.0242
NOTE: Scroll down to view DOWN regulated DEG
UP-REGULATED					UP-REGULATED					UP-REGULATED
GO:43170: macromolecule metabolism	281	42.26	0.0039		GO:5737: cytoplasm	280	42.11	0.000928		GO:5488: binding	591	84.19	0.0038
GO:50789: regulation of biological process	241	36.24	0.0401		GO:43234: protein complex	138	20.75	0.0269		GO:5515: protein binding	422	60.11	4.58e-08
GO:50791: regulation of physiological process	216	32.48	0.024		GO:267: cell fraction	63	9.474	0.00486		GO:3723: RNA binding	57	8.12	0.0151
GO:44260: cellular macromolecule metabolism	211	31.73	0.00271		GO:5783: endoplasmic reticulum	57	8.571	0.00264		GO:19001: guanyl nucleotide binding	32	4.558	0.00925
GO:19538: protein metabolism	210	31.58	0.00271		GO:5624: membrane fraction	44	6.617	0.0366		GO:5525: GTP binding	31	4.416	0.0101
GO:44267: cellular protein metabolism	209	31.43	0.00201		GO:5829: cytosol	44	6.617	0.00614		GO:3924: GTPase activity	19	2.707	0.0145
GO:51244: regulation of cellular physiological process	209	31.43	0.02		GO:5681: spliceosome complex	21	3.158	0.00146		GO:19955: cytokine binding	18	2.564	2.72e-07
GO:7165: signal transduction	178	26.77	0.0116		GO:5625: soluble fraction	20	3.008	0.0221		GO:51082: unfolded protein binding	18	2.564	0.000107
GO:50896: response to stimulus	163	24.51	6.05e-08		GO:5730: nucleolus	18	2.707	0.00147		GO:30246: carbohydrate binding	18	2.564	0.0437
GO:50874: organismal physiological process	121	18.2	0.0102		GO:9986: cell surface	13	1.955	0.0176		GO:45182: translation regulator activity	14	1.994	0.0213
GO:6950: response to stress	106	15.94	6.42e-09		GO:42175: nuclear envelope-endoplasmic reticulum network	13	1.955	0.0279		GO:8135: translation factor activity, nucleic acid binding	13	1.852	0.019
GO:9607: response to biotic stimulus	100	15.04	2.01e-13		GO:5789: endoplasmic reticulum membrane	12	1.805	0.0386		GO:4896: hematopoietin/interferon-class (D200-domain) cytokine receptor activity	12	1.709	3.02e-05
GO:6952: defense response	96	14.44	5.39e-13		GO:502: proteasome complex (sensu Eukaryota)	11	1.654	0.000384		GO:1871: pattern binding	12	1.709	0.0267
GO:6955: immune response	91	13.68	2.05e-12		GO:5768: endosome	10	1.504	0.0442		GO:19965: interleukin binding	11	1.567	7.45e-07
GO:48519: negative regulation of biological process	87	13.08	0.00112		GO:5941: unlocalized protein complex	10	1.504	0.0298		GO:42277: peptide binding	11	1.567	0.0447
GO:48523: negative regulation of cellular process	79	11.88	0.00419		GO:1772: immunological synapse	8	1.203	0.00815		GO:4197: cysteine-type endopeptidase activity	10	1.425	0.0136
GO:48518: positive regulation of biological process	78	11.73	0.00762		GO:42611: MHC protein complex	8	1.203	0.000804		GO:8565: protein transporter activity	10	1.425	0.0301
GO:9605: response to external stimulus	74	11.13	6.05e-08		GO:16323: basolateral plasma membrane	8	1.203	0.0183		GO:4907: interleukin receptor activity	9	1.282	8.72e-06
GO:43118: negative regulation of physiological process	72	10.83	0.00866		GO:19898: extrinsic to membrane	7	1.053	0.0166		GO:31072: heat shock protein binding	8	1.14	0.00744
GO:51243: negative regulation of cellular physiological process	70	10.53	0.00818		GO:5839: proteasome core complex (sensu Eukaryota)	6	0.902	0.00292		GO:1664: G-protein-coupled receptor binding	7	0.997	0.0474
GO:8283: cell proliferation	68	10.23	6.29e-06		GO:42612: MHC class I protein complex	6	0.902	0.000984		GO:42379: chemokine receptor binding	7	0.997	0.00886
GO:16265: death	66	9.925	0.000706		GO:8287: protein serine/threonine phosphatase complex	6	0.902	0.0285		GO:8009: chemokine activity	7	0.997	0.00886
GO:8219: cell death	66	9.925	0.000571		GO:19897: extrinsic to plasma membrane	5	0.752	0.0492		GO:51287: NAD binding	7	0.997	0.00217
GO:8104: protein localization	66	9.925	7.81e-05		GO:159: protein phosphatase type 2A complex	5	0.752	0.00326		GO:19208: phosphatase regulator activity	7	0.997	0.0284
GO:48522: positive regulation of cellular process	66	9.925	0.0192		GO:5732: small nucleolar ribonucleoprotein complex	4	0.602	0.00736		GO:19888: protein phosphatase regulator activity	7	0.997	0.0284
GO:43119: positive regulation of physiological process	64	9.624	0.00523		GO:5769: early endosome	4	0.602	0.0339		GO:4298: threonine endopeptidase activity	6	0.855	0.00193
GO:45184: establishment of protein localization	64	9.624	6.21e-05		GO:5788: endoplasmic reticulum lumen	4	0.602	0.0204		GO:3729: mRNA binding	6	0.855	0.0224
GO:12501: programmed cell death	63	9.474	0.000664		GO:5884: actin filament	4	0.602	0.0266		GO:19956: chemokine binding	6	0.855	0.00193
GO:6915: apoptosis	63	9.474	0.000533		GO:43233: organelle lumen	4	0.602	0.0339		GO:1637: G-protein chemoattractant receptor activity	5	0.712	0.00617
GO:15031: protein transport	61	9.173	7.87e-05		GO:30667: secretory granule membrane	3	0.451	0.0252		GO:4950: chemokine receptor activity	5	0.712	0.00617
GO:51242: positive regulation of cellular physiological process	60	9.023	0.00828		GO:30175: filopodium	3	0.451	0.0252		GO:8601: protein phosphatase type 2A regulator activity	5	0.712	0.00441
GO:43207: response to external biotic stimulus	59	8.872	1.61e-09		GO:307: cyclin-dependent protein kinase holoenzyme complex	2	0.301	0.0207		GO:19966: interleukin-1 binding	4	0.57	0.000234
GO:9613: response to pest, pathogen or parasite	58	8.722	5.88e-10		GO:43073: germ cell nucleus	2	0.301	0.0207		GO:19958: C-X-C chemokine binding	4	0.57	0.00266
GO:9611: response to wounding	56	8.421	1.56e-09		GO:1674: female germ cell nucleus	2	0.301	0.0207		GO:16615: malate dehydrogenase activity	3	0.427	0.00524
GO:9628: response to abiotic stimulus	55	8.271	6.38e-06		GO:42585: germinal vesicle	2	0.301	0.00732		GO:17017: MAP kinase phosphatase activity	3	0.427	0.00983
GO:16070: RNA metabolism	51	7.669	0.00297		GO:42629: mast cell granule	2	0.301	0.00732		GO:15645: fatty-acid ligase activity	3	0.427	0.0161
GO:46907: intracellular transport	50	7.519	0.0258		GO:5787: signal peptidase complex	2	0.301	0.0207		GO:4467: long-chain-fatty-acid-CoA ligase activity	3	0.427	0.0161
GO:51641: cellular localization	50	7.519	0.0421		GO:8537: proteasome activator complex	2	0.301	0.0207		GO:16494: C-X-C chemokine receptor activity	3	0.427	0.0161
GO:51649: establishment of cellular localization	50	7.519	0.0332							GO:4908: interleukin-1 receptor activity	3	0.427	0.000597
GO:6366: transcription from RNA polymerase II promoter	48	7.218	0.0106							GO:5062: hematopoietin/interferon-class (D200-domain) cytokine receptor signal transducer activity	3	0.427	0.000597
GO:42221: response to chemical stimulus	48	7.218	3.27e-06							GO:30545: receptor regulator activity	3	0.427	0.00524
GO:42981: regulation of apoptosis	47	7.068	0.000154							GO:30547: receptor inhibitor activity	3	0.427	0.00224
GO:43067: regulation of programmed cell death	47	7.068	0.000193							GO:48019: receptor antagonist activity	3	0.427	0.00224
GO:6508: proteolysis	43	6.466	0.0379							GO:42287: MHC protein binding	3	0.427	0.0161
GO:7610: behavior	42	6.316	0.00573							GO:19959: interleukin-8 binding	3	0.427	0.000597
GO:42127: regulation of cell proliferation	41	6.165	0.000454							GO:43120: tumor necrosis factor binding	3	0.427	0.00524
GO:6886: intracellular protein transport	40	6.015	0.00022							GO:8139: nuclear localization sequence binding	3	0.427	0.0161
GO:7626: locomotory behavior	39	5.865	0.00213							GO:4459: L-lactate dehydrogenase activity	2	0.285	0.038
GO:6396: RNA processing	38	5.714	0.0474							GO:4470: malic enzyme activity	2	0.285	0.0201
GO:6954: inflammatory response	38	5.714	8.28e-09							GO:8943: glyceraldehyde-3-phosphate dehydrogenase activity	2	0.285	0.0201
GO:6928: cell motility	37	5.564	0.0019							GO:4365: glyceraldehyde-3-phosphate dehydrogenase (phosphorylating) activity	2	0.285	0.0201
GO:51674: localization of cell	37	5.564	0.0019							GO:4691: cAMP-dependent protein kinase activity	2	0.285	0.038
GO:40011: locomotion	37	5.564	0.00203							GO:3964: RNA-directed DNA polymerase activity	2	0.285	0.038
GO:16071: mRNA metabolism	36	5.414	0.000384							GO:4528: phosphodiesterase I activity	2	0.285	0.0201
GO:9057: macromolecule catabolism	33	4.962	0.0129							GO:4918: interleukin-8 receptor activity	2	0.285	0.0071
GO:6357: regulation of transcription from RNA polymerase II promoter	32	4.812	0.03							GO:4910: interleukin-1, Type II, blocking receptor activity	2	0.285	0.0071
GO:44265: cellular macromolecule catabolism	31	4.662	0.00966							GO:4920: interleukin-10 receptor activity	2	0.285	0.0071
GO:9893: positive regulation of metabolism	30	4.511	0.0241							GO:5035: death receptor activity	2	0.285	0.038
GO:6397: mRNA processing	29	4.361	0.00521							GO:5031: tumor necrosis factor receptor activity	2	0.285	0.038
GO:8380: RNA splicing	28	4.211	0.00311							GO:5153: interleukin-8 receptor binding	2	0.285	0.0071
GO:43066: negative regulation of apoptosis	28	4.211	4.67e-05							GO:1530: lipopolysaccharide binding	2	0.285	0.038
GO:43069: negative regulation of programmed cell death	28	4.211	5.3e-05							GO:42834: peptidoglycan binding	2	0.285	0.0201
GO:6457: protein folding	26	3.91	0.00125							GO:19968: interleukin-1, Type II, blocking binding	2	0.285	0.0071
GO:51246: regulation of protein metabolism	25	3.759	0.0301							GO:19969: interleukin-10 binding	2	0.285	0.0071
GO:42592: homeostasis	25	3.759	0.0269							GO:30911: TPR domain binding	2	0.285	0.0071
GO:6605: protein targeting	25	3.759	0.00107							GO:8538: proteasome activator activity	2	0.285	0.0201
GO:6916: anti-apoptosis	23	3.459	0.000198							GO:30235: nitric-oxide synthase regulator activity	2	0.285	0.0201
GO:1775: cell activation	23	3.459	0.000174
GO:45321: immune cell activation	23	3.459	0.000174
GO:43285: biopolymer catabolism	22	3.308	0.0485
GO:30163: protein catabolism	22	3.308	0.0311
GO:19725: cell homeostasis	22	3.308	0.00792
GO:8284: positive regulation of cell proliferation	21	3.158	0.0066
GO:48534: hemopoietic or lymphoid organ development	20	3.008	0.0114
GO:44257: cellular protein catabolism	20	3.008	0.0221
GO:51603: proteolysis during cellular protein catabolism	20	3.008	0.0206
GO:19941: modification-dependent protein catabolism	20	3.008	0.00222
GO:6511: ubiquitin-dependent protein catabolism	20	3.008	0.002
GO:9889: regulation of biosynthesis	20	3.008	0.0106
GO:43065: positive regulation of apoptosis	20	3.008	0.044
GO:43068: positive regulation of programmed cell death	20	3.008	0.0465
GO:8285: negative regulation of cell proliferation	19	2.857	0.0154
GO:30097: hemopoiesis	18	2.707	0.0224
GO:50776: regulation of immune response	18	2.707	0.0011
GO:30036: actin cytoskeleton organization and biogenesis	18	2.707	0.0495
GO:31326: regulation of cellular biosynthesis	17	2.556	0.0421
GO:6417: regulation of protein biosynthesis	17	2.556	0.0224
GO:46649: lymphocyte activation	17	2.556	0.00396
GO:42330: taxis	17	2.556	0.00136
GO:6935: chemotaxis	17	2.556	0.00136
GO:43037: translation	16	2.406	0.024
GO:1944: vasculature development	15	2.256	0.0499
GO:6913: nucleocytoplasmic transport	15	2.256	0.0219
GO:51169: nuclear transport	14	2.105	0.0232
GO:6986: response to unfolded protein	14	2.105	6.95e-07
GO:51240: positive regulation of organismal physiological process	13	1.955	0.0137
GO:50778: positive regulation of immune response	13	1.955	0.0042
GO:42110: T cell activation	13	1.955	0.0015
GO:6875: metal ion homeostasis	12	1.805	0.0476
GO:30005: di-, tri-valent inorganic cation homeostasis	12	1.805	0.0372
GO:17038: protein import	12	1.805	0.0112
GO:9615: response to virus	12	1.805	0.00211
GO:6606: protein import into nucleus	11	1.654	0.00969
GO:51170: nuclear import	11	1.654	0.0125
GO:30098: lymphocyte differentiation	10	1.504	0.00587
GO:50817: coagulation	10	1.504	0.0381
GO:7596: blood coagulation	10	1.504	0.0311
GO:46651: lymphocyte proliferation	10	1.504	0.000316
GO:6968: cellular defense response	10	1.504	0.046
GO:7599: hemostasis	10	1.504	0.0419
GO:30155: regulation of cell adhesion	10	1.504	0.00135
GO:43086: negative regulation of enzyme activity	10	1.504	0.00685
GO:6979: response to oxidative stress	9	1.353	0.0198
GO:50865: regulation of cell activation	9	1.353	0.0198
GO:42254: ribosome biogenesis and assembly	9	1.353	0.0225
GO:51348: negative regulation of transferase activity	9	1.353	0.00281
GO:6469: negative regulation of protein kinase activity	9	1.353	0.00281
GO:30217: T cell differentiation	8	1.203	0.00062
GO:9891: positive regulation of biosynthesis	8	1.203	0.025
GO:45454: cell redox homeostasis	8	1.203	0.0285
GO:51249: regulation of lymphocyte activation	8	1.203	0.0409
GO:42098: T cell proliferation	8	1.203	0.000446
GO:51235: maintenance of localization	8	1.203	0.000843
GO:7259: JAK-STAT cascade	8	1.203	0.00113
GO:7265: Ras protein signal transduction	8	1.203	0.012
GO:51251: positive regulation of lymphocyte activation	7	1.053	0.0362
GO:50867: positive regulation of cell activation	7	1.053	0.0412
GO:50670: regulation of lymphocyte proliferation	7	1.053	0.00185
GO:50863: regulation of T cell activation	7	1.053	0.0467
GO:19882: antigen presentation	7	1.053	0.00247
GO:41: transition metal ion transport	7	1.053	0.0275
GO:9617: response to bacteria	7	1.053	0.0202
GO:42742: defense response to bacteria	7	1.053	0.0121
GO:51252: regulation of RNA metabolism	6	0.902	0.000661
GO:6919: caspase activation	6	0.902	0.0208
GO:50671: positive regulation of lymphocyte proliferation	6	0.902	0.00411
GO:19221: cytokine and chemokine mediated signaling pathway	6	0.902	0.0141
GO:16032: viral life cycle	6	0.902	0.0344
GO:51345: positive regulation of hydrolase activity	6	0.902	0.04
GO:43280: positive regulation of caspase activity	6	0.902	0.0248
GO:43281: regulation of caspase activity	6	0.902	0.0248
GO:46209: nitric oxide metabolism	5	0.752	0.00919
GO:6809: nitric oxide biosynthesis	5	0.752	0.00919
GO:50777: negative regulation of immune response	5	0.752	0.036
GO:51051: negative regulation of transport	5	0.752	0.00919
GO:42129: regulation of T cell proliferation	5	0.752	0.0156
GO:30595: immune cell chemotaxis	5	0.752	0.0245
GO:1942: hair follicle development	4	0.602	0.00486
GO:42093: T-helper cell differentiation	4	0.602	0.00486
GO:6515: misfolded or incompletely synthesized protein catabolism	4	0.602	0.0111
GO:30433: ER-associated protein catabolism	4	0.602	0.0111
GO:43161: proteasomal ubiquitin-dependent protein catabolism	4	0.602	0.0432
GO:43487: regulation of RNA stability	4	0.602	0.00486
GO:43488: regulation of mRNA stability	4	0.602	0.00486
GO:30162: regulation of proteolysis	4	0.602	0.00755
GO:6100: tricarboxylic acid cycle intermediate metabolism	4	0.602	0.0347
GO:9451: RNA modification	4	0.602	0.0209
GO:6692: prostanoid metabolism	4	0.602	0.0209
GO:6693: prostaglandin metabolism	4	0.602	0.0209
GO:6518: peptide metabolism	4	0.602	0.0273
GO:42102: positive regulation of T cell proliferation	4	0.602	0.0347
GO:51272: positive regulation of cell motility	4	0.602	0.0155
GO:50727: regulation of inflammatory response	4	0.602	0.0273
GO:42100: B cell proliferation	4	0.602	0.0155
GO:60: protein import into nucleus, translocation	4	0.602	0.0347
GO:6611: protein export from nucleus	4	0.602	0.0155
GO:45185: maintenance of protein localization	4	0.602	0.0347
GO:51238: sequestering of metal ion	4	0.602	0.00486
GO:40017: positive regulation of locomotion	4	0.602	0.0155
GO:48520: positive regulation of behavior	4	0.602	0.0155
GO:50851: antigen receptor-mediated signaling pathway	4	0.602	0.0432
GO:19079: viral genome replication	4	0.602	0.0432
GO:43407: negative regulation of MAPK activity	4	0.602	0.0432
GO:45064: T-helper 2 cell differentiation	3	0.451	0.0105
GO:45428: regulation of nitric oxide biosynthesis	3	0.451	0.0172
GO:45429: positive regulation of nitric oxide biosynthesis	3	0.451	0.0056
GO:46457: prostanoid biosynthesis	3	0.451	0.0362
GO:1516: prostaglandin biosynthesis	3	0.451	0.0362
GO:6108: malate metabolism	3	0.451	0.00239
GO:51084: posttranslational protein folding	3	0.451	0.0362
GO:7260: tyrosine phosphorylation of STAT protein	3	0.451	0.0362
GO:6465: signal peptide processing	3	0.451	0.0105
GO:51101: regulation of DNA binding	3	0.451	0.0172
GO:16547: RNA editing	3	0.451	0.00239
GO:1909: immune cell mediated cytotoxicity	3	0.451	0.0257
GO:1910: regulation of immune cell mediated cytotoxicity	3	0.451	0.0056
GO:1913: T cell mediated cytotoxicity	3	0.451	0.000639
GO:31341: regulation of cell killing	3	0.451	0.0056
GO:51208: sequestering of calcium ion	3	0.451	0.0105
GO:42345: regulation of NF-kappaB import into nucleus	3	0.451	0.0172
GO:42119: neutrophil activation	3	0.451	0.0056
GO:50798: activated T cell proliferation	3	0.451	0.0056
GO:42092: T-helper 2 type immune response	3	0.451	0.0172
GO:42348: NF-kappaB import into nucleus	3	0.451	0.0172
GO:30970: retrograde protein transport, ER to cytosol	3	0.451	0.00239
GO:50853: B cell receptor signaling pathway	3	0.451	0.0105
GO:9620: response to fungi	3	0.451	0.0172
GO:31069: hair follicle morphogenesis	2	0.301	0.021
GO:1892: embryonic placenta development	2	0.301	0.0396
GO:48547: gut morphogenesis	2	0.301	0.0396
GO:40016: embryonic cleavage	2	0.301	0.021
GO:45581: negative regulation of T cell differentiation	2	0.301	0.0396
GO:7525: somatic muscle development	2	0.301	0.021
GO:48536: spleen development	2	0.301	0.0396
GO:42231: interleukin-13 biosynthesis	2	0.301	0.021
GO:6381: mRNA editing	2	0.301	0.021
GO:16556: mRNA modification	2	0.301	0.021
GO:305: response to oxygen radical	2	0.301	0.021
GO:303: response to superoxide	2	0.301	0.00743
GO:1315: age-dependent response to reactive oxygen species	2	0.301	0.00743
GO:6980: redox signal response	2	0.301	0.021
GO:1911: negative regulation of immune cell mediated cytotoxicity	2	0.301	0.00743
GO:1915: negative regulation of T cell mediated cytotoxicity	2	0.301	0.00743
GO:1914: regulation of T cell mediated cytotoxicity	2	0.301	0.00743
GO:31342: negative regulation of cell killing	2	0.301	0.00743
GO:6884: regulation of cell volume	2	0.301	0.0396
GO:45806: negative regulation of endocytosis	2	0.301	0.0396
GO:42347: negative regulation of NF-kappaB import into nucleus	2	0.301	0.0396
GO:7253: cytoplasmic sequestering of NF-kappaB	2	0.301	0.0396
GO:42104: positive regulation of activated T cell proliferation	2	0.301	0.021
GO:46006: regulation of activated T cell proliferation	2	0.301	0.021
GO:7094: mitotic spindle checkpoint	2	0.301	0.0396
GO:31577: spindle checkpoint	2	0.301	0.0396
GO:7262: STAT protein nuclear translocation	2	0.301	0.0396
GO:1667: ameboidal cell migration	2	0.301	0.00743
GO:1959: regulation of cytokine and chemokine mediated signaling pathway	2	0.301	0.021
GO:1960: negative regulation of cytokine and chemokine mediated signaling pathway	2	0.301	0.021
GO:50857: positive regulation of antigen receptor mediated signaling pathway	2	0.301	0.021
DOWN-REGULATED					DOWN-REGULATED					DOWN-REGULATED
GO:50877: neurophysiological process	32	5.993	0.0472		GO:31226: intrinsic to plasma membrane	60	11.05	0.0119		GO:46914: transition metal ion binding	115	19.86	0.0491
GO:7605: sensory perception of sound	10	1.873	0.0485		GO:5887: integral to plasma membrane	58	10.68	0.0205		GO:16491: oxidoreductase activity	42	7.254	0.0367
GO:48469: cell maturation	8	1.498	0.0162		GO:45202: synapse	13	2.394	0.00112		GO:15267: channel or pore class transporter activity	18	3.109	0.0481
GO:7519: striated muscle development	8	1.498	0.0451		GO:323: lytic vacuole	13	2.394	0.0482		GO:5216: ion channel activity	17	2.936	0.0231
GO:6979: response to oxidative stress	7	1.311	0.0456		GO:5764: lysosome	13	2.394	0.0482		GO:48037: cofactor binding	15	2.591	0.0231
GO:46661: male sex differentiation	4	0.749	0.0212		GO:5905: coated pit	10	1.842	0.000257		GO:30145: manganese ion binding	11	1.9	0.0327
GO:7568: aging	3	0.562	0.0359		GO:45211: postsynaptic membrane	8	1.473	0.000202		GO:5200: structural constituent of cytoskeleton	10	1.727	0.0136
GO:48627: myoblast development	3	0.562	0.0359		GO:16327: apicolateral plasma membrane	7	1.289	0.0351		GO:15276: ligand-gated ion channel activity	9	1.554	0.00385
GO:48628: myoblast maturation	3	0.562	0.0275		GO:43296: apical junction complex	7	1.289	0.0351		GO:5230: extracellular ligand-gated ion channel activity	8	1.382	0.000195
GO:19438: aromatic compound biosynthesis	3	0.562	0.0275		GO:5923: tight junction	7	1.289	0.0129		GO:16627: oxidoreductase activity, acting on the CH-CH group of donors	7	1.209	0.0066
GO:42559: pteridine and derivative biosynthesis	3	0.562	0.0275		GO:30659: cytoplasmic vesicle membrane	6	1.105	0.00323		GO:30594: neurotransmitter receptor activity	7	1.209	0.0125
GO:6729: tetrahydrobiopterin biosynthesis	3	0.562	0.00564		GO:12506: vesicle membrane	6	1.105	0.0095		GO:42165: neurotransmitter binding	7	1.209	0.0189
GO:42558: pteridine and derivative metabolism	3	0.562	0.0359		GO:5765: lysosomal membrane	4	0.737	0.00224		GO:5507: copper ion binding	7	1.209	0.0189
GO:46146: tetrahydrobiopterin metabolism	3	0.562	0.00564		GO:30119: membrane coat adaptor complex	4	0.737	0.0102		GO:16628: oxidoreductase activity, acting on the CH-CH group of donors, NAD or NADP as acceptor	5	0.864	0.00189
GO:6749: glutathione metabolism	3	0.562	0.0275		GO:30662: coated vesicle membrane	4	0.737	0.00525		GO:5231: excitatory extracellular ligand-gated ion channel activity	5	0.864	0.00267
GO:17015: regulation of transforming growth factor beta receptor signaling pathway	3	0.562	0.0359		GO:5770: late endosome	3	0.552	0.0465		GO:8430: selenium binding	5	0.864	0.0082
GO:50852: T cell receptor signaling pathway	3	0.562	0.0454		GO:16272: prefoldin complex	3	0.552	0.0282		GO:16645: oxidoreductase activity, acting on the CH-NH group of donors	4	0.691	0.046
GO:7569: cell aging	2	0.375	0.0416		GO:5930: axoneme	2	0.368	0.0424		GO:16917: GABA receptor activity	4	0.691	0.00515
GO:10171: body morphogenesis	2	0.375	0.00479		GO:5890: sodium:potassium-exchanging ATPase complex	2	0.368	0.0424		GO:4890: GABA-A receptor activity	4	0.691	0.00515
GO:10172: embryonic body morphogenesis	2	0.375	0.00479		GO:30312: external encapsulating structure	2	0.368	0.0424		GO:5504: fatty acid binding	4	0.691	0.0215
GO:9912: auditory receptor cell fate commitment	2	0.375	0.0262		GO:30313: cell envelope	2	0.368	0.014		GO:43176: amine binding	4	0.691	0.017
GO:7520: myoblast fusion	2	0.375	0.0416		GO:30288: periplasmic space (sensu Gram-negative Bacteria)	2	0.368	0.00488		GO:4385: guanylate kinase activity	3	0.518	0.00571
GO:45598: regulation of fat cell differentiation	2	0.375	0.0262		GO:42597: periplasmic space	2	0.368	0.00488		GO:15464: acetylcholine receptor activity	3	0.518	0.0144
GO:9071: serine family amino acid catabolism	2	0.375	0.0416		GO:19012: virion	2	0.368	0.014		GO:4889: nicotinic acetylcholine-activated cation-selective channel activity	3	0.518	0.0278
GO:6546: glycine catabolism	2	0.375	0.0416		GO:19028: viral capsid	2	0.368	0.014		GO:45502: dynein binding	3	0.518	0.00571
GO:30309: poly-N-acetyllactosamine metabolism	2	0.375	0.0137							GO:42166: acetylcholine binding	3	0.518	0.0205
GO:15937: coenzyme A biosynthesis	2	0.375	0.0262							GO:4869: cysteine protease inhibitor activity	3	0.518	0.0459
GO:42572: retinol metabolism	2	0.375	0.0416							GO:43028: caspase regulator activity	3	0.518	0.0144
GO:15936: coenzyme A metabolism	2	0.375	0.0416							GO:47865: dimethylglycine dehydrogenase activity	2	0.345	0.00483
GO:48660: regulation of smooth muscle cell proliferation	2	0.375	0.0416							GO:4047: aminomethyltransferase activity	2	0.345	0.0264
GO:50905: neuromuscular physiological process	2	0.375	0.0416							GO:3886: DNA (cytosine-5-)-methyltransferase activity	2	0.345	0.0264
GO:7612: learning	2	0.375	0.0416							GO:9008: DNA-methyltransferase activity	2	0.345	0.0264
GO:7168: receptor guanylyl cyclase signaling pathway	2	0.375	0.0137							GO:4430: 1-phosphatidylinositol 4-kinase activity	2	0.345	0.0419
GO:50856: regulation of T cell receptor signaling pathway	2	0.375	0.0416							GO:50694: galactose 3-O-sulfotransferase activity	2	0.345	0.0138
GO:50860: negative regulation of T cell receptor signaling pathway	2	0.375	0.0137							GO:1733: galactosylceramide sulfotransferase activity	2	0.345	0.0138
GO:50858: negative regulation of antigen receptor mediated signaling pathway	2	0.375	0.0137							GO:8195: phosphatidate phosphatase activity	2	0.345	0.0138
GO:51403: stress-activated MAPK cascade	2	0.375	0.00479							GO:30228: lipoprotein receptor activity	2	0.345	0.0419
										GO:5041: low-density lipoprotein receptor activity	2	0.345	0.0419
										GO:5112: Notch binding	2	0.345	0.0419
										GO:15355: monocarboxylate porter activity	2	0.345	0.0264
										GO:17016: Ras GTPase binding	2	0.345	0.0264
										GO:8656: caspase activator activity	2	0.345	0.0419
