# Supplementary material for: Gene network and pathway analysis of bovine mammary tissue challenged with Streptococcus uberis reveals induction of cell proliferation and inhibition of PPARγ signaling as potential mechanism for the negative relationships between immune response and lipid metabolism
Source: BMC Genomics. 2009 Nov 19;10:542. doi: 10.1186/1471-2164-10-542 (PMC2784807; doi:10.1186/1471-2164-10-542)
Supplement: Additional file 16 — GO analysis of DEG with 1.5 fold change or greater. This file contains results from GO analysis of the DEG with expression >1.5-fold according to biological process, molecular function, and cellular components. Analysis of GO was conducted in GeneSpring GX 7.0 (Agilent Technologies). [file 1471-2164-10-542-S16.XLS]

## Sheet: GO analysis 1.5 fold change
NOTE: Scroll down to view UP and DOWN regulated DEG
BIOLOGICAL PROCESS					CELLULAR COMPONENT					MOLECULAR FUNCTION
Category	# Genes	% of Genes	p-Value		Category	# Genes	% of Genes	p-Value		Category	# Genes	% of Genes	p-Value
OVERALL					OVERALL					OVERALL
GO:7154: cell communication	48	36.92	0.0239		GO:5886: plasma membrane	27	21.09	0.0182		GO:5488: binding	118	89.39	0.00376
GO:50791: regulation of physiological process	47	36.15	0.0465		GO:5576: extracellular region	24	18.75	0.000545		GO:5515: protein binding	86	65.15	0.000409
GO:50896: response to stimulus	45	34.62	5e-07		GO:31226: intrinsic to plasma membrane	20	15.62	0.00414		GO:4871: signal transducer activity	35	26.52	0.00109
GO:50874: organismal physiological process	40	30.77	3.37e-06		GO:5887: integral to plasma membrane	20	15.62	0.00366		GO:4872: receptor activity	19	14.39	0.0141
GO:6950: response to stress	39	30	1.31e-11		GO:5615: extracellular space	13	10.16	0.000857		GO:4888: transmembrane receptor activity	12	9.091	0.0196
GO:9605: response to external stimulus	33	25.38	4.57e-13		GO:9986: cell surface	5	3.906	0.0101		GO:5102: receptor binding	12	9.091	0.0296
GO:9607: response to biotic stimulus	31	23.85	1.69e-09		GO:5626: insoluble fraction	2	1.562	0.0216		GO:5125: cytokine activity	9	6.818	0.000138
GO:6952: defense response	31	23.85	5.69e-10		GO:30175: filopodium	2	1.562	0.00707		GO:19955: cytokine binding	8	6.061	2.1e-06
GO:6955: immune response	30	23.08	6.58e-10		GO:43073: germ cell nucleus	1	0.781	0.0486		GO:46983: protein dimerization activity	7	5.303	0.0327
GO:9611: response to wounding	28	21.54	1.23e-14		GO:1674: female germ cell nucleus	1	0.781	0.0486		GO:30246: carbohydrate binding	7	5.303	0.00648
GO:9613: response to pest, pathogen or parasite	25	19.23	9.57e-12		GO:42585: germinal vesicle	1	0.781	0.0327		GO:4930: G-protein coupled receptor activity	6	4.545	0.0415
GO:43207: response to external biotic stimulus	25	19.23	2.91e-11		GO:42629: mast cell granule	1	0.781	0.0327		GO:1664: G-protein-coupled receptor binding	6	4.545	3.49e-05
GO:7166: cell surface receptor linked signal transduction	22	16.92	0.00473		GO:31092: platelet alpha granule membrane	1	0.781	0.0165		GO:42379: chemokine receptor binding	6	4.545	4.99e-06
GO:48519: negative regulation of biological process	20	15.38	0.0214		GO:31091: platelet alpha granule	1	0.781	0.0327		GO:8009: chemokine activity	6	4.545	4.99e-06
GO:48523: negative regulation of cellular process	19	14.62	0.0214		GO:42587: glycogen granule	1	0.781	0.0165		GO:19965: interleukin binding	6	4.545	1.15e-06
GO:43118: negative regulation of physiological process	18	13.85	0.02		GO:31234: extrinsic to internal side of plasma membrane	1	0.781	0.0165		GO:4857: enzyme inhibitor activity	6	4.545	0.0482
GO:6954: inflammatory response	18	13.85	1.85e-10		GO:9898: internal side of plasma membrane	1	0.781	0.0486		GO:16746: transferase activity, transferring acyl groups	5	3.788	0.0368
GO:7155: cell adhesion	18	13.85	0.000197		GO:5895: interleukin-5 receptor complex	1	0.781	0.0165		GO:16747: transferase activity, transferring groups other than amino-acyl groups	5	3.788	0.0324
GO:9628: response to abiotic stimulus	18	13.85	2.02e-05		GO:43204: perikaryon	1	0.781	0.0165		GO:8415: acyltransferase activity	5	3.788	0.0303
GO:42221: response to chemical stimulus	17	13.08	4.75e-06							GO:4896: hematopoietin/interferon-class (D200-domain) cytokine receptor activity	5	3.788	0.000269
GO:7610: behavior	14	10.77	0.00121							GO:4907: interleukin receptor activity	5	3.788	9.03e-06
GO:6928: cell motility	13	10	0.000467							GO:51082: unfolded protein binding	5	3.788	0.00909
GO:51674: localization of cell	13	10	0.000467							GO:5529: sugar binding	4	3.03	0.0247
GO:7626: locomotory behavior	13	10	0.000929							GO:42277: peptide binding	4	3.03	0.0296
GO:40011: locomotion	13	10	0.000484							GO:30414: protease inhibitor activity	4	3.03	0.035
GO:42330: taxis	12	9.231	2.5e-08							GO:4866: endopeptidase inhibitor activity	4	3.03	0.035
GO:6935: chemotaxis	12	9.231	2.5e-08							GO:1653: peptide receptor activity	3	2.273	0.0322
GO:42981: regulation of apoptosis	10	7.692	0.0419							GO:8528: peptide receptor activity, G-protein coupled	3	2.273	0.0322
GO:43067: regulation of programmed cell death	10	7.692	0.0442							GO:1637: G-protein chemoattractant receptor activity	3	2.273	0.00154
GO:7186: G-protein coupled receptor protein signaling pathway	10	7.692	0.0192							GO:4950: chemokine receptor activity	3	2.273	0.00154
GO:7267: cell-cell signaling	10	7.692	0.0383							GO:19838: growth factor binding	3	2.273	0.0467
GO:50817: coagulation	8	6.154	8.29e-06							GO:19956: chemokine binding	3	2.273	0.00225
GO:7596: blood coagulation	8	6.154	6.45e-06							GO:16721: oxidoreductase activity, acting on superoxide radicals as acceptor	2	1.515	0.00242
GO:50878: regulation of body fluids	8	6.154	2.3e-05							GO:4784: superoxide dismutase activity	2	1.515	0.00242
GO:7599: hemostasis	8	6.154	9.36e-06							GO:16755: transferase activity, transferring amino-acyl groups	2	1.515	0.00835
GO:42060: wound healing	8	6.154	3.79e-05							GO:3810: protein-glutamine gamma-glutamyltransferase activity	2	1.515	0.00242
GO:51246: regulation of protein metabolism	7	5.385	0.0475							GO:16877: ligase activity, forming carbon-sulfur bonds	2	1.515	0.02
GO:43066: negative regulation of apoptosis	7	5.385	0.0119							GO:15645: fatty-acid ligase activity	2	1.515	0.00497
GO:43069: negative regulation of programmed cell death	7	5.385	0.0124							GO:4467: long-chain-fatty-acid-CoA ligase activity	2	1.515	0.00497
GO:42592: homeostasis	7	5.385	0.0454							GO:16493: C-C chemokine receptor activity	2	1.515	0.0148
GO:1944: vasculature development	6	4.615	0.0105							GO:4908: interleukin-1 receptor activity	2	1.515	0.00074
GO:9889: regulation of biosynthesis	6	4.615	0.0255							GO:4910: interleukin-1, Type II, blocking receptor activity	2	1.515	0.000249
GO:6631: fatty acid metabolism	6	4.615	0.014							GO:30545: receptor regulator activity	2	1.515	0.00242
GO:6959: humoral immune response	6	4.615	0.000444							GO:30547: receptor inhibitor activity	2	1.515	0.00147
GO:16477: cell migration	6	4.615	0.048							GO:48019: receptor antagonist activity	2	1.515	0.00147
GO:48469: cell maturation	5	3.846	0.00121							GO:46915: transition metal ion transporter activity	2	1.515	0.0323
GO:1568: blood vessel development	5	3.846	0.0367							GO:19966: interleukin-1 binding	2	1.515	0.00242
GO:6873: cell ion homeostasis	5	3.846	0.0177							GO:19968: interleukin-1, Type II, blocking binding	2	1.515	0.000249
GO:30003: cation homeostasis	5	3.846	0.0155							GO:19957: C-C chemokine binding	2	1.515	0.0148
GO:6875: metal ion homeostasis	5	3.846	0.0122							GO:5100: Rho GTPase activator activity	2	1.515	0.02
GO:30005: di-, tri-valent inorganic cation homeostasis	5	3.846	0.0105							GO:43028: caspase regulator activity	2	1.515	0.00656
GO:50801: ion homeostasis	5	3.846	0.0246							GO:4316: 3-oxoacyl-[acyl-carrier protein] reductase activity	1	0.758	0.0315
GO:50776: regulation of immune response	5	3.846	0.0219							GO:16631: enoyl-[acyl-carrier protein] reductase activity	1	0.758	0.0315
GO:19932: second-messenger-mediated signaling	5	3.846	0.0432							GO:4319: enoyl-[acyl-carrier protein] reductase (NADPH, B-specific) activity	1	0.758	0.0315
GO:9617: response to bacteria	5	3.846	0.000205							GO:16215: CoA desaturase activity	1	0.758	0.0159
GO:42742: defense response to bacteria	5	3.846	0.000128							GO:4768: stearoyl-CoA 9-desaturase activity	1	0.758	0.0159
GO:9891: positive regulation of biosynthesis	4	3.077	0.00526							GO:8383: manganese superoxide dismutase activity	1	0.758	0.0159
GO:6874: calcium ion homeostasis	4	3.077	0.0153							GO:4313: [acyl-carrier protein] S-acetyltransferase activity	1	0.758	0.0315
GO:51240: positive regulation of organismal physiological process	4	3.077	0.0406							GO:4314: [acyl-carrier protein] S-malonyltransferase activity	1	0.758	0.0468
GO:50778: positive regulation of immune response	4	3.077	0.0261							GO:4315: 3-oxoacyl-[acyl-carrier protein] synthase activity	1	0.758	0.0468
GO:30595: immune cell chemotaxis	4	3.077	0.000303							GO:4317: 3-hydroxypalmitoyl-[acyl-carrier protein] dehydratase activity	1	0.758	0.0315
GO:6968: cellular defense response	4	3.077	0.0225							GO:16297: acyl-[acyl-carrier protein] hydrolase activity	1	0.758	0.0315
GO:50900: immune cell migration	4	3.077	0.000631							GO:4320: oleoyl-[acyl-carrier protein] hydrolase activity	1	0.758	0.0315
GO:9968: negative regulation of signal transduction	4	3.077	0.0225							GO:4366: glycerol-3-phosphate O-acyltransferase activity	1	0.758	0.0159
GO:46209: nitric oxide metabolism	3	2.308	0.00223							GO:16418: S-acetyltransferase activity	1	0.758	0.0315
GO:6809: nitric oxide biosynthesis	3	2.308	0.00223							GO:16419: S-malonyltransferase activity	1	0.758	0.0468
GO:30162: regulation of proteolysis	3	2.308	0.000515							GO:16420: malonyltransferase activity	1	0.758	0.0468
GO:51259: protein oligomerization	3	2.308	0.0354							GO:4422: hypoxanthine phosphoribosyltransferase activity	1	0.758	0.0315
GO:51241: negative regulation of organismal physiological process	3	2.308	0.0192							GO:4214: dipeptidyl-peptidase I activity	1	0.758	0.0159
GO:50777: negative regulation of immune response	3	2.308	0.00571							GO:8195: phosphatidate phosphatase activity	1	0.758	0.0468
GO:50727: regulation of inflammatory response	3	2.308	0.00149							GO:3796: lysozyme activity	1	0.758	0.0315
GO:41: transition metal ion transport	3	2.308	0.0207							GO:4415: hyalurononglucosaminidase activity	1	0.758	0.0468
GO:30155: regulation of cell adhesion	3	2.308	0.0275							GO:4053: arginase activity	1	0.758	0.0468
GO:19221: cytokine and chemokine mediated signaling pathway	3	2.308	0.00732							GO:4014: adenosylmethionine decarboxylase activity	1	0.758	0.0159
GO:7259: JAK-STAT cascade	3	2.308	0.00917							GO:19171: 3-hydroxyacyl-[acyl-carrier protein] dehydratase activity	1	0.758	0.0315
GO:42093: T-helper cell differentiation	2	1.538	0.0094							GO:3917: DNA topoisomerase type I activity	1	0.758	0.0315
GO:45064: T-helper 2 cell differentiation	2	1.538	0.00405							GO:3918: DNA topoisomerase (ATP-hydrolyzing) activity	1	0.758	0.0468
GO:45638: negative regulation of myeloid cell differentiation	2	1.538	0.0225							GO:4918: interleukin-8 receptor activity	1	0.758	0.0315
GO:48627: myoblast development	2	1.538	0.014							GO:4920: interleukin-10 receptor activity	1	0.758	0.0315
GO:48628: myoblast maturation	2	1.538	0.0116							GO:30377: U-plasminogen activator receptor activity	1	0.758	0.0159
GO:30239: myofibril assembly	2	1.538	0.00273							GO:5062: hematopoietin/interferon-class (D200-domain) cytokine receptor signal transducer activity	1	0.758	0.0468
GO:45214: sarcomere organization	2	1.538	0.000282							GO:30353: fibroblast growth factor receptor antagonist activity	1	0.758	0.0315
GO:45428: regulation of nitric oxide biosynthesis	2	1.538	0.00561							GO:5152: interleukin-1 receptor antagonist activity	1	0.758	0.0315
GO:45429: positive regulation of nitric oxide biosynthesis	2	1.538	0.00273							GO:5137: interleukin-5 receptor binding	1	0.758	0.0315
GO:9890: negative regulation of biosynthesis	2	1.538	0.044							GO:5138: interleukin-6 receptor binding	1	0.758	0.0315
GO:31327: negative regulation of cellular biosynthesis	2	1.538	0.0362							GO:5153: interleukin-8 receptor binding	1	0.758	0.0315
GO:17148: negative regulation of protein biosynthesis	2	1.538	0.0325							GO:15250: water channel activity	1	0.758	0.0468
GO:42036: negative regulation of cytokine biosynthesis	2	1.538	0.014							GO:5385: zinc ion transporter activity	1	0.758	0.0468
GO:51252: regulation of RNA metabolism	2	1.538	0.0225							GO:15321: sodium-dependent phosphate transporter activity	1	0.758	0.0468
GO:43487: regulation of RNA stability	2	1.538	0.0094							GO:8517: folic acid transporter activity	1	0.758	0.0468
GO:43488: regulation of mRNA stability	2	1.538	0.0094							GO:1872: zymosan binding	1	0.758	0.0159
GO:51084: posttranslational protein folding	2	1.538	0.0094							GO:19969: interleukin-10 binding	1	0.758	0.0315
GO:51262: protein tetramerization	2	1.538	0.0225							GO:31625: ubiquitin protein ligase binding	1	0.758	0.0468
GO:18149: peptide cross-linking	2	1.538	0.014							GO:30911: TPR domain binding	1	0.758	0.0315
GO:51101: regulation of DNA binding	2	1.538	0.00561							GO:19959: interleukin-8 binding	1	0.758	0.0468
GO:6801: superoxide metabolism	2	1.538	0.014							GO:42007: interleukin-18 binding	1	0.758	0.0159
GO:302: response to reactive oxygen species	2	1.538	0.0195							GO:42043: neurexin binding	1	0.758	0.0315
GO:305: response to oxygen radical	2	1.538	0.000837							GO:45545: syndecan binding	1	0.758	0.0159
GO:303: response to superoxide	2	1.538	0.000282							GO:43027: caspase inhibitor activity	1	0.758	0.0315
GO:1315: age-dependent response to reactive oxygen species	2	1.538	0.000282							GO:30235: nitric-oxide synthase regulator activity	1	0.758	0.0468
GO:1818: negative regulation of cytokine production	2	1.538	0.014
GO:50729: positive regulation of inflammatory response	2	1.538	0.00405
GO:46822: regulation of nucleocytoplasmic transport	2	1.538	0.0325
GO:42306: regulation of protein import into nucleus	2	1.538	0.0167
GO:42990: regulation of transcription factor import into nucleus	2	1.538	0.014
GO:42345: regulation of NF-kappaB import into nucleus	2	1.538	0.00561
GO:51223: regulation of protein transport	2	1.538	0.0225
GO:42119: neutrophil activation	2	1.538	0.00273
GO:6953: acute-phase response	2	1.538	0.0325
GO:30593: neutrophil chemotaxis	2	1.538	0.014
GO:60: protein import into nucleus, translocation	2	1.538	0.0257
GO:42991: transcription factor import into nucleus	2	1.538	0.014
GO:42348: NF-kappaB import into nucleus	2	1.538	0.00561
GO:45185: maintenance of protein localization	2	1.538	0.0257
GO:19079: viral genome replication	2	1.538	0.029
GO:51098: regulation of binding	2	1.538	0.0362
GO:9620: response to fungi	2	1.538	0.00561
GO:7342: fusion of sperm to egg plasma membrane	1	0.769	0.0497
GO:31069: hair follicle morphogenesis	1	0.769	0.0497
GO:1946: lymphangiogenesis	1	0.769	0.0334
GO:40016: embryonic cleavage	1	0.769	0.0497
GO:45630: positive regulation of T-helper 2 cell differentiation	1	0.769	0.0334
GO:30913: paranodal junction formation	1	0.769	0.0169
GO:1945: lymph vessel development	1	0.769	0.0334
GO:42069: regulation of catecholamine metabolism	1	0.769	0.0334
GO:42053: regulation of dopamine metabolism	1	0.769	0.0334
GO:45964: positive regulation of dopamine metabolism	1	0.769	0.0169
GO:45915: positive regulation of catecholamine metabolism	1	0.769	0.0169
GO:6597: spermine biosynthesis	1	0.769	0.0169
GO:8295: spermidine biosynthesis	1	0.769	0.0497
GO:8215: spermine metabolism	1	0.769	0.0334
GO:19642: anaerobic glycolysis	1	0.769	0.0334
GO:42536: negative regulation of tumor necrosis factor-alpha biosynthesis	1	0.769	0.0169
GO:45079: negative regulation of chemokine biosynthesis	1	0.769	0.0497
GO:45415: negative regulation of interleukin-8 biosynthesis	1	0.769	0.0334
GO:45082: positive regulation of interleukin-10 biosynthesis	1	0.769	0.0334
GO:9386: translational attenuation	1	0.769	0.0169
GO:45074: regulation of interleukin-10 biosynthesis	1	0.769	0.0334
GO:45113: regulation of integrin biosynthesis	1	0.769	0.0169
GO:42091: interleukin-10 biosynthesis	1	0.769	0.0334
GO:45112: integrin biosynthesis	1	0.769	0.0169
GO:45861: negative regulation of proteolysis	1	0.769	0.0497
GO:51045: negative regulation of membrane protein ectodomain proteolysis	1	0.769	0.0169
GO:50779: RNA destabilization	1	0.769	0.0169
GO:51043: regulation of membrane protein ectodomain proteolysis	1	0.769	0.0169
GO:42026: protein refolding	1	0.769	0.0169
GO:31648: protein destabilization	1	0.769	0.0497
GO:6278: RNA-dependent DNA replication	1	0.769	0.0169
GO:43392: negative regulation of DNA binding	1	0.769	0.0334
GO:6381: mRNA editing	1	0.769	0.0497
GO:16556: mRNA modification	1	0.769	0.0497
GO:46100: hypoxanthine metabolism	1	0.769	0.0169
GO:6166: purine ribonucleoside salvage	1	0.769	0.0334
GO:9186: deoxyribonucleoside diphosphate metabolism	1	0.769	0.0334
GO:43101: purine salvage	1	0.769	0.0334
GO:43094: metabolic compound salvage	1	0.769	0.0497
GO:43174: nucleoside salvage	1	0.769	0.0334
GO:1781: programmed cell death, neutrophils	1	0.769	0.0334
GO:19987: negative regulation of anti-apoptosis	1	0.769	0.0497
GO:1780: neutrophil homeostasis	1	0.769	0.0334
GO:50902: leukocyte adhesive activation	1	0.769	0.0169
GO:8228: opsonization	1	0.769	0.0334
GO:15884: folic acid transport	1	0.769	0.0497
GO:6929: substrate-bound cell migration	1	0.769	0.0497
GO:6930: substrate-bound cell migration, cell extension	1	0.769	0.0334
GO:45229: external encapsulating structure organization and biogenesis	1	0.769	0.0497
GO:43163: cell envelope organization and biogenesis	1	0.769	0.0334
GO:51457: maintenance of protein localization in nucleus	1	0.769	0.0497
GO:45026: plasma membrane fusion	1	0.769	0.0497
GO:51040: regulation of calcium-independent cell-cell adhesion	1	0.769	0.0169
GO:51041: positive regulation of calcium-independent cell-cell adhesion	1	0.769	0.0169
GO:46627: negative regulation of insulin receptor signaling pathway	1	0.769	0.0497
GO:8593: regulation of Notch signaling pathway	1	0.769	0.0334
GO:45746: negative regulation of Notch signaling pathway	1	0.769	0.0169
GO:7222: frizzled signaling pathway	1	0.769	0.0497
GO:8590: regulation of frizzled signaling pathway	1	0.769	0.0497
GO:45810: negative regulation of frizzled signaling pathway	1	0.769	0.0497
GO:45091: regulation of retroviral genome replication	1	0.769	0.0334
GO:51100: negative regulation of binding	1	0.769	0.0334
GO:42828: response to pathogen	1	0.769	0.0169
GO:42829: defense response to pathogen	1	0.769	0.0169
GO:42832: defense response to pathogenic protozoa	1	0.769	0.0169
GO:1562: response to protozoa	1	0.769	0.0334
GO:42833: response to pathogenic protozoa	1	0.769	0.0169
GO:1878: response to yeast	1	0.769	0.0169
GO:50832: defense response to fungi	1	0.769	0.0334
GO:10225: response to UV-C	1	0.769	0.0169
NOTE: Scroll down to view DOWN regulated DEG
UP-REGULATED					UP-REGULATED					UP-REGULATED
GO:50789: regulation of biological process	42	42.42	0.032		GO:5576: extracellular region	24	23.76	1.04e-05		GO:5488: binding	93	92.08	0.000932
GO:50896: response to stimulus	41	41.41	4.74e-09		GO:31226: intrinsic to plasma membrane	14	13.86	0.0385		GO:5515: protein binding	72	71.29	1.46e-05
GO:50791: regulation of physiological process	40	40.4	0.00977		GO:5887: integral to plasma membrane	14	13.86	0.0355		GO:4871: signal transducer activity	30	29.7	0.000315
GO:7154: cell communication	40	40.4	0.00749		GO:5615: extracellular space	13	12.87	8.05e-05		GO:4872: receptor activity	14	13.86	0.0424
GO:50874: organismal physiological process	36	36.36	1.11e-07		GO:9986: cell surface	5	4.95	0.00375		GO:5102: receptor binding	12	11.88	0.00394
GO:6950: response to stress	35	35.35	7.33e-13		GO:5730: nucleolus	4	3.96	0.0385		GO:4888: transmembrane receptor activity	11	10.89	0.00701
GO:7165: signal transduction	31	31.31	0.0367		GO:30175: filopodium	2	1.98	0.00446		GO:5509: calcium ion binding	11	10.89	0.0333
GO:7275: development	29	29.29	0.0108		GO:43073: germ cell nucleus	1	0.99	0.0385		GO:5125: cytokine activity	9	8.911	1.66e-05
GO:9605: response to external stimulus	29	29.29	2.36e-13		GO:1674: female germ cell nucleus	1	0.99	0.0385		GO:19955: cytokine binding	8	7.921	2.69e-07
GO:9607: response to biotic stimulus	29	29.29	2.75e-11		GO:42585: germinal vesicle	1	0.99	0.0258		GO:30246: carbohydrate binding	7	6.931	0.00145
GO:6952: defense response	29	29.29	9.25e-12		GO:42629: mast cell granule	1	0.99	0.0258		GO:1664: G-protein-coupled receptor binding	6	5.941	7.54e-06
GO:6955: immune response	28	28.28	1.41e-11		GO:31092: platelet alpha granule membrane	1	0.99	0.013		GO:42379: chemokine receptor binding	6	5.941	1.04e-06
GO:9611: response to wounding	25	25.25	6.72e-15		GO:31091: platelet alpha granule	1	0.99	0.0258		GO:8009: chemokine activity	6	5.941	1.04e-06
GO:9613: response to pest, pathogen or parasite	23	23.23	1.05e-12		GO:31234: extrinsic to internal side of plasma membrane	1	0.99	0.013		GO:19965: interleukin binding	6	5.941	2.34e-07
GO:43207: response to external biotic stimulus	23	23.23	3.02e-12		GO:9898: internal side of plasma membrane	1	0.99	0.0385		GO:46983: protein dimerization activity	6	5.941	0.029
GO:7166: cell surface receptor linked signal transduction	19	19.19	0.00198		GO:5895: interleukin-5 receptor complex	1	0.99	0.013		GO:4896: hematopoietin/interferon-class (D200-domain) cytokine receptor activity	5	4.95	7.61e-05
GO:9628: response to abiotic stimulus	18	18.18	3.6e-07		GO:43204: perikaryon	1	0.99	0.013		GO:4907: interleukin receptor activity	5	4.95	2.41e-06
GO:6954: inflammatory response	17	17.17	1.8e-11							GO:4930: G-protein coupled receptor activity	5	4.95	0.0447
GO:48519: negative regulation of biological process	17	17.17	0.0118							GO:1584: rhodopsin-like receptor activity	4	3.96	0.0456
GO:42221: response to chemical stimulus	17	17.17	9e-08							GO:8083: growth factor activity	4	3.96	0.03
GO:43118: negative regulation of physiological process	16	16.16	0.00671							GO:5516: calmodulin binding	4	3.96	0.033
GO:48523: negative regulation of cellular process	16	16.16	0.0138							GO:51082: unfolded protein binding	4	3.96	0.0166
GO:48513: organ development	15	15.15	0.0168							GO:5529: sugar binding	4	3.96	0.0101
GO:7155: cell adhesion	15	15.15	0.000246							GO:42277: peptide binding	4	3.96	0.0123
GO:51243: negative regulation of cellular physiological process	14	14.14	0.0245							GO:30414: protease inhibitor activity	4	3.96	0.0147
GO:7610: behavior	14	14.14	6.89e-05							GO:4866: endopeptidase inhibitor activity	4	3.96	0.0147
GO:6928: cell motility	13	13.13	2.83e-05							GO:1653: peptide receptor activity	3	2.97	0.016
GO:51674: localization of cell	13	13.13	2.83e-05							GO:8528: peptide receptor activity, G-protein coupled	3	2.97	0.016
GO:7626: locomotory behavior	13	13.13	6.07e-05							GO:1637: G-protein chemoattractant receptor activity	3	2.97	0.000709
GO:40011: locomotion	13	13.13	2.95e-05							GO:4950: chemokine receptor activity	3	2.97	0.000709
GO:42330: taxis	12	12.12	1.07e-09							GO:19838: growth factor binding	3	2.97	0.0237
GO:6935: chemotaxis	12	12.12	1.07e-09							GO:19956: chemokine binding	3	2.97	0.00104
GO:8283: cell proliferation	11	11.11	0.0345							GO:16721: oxidoreductase activity, acting on superoxide radicals as acceptor	2	1.98	0.00142
GO:7267: cell-cell signaling	10	10.1	0.00668							GO:4784: superoxide dismutase activity	2	1.98	0.00142
GO:7186: G-protein coupled receptor protein signaling pathway	9	9.091	0.00939							GO:16755: transferase activity, transferring amino-acyl groups	2	1.98	0.00496
GO:42127: regulation of cell proliferation	8	8.081	0.0266							GO:3810: protein-glutamine gamma-glutamyltransferase activity	2	1.98	0.00142
GO:1944: vasculature development	6	6.061	0.00281							GO:16493: C-C chemokine receptor activity	2	1.98	0.00888
GO:51246: regulation of protein metabolism	6	6.061	0.0399							GO:4908: interleukin-1 receptor activity	2	1.98	0.000434
GO:43066: negative regulation of apoptosis	6	6.061	0.0114							GO:4910: interleukin-1, Type II, blocking receptor activity	2	1.98	0.000146
GO:43069: negative regulation of programmed cell death	6	6.061	0.0117							GO:30545: receptor regulator activity	2	1.98	0.00142
GO:42592: homeostasis	6	6.061	0.0383							GO:30547: receptor inhibitor activity	2	1.98	0.00086
GO:50817: coagulation	6	6.061	0.000132							GO:48019: receptor antagonist activity	2	1.98	0.00086
GO:7596: blood coagulation	6	6.061	0.00011							GO:5126: hematopoietin/interferon-class (D200-domain) cytokine receptor binding	2	1.98	0.042
GO:50878: regulation of body fluids	6	6.061	0.000281							GO:3729: mRNA binding	2	1.98	0.042
GO:7599: hemostasis	6	6.061	0.000145							GO:51015: actin filament binding	2	1.98	0.042
GO:16477: cell migration	6	6.061	0.0149							GO:19966: interleukin-1 binding	2	1.98	0.00142
GO:42060: wound healing	6	6.061	0.000407							GO:19968: interleukin-1, Type II, blocking binding	2	1.98	0.000146
GO:1568: blood vessel development	5	5.051	0.0129							GO:19957: C-C chemokine binding	2	1.98	0.00888
GO:48534: hemopoietic or lymphoid organ development	5	5.051	0.0295							GO:5100: Rho GTPase activator activity	2	1.98	0.0121
GO:30097: hemopoiesis	5	5.051	0.0227							GO:4459: L-lactate dehydrogenase activity	1	0.99	0.0476
GO:9889: regulation of biosynthesis	5	5.051	0.0287							GO:8383: manganese superoxide dismutase activity	1	0.99	0.0121
GO:19725: cell homeostasis	5	5.051	0.0414							GO:4422: hypoxanthine phosphoribosyltransferase activity	1	0.99	0.0241
GO:6873: cell ion homeostasis	5	5.051	0.00586							GO:4691: cAMP-dependent protein kinase activity	1	0.99	0.0476
GO:30003: cation homeostasis	5	5.051	0.00508							GO:3964: RNA-directed DNA polymerase activity	1	0.99	0.0476
GO:6875: metal ion homeostasis	5	5.051	0.00394							GO:8243: plasminogen activator activity	1	0.99	0.0476
GO:30005: di-, tri-valent inorganic cation homeostasis	5	5.051	0.00336							GO:4214: dipeptidyl-peptidase I activity	1	0.99	0.0121
GO:50801: ion homeostasis	5	5.051	0.00836							GO:8195: phosphatidate phosphatase activity	1	0.99	0.036
GO:1775: cell activation	5	5.051	0.0182							GO:3796: lysozyme activity	1	0.99	0.0241
GO:45321: immune cell activation	5	5.051	0.0182							GO:4053: arginase activity	1	0.99	0.036
GO:6959: humoral immune response	5	5.051	0.000912							GO:4014: adenosylmethionine decarboxylase activity	1	0.99	0.0121
GO:19932: second-messenger-mediated signaling	5	5.051	0.0154							GO:3916: DNA topoisomerase activity	1	0.99	0.0476
GO:9617: response to bacteria	5	5.051	5.63e-05							GO:3917: DNA topoisomerase type I activity	1	0.99	0.0241
GO:42742: defense response to bacteria	5	5.051	3.48e-05							GO:3918: DNA topoisomerase (ATP-hydrolyzing) activity	1	0.99	0.036
GO:48514: blood vessel morphogenesis	4	4.04	0.0346							GO:4918: interleukin-8 receptor activity	1	0.99	0.0241
GO:1525: angiogenesis	4	4.04	0.0235							GO:4887: thyroid hormone receptor activity	1	0.99	0.0476
GO:9891: positive regulation of biosynthesis	4	4.04	0.00197							GO:4920: interleukin-10 receptor activity	1	0.99	0.0241
GO:6874: calcium ion homeostasis	4	4.04	0.006							GO:30377: U-plasminogen activator receptor activity	1	0.99	0.0121
GO:50776: regulation of immune response	4	4.04	0.0335							GO:5062: hematopoietin/interferon-class (D200-domain) cytokine receptor signal transducer activity	1	0.99	0.036
GO:30595: immune cell chemotaxis	4	4.04	0.000106							GO:30353: fibroblast growth factor receptor antagonist activity	1	0.99	0.0241
GO:6968: cellular defense response	4	4.04	0.00902							GO:5152: interleukin-1 receptor antagonist activity	1	0.99	0.0241
GO:50900: immune cell migration	4	4.04	0.000223							GO:5137: interleukin-5 receptor binding	1	0.99	0.0241
GO:30099: myeloid cell differentiation	3	3.03	0.0415							GO:5138: interleukin-6 receptor binding	1	0.99	0.0241
GO:48469: cell maturation	3	3.03	0.0234							GO:5153: interleukin-8 receptor binding	1	0.99	0.0241
GO:46209: nitric oxide metabolism	3	3.03	0.00102							GO:15250: water channel activity	1	0.99	0.036
GO:6809: nitric oxide biosynthesis	3	3.03	0.00102							GO:8517: folic acid transporter activity	1	0.99	0.036
GO:51248: negative regulation of protein metabolism	3	3.03	0.0365							GO:19003: GDP binding	1	0.99	0.0476
GO:30162: regulation of proteolysis	3	3.03	0.000231							GO:1872: zymosan binding	1	0.99	0.0121
GO:51241: negative regulation of organismal physiological process	3	3.03	0.00921							GO:19969: interleukin-10 binding	1	0.99	0.0241
GO:50777: negative regulation of immune response	3	3.03	0.00265							GO:31625: ubiquitin protein ligase binding	1	0.99	0.036
GO:51049: regulation of transport	3	3.03	0.0398							GO:30911: TPR domain binding	1	0.99	0.0241
GO:30155: regulation of cell adhesion	3	3.03	0.0134							GO:19959: interleukin-8 binding	1	0.99	0.036
GO:7187: G-protein signaling, coupled to cyclic nucleotide second messenger	3	3.03	0.026							GO:42007: interleukin-18 binding	1	0.99	0.0121
GO:19221: cytokine and chemokine mediated signaling pathway	3	3.03	0.00342							GO:42043: neurexin binding	1	0.99	0.0241
GO:7259: JAK-STAT cascade	3	3.03	0.00431							GO:45545: syndecan binding	1	0.99	0.0121
GO:19935: cyclic-nucleotide-mediated signaling	3	3.03	0.0303							GO:30235: nitric-oxide synthase regulator activity	1	0.99	0.036
GO:9968: negative regulation of signal transduction	3	3.03	0.0487
GO:7369: gastrulation	2	2.02	0.0404
GO:30217: T cell differentiation	2	2.02	0.0375
GO:42093: T-helper cell differentiation	2	2.02	0.00554
GO:45064: T-helper 2 cell differentiation	2	2.02	0.00237
GO:45637: regulation of myeloid cell differentiation	2	2.02	0.0497
GO:45638: negative regulation of myeloid cell differentiation	2	2.02	0.0134
GO:45428: regulation of nitric oxide biosynthesis	2	2.02	0.00329
GO:45429: positive regulation of nitric oxide biosynthesis	2	2.02	0.00159
GO:9890: negative regulation of biosynthesis	2	2.02	0.0267
GO:31327: negative regulation of cellular biosynthesis	2	2.02	0.0218
GO:17148: negative regulation of protein biosynthesis	2	2.02	0.0196
GO:42036: negative regulation of cytokine biosynthesis	2	2.02	0.00832
GO:51252: regulation of RNA metabolism	2	2.02	0.0134
GO:43487: regulation of RNA stability	2	2.02	0.00554
GO:43488: regulation of mRNA stability	2	2.02	0.00554
GO:51084: posttranslational protein folding	2	2.02	0.00554
GO:51262: protein tetramerization	2	2.02	0.0134
GO:18149: peptide cross-linking	2	2.02	0.00832
GO:51101: regulation of DNA binding	2	2.02	0.00329
GO:43414: biopolymer methylation	2	2.02	0.0434
GO:6801: superoxide metabolism	2	2.02	0.00832
GO:302: response to reactive oxygen species	2	2.02	0.0116
GO:305: response to oxygen radical	2	2.02	0.000486
GO:303: response to superoxide	2	2.02	0.000163
GO:1315: age-dependent response to reactive oxygen species	2	2.02	0.000163
GO:51480: cytosolic calcium ion homeostasis	2	2.02	0.0465
GO:7204: elevation of cytosolic calcium ion concentration	2	2.02	0.0465
GO:1818: negative regulation of cytokine production	2	2.02	0.00832
GO:50727: regulation of inflammatory response	2	2.02	0.0134
GO:46822: regulation of nucleocytoplasmic transport	2	2.02	0.0196
GO:42306: regulation of protein import into nucleus	2	2.02	0.00991
GO:42990: regulation of transcription factor import into nucleus	2	2.02	0.00832
GO:42345: regulation of NF-kappaB import into nucleus	2	2.02	0.00329
GO:51223: regulation of protein transport	2	2.02	0.0134
GO:42119: neutrophil activation	2	2.02	0.00159
GO:6953: acute-phase response	2	2.02	0.0196
GO:30593: neutrophil chemotaxis	2	2.02	0.00832
GO:60: protein import into nucleus, translocation	2	2.02	0.0154
GO:42991: transcription factor import into nucleus	2	2.02	0.00832
GO:42348: NF-kappaB import into nucleus	2	2.02	0.00329
GO:45185: maintenance of protein localization	2	2.02	0.0154
GO:51235: maintenance of localization	2	2.02	0.0404
GO:19058: viral infectious cycle	2	2.02	0.0375
GO:19079: viral genome replication	2	2.02	0.0174
GO:51098: regulation of binding	2	2.02	0.0218
GO:9620: response to fungi	2	2.02	0.00329
GO:7342: fusion of sperm to egg plasma membrane	1	1.01	0.038
GO:31069: hair follicle morphogenesis	1	1.01	0.038
GO:1946: lymphangiogenesis	1	1.01	0.0255
GO:40016: embryonic cleavage	1	1.01	0.038
GO:45630: positive regulation of T-helper 2 cell differentiation	1	1.01	0.0255
GO:30913: paranodal junction formation	1	1.01	0.0128
GO:45214: sarcomere organization	1	1.01	0.0255
GO:1945: lymph vessel development	1	1.01	0.0255
GO:42069: regulation of catecholamine metabolism	1	1.01	0.0255
GO:42053: regulation of dopamine metabolism	1	1.01	0.0255
GO:45964: positive regulation of dopamine metabolism	1	1.01	0.0128
GO:45915: positive regulation of catecholamine metabolism	1	1.01	0.0128
GO:6597: spermine biosynthesis	1	1.01	0.0128
GO:8295: spermidine biosynthesis	1	1.01	0.038
GO:8215: spermine metabolism	1	1.01	0.0255
GO:19642: anaerobic glycolysis	1	1.01	0.0255
GO:42536: negative regulation of tumor necrosis factor-alpha biosynthesis	1	1.01	0.0128
GO:45079: negative regulation of chemokine biosynthesis	1	1.01	0.038
GO:45415: negative regulation of interleukin-8 biosynthesis	1	1.01	0.0255
GO:45082: positive regulation of interleukin-10 biosynthesis	1	1.01	0.0255
GO:45074: regulation of interleukin-10 biosynthesis	1	1.01	0.0255
GO:45113: regulation of integrin biosynthesis	1	1.01	0.0128
GO:42091: interleukin-10 biosynthesis	1	1.01	0.0255
GO:45112: integrin biosynthesis	1	1.01	0.0128
GO:45861: negative regulation of proteolysis	1	1.01	0.038
GO:51045: negative regulation of membrane protein ectodomain proteolysis	1	1.01	0.0128
GO:50779: RNA destabilization	1	1.01	0.0128
GO:51043: regulation of membrane protein ectodomain proteolysis	1	1.01	0.0128
GO:42026: protein refolding	1	1.01	0.0128
GO:6278: RNA-dependent DNA replication	1	1.01	0.0128
GO:43392: negative regulation of DNA binding	1	1.01	0.0255
GO:6381: mRNA editing	1	1.01	0.038
GO:16556: mRNA modification	1	1.01	0.038
GO:46100: hypoxanthine metabolism	1	1.01	0.0128
GO:6166: purine ribonucleoside salvage	1	1.01	0.0255
GO:43101: purine salvage	1	1.01	0.0255
GO:43094: metabolic compound salvage	1	1.01	0.038
GO:43174: nucleoside salvage	1	1.01	0.0255
GO:1781: programmed cell death, neutrophils	1	1.01	0.0255
GO:1780: neutrophil homeostasis	1	1.01	0.0255
GO:50902: leukocyte adhesive activation	1	1.01	0.0128
GO:8228: opsonization	1	1.01	0.0255
GO:15884: folic acid transport	1	1.01	0.038
GO:6929: substrate-bound cell migration	1	1.01	0.038
GO:6930: substrate-bound cell migration, cell extension	1	1.01	0.0255
GO:45229: external encapsulating structure organization and biogenesis	1	1.01	0.038
GO:43163: cell envelope organization and biogenesis	1	1.01	0.0255
GO:51457: maintenance of protein localization in nucleus	1	1.01	0.038
GO:45026: plasma membrane fusion	1	1.01	0.038
GO:51040: regulation of calcium-independent cell-cell adhesion	1	1.01	0.0128
GO:51041: positive regulation of calcium-independent cell-cell adhesion	1	1.01	0.0128
GO:46627: negative regulation of insulin receptor signaling pathway	1	1.01	0.038
GO:8593: regulation of Notch signaling pathway	1	1.01	0.0255
GO:45746: negative regulation of Notch signaling pathway	1	1.01	0.0128
GO:45091: regulation of retroviral genome replication	1	1.01	0.0255
GO:51100: negative regulation of binding	1	1.01	0.0255
GO:42828: response to pathogen	1	1.01	0.0128
GO:42829: defense response to pathogen	1	1.01	0.0128
GO:42832: defense response to pathogenic protozoa	1	1.01	0.0128
GO:1562: response to protozoa	1	1.01	0.0255
GO:42833: response to pathogenic protozoa	1	1.01	0.0128
GO:1878: response to yeast	1	1.01	0.0128
GO:50832: defense response to fungi	1	1.01	0.0255
GO:10225: response to UV-C	1	1.01	0.0128
DOWN-REGULATED					DOWN-REGULATED					DOWN-REGULATED
GO:6629: lipid metabolism	9	29.03	3.79e-05		GO:31224: intrinsic to membrane	13	48.15	0.0181		GO:16746: transferase activity, transferring acyl groups	3	9.677	0.00891
GO:6082: organic acid metabolism	6	19.35	0.00212		GO:16021: integral to membrane	13	48.15	0.0175		GO:16747: transferase activity, transferring groups other than amino-acyl groups	3	9.677	0.0081
GO:19752: carboxylic acid metabolism	6	19.35	0.00206		GO:31226: intrinsic to plasma membrane	6	22.22	0.0208		GO:8415: acyltransferase activity	3	9.677	0.0077
GO:44255: cellular lipid metabolism	6	19.35	0.0026		GO:5887: integral to plasma membrane	6	22.22	0.0199		GO:16407: acetyltransferase activity	2	6.452	0.00781
GO:6631: fatty acid metabolism	5	16.13	9.15e-05		GO:267: cell fraction	5	18.52	0.0345		GO:15082: di-, tri-valent inorganic cation transporter activity	2	6.452	0.00699
GO:8610: lipid biosynthesis	3	9.677	0.032		GO:5626: insoluble fraction	1	3.704	0.0476		GO:46873: metal ion transporter activity	2	6.452	0.0395
GO:30001: metal ion transport	3	9.677	0.0394		GO:42587: glycogen granule	1	3.704	0.00348		GO:46915: transition metal ion transporter activity	2	6.452	0.00198
GO:48469: cell maturation	2	6.452	0.0157		GO:43034: costamere	1	3.704	0.0138		GO:43028: caspase regulator activity	2	6.452	0.00037
GO:6633: fatty acid biosynthesis	2	6.452	0.0139							GO:4316: 3-oxoacyl-[acyl-carrier protein] reductase activity	1	3.226	0.00743
GO:16053: organic acid biosynthesis	2	6.452	0.0157							GO:16631: enoyl-[acyl-carrier protein] reductase activity	1	3.226	0.00743
GO:46394: carboxylic acid biosynthesis	2	6.452	0.0157							GO:4319: enoyl-[acyl-carrier protein] reductase (NADPH, B-specific) activity	1	3.226	0.00743
GO:50817: coagulation	2	6.452	0.0255							GO:16215: CoA desaturase activity	1	3.226	0.00372
GO:7596: blood coagulation	2	6.452	0.024							GO:4768: stearoyl-CoA 9-desaturase activity	1	3.226	0.00372
GO:50878: regulation of body fluids	2	6.452	0.0327							GO:16717: oxidoreductase activity, acting on paired donors, with oxidation of a pair of donors resulting in the reduction of molecular oxygen to two molecules of water	1	3.226	0.0185
GO:7599: hemostasis	2	6.452	0.0262							GO:16725: oxidoreductase activity, acting on CH2 groups	1	3.226	0.0221
GO:15674: di-, tri-valent inorganic cation transport	2	6.452	0.0416							GO:16728: oxidoreductase activity, acting on CH2 groups, disulfide as acceptor	1	3.226	0.0148
GO:41: transition metal ion transport	2	6.452	0.00857							GO:4748: ribonucleoside-diphosphate reductase activity	1	3.226	0.0148
GO:16055: Wnt receptor signaling pathway	2	6.452	0.0454							GO:4312: fatty-acid synthase activity	1	3.226	0.0148
GO:42060: wound healing	2	6.452	0.0371							GO:4313: [acyl-carrier protein] S-acetyltransferase activity	1	3.226	0.00743
GO:7164: establishment of tissue polarity	1	3.226	0.0199							GO:4314: [acyl-carrier protein] S-malonyltransferase activity	1	3.226	0.0111
GO:48627: myoblast development	1	3.226	0.0434							GO:4315: 3-oxoacyl-[acyl-carrier protein] synthase activity	1	3.226	0.0111
GO:48628: myoblast maturation	1	3.226	0.0395							GO:4317: 3-hydroxypalmitoyl-[acyl-carrier protein] dehydratase activity	1	3.226	0.00743
GO:30239: myofibril assembly	1	3.226	0.0199							GO:16297: acyl-[acyl-carrier protein] hydrolase activity	1	3.226	0.00743
GO:45214: sarcomere organization	1	3.226	0.00803							GO:4320: oleoyl-[acyl-carrier protein] hydrolase activity	1	3.226	0.00743
GO:45598: regulation of fat cell differentiation	1	3.226	0.016							GO:4366: glycerol-3-phosphate O-acyltransferase activity	1	3.226	0.00372
GO:6516: glycoprotein catabolism	1	3.226	0.0472							GO:16418: S-acetyltransferase activity	1	3.226	0.00743
GO:6309: DNA fragmentation during apoptosis	1	3.226	0.0434							GO:16417: S-acyltransferase activity	1	3.226	0.0148
GO:9386: translational attenuation	1	3.226	0.00402							GO:16419: S-malonyltransferase activity	1	3.226	0.0111
GO:6415: translational termination	1	3.226	0.0239							GO:16420: malonyltransferase activity	1	3.226	0.0111
GO:31647: regulation of protein stability	1	3.226	0.0317							GO:15929: hexosaminidase activity	1	3.226	0.033
GO:31648: protein destabilization	1	3.226	0.012							GO:4415: hyalurononglucosaminidase activity	1	3.226	0.0111
GO:38: very-long-chain fatty acid metabolism	1	3.226	0.0199							GO:4563: beta-N-acetylhexosaminidase activity	1	3.226	0.0148
GO:9132: nucleoside diphosphate metabolism	1	3.226	0.016							GO:19171: 3-hydroxyacyl-[acyl-carrier protein] dehydratase activity	1	3.226	0.00743
GO:9186: deoxyribonucleoside diphosphate metabolism	1	3.226	0.00803							GO:15645: fatty-acid ligase activity	1	3.226	0.0258
GO:9262: deoxyribonucleotide metabolism	1	3.226	0.0278							GO:4467: long-chain-fatty-acid-CoA ligase activity	1	3.226	0.0258
GO:6921: disassembly of cell structures during apoptosis	1	3.226	0.0434							GO:4926: non-G-protein coupled 7TM receptor activity	1	3.226	0.0294
GO:45767: regulation of anti-apoptosis	1	3.226	0.0395							GO:5375: copper ion transporter activity	1	3.226	0.0294
GO:19987: negative regulation of anti-apoptosis	1	3.226	0.012							GO:5385: zinc ion transporter activity	1	3.226	0.0111
GO:42632: cholesterol homeostasis	1	3.226	0.0356							GO:15114: phosphate transporter activity	1	3.226	0.0258
GO:50729: positive regulation of inflammatory response	1	3.226	0.0239							GO:15321: sodium-dependent phosphate transporter activity	1	3.226	0.0111
GO:6825: copper ion transport	1	3.226	0.0317							GO:8079: translation termination factor activity	1	3.226	0.0185
GO:6829: zinc ion transport	1	3.226	0.0317							GO:3747: translation release factor activity	1	3.226	0.0185
GO:86: G2/M transition of mitotic cell cycle	1	3.226	0.0317							GO:30165: PDZ domain binding	1	3.226	0.0474
GO:17015: regulation of transforming growth factor beta receptor signaling pathway	1	3.226	0.0434							GO:31177: phosphopantetheine binding	1	3.226	0.0221
GO:7222: frizzled signaling pathway	1	3.226	0.012							GO:43027: caspase inhibitor activity	1	3.226	0.00743
GO:8590: regulation of frizzled signaling pathway	1	3.226	0.012							GO:16504: protease activator activity	1	3.226	0.0258
GO:45810: negative regulation of frizzled signaling pathway	1	3.226	0.012							GO:16505: apoptotic protease activator activity	1	3.226	0.0221
GO:46330: positive regulation of JNK cascade	1	3.226	0.0278							GO:8656: caspase activator activity	1	3.226	0.0185
